# Supplementary material for: Large-scale transcriptome analysis in chickpea (Cicer arietinum L.), an orphan legume crop of the semi-arid tropics of Asia and Africa
Source: Plant Biotechnol J. 2011 Oct;9(8):922–31. doi: 10.1111/j.1467-7652.2011.00625.x (PMC3437486; doi:10.1111/j.1467-7652.2011.00625.x)
Supplement: Supplementary file 2 [file pbi0009-0922-SD2.xls]

## Sheet: SPLICESITE PREDICTION
TUS ID	Query identity (%)	Query coverage (%)	Reference ID	Ref start	Ref end	Ref orientation	Exon starts and Ends
000077_0541_1753	92	100	Mt1	7091486	7091576	+	(1,88)
000093_2756_0144	75.7	97	Mt8	16390057	16390250	+	(4,196)
000123_2572_2369	90.7	98.7	Mt3	28587302	28586969	-	(1,54) (55,76)
000129_1654_0457	91.9	100	Mt5	38209557	38209778	+	(1,221)
000146_1123_0308	95.9	99.5	Mt7	35330104	35329910	-	(2,195)
000176_2600_2841	94.8	97	Mt7	27420711	27420810	+	(2,98)
000206_2245_1957	83.9	97.5	Mt5	16740347	16740100	-	(2,242)
000242_2726_0849	88.6	94.6	Mt8	15446758	15446487	-	(3,78) (79,186)
000311_2698_0086	88.8	100	Mt3	37878855	37878650	-	(1,205)
000323_1795_1285	92	97.9	Mt4	39212185	39212373	+	(1,187)
000343_1890_0883	98.4	93.8	Mt4	27158119	27158058	-	(1,64)
000371_1756_3453	96.1	82.8	Mt4	15157642	15157562	-	(1,79)
000417_3980_1856	96.1	99.4	Mt4	15192330	15192172	-	(2,156)
000511_1162_0604	88	94.1	Mt3	34551875	34551676	-	(8,204)
000545_1919_1877	75.6	98.7	Mt6	16496559	16496796	+	(2,237)
000548_3796_1479	89.5	97.8	Mt4	30013921	30013152	-	(2,50) (51,185)
000597_1310_2276	91.2	100	Mt2	30821851	30822080	+	(1,226)
000641_1508_0967	90.8	96.2	Mt3	28497902	28497978	+	(1,76)
000692_1941_1609	86.9	92.4	Mt5	21984108	21984169	+	(2,64)
000800_2558_3428	94.5	94.8	Mt8	18302025	18301913	-	(1,116)
000814_1607_1992	82	97.9	Mt5	13385059	13384819	-	(5,233)
000910_4020_1567	93.1	99.6	Mt7	29766961	29768267	+	(2,25) (26,102) (103,234)
000979_2552_0208	100	73.4	Mt3	11740708	11740661	-	(1,47)
000996_2909_1677	86	96.4	Mt7	30500657	30500548	-	(1,109)
001010_0964_1890	94.7	100	Mt8	25738915	25738708	-	(1,207)
001069_1949_1507	85.5	99.6	Mt7	1525451	1525224	-	(1,227)
001071_1848_0240	91.3	99	Mt2	13415321	13415938	+	(2,139) (140,209)
001163_0949_2078	87.5	83.6	Mt3	13677664	13677607	-	(1,57)
001199_2410_2117	85.1	99	Mt3	38631328	38630451	-	(1,151) (152,210)
001215_2199_2119	85.2	90.6	Mt3	39167433	39167548	+	(11,127)
001224_2807_2413	94.8	99.5	AC235673.7	48407	47906	-	(2,54) (55,157) (158,213)
001302_2322_1191	82.7	91.8	Mt2	19937871	19938110	+	(17,244)
001348_2367_3228	87	95.6	Mt5	39296940	39296832	-	(4,113)
001456_1672_0441	89.9	97.5	Mt3	6619114	6620679	+	(1,45) (46,163)
001476_1162_0837	90.3	99.5	Mt8	18762004	18762224	+	(2,218)
001477_1728_2340	93.3	100	Mt4	15122251	15122117	-	(1,134)
001539_3203_3507	88.9	96.4	Mt4	39196594	39196540	-	(1,56)
001540_3007_0682	85.3	98.6	Mt3	29043835	29043699	-	(1,138)
001595_3648_1721	92.9	90.9	Mt4	34256974	34256904	-	(2,76)
001612_2733_1684	89.3	99.6	Mt5	39013116	39013340	+	(2,225)
001617_1354_0460	85.5	85	Mt8	20654253	20654059	-	(14,227)
001671_3968_3629	94.3	100	Mt4	22621979	22622661	+	(1,17) (18,119) (120,245)
001679_3423_1199	88	100	Mt7	23651640	23651424	-	(1,216)
001735_2818_2723	86.7	96.8	Mt8	30093436	30093316	-	(1,124)
001740_1635_1196	88.1	72.7	Mt1	14874960	14874748	-	(27,240)
001780_0994_0975	84.5	98.6	Mt5	5349174	5349382	+	(4,209)
001794_1511_3278	85.6	92.7	Mt8	29945279	29945508	+	(11,231)
001837_1618_2162	82.8	93.1	Mt7	15231764	15231506	-	(1,264)
001895_3660_1577	92.3	100	Mt3	27605505	27605115	-	(1,70) (71,273)
001924_0504_1298	84.3	91.1	Mt2	31596216	31597317	+	(12,92) (93,280)
001955_3023_1075	93.9	91.6	Mt3	32921785	32922013	+	(22,249)
001999_2341_1072	80.1	97.1	Mt2	13863327	13863087	-	(7,243)
002001_3445_0762	87	99.5	Mt8	31907728	31907516	-	(1,208)
002009_3774_1834	86.5	100	Mt4	2654968	2654761	-	(1,207)
002014_1917_0474	88	85.4	AC235679.1	46294	46411	+	(15,131)
002017_0542_1392	85.3	90.1	AC233100.9	115051	115189	+	(13,151)
002037_2760_3847	95.8	81.4	Mt3	28516663	28516615	-	(1,49)
002041_3797_2557	79.7	96.2	Mt3	27095606	27094318	-	(9,124) (125,239)
002062_1920_0920	92.8	91.9	Mt1	21189782	21189260	-	(14,73) (74,245) (246,271)
002083_2453_1672	92.6	100	Mt7	22434470	22433986	-	(1,118) (119,174) (175,257)
002162_2772_2917	91.3	88.5	Mt8	16042475	16042521	+	(6,52)
002218_2883_0375	87.2	98.9	Mt8	28542991	28543171	+	(1,181)
002241_2664_1574	86.3	69.6	Mt5	19042914	19043031	+	(48,164)
002297_3976_2958	90.1	97	Mt3	17580310	17580126	-	(2,167)
002298_1478_2664	83.8	88.7	Mt2	33430570	33430776	+	(1,213)
002301_1717_2978	91.1	93.9	Mt1	3485340	3485213	-	(2,131)
002333_3079_3118	91.8	96.9	Mt4	18201649	18201377	-	(1,82) (83,160)
002354_2698_2052	96.1	85	Mt3	28619782	28619834	+	(4,59)
002371_3804_1805	85.8	92.8	Mt1	30437465	30437685	+	(11,234)
002387_1622_0783	88.9	99.6	Mt7	36264217	36263972	-	(1,244)
002392_2424_1112	86.4	96.7	Mt3	35618553	35618703	+	(3,152)
002435_1770_2013	94.1	77.3	Mt4	23298623	23298691	+	(12,81)
002454_3019_0498	86	98.3	Mt7	36853138	36853319	+	(1,175)
002463_3876_0439	85.6	94.7	Mt5	4505003	4503718	-	(7,122) (123,175) (176,206)
002476_2970_1960	82.4	99.2	Mt7	18555298	18554757	-	(2,53) (54,126)
002488_1712_0120	80.2	95.3	Mt1	4934806	4935757	+	(1,153) (154,222)
002498_2797_0055	95.5	88.6	Mt8	26251880	26252203	+	(1,48) (49,206)
002528_3898_0205	88.9	100	Mt1	30439003	30438767	-	(1,235)
002545_3075_0311	93.9	98.2	Mt7	29885063	29883449	-	(1,68) (69,143) (144,168)
002597_2566_0280	93.2	60.2	Mt8	26234231	26234172	-	(40,98)
002610_2589_1865	84.7	100	Mt5	2056165	2056427	+	(1,262)
002630_0752_1149	83.8	90	Mt5	36910301	36910587	+	(1,274)
002648_2778_2362	91.1	75.7	AC235679.1	43845	43789	-	(2,57)
002654_2381_1774	80.5	98.9	Mt7	24014470	24014669	+	(1,187)
002676_3190_0826	88.1	100	Mt4	19919109	19919303	+	(1,194)
002692_3328_3373	90	96.2	Mt2	738188	738137	-	(3,52)
002726_1952_3054	86.5	100	Mt2	23285266	23285213	-	(1,52)
002780_3531_0658	86.2	100	Mt5	34474921	34473891	-	(1,113) (114,191) (192,261)
002798_0568_0257	93.6	100	Mt3	1068249	1068140	-	(1,109)
002842_2245_1798	90.1	99.4	Mt2	13154648	13154955	+	(2,107) (108,163)
002974_3223_1258	85.5	87.3	Mt5	17317556	17318923	+	(25,120) (121,205)
003006_0813_1164	92.8	100	Mt5	2208536	2208314	-	(1,222)
003037_0935_0687	87.8	97.1	Mt8	15084922	15085160	+	(1,245)
003081_1623_0918	90.6	80.9	Mt7	27839660	27839456	-	(1,204)
003095_1583_1732	81.6	96.6	Mt3	40674496	40674294	-	(1,202)
003108_3833_1945	81.1	97.3	Mt1	6419443	6419177	-	(1,258)
003172_2897_3061	89.2	97.5	Mt3	31964630	31964436	-	(3,199)
003210_3063_1013	92.5	100	Mt5	6678366	6678246	-	(1,120)
003220_3730_2218	90.5	99.1	Mt1	18098503	18098715	+	(1,211)
003322_1699_1478	92.3	88.6	Mt3	33238817	33238661	-	(11,174)
003364_1391_1134	91.1	78.9	Mt5	9437981	9437936	-	(9,56)
003406_1564_0881	95.5	97.6	Mt6	14706946	14705937	-	(1,96) (97,202)
003417_4041_1138	88.1	97.4	Mt2	19621703	19619751	-	(1,51) (52,261)
003437_3858_2492	91	82.1	Mt4	15054745	15054999	+	(1,246)
003580_2394_0139	87.5	100	Mt4	36419575	36419639	+	(1,64)
003595_1019_1932	88.6	97.5	Mt8	26299018	26298939	-	(1,79)
003639_3462_2995	85.9	78.8	Mt3	11738982	11738902	-	(3,82)
003662_3516_3108	88.2	100	Mt5	38937113	38936843	-	(1,270)
003712_3718_2756	95.5	100	Mt4	13218130	13219717	+	(1,158) (159,247)
003742_3721_0602	98	89.3	Mt5	10646206	10646156	-	(6,56)
003779_3046_2510	93.9	100	Mt2	22115603	22115702	+	(1,98)
003889_3364_1434	90	97	Mt5	35043204	35043522	+	(2,59) (60,237)
003908_1751_1561	93.2	69.4	Mt4	42135663	42135781	+	(1,119)
003910_1680_1446	90.8	97.6	Mt3	42821332	42821497	+	(1,166)
003921_2689_0969	90.3	97.6	AC235673.7	93717	94180	+	(6,63) (64,137) (138,211)
003960_1083_0412	91	100	Mt3	23087823	23086757	-	(1,45) (46,256)
004006_3084_1203	86.6	91.5	Mt7	5220816	5220719	-	(1,106)
004021_0957_1239	78.3	98.2	Mt5	26372360	26372136	-	(1,221)
004027_1675_2408	86.4	77.2	Mt3	18675485	18675530	+	(1,44)
004047_2331_0612	91.5	100	Mt5	18220390	18220145	-	(1,117) (118,165)
004124_0691_0885	85.3	92.5	Mt8	26269688	26269887	+	(1,208)
004129_1795_3772	92.4	81.5	Mt5	12205398	12205464	+	(13,81)
004160_3338_0907	87.1	98.9	AC233669.2	17060	17334	+	(1,263)
004194_2664_0849	91.8	98.4	Mt4	23984154	23984092	-	(1,62)
004212_3940_2625	91.5	100	Mt5	1849408	1849243	-	(1,165)
004289_1917_1450	82.1	74	Mt2	27343043	27342875	-	(60,227)
004329_3012_3563	93.1	95.1	Mt5	21162203	21162144	-	(1,59)
004367_2707_1303	81.6	98.9	Mt8	16359510	16359241	-	(1,266)
004392_0901_2818	83.7	81	Mt3	32002431	32002529	+	(21,121)
004462_0912_1982	83.4	100	Mt2	12673078	12672855	-	(1,223)
004510_0679_0843	88.4	97.3	Mt4	26659567	26659352	-	(4,221)
004525_2309_0090	87.1	98.1	Mt6	1605294	1605557	+	(2,264)
004577_0341_1964	88.8	98.7	Mt4	46191571	46191801	+	(1,227)
004607_1436_1479	80	96.2	Mt7	33650910	33649323	-	(8,138) (139,233)
004652_3732_2310	93.8	96.6	Mt2	586665	586778	+	(1,117)
004668_0556_0467	90.7	100	Mt6	17632986	17633295	+	(1,161) (162,216)
004705_1563_1317	89.6	75.4	Mt1	18463573	18463378	-	(2,195)
004761_0838_1346	91.5	100	Mt4	44354475	44354621	+	(1,142)
004793_1731_0241	90.5	100	Mt7	19535216	19535017	-	(1,199)
004811_1837_0516	94	79.8	AC235679.1	48827	48744	-	(22,104)
004841_0862_1004	87	94.9	Mt7	27390318	27390077	-	(2,46) (47,138)
004851_2905_0303	89.5	100	Mt3	1840784	1839934	-	(1,125) (126,248)
004866_0378_0826	91.6	99.5	AC235753.2	108509	108699	+	(2,191)
004905_2417_2417	85.2	100	Mt4	29804646	29804355	-	(1,278)
004945_0374_0902	89.8	99.2	Mt3	36717644	36717880	+	(1,236)
004979_3297_0708	87.3	93.2	AC235679.1	44042	44097	+	(2,56)
005079_1587_0942	89.5	100	Mt4	1846409	1846485	+	(1,76)
005086_2766_2121	86.2	91	Mt8	4135112	4134907	-	(1,223)
005096_1752_1437	83.4	93.1	AC232874.5	19758	20070	+	(6,109) (110,225)
005101_1865_1595	100	63	Mt2	33749236	33749202	-	(17,50)
005122_2504_2006	88	99.5	Mt5	36899711	36899920	+	(1,209)
005131_1445_2078	96.8	100	Mt4	14870604	14871427	+	(1,114) (115,246)
005145_2957_1144	89.8	99.2	Mt3	30672264	30672010	-	(1,246)
005159_2716_1801	92.9	99.6	Mt2	6050511	6050880	+	(2,102) (103,240)
005179_3873_1703	91.3	89.6	Mt5	6836051	6836370	+	(2,143) (144,208)
005191_1583_0535	80.4	94.2	Mt3	40236434	40236240	-	(2,201)
005195_2975_0285	98.4	100	Mt7	10995965	10996027	+	(1,61)
005204_2359_1708	90.3	79.1	Mt3	33166358	33166212	-	(1,159)
005215_0847_1158	80.4	99	Mt1	24178056	24177153	-	(3,40) (41,130) (131,191)
005252_3060_0415	89.8	98.1	Mt3	27048159	27047953	-	(1,210)
005270_3846_0926	84.8	94.4	Mt1	7141270	7141494	+	(1,204)
005291_3436_1432	87.4	91.8	Mt4	42094914	42094699	-	(13,233)
005295_2446_2181	91.8	100	Mt3	325569	325324	-	(1,245)
005346_1689_1384	90.6	99.6	Mt8	1858331	1857558	-	(2,69) (70,234)
005357_3704_1268	88.7	96.6	AC235679.1	47176	47294	+	(1,116)
005372_2265_1658	91.7	99.2	Mt5	9838360	9837925	-	(1,117) (118,242)
005382_0340_0150	97	96.2	Mt2	9054842	9055275	+	(1,65) (66,105)
005395_1770_0837	89.5	97.5	Mt3	33038469	33038683	+	(1,204)
005454_3138_0206	92.3	100	Mt4	37490601	37491544	+	(1,21) (22,120) (121,220)
005490_2703_2712	80.1	100	Mt7	35794756	35794505	-	(1,251)
005529_3960_1463	90.8	99.6	Mt3	27939832	27939569	-	(1,261)
005567_3420_1481	86.3	99.6	Mt5	39558872	39559128	+	(1,256)
005576_3359_0908	86.5	100	Mt2	20076128	20076337	+	(1,192)
005663_0814_1693	91	66.3	Mt4	30276590	30276522	-	(29,95)
005698_1022_1099	83.3	98.4	Mt4	40469583	40469328	-	(5,244)
005704_1601_0800	92.2	100	Mt1	28566763	28567005	+	(1,242)
005763_0974_3079	88.5	98.3	Mt6	3133257	3133483	+	(5,230)
005766_3644_0136	92.5	73.2	Mt3	28645368	28645461	+	(2,95)
005769_1638_0128	95	96.5	Mt1	19292179	19292541	+	(1,61) (62,220)
005770_2869_3146	81.1	96.8	Mt8	3033533	3033783	+	(8,251)
005775_3734_3321	83.3	96.9	Mt5	22421285	22421471	+	(1,186)
005804_3029_2686	90.5	98.4	Mt1	26046452	26046389	-	(2,64)
005808_2808_0303	86.2	99.5	Mt5	10260301	10261433	+	(1,92) (93,217)
005812_1697_1638	85.7	98.7	Mt1	7408402	7408636	+	(1,227)
005818_3657_2246	90.6	91.8	Mt4	33447435	33447866	+	(8,97) (98,219)
005846_0646_0199	93.5	94.8	Mt8	11688676	11688877	+	(2,205)
005871_3925_0155	88.5	87.1	Mt4	43678422	43677503	-	(32,112) (113,181) (182,240)
005889_0804_0312	93.8	58.2	Mt8	31263696	31263728	+	(9,40)
005894_0644_0149	89.5	90.5	Mt7	5105312	5105235	-	(3,84)
005927_3528_2231	90.8	96.5	Mt4	18669570	18669319	-	(1,251)
005932_1464_0350	87.2	97.9	Mt4	42448309	42448121	-	(2,192)
005961_1441_0424	91.2	82.9	Mt5	31221463	31221855	+	(43,162) (163,246)
005965_2731_1016	90.9	96.9	Mt4	38109042	38109940	+	(8,109) (110,200) (201,226)
005981_1214_0969	91.2	94.2	Mt5	8661991	8662138	+	(2,156)
006052_2764_0343	91	68.4	Mt4	25296824	25296891	+	(21,87)
006062_1876_1834	86.6	96.7	Mt6	19332854	19332652	-	(3,205)
006108_2291_0337	91.1	97.5	Mt1	3719375	3719296	-	(1,81)
006124_2342_1041	92.9	78	Mt4	3278439	3278337	-	(28,127)
006134_2894_2413	92.9	100	Mt7	23324597	23324723	+	(1,126)
006145_1120_1350	93	96	Mt1	10306476	10306233	-	(7,82) (83,149)
006159_3721_2240	93.4	100	Mt8	24953956	24953167	-	(1,201) (202,257)
006207_0511_0081	88.3	92.7	Mt6	20303280	20303510	+	(15,247)
006259_1199_3663	92.2	99.2	Mt4	44253854	44254586	+	(1,198) (199,245)
006281_3710_2229	88.2	97.7	Mt4	34840527	34839971	-	(1,170) (171,239) (240,261)
006284_4024_1740	90.3	100	Mt3	24295366	24295271	-	(1,93)
006367_1760_1037	91	99.1	Mt2	31602409	31602186	-	(2,225)
006379_0793_0475	78.5	99.2	Mt3	9649271	9649019	-	(2,247)
006397_0673_0226	90.1	97.1	Mt1	24752912	24752810	-	(2,104)
006422_2819_1796	81	98	Mt1	18972566	18972277	-	(1,295)
006424_1765_1413	90.9	95.6	Mt4	38541568	38541349	-	(1,223)
006464_1820_1428	83.3	91	Mt2	3771557	3770380	-	(2,66) (67,161) (162,253)
006469_0759_1072	83.6	87	Mt3	23555565	23555706	+	(22,161)
006503_1042_0365	91.6	100	Mt6	2072090	2072330	+	(1,238)
006508_2233_2068	81.3	100	Mt5	2746687	2746446	-	(1,241)
006531_0355_0551	92.7	96.5	Mt4	36220006	36220115	+	(3,113)
006547_2376_1487	100	77.5	Mt7	36313380	36313325	-	(15,71)
006575_0226_1461	89	98.6	Mt6	10374715	10374481	-	(3,221)
006581_1907_3135	89.8	95.6	Mt7	33359630	33358744	-	(10,122) (123,224)
006600_3431_2917	92.3	81.2	CU013530.14	108298	108207	-	(12,102)
006607_3383_1604	88.8	99	Mt1	1884974	1886529	+	(2,181) (182,206)
006626_2664_1374	87.5	96.6	Mt5	41324443	41324387	-	(1,58)
006653_1819_0840	77.3	97.4	Mt7	21235016	21234791	-	(1,228)
006696_2894_2807	96.2	91.4	AC233112.6	111615	111562	-	(6,58)
006701_3142_1556	91.3	98.4	Mt4	27109603	27109418	-	(1,188)
006765_1412_0316	85.1	91.7	Mt3	43084798	43085023	+	(1,225)
006788_2683_2292	85.4	90.7	Mt4	2685078	2684871	-	(1,206)
006877_0352_0520	85.8	93.6	Mt1	28164585	28165611	+	(10,150) (151,234)
006948_3721_1508	96.8	100	Mt4	35156058	35156886	+	(1,23) (24,162) (163,246)
006968_0947_0631	82.1	78.2	Mt5	38337575	38337765	+	(51,243)
006995_3145_1549	88.2	99.5	Mt8	8495944	8496261	+	(2,41) (42,221)
007019_0286_0151	85.7	98	AC235665.4	56738	56589	-	(1,150)
007070_3379_1174	92.3	100	Mt8	2417137	2414786	-	(1,26) (27,72) (73,107) (108,168) (169,207)
007166_3892_3294	90.3	100	Mt2	11111975	11111717	-	(1,258)
007169_0644_1677	92.7	96.5	AC233676.2	3553	3948	+	(1,35) (36,255)
007193_3674_1856	90.6	100	Mt5	27748716	27748384	-	(1,18) (19,244)
007201_3062_1930	83.2	94.7	Mt1	4935844	4936041	+	(1,202)
007253_2719_2461	95.2	90.2	Mt4	30172789	30173023	+	(26,256)
007273_1606_1501	82.8	94.4	Mt1	30150759	30150563	-	(4,196)
007286_0746_0446	86.8	81	Mt4	46994599	46994673	+	(1,68)
007290_0265_0177	90.3	100	Mt2	12202649	12202412	-	(1,237)
007305_3029_2110	81.2	81.5	Mt4	23368441	23369677	+	(1,104) (105,209)
007335_2567_2868	90.8	100	Mt5	39297886	39297626	-	(1,260)
007376_0363_0920	84.3	100	Mt4	3447561	3447613	+	(1,51)
007448_2824_0936	88.8	96.8	AC233140.9	135600	135841	+	(1,249)
007450_1818_0813	86.1	100	Mt4	23693017	23693262	+	(1,245)
007536_0416_0546	87.4	94.3	Mt3	3216895	3216677	-	(1,228)
007566_1004_1454	89.1	79.7	Mt3	29762314	29762371	+	(15,69)
007575_2710_2526	88	96.9	Mt5	6036081	6036307	+	(3,223)
007608_3261_0970	84.3	96.8	Mt3	43010398	43010245	-	(3,158)
007645_1425_0129	93.1	100	Mt8	8094515	8094268	-	(1,247)
007679_3618_2830	78.2	97	Mt2	19534187	19533962	-	(1,232)
007681_1337_1945	92.9	100	Mt5	27607439	27607187	-	(1,252)
007753_2529_1957	93	76.4	Mt7	22756662	22756401	-	(43,113) (114,214)
007777_1150_1712	95.6	96.6	Mt8	25310440	25310671	+	(1,41) (42,116)
007780_1123_0099	92.5	99.6	Mt5	3584747	3586927	+	(1,130) (131,227)
007799_1114_1691	95.4	100	Mt1	33203187	33202950	-	(1,237)
007804_3189_2586	90.7	93.8	Mt5	41324443	41324368	-	(1,79)
007810_2712_0804	85.1	98	Mt1	28923211	28923453	+	(1,242)
007821_2653_1098	96.3	100	Mt4	40109086	40108726	-	(1,33) (34,109)
007875_0443_0061	93.9	100	Mt6	1301522	1301276	-	(1,246)
007931_0346_1275	94.2	98.7	Mt8	19065631	19065258	-	(1,84) (85,155)
007932_0167_0759	90.4	90.2	Mt3	36654494	36654410	-	(1,92)
007977_3126_1713	93.9	81.2	Mt7	7925544	7925459	-	(17,98)
007979_1303_0510	84.6	98.3	Mt4	41571155	41570830	-	(1,95) (96,231)
008033_1531_2020	84.9	100	Mt2	9266996	9267255	+	(1,259)
008035_1531_3179	88.1	97.5	Mt1	2906390	2906166	-	(1,28) (29,121)
008036_1634_0144	84.6	94.5	Mt1	20817158	20817210	+	(1,55)
008065_2572_3040	91.4	67.3	Mt8	21735076	21735041	-	(1,36)
008121_1498_1448	97.1	98	Mt6	8141852	8141604	-	(1,246)
008124_1562_1513	90.1	100	Mt6	13524742	13525436	+	(1,231) (232,253)
008126_3300_0646	92.7	99.2	Mt3	31530965	31534917	+	(3,11) (12,193) (194,250)
008128_2989_1948	89.9	80.2	Mt5	6237099	6237254	+	(17,154)
008175_1050_1124	85.5	86.4	Mt4	32364409	32364580	+	(25,184)
008187_2295_0915	88.8	87.9	Mt7	32792993	32792829	-	(15,175)
008237_3310_1818	91.3	100	Mt7	21897555	21897313	-	(1,242)
008269_1074_0863	84	98.5	Mt8	23086407	23086137	-	(1,272)
008285_1869_2779	88.6	95.3	Mt8	26152865	26152443	-	(1,109) (110,258)
008292_2145_0934	88.9	100	Mt5	10601982	10602444	+	(1,71) (72,141) (142,244)
008389_2180_1695	89.2	91.4	Mt8	30349282	30349057	-	(10,244)
008399_0576_1008	93.2	99.6	Mt8	20170997	20170635	-	(2,124) (125,253)
008405_3518_1808	87.4	94.5	Mt3	27360899	27360675	-	(3,218)
008443_0699_1020	96.5	92.1	Mt2	33171939	33171879	-	(3,62)
008495_2927_0464	92.5	99.1	Mt1	21167595	21166887	-	(1,43) (44,144) (145,228)
008501_0779_1823	97.2	100	Mt7	4369003	4368755	-	(1,247)
008524_1606_2798	84.5	71.9	Mt4	23349446	23349283	-	(2,162)
008628_2678_2390	88.8	99.5	Mt1	32119434	32119979	+	(2,127) (128,206)
008630_2850_3188	84.6	100	Mt5	4114342	4114838	+	(1,52) (53,91)
008740_1769_1615	90.8	83.3	Mt3	7696515	7696692	+	(14,209)
008774_2400_3325	81.9	98.6	Mt4	27294844	27294919	+	(1,72)
008830_1466_2604	91.8	92	Mt3	29052335	29052148	-	(2,197)
008854_0340_0510	91.4	99.6	AC232874.5	72385	72619	+	(1,233)
009031_3113_1251	97.9	63.5	Mt1	391414	391462	+	(27,73)
009044_2568_0391	90.6	93	Mt8	1456113	1456059	-	(1,57)
009064_2212_1816	85	96.9	Mt3	28825994	28825735	-	(2,255)
009067_3063_0678	80.1	88.7	Mt4	4332073	4331759	-	(27,145) (146,265)
009072_1337_0646	83.7	94.2	Mt5	21984108	21984157	+	(2,52)
009089_4027_1735	87.6	96.7	Mt4	21814918	21814615	-	(2,104) (105,184)
009157_0187_1309	98.7	100	Mt4	10874278	10874190	-	(1,78)
009214_0481_0981	93.6	100	Mt4	35267286	35269516	+	(1,34) (35,133) (134,226) (227,249)
009292_1513_1637	88.3	92.8	Mt2	16169208	16168637	-	(10,135) (136,166)
009297_1515_1041	78.4	98.7	Mt7	21015713	21015560	-	(2,150)
009366_3892_1657	87.3	72.7	Mt5	8164934	8164760	-	(1,185)
009422_2878_3060	91.7	97.3	Mt8	23290520	23291013	+	(1,66) (67,216)
009490_0986_3219	89.8	98.7	Mt1	19288929	19289173	+	(1,238)
009514_2804_1435	94	98.6	Mt7	37361774	37362211	+	(2,82) (83,145) (146,219)
009524_1825_1449	88.5	91.2	Mt4	39212286	39212234	-	(1,55)
009538_0466_1795	88.7	90.3	Mt7	36546412	36546664	+	(1,107) (108,228)
009546_3370_0641	95.3	98.2	Mt3	10424486	10422506	-	(2,62) (63,93) (94,216)
009601_1226_1049	89.1	99.1	Mt4	21361947	21361518	-	(2,164) (165,222)
009608_1694_2967	77.2	91.2	Mt5	41666912	41666715	-	(2,198)
009688_3683_3351	89.8	100	Mt4	2678359	2678144	-	(1,215)
009697_2257_1357	97.9	90.4	Mt5	21107530	21107577	+	(5,52)
009701_2281_0201	87.6	100	Mt1	31810680	31810550	-	(1,129)
009721_1210_1064	93.8	69.6	Mt1	2678751	2678687	-	(2,65)
009764_0542_0422	86.8	97.4	Mt1	33668566	33668835	+	(1,272)
009772_0869_1146	86.6	91.2	Mt3	36481743	36481550	-	(8,197)
009786_3035_1306	86.3	83.6	Mt4	449275	449329	+	(11,61)
009816_0823_3285	93.2	98.1	Mt2	10617690	10617953	+	(2,267)
009919_2554_0432	82.9	97.2	Mt7	20241531	20241784	+	(1,252)
009939_2929_0952	85.5	99.2	Mt4	43575431	43573438	-	(1,57) (58,257)
009958_0952_0256	93.4	81.5	Mt8	1433430	1433628	+	(40,242)
009963_1649_0767	94.7	100	Mt3	19715170	19714765	-	(1,103) (104,219) (220,243)
009978_1532_1069	91.4	100	Mt3	20104799	20104741	-	(1,58)
010026_1450_1013	89.4	98.3	Mt7	2709901	2709727	-	(4,173)
010043_1838_2877	83.2	92	Mt6	20032884	20032673	-	(5,225)
010043_2793_1757	88.9	95.5	Mt8	29587137	29588058	+	(1,26) (27,63)
010056_1411_0240	87.6	93.5	Mt2	15436270	15436067	-	(2,206)
010076_3687_3692	91.9	99.6	Mt2	17748320	17749964	+	(1,171) (172,259)
010110_1700_0158	90.6	100	Mt5	13870603	13870245	-	(1,121) (122,265)
010111_0643_1403	77.3	89.1	Mt4	4186559	4186394	-	(20,182)
010170_2459_1026	98.2	83.1	Mt4	40945480	40945425	-	(1,65)
010195_3741_2862	94.8	100	Mt8	734681	734393	-	(1,34) (35,97)
010225_1468_3594	85.2	97.7	Mt3	11737696	11737908	+	(1,213)
010296_3954_1999	83.1	93.6	Mt3	31517764	31517959	+	(1,202)
010307_1042_0895	83.4	97.9	Mt8	11215508	11214540	-	(1,123) (124,231)
010317_3108_3026	83.1	99.6	Mt3	35287164	35286885	-	(2,279)
010327_1726_3385	90.7	83	AC233657.1	172510	172080	-	(1,51) (52,127) (128,205)
010409_3454_2000	82.9	97.7	Mt5	30562609	30562352	-	(7,263)
010449_3885_1918	83.5	85.8	Mt7	31973254	31973351	+	(15,106)
010452_2821_1034	80.4	92.5	Mt1	2529679	2529439	-	(10,247)
010521_0642_1964	85.7	96.6	Mt3	37405299	37405412	+	(2,115)
010528_0994_1547	90.9	98.6	Mt1	11394518	11394375	-	(1,145)
010555_1727_3621	91.3	90	Mt2	26617621	26617935	+	(1,83) (84,208)
010603_1550_0312	85.8	98.8	Mt4	24472333	24472587	+	(1,254)
010624_3970_2575	90.3	83.4	Mt7	16808050	16808230	+	(20,211)
010670_3392_2462	81.6	97.8	Mt1	17974798	17974885	+	(1,87)
010690_2501_0923	87	94.5	Mt4	32547547	32547316	-	(4,236)
010731_3701_1085	82.3	100	Mt3	31129596	31129545	-	(1,51)
010737_3127_2312	96.7	89.6	AC235679.1	43537	43477	-	(3,66)
010745_0979_1391	93	96.8	Mt3	26936881	26937094	+	(1,213)
010749_2559_1440	90.1	100	AC235487.1	119314	119415	+	(1,101)
010771_0917_1908	94.9	99.5	Mt1	10304870	10305191	+	(2,40) (41,217)
010774_3946_2962	81	93	Mt4	41529949	41530723	+	(1,49) (50,148)
010864_4040_0426	90.9	99	Mt5	38261962	38262160	+	(3,200)
011058_4004_1123	90.7	95.3	Mt4	26824512	26824250	-	(1,51) (52,182)
011065_1342_0737	93.2	97.8	Mt5	17613697	17613335	-	(1,133) (134,225)
011075_3045_0801	86.1	95.6	Mt1	24781618	24781437	-	(4,181)
011097_3681_1560	85.9	85.7	AC233207.1	1736	1658	-	(2,80)
011120_0669_0029	93	61.3	AC235679.1	44775	44833	+	(14,70)
011172_0937_2069	89.7	74.7	Mt7	29662083	29661882	-	(1,196)
011189_2688_1477	84.9	92.2	Mt2	6406532	6406639	+	(1,115)
011330_3818_0974	81.7	83.3	Mt8	8535426	8535246	-	(1,180)
011337_0953_1697	87.8	99.2	Mt6	19000203	19000070	-	(2,124)
011338_3903_1255	93.2	99.6	Mt1	33230768	33230350	-	(1,159) (160,266)
011349_1819_2181	85.2	80.3	Mt4	33260205	33260267	+	(7,67)
011351_3925_3410	83.3	98.4	Mt2	19021311	19021536	+	(2,108) (109,187)
011354_3146_2200	90.8	99.4	Mt4	3862949	3862775	-	(2,175)
011404_0628_0142	96.2	78	AC235679.1	48746	48824	+	(1,78)
011428_2704_2794	76.7	98.2	Mt3	11738235	11738006	-	(3,227)
011439_2703_0980	79	98.8	Mt3	40287602	40287307	-	(1,118) (119,256)
011505_2471_1582	89.6	96.8	AC229689.5	57465	57192	-	(1,278)
011522_0541_1509	91	99.6	Mt3	43155712	43154169	-	(1,74) (75,245)
011542_3344_1365	82.5	100	Mt3	11910449	11910514	+	(1,63)
011569_2190_1271	87.8	96	Mt4	14010381	14010129	-	(1,240)
011603_2536_1837	92.6	83.1	Mt8	27017114	27017316	+	(39,240)
011613_3617_3739	89.3	100	Mt2	26947590	26947375	-	(1,215)
011625_1816_0406	81.2	95.1	Mt3	25954140	25953963	-	(9,184)
011631_3699_0692	91.2	99.1	Mt7	20061294	20061510	+	(2,217)
011654_2832_0788	92	99.5	Mt1	20309212	20309555	+	(2,151) (152,213)
011655_0273_0735	87.5	100	Mt3	10974192	10973951	-	(1,241)
011677_3279_0819	80	94.6	Mt7	26787765	26788005	+	(2,86) (87,221)
011692_3657_2204	81.2	100	Mt4	38941441	38940460	-	(1,178) (179,240)
011707_1888_2058	94.3	94.6	Mt8	31027899	31027846	-	(1,55)
011740_1627_0811	89.5	96	Mt1	19141469	19141373	-	(1,99)
011765_2701_2509	93	74.5	Mt3	4918119	4918262	+	(1,146)
011799_3298_1421	88.5	88.4	Mt5	12421017	12420695	-	(17,173) (174,204)
011807_1876_2842	95.2	93.3	Mt7	27987187	27987270	+	(7,89)
011820_3946_0470	86.4	86.3	Mt6	475075	475030	-	(1,44)
011830_0582_0221	96.1	90.3	Mt1	3650597	3650699	+	(1,102)
011877_3296_1467	88.8	98.2	AC225517.13	13035	8968	-	(1,76) (77,106) (107,215)
011881_1797_1199	90.9	97.7	Mt3	19716063	19716994	+	(1,50) (51,124) (125,173) (174,254)
011898_1548_0634	93.9	84.5	Mt3	37299550	37299419	-	(1,133)
011909_2427_1724	89.6	100	Mt5	10115576	10116119	+	(1,66) (67,154)
011936_2363_0910	89.3	99.6	Mt3	39572137	39572380	+	(1,243)
011941_3302_2236	90.4	93.4	Mt3	28593124	28593281	+	(1,164)
011982_2924_1893	89	94.1	AC233685.2	28862	29268	+	(13,48) (49,120) (121,221)
012045_2644_2275	93.1	100	Mt1	7741062	7740395	-	(1,122) (123,246)
012053_2402_1075	84.9	98.8	Mt4	4851548	4851874	+	(1,96) (97,239)
012086_2701_1963	79.2	81.9	Mt7	19224822	19224596	-	(47,272)
012099_2727_0477	87.3	86.6	Mt7	24646068	24646139	+	(1,75)
012102_2804_2538	93	100	Mt5	6228190	6225949	-	(1,75) (76,125) (126,228)
012117_1933_0255	92.1	98.8	CU651566.9	76775	77118	+	(1,65) (66,253)
012133_2211_1626	86.4	88	Mt7	9098398	9098310	-	(6,95)
012158_2485_2633	89.7	100	Mt1	9819615	9819801	+	(1,185)
012223_1456_3688	95.7	100	Mt3	24378095	24379293	+	(1,54) (55,167) (168,209)
012260_2843_1440	86.5	98.6	Mt2	8261185	8260570	-	(4,26) (27,210)
012313_3045_2978	86.6	93.9	Mt7	31835043	31834800	-	(1,246)
012328_3341_2656	83.8	80	Mt3	27205158	27205021	-	(35,170)
012358_2485_0314	90.1	100	Mt1	9381430	9381684	+	(1,253)
012387_0944_0213	88.9	99.2	Mt4	29753158	29752924	-	(3,236)
012400_1831_0960	91.6	98.3	Mt4	34715488	34715258	-	(2,231)
012403_1750_0252	81.9	92.3	Mt3	11738577	11738382	-	(2,196)
012436_0817_0651	88.1	100	Mt1	25785403	25785142	-	(1,260)
012525_0337_0731	86.6	88.2	Mt8	31051004	31051071	+	(1,71)
012534_1173_3159	89.1	74	Mt3	33192058	33191878	-	(55,231)
012544_3687_0317	82.7	96.5	Mt8	8936892	8936672	-	(4,223)
012556_0602_0363	92.1	100	Mt2	31085357	31085091	-	(1,266)
012595_2651_2395	81.9	98.3	Mt5	28148159	28148731	+	(1,55) (56,180)
012615_2703_2584	93.5	86.4	Mt4	19421678	19421162	-	(1,102) (103,150) (151,216)
012643_2589_0275	88.6	90.9	Mt8	5261524	5261454	-	(4,77)
012658_3284_1598	89.5	94	Mt3	19096182	19096988	+	(4,171) (172,233)
012697_2704_1414	88.1	97.7	Mt1	5590833	5591414	+	(1,159) (160,262)
012698_3118_0827	87.1	100	Mt4	28760823	28760590	-	(1,233)
012702_3002_1788	90.8	100	Mt7	947635	947722	+	(1,87)
012722_1516_0228	94	91.2	Mt3	1319380	1320080	+	(2,44) (45,135)
012733_2710_2948	95.1	100	Mt2	33960918	33961343	+	(1,100) (101,174) (175,224)
012784_0727_1015	89	98.6	Mt3	23895943	23896082	+	(1,137)
012784_3489_0699	94.3	99.5	Mt4	19190322	19190995	+	(2,74) (75,124) (125,213)
012829_1770_1049	82.8	96.7	AC235677.1	144840	144900	+	(1,58)
012833_2860_2497	90.8	99.4	Mt1	2426149	2426612	+	(1,48) (49,173)
012846_3881_1417	90.9	72.1	Mt1	6702398	6702705	+	(2,100) (101,178)
012867_0434_1125	88	96.2	Mt7	27214040	27213790	-	(9,258)
012885_2870_2189	93.6	100	Mt2	30760105	30759841	-	(1,264)
012902_3228_0525	97.6	98.7	Mt1	24202290	24201990	-	(1,295)
012915_0585_1350	100	98.2	Mt2	30509486	30509428	-	(1,57)
012971_1378_1831	88.1	97.5	Mt5	2588621	2589135	+	(1,151) (152,235)
012991_1817_1257	90.8	99.2	Mt5	6713626	6713870	+	(1,239)
013007_1055_1750	83.1	87.4	Mt7	6112634	6112383	-	(1,251)
013026_1548_2633	85.1	89.2	Mt7	22858409	22858664	+	(13,87) (88,249)
013029_0542_1521	87.1	84.2	Mt5	2702587	2702773	+	(3,189)
013058_2213_1289	87.8	96.1	Mt7	37419663	37419349	-	(2,177) (178,204)
013062_3611_0279	92.5	97.1	Mt4	32898697	32898497	-	(1,206)
013077_2754_0785	98.9	100	Mt1	467758	467665	-	(1,91)
013082_3280_2937	90.8	99.5	Mt7	33253816	33254001	+	(2,186)
013127_2396_0753	93.1	100	Mt8	30148000	30146354	-	(1,71) (72,218)
013187_1542_2982	90.7	99.5	CU651566.9	76792	76597	-	(1,184)
013211_1437_2213	93.4	79.1	Mt1	18894170	18894262	+	(23,114)
013226_3256_2750	90.5	83.6	Mt8	22868775	22869058	+	(19,144) (145,188)
013262_1411_0975	84.8	95.5	Mt1	773017	772673	-	(3,87) (88,215)
013292_0958_0873	89.1	74.9	Mt5	5331006	5330600	-	(78,195) (196,307)
013299_0816_0517	90.4	83.5	Mt1	15806370	15806069	-	(1,148) (149,219)
013302_0677_2092	76	96.7	Mt4	22395176	22395386	+	(3,215)
013313_1287_0929	88.9	86.7	Mt2	28645342	28645755	+	(22,193) (194,217)
013321_1710_0232	86.3	100	Mt7	35013410	35013644	+	(1,233)
013352_1695_1701	91.3	92.9	Mt2	979411	979216	-	(2,196)
013358_1600_2930	91.1	84.9	Mt7	20257944	20257594	-	(29,93) (94,225)
013370_1632_0336	93.7	98.4	Mt7	35671505	35671696	+	(4,193)
013389_3282_0548	86.8	97.7	Mt2	23030418	23030240	-	(4,171)
013451_1638_0372	88.8	92.2	Mt3	293472	293723	+	(17,107) (108,232)
013530_0819_1244	96.5	93.5	Mt2	7168945	7168887	-	(1,59)
013594_1047_2275	77.4	100	Mt4	28058330	28058052	-	(1,274)
013623_2987_0621	93.8	98.9	Mt5	11035144	11034885	-	(1,258)
013791_3801_2935	94	99.2	Mt2	31730842	31730203	-	(2,46) (47,205) (206,253)
013833_1812_2330	84	99.5	Mt7	9316887	9317081	+	(2,195)
013850_2795_2007	90.7	97.7	AC225507.19	268676	268848	+	(1,173)
013858_3805_2243	94.2	99.6	Mt5	34723786	34722281	-	(2,44) (45,153) (154,225)
013868_2226_1002	89.1	74.8	Mt5	3200863	3200753	-	(3,113)
013885_2865_2948	80.7	90.1	Mt2	4437583	4437355	-	(1,232)
013926_1705_3027	84.3	96.9	Mt4	16274813	16275188	+	(1,117) (118,252)
013998_2533_1497	86.8	75.6	Mt3	32143292	32143413	+	(17,140)
014001_0477_0389	90.6	96.2	Mt4	27501220	27500804	-	(1,26) (27,103) (104,265)
014009_2931_0836	85	95.8	Mt8	658534	658307	-	(8,236)
014026_2566_1057	94.2	99.6	Mt7	20272122	20271051	-	(2,131) (132,220) (221,241)
014039_2368_0287	87.6	87.3	Mt3	433420	433227	-	(20,221)
014104_2201_2455	86	98	Mt5	4331772	4331672	-	(1,102)
014106_3041_0216	85.1	95.4	Mt1	34089935	34090155	+	(2,218)
014112_1103_1251	94.2	100	Mt2	33419325	33418706	-	(1,84) (85,242)
014148_2824_2963	89.5	98.3	Mt4	29903642	29903882	+	(1,241)
014196_4005_0801	93.2	96.9	Mt2	21406926	21406099	-	(1,75) (76,242) (243,260)
014200_1764_0728	91.4	100	Mt5	22299735	22300790	+	(1,199) (200,243)
014209_0757_1329	83.3	78.5	Mt8	19022595	19022509	-	(4,87)
014211_2451_2829	89.8	100	Mt5	39262199	39262434	+	(1,235)
014231_2469_2627	87.9	94.3	Mt2	28656975	28657190	+	(8,225)
014238_1668_3207	87.1	100	Mt1	24161899	24162339	+	(1,45) (46,255)
014285_0203_2859	99.2	68.4	AC235679.1	44111	43994	-	(2,120)
014304_2836_2030	91.6	100	Mt8	5923897	5924749	+	(1,156) (157,262)
014409_3238_1808	86.8	91.1	Mt5	21148222	21148429	+	(1,206)
014411_1404_1714	89.9	97.8	Mt7	28441830	28443239	+	(6,203) (204,274)
014412_2167_0464	75.2	97.7	AC146630.25	43914	44083	+	(1,173)
014419_1570_2016	96.9	94.1	Mt1	242176	241952	-	(10,238)
014420_2743_2120	86.5	96.1	Mt4	18255437	18255744	+	(2,64) (65,283)
014434_1773_0445	87.3	87.5	Mt7	31041961	31042156	+	(1,206)
014451_3281_0324	92.4	98.8	Mt3	29347627	29347290	-	(1,165) (166,238)
014455_1712_3017	87.7	93.1	Mt1	26049398	26049317	-	(2,87)
014474_1523_0618	81.7	97.9	Mt1	24069652	24069416	-	(2,240)
014535_1499_0792	95.6	99	Mt1	17526233	17526027	-	(1,205)
014546_2890_1610	87.5	92	Mt5	31374298	31374549	+	(1,82) (83,174)
014547_2525_1889	94.4	98.2	Mt2	16720359	16720574	+	(1,219)
014563_3086_2077	83.5	93.4	Mt2	6491567	6491825	+	(1,256)
014597_2857_3110	84.7	87.9	Mt3	20498716	20498588	-	(6,135)
014609_2386_0274	95.1	81.9	AC235679.1	46042	46166	+	(1,123)
014642_3363_0080	93.8	76.7	Mt5	30976632	30976359	-	(2,36) (37,147)
014713_0386_0352	89.2	100	Mt1	21699625	21699699	+	(1,74)
014760_1095_0509	77.5	95.2	Mt2	24522655	24522435	-	(3,228)
014766_1727_2073	91.9	99.6	Mt5	14159673	14158132	-	(2,26) (27,223)
014767_1965_1316	92.3	96.3	Mt2	31707915	31707754	-	(1,161)
014784_1050_2669	81.2	90.4	Mt1	5565335	5565119	-	(21,230)
014785_1999_0618	84.2	95.8	Mt7	21670033	21669911	-	(1,115)
014801_2693_0868	93.5	78	Mt4	25023733	25023779	+	(14,59)
014803_3103_1328	86.5	79.6	Mt5	34116203	34115986	-	(2,217)
014814_1703_1354	87.7	97.3	Mt5	10602021	10601801	-	(1,226)
014860_1890_1222	90.8	100	Mt2	25893884	25893641	-	(1,240)
014891_2693_0283	86.4	99.2	Mt3	4806250	4806000	-	(1,243)
014905_1755_1377	81.8	95.9	Mt3	36735452	36735654	+	(1,82) (83,168)
014940_1759_1895	90.2	93.5	Mt1	7408803	7409018	+	(1,230)
014957_0906_0250	84.8	79.9	Mt1	28147458	28147640	+	(2,173)
014968_1132_0498	84.4	96	Mt4	28569814	28569566	-	(1,252)
015035_3073_3230	94.3	85.9	Mt5	21165171	21168200	+	(18,58) (59,139)
015039_1909_1615	93.2	100	Mt7	19711054	19711304	+	(1,250)
015042_1657_2997	78.7	97.3	Mt4	25537438	25537692	+	(6,259)
015110_1947_1612	86.3	98.9	Mt4	34915078	34914810	-	(1,266)
015119_1666_2517	81	96.6	Mt3	25288395	25288479	+	(1,85)
015177_1337_0649	89.6	81.1	Mt4	46994216	46994139	-	(16,92)
015187_1468_0037	98.5	98.5	Mt1	177494	177288	-	(1,201)
015200_1673_2707	94.8	99.1	Mt7	38091387	38090593	-	(2,57) (58,163) (164,212)
015229_3148_1509	97.7	72.1	Mt4	10865019	10865064	+	(18,61)
015247_2742_1972	95.1	100	Mt4	42221634	42222309	+	(1,54) (55,123) (124,222) (223,245)
015249_3064_3041	88	95.3	Mt8	21632009	21632259	+	(1,254)
015261_1529_2339	87.9	97.5	Mt7	22191867	22192125	+	(1,237)
015268_1928_3433	84.5	89.3	Mt5	1006574	1006775	+	(12,223)
015303_1017_3025	95.7	81	Mt2	32739364	32739317	-	(1,47)
015332_2976_0928	90.4	98.4	Mt5	30716206	30717180	+	(1,49) (50,187)
015349_0840_2706	94.6	99.5	Mt4	4222634	4221911	-	(2,82) (83,161) (162,205)
015356_3077_0701	77.3	96.4	Mt2	27830129	27829886	-	(9,250)
015357_1929_2289	88.1	98.3	Mt5	11518820	11518759	-	(2,60)
015366_1368_3802	92.5	68.2	Mt8	16042527	16042688	+	(1,161)
015414_2951_3654	83.4	97.6	Mt2	24262694	24263127	+	(1,101) (102,247)
015444_1251_2966	86.8	100	Mt3	38626272	38626204	-	(1,68)
015473_0773_2762	96.2	93	Mt7	30943040	30943283	+	(19,257)
015478_1390_1186	85.1	98.9	Mt8	20246788	20248120	+	(1,204) (205,279)
015498_2397_3168	80.8	95.1	Mt5	38328297	38328499	+	(3,203)
015522_1305_0565	87	85.1	Mt3	20911769	20911529	-	(20,245)
015524_0646_0753	88.7	77.4	Mt1	351025	350801	-	(57,270)
015529_0942_2742	77.7	96.8	Mt7	30550473	30550253	-	(1,221)
015580_1169_1980	84.7	98.6	Mt7	24140232	24140010	-	(3,219)
015581_0576_2001	87.8	100	Mt2	11149008	11148811	-	(1,197)
015605_3283_2391	88.9	93.7	AC233671.1	47131	46918	-	(1,219)
015682_1400_3967	93.7	96.3	Mt7	29582805	29582726	-	(1,82)
015687_2999_2295	81.8	99.6	Mt8	10649427	10649664	+	(1,232)
015767_3800_1359	93.7	99.5	Mt3	23526746	23523162	-	(2,116) (117,208)
015808_0628_1183	79.5	100	Mt5	31075736	31075619	-	(1,117)
015820_1224_0234	93.3	97.5	Mt4	45765422	45765227	-	(6,200)
015862_3400_0386	91.8	100	Mt4	41504251	41502085	-	(1,71) (72,128) (129,203) (204,256)
015886_3475_1667	82.4	100	Mt3	11849418	11849202	-	(1,216)
015890_4059_2196	87	87.1	AC235665.4	248176	248230	+	(1,57)
015900_0838_0239	86.1	97.7	Mt8	16795119	16795383	+	(1,258)
015958_1513_1301	94.9	91.9	Mt5	13649556	13649324	-	(14,235)
015966_1277_2719	87.2	92.9	AC235665.4	6836	7031	+	(1,195)
015971_3898_2172	94.1	98.1	Mt2	4437676	4437625	-	(1,52)
015974_1481_0129	98.8	87.4	Mt1	475333	475166	-	(1,170)
016005_3074_0182	94.7	97.4	Mt8	29604696	29604359	-	(1,168) (169,228)
016020_1744_0255	85.3	99	Mt7	17536323	17536119	-	(2,205)
016032_2534_3053	85.1	79.7	CU013530.14	107634	107520	-	(27,141)
016094_1671_2693	90.8	98.6	Mt1	18361806	18361600	-	(2,207)
016108_1048_3142	83.3	99.2	Mt2	19043605	19043858	+	(1,252)
016205_3716_2631	91.4	94.2	Mt4	10874613	10874530	-	(1,82)
016221_2569_1591	83.1	81.9	Mt3	11737557	11737635	+	(2,79)
016227_1521_2266	93.9	99.5	Mt7	35597389	35597175	-	(2,215)
016265_1256_1974	84.5	91.9	Mt5	37195658	37195853	+	(6,211)
016293_1157_2290	82.1	85.3	Mt1	420349	420494	+	(16,164)
016301_2416_0083	90.8	93.9	Mt8	24100191	24099711	-	(1,140) (141,262)
016328_0730_2228	88.8	73.7	Mt3	43089319	43089417	+	(34,132)
016329_1377_2489	87.3	98.4	Mt7	27221823	27221579	-	(2,248)
016366_2425_2207	91.4	68.6	AC233657.1	83651	83616	-	(1,36)
016397_0851_1323	86.2	70.2	Mt2	33182097	33182184	+	(1,87)
016428_0771_1278	85.9	99	Mt7	21606795	21607174	+	(3,121) (122,200)
016438_1720_1009	100	51.7	AC235679.1	48749	48809	+	(6,65)
016447_1773_2465	84.5	98.6	AC232874.5	11020	10949	-	(1,72)
016456_1737_3173	85.1	92.9	Mt8	26921722	26921988	+	(5,281)
016501_2587_2996	83.5	85.5	AC225518.20	35146	34944	-	(35,234)
016537_1225_2299	84.6	92	Mt1	24124561	24124410	-	(14,162)
016551_2433_0694	92	74.6	Mt3	26620351	26620301	-	(1,52)
016579_1197_0765	87.6	87.4	Mt1	22396896	22396799	-	(1,98)
016629_1768_0928	84.8	92	Mt1	13786655	13786907	+	(1,262)
016655_2952_1495	95.5	100	Mt3	36508346	36508257	-	(1,89)
016686_2143_2597	87.2	98.1	Mt3	529346	528739	-	(5,24) (25,159) (160,215)
016703_1295_0754	90.4	92.9	Mt8	10059130	10058917	-	(2,225)
016708_3690_3153	85.8	97.5	Mt7	10896749	10899488	+	(1,23) (24,275)
016722_0807_2148	93.8	87.5	AC235679.1	48858	48744	-	(16,128)
016755_1547_1435	79.1	97	Mt3	31996586	31996829	+	(1,233)
016755_3916_0641	91.9	99.5	Mt8	20162197	20162395	+	(2,199)
016791_1707_0288	86.4	95.3	Mt1	7817160	7817241	+	(1,82)
016809_1651_1425	84.7	99.1	Mt4	42225068	42224623	-	(3,174) (175,211)
016876_2685_0330	91.4	95.7	Mt7	31892226	31891472	-	(1,183) (184,255)
016964_2819_0390	89.5	83.8	Mt2	5444255	5444188	-	(2,69)
017055_1894_2228	88.3	99.5	Mt4	25796264	25796545	+	(1,31) (32,197)
017059_0725_0318	93.7	99.6	Mt8	27863488	27863249	-	(2,239)
017076_3231_2453	90.1	90.5	Mt8	21145989	21145797	-	(1,187)
017100_1189_2357	89.1	90.5	Mt4	39212370	39212708	+	(12,64) (65,263)
017139_1401_1659	89.3	97.8	Mt5	12420024	12420555	+	(1,202) (203,229)
017197_1796_1869	82.6	100	Mt2	1277204	1277026	-	(1,178)
017212_2757_1153	78.6	92.1	Mt1	475260	475070	-	(5,193)
017222_3872_2357	95.6	60	AC235679.1	45705	45750	+	(1,46)
017236_3034_1356	94	92	Mt4	9223730	9225705	+	(1,57) (58,185)
017244_2510_3313	84.4	94.6	Mt1	23256543	23255965	-	(3,74) (75,199)
017304_2940_1157	80.7	94.3	Mt1	475260	475057	-	(5,204)
017348_2783_2762	90.3	100	Mt4	40229148	40228960	-	(1,185)
017350_3713_1096	90.7	70.1	Mt5	48682	48628	-	(24,77)
017358_3806_1053	89.7	98.3	Mt7	2404544	2404779	+	(5,238)
017377_3789_1852	82.3	100	Mt2	15060807	15061061	+	(1,254)
017414_2418_1648	81.4	97.1	Mt4	46622452	46622210	-	(1,243)
017429_0260_1504	87.3	96.9	Mt8	5770222	5770386	+	(1,163)
017434_0275_0408	90	100	Mt7	9652054	9651366	-	(1,218) (219,251)
017454_2852_0244	88.4	86.4	AC233659.1	42549	42722	+	(9,199)
017496_2899_0866	84	85.3	Mt4	1834470	1834551	+	(13,94)
017535_3668_1145	94	100	Mt8	30969250	30971368	+	(1,102) (103,214) (215,268)
017542_2387_0182	87.6	91.2	Mt7	28383163	28386066	+	(11,53) (54,157)
017575_3286_2414	94.3	99.6	Mt3	23285133	23284888	-	(1,246)
017576_3446_3356	89.5	86.4	Mt1	33075412	33076510	+	(12,146) (147,188)
017601_1678_1129	89.8	95.7	Mt7	27288456	27288291	-	(1,164)
017617_1688_0360	89.3	96.2	Mt5	7825970	7826175	+	(9,213)
017621_0776_0174	89.8	97.7	Mt5	6032701	6032568	-	(4,131)
017625_0423_0747	92	81.9	Mt4	36609927	36610105	+	(2,180)
017640_0586_1815	88.2	99.1	Mt1	8236390	8236161	-	(2,230)
017676_1367_0549	89.6	100	AC233140.9	87027	86778	-	(1,249)
017694_2959_1370	88.2	69.1	Mt5	24111139	24110978	-	(62,225)
017729_3148_1556	93.1	98.3	Mt5	37865967	37865736	-	(1,231)
017731_3490_2829	90.4	100	Mt3	25842677	25841664	-	(1,103) (104,181) (182,251)
017743_2917_2481	83	95.2	Mt6	3103967	3104032	+	(2,60)
017756_1668_2041	90.7	99.6	Mt5	13419429	13419665	+	(1,236)
017759_1731_3553	87.5	99.3	Mt7	30694996	30694710	-	(1,280)
017777_2391_2386	78.8	98	Mt1	392287	392040	-	(1,249)
017782_3303_2926	96.8	70.8	Mt1	8305677	8305740	+	(24,86)
017786_3652_0448	90.1	99.6	Mt3	26093648	26093375	-	(1,273)
017802_3230_0667	93.3	99.6	Mt4	28071464	28071702	+	(1,239)
017849_1121_1707	84.9	82.7	Mt7	6096624	6096716	+	(8,93)
017895_1057_2316	86	93.4	Mt3	19104233	19104174	-	(3,61)
017906_1897_0975	82.9	98.6	Mt5	40166232	40166596	+	(2,48) (49,165) (166,213)
017908_3020_3185	91.3	97.4	Mt4	26487390	26486997	-	(1,88) (89,153)
017928_1618_0810	90.3	97	Mt2	9654438	9654086	-	(1,108) (109,259)
017944_3058_3063	87.7	95.4	Mt1	21174460	21175316	+	(13,107) (108,166) (167,263)
017947_2695_2470	86.3	95	Mt2	2125893	2126142	+	(1,262)
017972_1019_1454	86.7	99.5	AC235758.1	159456	159674	+	(2,219)
018014_3979_2616	86.1	98.4	Mt5	8139683	8139433	-	(2,245)
018038_0614_1131	98.2	65.5	Mt1	266598	266484	-	(1,116)
018041_2213_0249	88.9	99.5	Mt1	32900230	32900431	+	(2,200)
018061_1005_0328	83.7	97.5	Mt8	27969135	27969405	+	(1,270)
018141_1719_1747	83.8	99	Mt4	38604338	38604437	+	(1,100)
018206_1148_2984	89	100	Mt5	33726086	33725528	-	(1,19) (20,169) (170,255)
018207_1001_3186	85.8	97.2	Mt5	13666692	13667078	+	(1,106) (107,212)
018212_0265_0183	91.5	99.5	Mt3	27437094	27436877	-	(2,214)
018220_3191_3698	83.9	93.9	Mt7	11677464	11677402	-	(1,66)
018239_3449_1747	94.2	94.5	Mt1	28812367	28811753	-	(1,28) (29,109)
018240_2552_0648	89.2	78.4	Mt4	21191884	21191646	-	(6,230)
018291_1847_1990	90.4	99.5	Mt3	3322701	3322350	-	(1,84) (85,219)
018322_0546_1674	84.3	96	Mt3	29257037	29256782	-	(3,56) (57,226)
018341_2785_1929	88.9	83.4	Mt3	23171165	23170948	-	(1,232)
018348_1632_0064	85.7	97.7	Mt8	27361654	27361887	+	(4,222)
018361_0438_1281	89.6	83.7	Mt4	20355660	20355884	+	(30,251)
018381_3459_1561	82	88.1	Mt3	28940009	28939896	-	(4,118)
018384_0740_1045	95	71.4	Mt5	33156988	33156948	-	(17,56)
018410_1294_1961	94	90.3	Mt4	19919488	19919266	-	(17,238)
018418_1420_2695	89.1	99.5	Mt5	36410291	36410512	+	(2,221)
018453_2896_3096	93.1	99.6	Mt7	281059	281305	+	(1,247)
018519_3028_2820	85.4	94.1	Mt4	3327672	3327624	-	(1,51)
018568_1614_1209	93.1	97.5	Mt1	7012320	7012204	-	(1,119)
018570_3591_3536	91.5	98.6	Mt1	2524521	2526633	+	(2,80) (81,173) (174,213)
018574_1041_0440	95.7	59.7	Mt1	476927	476881	-	(20,65)
018589_1859_0473	92.7	98.3	AC225507.19	163368	163683	+	(1,97) (98,234)
018596_1482_0253	95.4	78.3	AC235679.1	48761	48696	-	(2,66)
018598_2531_2741	90.9	86.6	AC202489.12	120776	120495	-	(28,184) (185,202)
018610_3994_2025	86.2	89.8	Mt5	417268	417064	-	(13,226)
018661_3866_0215	98.8	96.6	Mt7	36943946	36944030	+	(1,87)
018677_3589_0204	84.1	96.1	Mt3	10243608	10243254	-	(5,159) (160,255)
018706_3228_0951	82.8	96.2	Mt5	26814020	26814223	+	(1,206)
018717_0284_0771	88.6	99.2	Mt7	27139480	27140610	+	(1,67) (68,158) (159,217) (218,255)
018728_1067_1787	89.4	72	Mt1	475171	475256	+	(24,109)
018740_3030_1261	86.8	99.6	Mt3	14172281	14172005	-	(1,135) (136,243)
018752_2938_0672	86.4	88.1	Mt7	19803202	19802531	-	(2,80) (81,179)
018796_2491_0876	88.3	100	Mt2	5480832	5480727	-	(1,103)
018839_3077_2102	83.3	91.4	Mt4	19446467	19446272	-	(4,210)
018856_3015_1398	87.9	99.3	Mt1	1177681	1177278	-	(1,36) (37,267)
018895_0629_1601	87	98.8	Mt7	5471957	5472198	+	(1,238)
018957_3434_2513	90.9	100	Mt2	4080525	4079042	-	(1,148) (149,265)
019026_1418_1388	90.6	82.8	Mt3	34192916	34193391	+	(44,158) (159,230) (231,255)
019027_3290_0619	91.5	99.6	Mt3	33181993	33178660	-	(1,65) (66,187) (188,236)
019054_3950_1474	83.6	92.2	Mt4	38314237	38314068	-	(3,170)
019067_0687_1593	91.4	100	Mt3	21890506	21890739	+	(1,233)
019074_1458_1756	92.4	97.2	Mt4	18349988	18349776	-	(4,216)
019100_2750_0772	89.4	99.6	Mt3	16235274	16235029	-	(2,246)
019123_1222_1131	94.2	81.2	Mt4	39790246	39790188	-	(1,52)
019178_2637_3090	89.8	84.5	Mt5	3204452	3203323	-	(35,83) (84,183) (184,220)
019218_3155_2496	89.2	81.8	CU651566.9	60926	61101	+	(2,159)
019223_2540_0197	91.5	100	Mt7	4356358	4356157	-	(1,201)
019230_0926_3234	92.8	92.2	Mt7	21823642	21823726	+	(8,90)
019279_1169_0196	93.8	100	Mt7	29171443	29171638	+	(1,195)
019314_2734_2869	88	85	Mt5	26011556	26011664	+	(1,111)
019325_3014_2043	91.1	80.4	Mt7	28385937	28386033	+	(23,112)
019332_1582_1580	80.7	95	Mt7	26296058	26295830	-	(5,235)
019361_3289_1808	93.7	99.5	Mt2	11831967	11831519	-	(1,63) (64,196) (197,221)
019375_3017_1795	94.7	96.7	Mt6	3864876	3865424	+	(1,51) (52,209)
019491_0436_0555	88.2	86.1	Mt6	4419166	4418958	-	(2,210)
019500_3796_2306	91	99.2	Mt1	7987889	7987646	-	(1,243)
019510_3582_3119	86	94.8	Mt5	34487188	34486317	-	(1,85) (86,246)
019515_1715_2208	90.4	93.3	Mt4	34781848	34783430	+	(1,42) (43,253)
019612_3016_0409	84.8	100	AC231371.6	65628	65459	-	(1,165)
019661_2966_1693	89.4	77.7	Mt1	23321714	23321808	+	(23,120)
019673_4016_1968	89.3	99.6	Mt2	31731330	31731083	-	(1,244)
019683_3441_2265	87.8	92.9	Mt5	1289791	1289658	-	(2,133)
019791_1358_2439	93.8	100	Mt3	32465136	32465345	+	(1,209)
019818_1193_2398	92.6	99.6	Mt4	33243430	33243734	+	(2,192) (193,231)
019835_0958_0668	85.5	93.9	Mt8	29410788	29410588	-	(10,210)
019874_2708_0199	81.5	99.5	Mt5	33148648	33148864	+	(2,206)
019878_1916_1212	78	89.2	AC233207.1	1142	1000	-	(2,142)
019895_1677_0534	90.3	93.4	Mt3	31464756	31465576	+	(1,83) (84,104) (105,238)
019904_1806_1691	94.6	100	Mt7	22934822	22934068	-	(1,87) (88,168) (169,242)
019910_0820_1776	89.5	84.7	Mt5	17575680	17575865	+	(11,184)
019922_2964_1115	92.9	99.6	Mt4	30325602	30325827	+	(2,226)
019924_3275_2694	93.1	98.3	Mt3	25528726	25528666	-	(1,59)
019948_2321_2138	84.9	100	Mt1	12450438	12450663	+	(1,225)
019949_1060_2233	90.5	100	Mt5	34486386	34485923	-	(1,92) (93,171) (172,200)
019963_2767_1394	91.7	100	Mt7	26199854	26200996	+	(1,81) (82,253)
020019_0985_0309	81.7	85.2	Mt6	13843675	13843571	-	(1,105)
020026_3522_0629	92	95.3	Mt5	1000831	1001071	+	(2,235)
020029_3904_1056	91.1	99	Mt1	28668928	28669275	+	(2,17) (18,48) (49,102)
020053_2967_3010	92.2	95.5	Mt3	39204379	39204444	+	(1,64)
020072_3589_0241	92.2	99.1	Mt1	4272038	4271729	-	(1,25) (26,231)
020100_3053_1477	85.2	99.6	Mt1	29297077	29296801	-	(2,271)
020167_1964_0826	86.3	100	Mt7	23969026	23969260	+	(1,233)
020272_2653_2804	91.2	82.6	Mt8	8532895	8533010	+	(15,131)
020284_0921_1978	86.3	100	Mt1	19948414	19948297	-	(1,117)
020359_1756_0471	85	97.1	Mt6	5099747	5100015	+	(3,272)
020364_2192_1791	86.6	97.6	Mt3	37139154	37138263	-	(5,53) (54,207)
020486_0744_2892	93.9	98.8	Mt8	29709759	29709923	+	(2,166)
020500_1483_3686	90.9	84.6	Mt4	17528951	17529006	+	(6,63)
020553_3190_1268	82.3	97.3	Mt3	19450171	19450389	+	(1,216)
020556_0907_0291	85.5	98.7	AC233659.1	66132	66208	+	(2,77)
020574_1056_0723	84.4	100	Mt5	847432	846860	-	(1,145) (146,250)
020608_0505_2115	91.5	98.3	Mt7	8302748	8302688	-	(2,60)
020643_1672_1873	88.4	91.3	Mt4	42113253	42113496	+	(15,254)
020684_1585_1200	87.5	97.8	Mt7	3524961	3525576	+	(1,186) (187,275)
020701_3147_1702	92.9	90.3	Mt8	24489603	24489799	+	(1,196)
020759_2498_0473	82.8	76.7	Mt1	1285195	1285403	+	(1,204)
020780_3050_0822	89.3	64	Mt4	6424682	6424803	+	(1,121)
020781_0255_2443	92.2	100	Mt4	3310825	3311383	+	(1,122) (123,230)
020799_3218_1453	89.4	86.5	Mt4	34830888	34830743	-	(11,163)
020816_0377_0929	91.4	99.2	Mt3	27544717	27545387	+	(1,130) (131,245)
020844_1735_0905	88.9	98.9	Mt7	31359497	31359760	+	(1,265)
020900_0268_2759	93.4	74.4	Mt8	24705460	24705525	+	(16,77)
020905_3426_1389	84.8	89.1	Mt7	15299906	15300209	+	(3,25) (26,213)
020913_0975_1171	91.1	87.8	Mt5	33141687	33141856	+	(20,180)
021004_1616_1856	88	91.4	Mt4	25280566	25280694	+	(12,128)
021007_3525_0609	91.6	91.6	Mt4	41533245	41533484	+	(22,261)
021023_0938_1484	92.5	83.8	Mt5	17613566	17613659	+	(12,111)
021037_0821_0139	88.3	94.5	Mt8	3850450	3849060	-	(6,65) (66,109)
021042_0982_1082	86	93.4	Mt7	37041540	37041325	-	(3,216)
021057_3916_0977	89.5	95	Mt7	32418655	32418712	+	(2,60)
021058_0403_1571	92.5	96	Mt2	18210041	18211700	+	(2,68) (69,242)
021068_1438_0348	83.5	98.2	Mt8	19989543	19989809	+	(1,270)
021137_2734_2912	78.8	97.7	AC233112.6	120201	119980	-	(1,213)
021158_3448_3905	84.6	88.1	Mt1	24042852	24042904	+	(2,55)
021222_1373_3372	93.3	94.7	Mt2	28257769	28257591	-	(1,178)
021265_1226_2147	82.5	100	Mt8	10651641	10651779	+	(1,137)
021268_2147_1436	82.4	93.6	Mt8	18753125	18753386	+	(11,260)
021280_2608_1674	90.2	98.6	Mt6	12344804	12345009	+	(1,208)
021286_0499_1291	93.8	100	Mt7	36795041	36792443	-	(1,23) (24,244)
021340_0318_1665	76.2	97.5	Mt4	8391279	8391520	+	(2,236)
021365_1701_3411	85.4	97.3	Mt8	27389584	27389162	-	(1,46) (47,295)
021369_0972_1773	88.6	99.3	Mt8	29876637	29876911	+	(1,271)
021371_1933_1939	84.2	97.7	Mt5	40924988	40925242	+	(7,260)
021392_0486_1002	88.5	100	Mt7	38454516	38454239	-	(1,270)
021407_2886_1199	86.3	89.4	Mt5	39902150	39902314	+	(4,180)
021409_3057_2197	90.3	100	Mt2	1192565	1192369	-	(1,196)
021410_0523_3475	85.9	100	Mt8	31475477	31475215	-	(1,262)
021455_0550_2010	94.4	95.9	Mt5	5707796	5707725	-	(1,74)
021481_2827_2188	90.7	97.2	Mt7	13108222	13108468	+	(5,250)
021506_3432_1170	88.7	95.9	Mt3	37568602	37568332	-	(1,267)
021522_3215_0169	78.9	93.7	AC233207.1	533	339	-	(6,201)
021556_1662_1498	91.4	94.2	Mt7	26811815	26812074	+	(1,258)
021561_1894_1541	90.4	99.6	Mt5	3766831	3766592	-	(1,239)
021615_0258_1614	87.1	99.5	Mt1	4097079	4096862	-	(2,218)
021620_0914_0994	92.3	65.9	Mt8	11250387	11250156	-	(1,43) (44,168)
021677_1731_0823	89.8	98.3	Mt3	29254757	29254697	-	(1,60)
021718_2238_2383	89.1	100	Mt1	18204318	18204898	+	(1,103) (104,222) (223,266)
021776_1446_0372	90.6	99.6	Mt2	2510196	2510464	+	(2,268)
021835_2342_0363	95.3	90.1	Mt2	10103736	10106358	+	(1,34) (35,151) (152,172)
021846_1327_1034	85.9	95.3	Mt1	17460331	17460582	+	(1,241)
021868_0137_1720	86.8	100	Mt7	10418066	10417952	-	(1,114)
021876_1658_2300	78	98.3	AC225449.9	101851	101791	-	(1,59)
021880_2655_1112	88.5	98	Mt2	22955425	22955627	+	(2,201)
021895_1098_0965	85.7	98.7	AC233651.1	40698	40923	+	(2,225)
021902_3534_1017	89.5	84.2	Mt7	33720730	33720863	+	(2,138)
021914_0891_2845	82.1	96.4	Mt7	37414286	37414532	+	(10,249)
021917_3405_2064	86.1	94.7	Mt4	4311999	4311927	-	(1,75)
021966_1937_1470	95	100	Mt5	1152277	1151868	-	(1,47) (48,241)
022015_1858_1152	89.7	86.4	Mt6	21120368	21120177	-	(16,214)
022079_2432_1589	86.3	97.1	Mt1	34122868	34123175	+	(4,92) (93,209)
022133_1168_2218	86.8	100	Mt4	27452079	27451816	-	(1,257)
022136_1857_1631	87.7	99.6	Mt1	17684296	17684525	+	(1,229)
022202_0782_0389	82.7	99.6	Mt3	32735490	32735831	+	(2,157) (158,227)
022232_0328_0431	87.5	98.3	Mt5	18910784	18911017	+	(1,233)
022241_3936_0581	86.1	100	AC233112.6	87913	87704	-	(1,209)
022296_3642_1174	79.8	96.3	Mt1	28164798	28164718	-	(3,82)
022331_0611_0625	93	97.5	Mt4	16920963	16921119	+	(5,160)
022363_2329_0351	79.6	92.5	Mt5	14158087	14158038	-	(4,52)
022426_3165_2286	81.8	99	Mt1	11454581	11454296	-	(1,288)
022430_3536_0355	93.1	98.8	Mt7	34032301	34031867	-	(1,119) (120,249)
022462_0395_2085	85.3	100	Mt3	15417440	15417295	-	(1,143)
022468_2716_2332	90	100	Mt8	11214549	11213777	-	(1,95) (96,241)
022474_3968_2564	90.7	100	Mt2	7107056	7107293	+	(1,237)
022500_1572_1517	88.7	81.5	Mt8	8535049	8534890	-	(2,161)
022501_0591_0830	92.9	100	Mt7	32778327	32779226	+	(1,141) (142,247) (248,268)
022529_3503_1517	83.7	100	Mt5	28690908	28690636	-	(1,263)
022540_0599_0685	89.4	97	Mt5	25088109	25088365	+	(3,263)
022562_1583_1825	85.9	81.1	Mt1	23144861	23145068	+	(1,208)
022596_1191_2093	96.2	94.6	Mt5	9601167	9601114	-	(2,56)
022603_3076_3836	86.8	89.6	Mt3	6749640	6749831	+	(1,193)
022618_0152_0072	87.5	90	Mt7	22587166	22587238	+	(1,72)
022625_2795_1454	92.2	99	Mt3	33589641	33589005	-	(3,98) (99,141) (142,206)
022626_1873_0500	82.7	78.9	Mt5	42342309	42342107	-	(2,203)
022626_3580_1335	78.6	95.9	Mt3	34766574	34766430	-	(3,146)
022636_1178_0788	80.8	88.2	Mt7	6598828	6598585	-	(1,240)
022664_1165_0518	87	97.2	Mt4	33136087	33135759	-	(1,123) (124,249)
022678_1048_1809	90.5	98.7	Mt4	24082619	24082278	-	(3,111) (112,223)
022696_0311_0697	84.2	99.5	Mt5	19471088	19469289	-	(2,102) (103,216)
022735_1394_1086	89.4	100	Mt4	47155750	47155504	-	(1,245)
022739_2832_1394	84.8	99.2	Mt3	42926687	42926944	+	(1,259)
022744_1762_2089	86.7	74.1	Mt6	2313718	2313913	+	(64,263)
022752_1796_1719	91.3	69.7	Mt8	25346454	25346500	+	(15,63)
022774_3738_2347	93.9	90.2	Mt4	17021191	17020375	-	(16,76) (77,146) (147,244)
022782_2394_0837	93.3	97	Mt2	31753670	31753894	+	(2,231)
022824_0720_0960	92.8	99.6	Mt2	1769650	1768316	-	(2,43) (44,263)
022831_3115_0740	96.3	80.4	Mt1	455616	455481	-	(4,138)
022862_3311_1397	92.3	96.3	Mt5	7408652	7408756	+	(1,108)
022877_3560_3790	92.7	98.4	Mt7	28622746	28622622	-	(3,126)
022878_1954_1892	92.4	80.6	Mt4	45211552	45211463	-	(2,80)
022915_1393_1371	94.7	100	Mt5	42507306	42507534	+	(1,228)
022930_2429_1753	78.9	100	Mt1	11835819	11836044	+	(1,223)
022958_3525_2573	85	96.7	Mt5	29160401	29160635	+	(1,240)
022986_1653_0321	84.5	99.6	Mt5	34871306	34871041	-	(1,266)
023062_3424_2805	88.3	100	Mt5	6883978	6884354	+	(1,132) (133,230)
023077_1393_0160	92.9	74.4	Mt4	20428489	20428332	-	(19,184)
023082_2559_0838	87.3	97.9	Mt2	1851414	1851651	+	(1,242)
023105_4021_2481	92.1	97.4	Mt2	9605036	9605292	+	(4,232)
023127_3799_2549	85.1	94.9	Mt3	22215405	22215483	+	(1,76)
023154_2690_1515	93.4	98.2	Mt2	6888713	6889439	+	(4,71) (72,136) (137,170)
023161_0700_0295	92.4	99.6	Mt4	17966203	17966427	+	(2,225)
023181_3358_0043	85.9	98.6	Mt4	36441291	36441220	-	(1,72)
023209_2861_3111	89.7	99.5	Mt8	27028764	27029064	+	(2,32) (33,196)
023240_2923_2302	88	94.1	Mt3	24898241	24899204	+	(1,97) (98,175)
023368_1749_2577	81.8	89.5	Mt8	25309284	25310268	+	(2,72) (73,138)
023425_1368_2774	83	92	Mt5	10796627	10796876	+	(17,250)
023440_0433_1792	83.7	88.1	Mt4	33226499	33226715	+	(18,244)
023459_0644_0294	95.5	100	Mt4	34830572	34830504	-	(1,67)
023477_3477_2237	86.8	90.5	Mt8	15146319	15146538	+	(1,242)
023503_2761_0116	88.8	96	Mt7	26418253	26418013	-	(1,250)
023520_2941_2156	79.8	97.5	Mt4	23039724	23039479	-	(1,235)
023527_1224_0835	82.8	92.3	Mt2	9771147	9770890	-	(8,271)
023572_2927_1885	84.4	93.7	Mt5	1858485	1858727	+	(11,239)
023643_3981_2343	84.2	100	Mt6	22711750	22711497	-	(1,253)
023653_1696_2057	94.3	100	Mt1	14324209	14323965	-	(1,244)
023653_2196_0717	89.6	99.6	Mt2	15849917	15850148	+	(2,231)
023659_0590_1003	87.1	75.6	Mt1	476156	476249	+	(26,120)
023717_1003_0335	91.3	95	Mt7	34773227	34772747	-	(1,123) (124,181)
023724_1847_2260	75.7	99.6	Mt3	11130271	11130514	+	(1,244)
023733_2173_1013	89.4	99	Mt8	29764574	29764227	-	(1,50) (51,105)
023739_2460_0039	83.8	98.2	Mt2	10319320	10319104	-	(1,220)
023748_0428_2369	95.1	100	Mt4	15512476	15513446	+	(1,23) (24,78) (79,131) (132,182) (183,231) (232,263)
023771_1571_0956	87.5	95.6	Mt3	36520683	36520440	-	(1,251)
023783_0306_2624	89	93.6	AC235679.1	43118	43045	-	(2,75)
023786_3377_2604	88.9	98.4	Mt8	17186327	17186391	+	(1,64)
023814_3357_1494	90.9	71.1	Mt7	19092399	19092566	+	(66,232)
023840_3839_1337	85.3	98.9	Mt2	30550696	30550431	-	(1,268)
023854_3888_0099	86.6	84.7	Mt4	2482777	2482544	-	(14,234)
023862_0363_0559	87.4	99	Mt4	35854089	35853898	-	(2,193)
023881_1330_2397	94.8	94.2	Mt6	19724413	19726106	+	(2,36) (37,100)
023900_1656_2800	90.9	88.4	Mt7	37902686	37902901	+	(1,203)
023911_2408_0936	88.7	94.4	Mt7	16221634	16220599	-	(1,149) (150,196)
023928_2578_0616	79.6	96.7	Mt6	21607026	21607294	+	(6,269)
023929_0779_0724	90.5	99.2	Mt3	18892324	18892566	+	(1,243)
023948_3824_1097	91.8	71.8	Mt3	34202613	34201761	-	(1,91) (92,171)
023967_3608_2716	82.7	84.8	Mt4	35229926	35229727	-	(30,230)
023985_3534_0926	88.3	81.4	Mt2	14555289	14557089	+	(1,87) (88,194)
024017_1601_1894	87.3	96.9	Mt2	10379670	10379799	+	(1,129)
024020_0898_2856	87.3	98.2	Mt6	13850032	13849811	-	(2,225)
024052_4023_1444	88.4	91.2	AC202596.23	75533	75679	+	(3,155)
024080_0742_2530	89.5	99.6	Mt3	1558654	1558910	+	(2,257)
024122_1112_3167	94.2	100	Mt1	3650649	3650390	-	(1,259)
024155_3266_1092	93.5	100	Mt8	29611734	29611265	-	(1,99) (100,183) (184,263)
024207_0305_2403	88.6	93.3	Mt5	34244180	34244109	-	(2,75)
024212_0979_0179	91.3	100	Mt8	30699648	30699418	-	(1,230)
024226_1555_2780	93.1	100	Mt2	123565	123767	+	(1,202)
024238_0616_1943	87.8	100	Mt4	44258599	44260754	+	(1,28) (29,220) (221,247)
024264_1714_0919	97	94.3	Mt8	2073135	2072688	-	(1,41) (42,105)
024276_2435_2740	95.7	100	Mt8	9929502	9931242	+	(1,42) (43,144) (145,187)
024286_3771_0689	92.6	99.5	Mt4	43785373	43785171	-	(2,203)
024313_2916_0248	93	100	Mt2	28710038	28709679	-	(1,88) (89,259)
024317_1584_0583	91.2	100	Mt2	4286603	4286878	+	(1,273)
024350_2720_1826	95.4	100	Mt5	4022382	4022997	+	(1,176) (177,218)
024396_1576_1154	89.7	96.6	Mt8	26542612	26542265	-	(1,173) (174,262)
024410_3266_1581	97.1	82.1	Mt1	27957026	27957481	+	(1,32) (33,69)
024497_0184_1003	89.4	100	Mt8	28511315	28511505	+	(1,189)
024512_2410_1623	85.3	89.7	Mt7	19228221	19231040	+	(15,190) (191,213)
024536_1497_0960	87.9	93.8	Mt2	4625775	4625866	+	(1,97)
024568_3374_2158	86.4	78.6	Mt7	20996974	20996783	-	(24,223)
024600_3026_2011	95.8	95.6	Mt4	9226570	9225672	-	(11,193) (194,225)
024614_2636_1415	86.7	93.8	Mt4	45427096	45426898	-	(1,204)
024647_0549_1261	86.5	75.2	Mt4	21408110	21407925	-	(1,185)
024806_2964_0476	93.1	96.1	AC233577.5	177886	175606	-	(1,55) (56,176) (177,246)
024819_2274_3014	81.6	99.2	Mt1	17454110	17453646	-	(1,150) (151,247)
024877_0394_0229	84.8	98.6	Mt7	34690046	34690184	+	(1,138)
024893_1585_3108	87.3	97.4	Mt8	20591155	20591384	+	(2,230)
024945_1975_2012	89.4	98.5	Mt4	43487529	43487460	-	(1,67)
024976_3979_3400	85.1	90.6	Mt1	17321037	17320861	-	(11,191)
024978_1531_1439	90.6	87.3	AC235758.1	128970	129195	+	(1,217)
024982_3770_1136	85.2	95.7	Mt2	24686186	24686889	+	(1,107) (108,255)
025030_1928_1927	92.6	100	Mt3	24179112	24179736	+	(1,65) (66,157) (158,243)
025050_2807_2476	83.1	95.7	Mt5	33795573	33795825	+	(3,254)
025081_1075_0200	85.5	99.6	Mt3	29384139	29384472	+	(1,139) (140,242)
025163_2261_1804	90.3	100	Mt3	2074144	2074402	+	(1,258)
025167_2407_2022	90.7	75	Mt2	14867306	14867360	+	(17,72)
025168_4004_0624	79.8	88.8	Mt1	8879610	8879386	-	(7,236)
025175_3926_1146	89.1	99.6	Mt2	12060766	12062715	+	(1,85) (86,266)
025187_1266_0371	78.7	97.6	AC233685.2	175140	174884	-	(1,251)
025244_3803_1313	92.3	88.8	Mt7	20539647	20539439	-	(2,217)
025251_0403_1682	84.1	95	Mt5	6598969	6599229	+	(1,227)
025278_2738_1476	89.6	84	Mt2	11274094	11274279	+	(2,175)
025290_0793_2745	96.2	93.7	Mt3	24225870	24225765	-	(1,111)
025332_0784_2716	82.3	98.8	Mt1	23535935	23536181	+	(2,240)
025355_1500_1930	91.8	99.1	Mt7	3185950	3186169	+	(1,219)
025359_1728_2860	93.7	100	Mt7	38606426	38606158	-	(1,268)
025374_1463_3091	96.7	64.7	Mt1	182678	182830	+	(84,235)
025375_1826_3733	87.7	89.1	Mt4	2002824	2002585	-	(28,265)
025397_2212_1087	81.9	99.6	Mt1	29151260	29150700	-	(1,120) (121,255)
025453_0061_0444	89.7	98.9	Mt2	4581975	4581888	-	(1,87)
025508_1310_0699	92.3	85.4	Mt5	38163053	38163376	+	(1,90) (91,186)
025534_0499_3059	83.3	100	Mt5	6264713	6264803	+	(1,90)
025538_1741_3043	89.7	100	Mt7	21609031	21608972	-	(1,58)
025539_3210_2175	88.3	96.5	Mt3	17617204	17617455	+	(10,257)
025551_1818_0874	82.9	99.6	Mt8	21654335	21654569	+	(1,229)
025555_1835_0557	89.6	75.9	Mt2	34187538	34187336	-	(65,266)
025565_0948_0643	91.2	100	Mt7	8052139	8051479	-	(1,14) (15,251)
025589_3915_0233	92.2	100	Mt3	25759974	25759718	-	(1,256)
025611_0888_2045	88.9	98.7	AC225507.19	215110	214578	-	(3,125) (126,228)
025628_2720_2184	91.2	98.5	Mt4	43555525	43554962	-	(1,149) (150,193)
025638_2812_0245	82.6	96.6	Mt7	22425779	22427986	+	(2,149) (150,237)
025641_2979_0272	92.5	97.1	Mt1	13152569	13152367	-	(1,205)
025702_2689_2319	83.5	99	Mt2	30642258	30642471	+	(2,208)
025710_0682_0730	95	98.9	Mt2	30675728	30676955	+	(2,37) (38,110) (111,189) (190,262)
025742_2833_0931	94.4	88.8	Mt5	2919573	2919502	-	(2,72)
025794_2153_1984	88.3	81.7	Mt2	33993746	33993962	+	(2,207)
025819_1836_2863	95.7	97.9	AC151525.18	23048	25379	+	(4,92) (93,154) (155,190)
025838_1527_1531	94	98.4	Mt1	19321346	19322111	+	(1,99) (100,190) (191,255)
025852_2893_2051	86.9	96.8	Mt2	19146002	19146216	+	(1,221)
025856_2721_2623	90.4	99.6	Mt5	33138294	33138655	+	(1,151) (152,261)
025859_3077_1760	93.7	93.5	Mt5	15752255	15752017	-	(2,88) (89,164)
025868_2434_0575	83.8	99.5	AC231357.5	23830	23620	-	(1,210)
025925_2912_1349	87.8	82.5	AC235675.2	13175	13014	-	(1,163)
025942_1672_1680	84.3	95.7	Mt1	19796625	19796964	+	(7,182) (183,249)
025965_2739_1884	93.1	98.5	Mt4	44476961	44477315	+	(1,168) (169,263)
025966_1181_1260	87.7	98.8	Mt5	3110989	3110745	-	(4,247)
025976_1151_1058	84.6	92.2	Mt8	3058058	3057768	-	(1,277)
025980_3820_1750	93.4	91.7	Mt3	14728727	14727863	-	(18,104) (105,215)
025990_3344_1382	100	94.3	AC235679.1	48747	48813	+	(3,70)
026004_0507_0606	92.2	99.5	Mt5	38337625	38336100	-	(1,40) (41,142) (143,220)
026017_0783_2301	91.7	93.2	Mt4	1970754	1971541	+	(1,68) (69,214)
026050_3516_2800	84.3	91.1	Mt8	20260470	20260248	-	(2,209)
026118_2984_2608	84.5	99	Mt1	31998722	31998517	-	(3,202)
026131_2968_1434	90.8	94.8	Mt5	36958050	36958162	+	(1,115)
026157_1705_1790	82.9	96.3	Mt6	3114541	3114805	+	(1,273)
026169_0716_1002	87.3	98.4	Mt2	11117410	11117599	+	(4,192)
026187_3644_0243	90.4	100	Mt5	38052748	38052550	-	(1,198)
026262_1507_3435	87.9	93.4	Mt5	10951915	10952014	+	(1,106)
026335_0855_1669	88.5	87.9	Mt4	40228432	40228519	+	(8,98)
026347_1473_2615	88.1	86.3	Mt4	25280875	25280667	-	(1,210)
026362_3557_2473	95	100	Mt4	32352821	32352603	-	(1,218)
026370_2837_2123	88.3	96.9	Mt8	8744534	8744311	-	(2,229)
026411_2304_1437	94.7	98.8	AC225474.24	63769	63526	-	(4,246)
026415_3013_0710	92.7	96.1	Mt3	28229373	28229710	+	(1,64) (65,219)
026416_3345_2066	85.1	91.6	Mt6	21126394	21126132	-	(24,285)
026449_1727_0130	88	100	Mt5	42252851	42253068	+	(1,217)
026450_1211_0177	81.5	96.3	Mt3	42815247	42815471	+	(1,207)
026481_2828_1465	87.9	91.7	Mt4	40486352	40486093	-	(19,252)
026507_1495_0508	94.7	97.6	Mt5	3727174	3729183	+	(1,63) (64,111) (112,158) (159,246)
026508_2545_1638	88.7	87.9	Mt1	33695864	33696075	+	(24,232)
026527_0976_1896	82.5	94	Mt6	7935007	7935258	+	(1,260)
026546_2438_2559	96.5	95.9	Mt6	3527071	3527213	+	(1,145)
026612_1545_0558	90.4	66.5	Mt5	10721616	10721449	-	(1,167)
026620_1556_2091	87.3	92.2	Mt7	31558322	31558201	-	(1,127)
026639_3627_3901	88.5	98	Mt2	7743821	7744529	+	(3,34) (35,248)
026659_0788_1760	94.1	77.3	Mt4	32219970	32220022	+	(2,54)
026659_3202_2690	82.5	100	Mt5	2474300	2474529	+	(1,228)
026667_0857_1226	80.8	99.3	AC235753.2	1744	1896	+	(1,151)
026690_0575_2196	93.1	90	Mt1	475057	475132	+	(4,75)
026705_4020_1845	88.5	94.4	Mt6	6576847	6576510	-	(1,172) (173,254)
026724_1702_3760	91.4	94.3	Mt7	23203419	23201873	-	(1,61) (62,206)
026730_3995_2368	87.7	91.2	Mt8	24971127	24971012	-	(1,121)
026764_1424_0152	90.9	100	Mt5	32099506	32098363	-	(1,128) (129,241)
026770_3137_1774	92.9	95.9	Mt5	37758001	37758483	+	(1,31) (32,146)
026807_1686_1944	93.1	89.4	Mt5	31082090	31081930	-	(16,179)
026860_1392_1172	82.2	88.7	Mt3	29246666	29246784	+	(1,129)
026906_3074_1407	84.5	94.4	Mt4	24805594	24805680	+	(1,86)
026912_3659_0240	84.4	85.6	Mt8	28496204	28496431	+	(7,241)
026925_1808_0031	88.8	81	Mt2	17076942	17077040	+	(22,119)
026953_3028_1211	94.2	90.1	Mt4	45844808	45844560	-	(1,62) (63,158)
026974_2742_1707	83.6	94.4	Mt4	37140517	37140751	+	(2,230)
027004_4020_1532	82.4	96.7	Mt1	28222888	28223158	+	(1,269)
027013_1508_3635	94.7	100	Mt1	30235840	30236515	+	(1,41) (42,109) (110,228) (229,244)
027018_0993_2873	88.5	90.4	Mt1	1337409	1338083	+	(22,134) (135,251)
027034_1187_1677	89.7	96.3	Mt7	960859	960944	+	(1,79)
027054_3153_3104	91.1	98	Mt5	37017604	37018717	+	(1,94) (95,141) (142,251)
027066_2149_1320	92.2	100	Mt3	42645597	42646128	+	(1,84) (85,192) (193,230)
027089_3710_0573	88.5	86.9	Mt6	4762637	4761223	-	(16,75) (76,155)
027150_3531_3102	90.4	99.6	Mt8	16468827	16469066	+	(1,239)
027188_0469_0916	93.4	99.6	Mt3	31998046	31997077	-	(2,67) (68,257)
027269_2199_1738	89.8	99.6	Mt4	16861415	16861141	-	(2,275)
027277_3327_2069	81.8	99.1	Mt3	41189686	41189913	+	(1,215)
027294_1617_0139	88	89.7	Mt7	27468676	27468491	-	(1,183)
027303_1666_1169	85.6	95	Mt4	40563979	40564112	+	(5,139)
027303_3671_3396	78.7	94.8	Mt7	22126951	22127205	+	(2,264)
027315_1618_1696	94.9	75.7	AC235679.1	48648	48726	+	(18,101)
027336_2421_0381	82.2	99.2	Mt4	44152611	44152878	+	(3,261)
027381_0688_1520	84.3	93.6	Mt4	46689447	46689300	-	(1,157)
027406_1091_0301	93.1	99.5	Mt4	30318450	30318653	+	(2,204)
027495_3487_0295	85.5	97.9	Mt4	10461714	10461478	-	(2,233)
027517_1195_0571	84.8	98.8	Mt6	16405028	16404939	-	(2,80)
027525_3797_1092	86.3	100	Mt4	47414644	47414505	-	(1,139)
027562_2444_0552	91.5	96.9	Mt2	11833538	11833290	-	(1,255)
027566_2949_1484	86.9	88	Mt2	8138589	8138373	-	(1,202)
027581_2792_0137	85.5	87.3	Mt7	35325115	35325170	+	(1,56)
027612_1616_0163	88.4	99.6	Mt4	1877690	1880168	+	(1,135) (136,208) (209,242)
027655_0950_2760	90.8	100	Mt2	9662994	9663059	+	(1,65)
027670_0928_0381	92.3	100	Mt5	15401194	15402129	+	(1,22) (23,110) (111,159) (160,209)
027695_2980_2433	86.8	97.3	Mt4	30724836	30725101	+	(1,264)
027711_1799_2258	78.6	90.7	AC225458.11	204441	204342	-	(1,99)
027742_1613_0739	84.7	94.8	Mt3	41124427	41124225	-	(2,204)
027767_3242_4042	91.8	92.4	Mt2	2824044	2823982	-	(2,64)
027782_1419_2066	85.9	100	Mt7	36662259	36661752	-	(1,173) (174,241)
027803_1812_2614	87	98.3	Mt8	8533440	8533682	+	(3,240)
027822_3106_0630	87	100	Mt1	6703292	6703524	+	(1,231)
027921_1885_1669	90.4	99.5	Mt2	7247879	7248104	+	(2,219)
027924_1570_1505	93	100	Mt7	36186232	36185863	-	(1,49) (50,201)
027928_0992_1144	90.3	94.9	Mt7	14163417	14164351	+	(5,151) (152,189)
027939_2452_0197	85.3	98.2	Mt7	33347858	33348083	+	(1,222)
027943_1703_2052	79.3	95.9	Mt7	16727045	16727188	+	(1,144)
027950_3078_3285	82.8	95.6	Mt5	36177582	36177669	+	(2,91)
027994_0899_1295	79.6	87.1	Mt3	11737691	11737582	-	(2,109)
028017_3726_1834	85.8	99.6	Mt1	22981295	22981527	+	(1,226)
028020_1863_0156	85.1	93.6	Mt7	10965547	10965785	+	(16,251)
028066_3445_2531	94.8	99.1	Mt8	31010801	31011224	+	(2,112) (113,214)
028073_2462_0635	75	99.6	Mt3	24462416	24462672	+	(2,257)
028078_3170_0885	94.3	98.7	Mt1	4423498	4425463	+	(1,71) (72,127) (128,230)
028115_1580_2832	93.2	84.7	Mt3	31465518	31465651	+	(1,147)
028115_2853_0725	78	100	Mt1	32845976	32845726	-	(1,250)
028138_0213_1156	77.2	100	Mt6	1807502	1807009	-	(1,59) (60,272)
028208_0774_1206	92.5	100	Mt8	24786328	24785612	-	(1,67) (68,197) (198,255)
028211_3114_2765	90.3	87.1	AC140545.26	99328	99567	+	(1,256)
028284_1492_0152	81.9	94.1	Mt2	9268160	9267718	-	(12,76) (77,205)
028298_1692_3392	90.2	100	Mt6	13528217	13528156	-	(1,61)
028305_3396_1273	89.8	99.2	Mt1	4867555	4866727	-	(3,143) (144,248)
028314_2314_2544	78.5	93.8	Mt7	24124005	24124237	+	(11,242)
028353_2683_3260	87.3	93	Mt2	19564557	19564305	-	(1,253)
028397_0913_0638	96.8	68.7	AC235679.1	43020	43145	+	(56,180)
028403_1275_2502	90.6	100	Mt1	20219413	20219168	-	(1,245)
028405_2457_2746	93.9	100	Mt5	42384003	42384611	+	(1,29) (30,98) (99,182) (183,214)
028435_1367_0227	84.2	99.6	Mt1	29629929	29630169	+	(2,241)
028459_0504_1421	88.9	83	Mt6	14299368	14299485	+	(1,121)
028459_2300_0885	96	80.4	AC233140.9	137844	137770	-	(2,78)
028467_1321_1457	83.4	99.5	Mt7	37166530	37167625	+	(1,127) (128,218)
028503_1799_0119	89.7	100	Mt7	27213520	27213004	-	(1,133) (134,252)
028516_3024_2120	96.2	100	Mt8	9038261	9037731	-	(1,32) (33,104) (105,187) (188,213)
028530_0989_0895	89.9	94.5	Mt1	33702616	33702685	+	(1,73)
028532_1619_1690	89.9	82.8	Mt1	14459461	14459629	+	(3,170)
028536_2487_0060	90.6	98.8	Mt8	29292557	29292939	+	(1,120) (121,259)
028538_2562_0802	89.9	98.8	Mt5	35238545	35238717	+	(1,171)
028589_3314_0640	90.2	88.6	Mt2	10329111	10329314	+	(23,229)
028634_2748_0283	92.2	97.6	Mt8	9377038	9376834	-	(6,209)
028669_2647_0987	76.5	99.6	Mt1	12797959	12797697	-	(1,259)
028670_0611_0216	91.7	91.8	Mt6	13578341	13579760	+	(1,59) (60,110) (111,180)
028674_2544_1311	92.7	97.5	Mt4	22522927	22523269	+	(1,92) (93,233)
028677_2620_1659	82.8	93.1	Mt7	20858619	20858903	+	(7,63) (64,262)
028693_0736_0181	91.8	92.5	AC235678.1	45395	45297	-	(3,106)
028728_1452_1892	92.3	99	Mt4	41581169	41581273	+	(2,105)
028768_3686_2790	94	99.5	Mt2	8826631	8826415	-	(2,217)
028769_2382_1890	82.2	93.9	Mt3	11737932	11737711	-	(9,228)
028787_1719_1944	84.3	94.6	Mt4	44553854	44553928	+	(1,74)
028813_1789_0151	93.4	98.5	Mt8	30091486	30090894	-	(1,94) (95,157) (158,219) (220,257)
028819_1894_1324	89.2	79.5	Mt2	7833840	7833744	-	(19,115)
028833_2981_1346	86	81.1	Mt4	2479227	2479270	+	(1,44)
028890_1641_3349	88.9	99	Mt3	39118969	39118761	-	(3,210)
028890_2908_0206	84.5	100	Mt8	2790324	2790059	-	(1,265)
028899_1056_3098	80.4	94.3	Mt1	27957133	27957360	+	(12,225)
028909_2184_0811	88.8	99.6	Mt1	24663243	24663532	+	(1,278)
028918_2643_1123	88.5	95.3	Mt8	26526018	26525952	-	(1,62)
028935_2439_0390	90.8	100	Mt4	38604860	38605087	+	(1,227)
028984_1218_2374	87.2	90	Mt7	5144271	5144462	+	(12,208)
029002_1890_1343	95.2	98.6	Mt3	25481061	25481471	+	(1,117) (118,210)
029069_0532_1750	89.2	92	Mt4	39790428	39790170	-	(6,260)
029091_3915_0548	80	90.2	Mt8	1038817	1038642	-	(2,176)
029093_2421_1325	86.7	100	Mt3	5517756	5517869	+	(1,113)
029114_1560_1960	88.2	100	Mt1	27485869	27485770	-	(1,93)
029149_1746_0694	85	99.5	AC233662.1	265624	265411	-	(1,213)
029153_1654_0993	88.5	95	Mt3	27988795	27988311	-	(5,137) (138,200)
029237_3386_2607	87.5	97.2	Mt8	10707139	10706898	-	(1,241)
029253_0457_0406	81.9	99.2	Mt5	15737829	15738066	+	(1,237)
029284_0969_2429	93.5	95.8	Mt5	2537338	2537246	-	(2,96)
029294_0870_2015	95.6	100	Mt1	6175583	6176663	+	(1,138) (139,249)
029300_1516_0322	96.5	100	Mt5	10646193	10645781	-	(1,146) (147,257)
029300_3197_0675	90.1	98.4	Mt8	30613053	30613305	+	(2,253)
029401_1207_1719	94.2	92.9	Mt5	39512001	39512053	+	(1,56)
029431_1299_1188	88	100	Mt5	39198924	39200009	+	(1,84) (85,133)
029459_2558_2986	86	99.1	Mt2	25175033	25175248	+	(2,216)
029508_3056_0767	93.5	96.8	Mt4	36955867	36955554	-	(5,101) (102,222)
029567_1086_1353	91.1	91.4	Mt5	31787923	31788136	+	(13,229)
029589_2630_1817	92.5	100	Mt6	21102175	21102029	-	(1,146)
029596_3785_2597	88.7	98.8	Mt4	32463130	32463993	+	(1,161) (162,256)
029629_3494_1779	83.9	71.4	Mt2	12296150	12295995	-	(1,155)
029670_2234_2279	92.4	99.5	Mt2	989779	990497	+	(2,54) (55,212)
029677_0303_1268	96.5	57	Mt4	18998072	18998186	+	(32,146)
029710_0513_0289	92.3	99.2	Mt8	26231833	26231489	-	(2,152) (153,247)
029719_0320_1298	83.5	91.8	Mt1	9649240	9649467	+	(14,231)
029772_2917_1494	85.5	99.6	AC225458.11	248951	249213	+	(1,262)
029795_3667_1892	83.7	93.2	Mt5	11063970	11063747	-	(2,233)
029810_4023_1530	90.3	96	Mt8	23447645	23447719	+	(4,75)
029865_1350_0449	89.6	82.5	Mt8	25661207	25660947	-	(2,250)
029890_1124_2021	91.7	70.6	Mt7	30984433	30984397	-	(1,36)
029911_0181_0935	87.7	93.4	Mt5	17479238	17479180	-	(4,61)
029922_2639_1277	91.1	98.3	Mt3	35984358	35984127	-	(4,229)
029941_1192_2161	82.7	90.9	Mt5	2418770	2418927	+	(5,157)
029944_1732_2485	93.9	97.8	Mt7	22035460	22037138	+	(1,15) (16,120) (121,262)
029954_3363_3282	95.5	78.6	Mt5	12205398	12205464	+	(14,83)
029956_3035_1303	89.5	100	Mt1	24003965	24002556	-	(1,75) (76,200) (201,238)
029983_3088_0217	92	99.5	Mt5	30664538	30664326	-	(2,213)
029984_1799_2429	84.3	95.9	Mt6	13850096	13849860	-	(2,245)
030017_2442_2196	89.7	100	Mt4	6876354	6876111	-	(1,243)
030019_0535_2183	80.1	90.2	Mt1	31985234	31984997	-	(1,233)
030059_3699_1538	86.7	65.9	Mt5	12588197	12588054	-	(75,217)
030065_1669_0424	86	90.5	Mt4	31278902	31278673	-	(12,253)
030094_2903_1095	88.8	92	Mt1	7341260	7343244	+	(3,82) (83,167) (168,224)
030116_1790_3922	86.7	82.8	Mt4	1862946	1862817	-	(21,145)
030120_1558_3736	84.5	97.6	Mt1	33488431	33488599	+	(1,163)
030126_3961_0230	88.5	92.9	Mt7	36091571	36091467	-	(1,105)
030136_0622_1861	93.2	93.7	Mt8	31020988	31021047	+	(2,63)
030148_0466_2064	97.8	97.8	Mt1	278069	278294	+	(6,230)
030154_2234_0258	93.4	99.5	Mt4	30148198	30149641	+	(2,112) (113,198) (199,212)
030172_1552_2300	90.5	94.9	Mt8	15682577	15682355	-	(2,226)
030186_1676_1815	95.5	99.5	Mt4	47018471	47018940	+	(2,86) (87,189) (190,203)
030249_1441_3679	87.8	91.9	Mt1	10904632	10904427	-	(4,208)
030271_1483_2897	91.5	94.9	Mt8	3849037	3850453	+	(1,71) (72,134)
030275_0193_0113	92.6	100	Mt8	32070245	32070164	-	(1,81)
030279_2347_2583	88.3	85.8	Mt2	27814658	27814947	+	(1,107) (108,208)
030286_2458_1944	89.3	95.8	Mt7	27288538	27288258	-	(1,284)
030292_3111_0961	83	89	Mt1	5674187	5673828	-	(1,59) (60,260)
030353_0930_1764	89.1	89.7	Mt4	15109289	15109118	-	(2,166)
030381_1580_1279	90.9	69.8	Mt2	11125379	11125423	+	(1,46)
030385_2502_3788	87.5	83.8	Mt4	34830879	34830700	-	(16,201)
030401_1563_1649	89.2	100	Mt5	19162563	19162284	-	(1,279)
030424_0647_0706	93.1	100	Mt1	27293951	27294319	+	(1,84) (85,245)
030461_2523_0055	86.8	84.2	AC229695.7	71593	71829	+	(12,259)
030470_0667_0407	84.2	100	Mt3	32425329	32425253	-	(1,76)
030525_3657_3682	94.2	100	Mt5	719222	719623	+	(1,19) (20,115) (116,240)
030596_1663_3136	93.7	96.1	Mt3	43157420	43159320	+	(1,119) (120,232)
030623_1103_1931	87.3	99.2	Mt2	8827078	8828392	+	(1,208) (209,253)
030632_3852_3722	89.7	99.6	Mt3	35214556	35215057	+	(1,58) (59,134) (135,234)
030670_1840_2658	90.3	99.6	Mt3	38517823	38517560	-	(2,259)
030677_2753_2672	86.6	99.6	Mt5	31045135	31045388	+	(1,253)
030717_1425_2766	77.9	98.2	Mt1	18184673	18184451	-	(1,213)
030805_3909_2252	79.6	96.3	Mt7	19922104	19922325	+	(4,219)
030821_3105_1895	83.8	97.3	Mt8	9900866	9900685	-	(1,184)
030839_3110_0354	84.7	94.4	Mt1	2073461	2073671	+	(2,207)
030852_1125_2906	94.4	100	Mt4	43019963	43020034	+	(1,71)
030885_0670_3858	84.1	95.7	Mt5	10002095	10002004	-	(1,92)
030910_0672_1639	89.5	90.1	Mt5	39523636	39523836	+	(1,209)
030934_2184_0641	79.1	97.8	Mt3	29392166	29391946	-	(1,220)
030945_3094_3505	96.1	98.6	Mt2	33856171	33857236	+	(1,118) (119,209)
030984_1702_2278	80.5	98	Mt3	18104901	18105155	+	(1,256)
030990_0327_0483	95.4	97	Mt2	33691339	33691883	+	(1,37) (38,67)
030991_2987_1701	88.4	97.4	Mt6	14578757	14578532	-	(5,230)
031002_4057_1581	98.5	94.2	Mt5	7069659	7069724	+	(2,69)
031008_3347_2187	85.7	88.2	Mt7	24638308	24638713	+	(2,132) (133,212)
031014_3920_1468	91.5	94.3	Mt2	30770572	30770490	-	(5,87)
031027_0416_1550	91.8	100	Mt4	38893904	38894002	+	(1,98)
031045_1786_1737	84.4	99.2	Mt4	32767467	32767230	-	(1,239)
031049_3477_1916	91.7	91.1	Mt4	21480595	21480509	-	(6,78)
031104_1720_0843	89.5	80.9	Mt8	2305774	2305850	+	(17,94)
031108_0598_2088	87.1	81.3	Mt6	22005524	22005340	-	(18,199)
031133_1605_2237	79.5	100	Mt4	929373	929285	-	(1,88)
031154_2609_2306	87.8	100	Mt2	32513313	32512934	-	(1,155) (156,230)
031155_2629_2824	85.7	94.8	Mt4	26008314	26008075	-	(13,229)
031162_1277_1204	87	96.4	Mt5	10749625	10749679	+	(2,56)
031174_3669_2167	92.8	99.6	Mt4	17595104	17595353	+	(1,250)
031210_0892_2084	86.9	99.6	Mt1	20354546	20354297	-	(1,244)
031221_1329_1554	89.1	98	Mt7	29224786	29224979	+	(5,197)
031267_1904_0492	87.2	99.5	Mt2	24353351	24353164	-	(1,188)
031280_0918_2223	90.8	96.9	Mt2	33181330	33181784	+	(2,28) (29,162) (163,250)
031295_1052_0333	85.3	79.7	Mt1	33313695	33313872	+	(16,204)
031348_3044_1146	87.5	94.3	Mt6	13893327	13893583	+	(10,264)
031382_4041_1045	89.7	100	Mt7	28025783	28025842	+	(1,58)
031454_2725_1530	94.3	100	Mt1	6669024	6669806	+	(1,77) (78,146) (147,212) (213,248)
031488_1515_1564	92.2	100	Mt2	28541011	28541760	+	(1,127) (128,230)
031503_3643_1460	94.3	99.6	Mt7	38463073	38462542	-	(2,58) (59,246)
031566_3211_0144	82.3	99.5	Mt6	19418600	19418800	+	(1,193)
031594_0494_0568	84.2	99.6	Mt1	16403376	16403142	-	(2,235)
031610_3197_1759	82.6	92.3	AC233207.1	339	471	+	(6,139)
031616_1210_0237	88	99.6	Mt6	4865150	4864508	-	(2,124) (125,226)
031643_3430_0975	93	93.4	Mt2	26593129	26593058	-	(3,76)
031677_1008_0871	93	81.4	Mt4	25276348	25276405	+	(11,67)
031764_3508_2137	86.8	95.4	Mt1	28413931	28412938	-	(2,34) (35,84)
031778_1501_0819	87.5	98.4	Mt5	216842	216722	-	(3,122)
031870_1317_1223	84.8	97	Mt7	2358906	2358676	-	(5,59) (60,201)
031875_1665_1346	90	92.5	Mt4	18977759	18978180	+	(3,134) (135,213)
031890_2331_0139	85.1	87.8	Mt7	36185772	36185544	-	(1,61) (62,209)
031892_1654_1539	87.3	100	Mt4	44969032	44968793	-	(1,236)
031969_3328_1216	86.6	95	Mt7	9668845	9664539	-	(4,45) (46,119) (120,131) (132,252)
031975_1289_0299	85.6	98.9	Mt8	27792148	27791875	-	(1,274)
032057_3127_0687	81.3	97.2	Mt5	4251286	4250932	-	(4,57) (58,247)
032081_2554_1844	93.5	98.7	Mt7	28056057	28056286	+	(3,232)
032095_3730_0486	80.1	92.8	Mt8	29731555	29731699	+	(2,142)
032178_3954_3313	94.7	96	Mt3	40281626	40282112	+	(1,40) (41,153) (154,174)
032179_1082_1185	94.8	93.2	Mt1	14459286	14458534	-	(15,187) (188,205)
032194_1387_3691	79.9	95.9	Mt7	22725275	22725439	+	(1,171)
032200_3207_0965	84	99.6	AC233685.2	215042	214783	-	(1,257)
032236_0716_0593	83.8	99.6	Mt3	31059397	31059656	+	(1,259)
032241_0575_1547	82.2	93.8	Mt8	28509424	28510206	+	(4,109) (110,227)
032245_0754_1711	85.2	86.7	Mt4	30857004	30856834	-	(1,169)
032278_1934_1453	88.1	100	Mt8	4433541	4433339	-	(1,193)
032311_0628_0206	90.5	85.4	Mt4	21631997	21631875	-	(19,123)
032327_3055_1122	91.6	100	Mt2	8302635	8302295	-	(1,114) (115,263)
032347_1311_2010	87	98.8	Mt4	29669434	29669808	+	(4,233) (234,256)
032386_1550_1905	89.3	100	Mt3	37109333	37109548	+	(1,215)
032402_1851_0482	89.4	100	Mt8	1245012	1244755	-	(1,255)
032410_1412_1899	84.7	89	Mt5	37430557	37430768	+	(17,226)
032416_0883_1704	85.4	99.1	Mt1	32674167	32672297	-	(1,170) (171,235)
032542_2912_1827	88	99.6	Mt3	1443245	1443001	-	(1,241)
032563_3747_1547	88	99.5	Mt7	7210436	7210644	+	(2,209)
032570_1871_3240	80.3	99.1	Mt3	11737823	11737605	-	(2,220)
032571_0883_2545	95.2	94.6	Mt6	2207484	2209045	+	(1,78) (79,186) (187,229)
032618_1293_2227	94.3	99.5	Mt4	36571956	36571505	-	(2,113) (114,210)
032621_0769_0697	89	98.4	Mt5	13666422	13666294	-	(1,127)
032631_0667_1621	89.9	97.4	Mt2	9653142	9652953	-	(6,193)
032659_3916_0335	93.2	100	Mt2	12757240	12756782	-	(1,154) (155,202) (203,252)
032686_0224_1652	92.6	96.6	Mt4	18350004	18349742	-	(1,265)
032703_0727_0948	94.2	100	Mt8	30536497	30536428	-	(1,69)
032713_1671_0495	90.2	100	Mt4	46364698	46364554	-	(1,143)
032772_3419_1362	81	95.1	Mt4	6020566	6020313	-	(4,266)
032777_1850_0416	90.9	97.1	Mt2	19461613	19461547	-	(1,68)
032777_3699_2159	94.7	60.3	Mt4	44891756	44891794	+	(19,57)
032832_3427_1131	90.2	79.1	Mt3	28718225	28718327	+	(1,102)
032848_1842_0315	91.9	96.5	Mt2	24011273	24011761	+	(2,100) (101,141)
032866_1674_0116	85.7	95.3	Mt1	22540903	22541144	+	(8,234)
032873_1646_3001	93.3	100	Mt8	25014480	25015231	+	(1,47) (48,123) (124,208)
032894_1604_1318	96	98.5	Mt5	7384304	7383660	-	(1,90) (91,205)
033018_2516_0707	88.3	100	Mt5	15160976	15161190	+	(1,214)
033029_0391_0818	88.6	97.7	CU571152.5	112040	111783	-	(1,260)
033095_1906_1559	88.6	97.1	Mt4	11653456	11653007	-	(1,111) (112,238)
033111_1910_2287	86.7	98.1	Mt4	18957425	18957222	-	(2,207)
033130_3791_1026	90.2	98.8	Mt3	24520681	24520064	-	(1,144) (145,246)
033161_1440_2647	92.5	99.6	Mt1	21566718	21566153	-	(1,59) (60,256)
033176_1482_2938	94.4	94.7	Mt5	11980163	11980234	+	(1,74)
033179_2911_2163	84.5	95.8	Mt6	14578062	14577854	-	(1,209)
033187_0531_0131	86.8	97.3	Mt5	2902169	2901919	-	(6,255)
033205_0413_1403	80.8	99.3	Mt1	29959979	29959512	-	(2,129) (130,267)
033230_2236_1718	91	100	Mt8	29229863	29228747	-	(1,25) (26,117) (118,232)
033232_1945_2778	95.5	97.8	Mt3	43025016	43025104	+	(1,90)
033245_3739_0270	82.7	95.7	Mt3	27913729	27913934	+	(10,211)
033246_1518_1560	84.4	79.2	Mt3	24262270	24262110	-	(1,166)
033252_0860_0799	87.9	99.3	Mt7	32373695	32373975	+	(2,267)
033260_3953_1541	90.5	96.5	Mt4	19415485	19416167	+	(1,139) (140,220)
033345_0756_1625	84.3	87.8	Mt7	18228022	18227803	-	(1,231)
033362_0218_1416	81.2	88.8	Mt1	2078069	2076343	-	(20,146) (147,251)
033374_0953_3057	91.1	98.4	Mt5	10411065	10413323	+	(2,60) (61,147) (148,248)
033393_2756_3799	92.8	96.5	AC233651.1	15181	15042	-	(4,142)
033441_1136_0414	85.9	100	Mt5	781227	781475	+	(1,248)
033484_3200_1159	92	99	Mt5	18013196	18013296	+	(1,101)
033493_1364_2355	90.6	92.9	Mt7	26118949	26118714	-	(13,252)
033511_1281_1026	87.7	80.7	Mt7	34350978	34350798	-	(1,171)
033525_1710_2003	86.5	99.6	Mt3	42835892	42835647	-	(2,246)
033547_0858_2574	86.8	98.6	Mt7	31261597	31261037	-	(1,129) (130,276)
033617_3284_2751	84.4	88.6	Mt2	56989	56801	-	(6,186)
033639_0590_1754	92.1	98.7	Mt4	41230157	41229919	-	(1,230)
033650_3182_0772	85.3	86.5	Mt2	586286	586516	+	(27,259)
033717_2503_0741	87.1	98.9	Mt4	32349221	32348952	-	(1,266)
033760_1736_1720	81.7	94.4	Mt4	2166592	2167471	+	(1,59) (60,258)
033787_3409_1646	86	91.5	Mt3	39932335	39932138	-	(3,196)
033800_2997_0399	90.5	79.2	Mt3	21689424	21689467	+	(1,43)
033903_1235_0803	89.3	100	Mt7	15592147	15592352	+	(1,205)
033916_1890_0755	93.9	95.7	Mt5	40893811	40893745	-	(1,69)
033916_2530_0448	84.8	98.7	Mt4	36720175	36720406	+	(1,234)
033931_3567_0233	97.1	90.4	Mt5	21128917	21124354	-	(1,50) (51,104)
033942_3700_1385	86.9	89.2	Mt7	22936847	22937771	+	(1,106) (107,138) (139,223)
033966_1483_1136	92.9	96	Mt1	30204775	30205035	+	(5,136) (137,177)
033987_0625_0987	86.4	100	Mt2	17241768	17241526	-	(1,242)
033991_0413_2802	89.6	70	Mt8	21711029	21711188	+	(1,154)
034036_2523_1272	88.3	99.2	Mt7	19596151	19595750	-	(1,99) (100,259)
034058_1483_2177	90.9	96.8	Mt2	4225771	4223577	-	(1,56) (57,242)
034066_2275_3821	92.6	79.1	Mt7	29971897	29972045	+	(39,186)
034167_3445_2066	82.1	90.7	Mt1	26050135	26050460	+	(1,51) (52,237)
034199_2257_1298	89	90.7	Mt3	41925775	41926026	+	(1,256)
034222_0456_0743	92.3	98.7	Mt1	8236643	8236422	-	(1,224)
034223_3102_2472	91	98.8	Mt2	25663670	25664050	+	(1,46) (47,246)
034251_2378_2752	89.1	93.2	Mt5	17420435	17420727	+	(1,227) (228,265)
034252_1726_0619	82.5	97.2	Mt5	11115752	11115350	-	(2,28) (29,100) (101,212)
034281_1901_2208	90.7	99.6	Mt3	2542936	2542107	-	(2,80) (81,168) (169,260)
034300_3862_2992	90.2	98	Mt8	1944269	1944518	+	(5,251)
034302_3492_0562	86.8	98.3	Mt1	22192298	22192068	-	(2,231)
034351_0875_2445	87.7	97.3	Mt1	27986936	27987252	+	(1,46) (47,219)
034353_3625_0550	91	92.1	Mt4	6861443	6861654	+	(3,212)
034383_3826_2278	89.1	88.9	Mt7	21990813	21990748	-	(5,70)
034407_3769_0389	86.9	98.3	Mt4	25333187	25334347	+	(3,109) (110,240)
034481_1735_1407	92	94.6	Mt5	2354963	2355228	+	(9,239)
034495_1763_3100	79.4	96.7	Mt8	11829607	11829394	-	(4,208)
034500_0615_1547	85.4	92.2	Mt1	26534106	26533874	-	(11,245)
034521_1572_0647	91.5	96.1	Mt4	41647906	41650222	+	(1,26) (27,134) (135,199)
034541_1528_1539	82	98.6	Mt6	5284291	5284502	+	(2,214)
034565_3651_0827	93	99.5	Mt1	22474960	22474574	-	(2,127) (128,214)
034577_0552_2499	93.3	99.3	Mt7	35108314	35108465	+	(1,151)
034585_1825_1344	88.5	73.5	Mt4	28507172	28507111	-	(1,61)
034644_3602_1406	89.6	96.1	Mt3	41496969	41497226	+	(1,259)
034708_1484_1202	88.7	98.7	Mt2	24295969	24296432	+	(1,79) (80,233)
034723_3125_0960	88.4	90.7	Mt4	31342488	31342635	+	(11,158)
034732_2441_0348	80.5	95.2	Mt4	15872026	15872205	+	(2,188)
034772_2492_2551	81.4	96.6	Mt7	24209809	24209723	-	(3,89)
034814_3415_1794	93.7	100	AC235665.4	249282	249690	+	(1,81) (82,142)
034849_3372_2968	84	95.1	AC235754.6	96555	96324	-	(7,243)
034866_3834_2037	86.7	99.1	Mt7	12378706	12378488	-	(3,212)
034867_3363_1176	93.8	100	Mt5	7926293	7922119	-	(1,26) (27,107) (108,217) (218,260)
034931_1206_1955	91.9	92.5	Mt4	5787667	5787853	+	(3,194)
034947_1218_1451	94.1	87.6	Mt3	35121331	35121828	+	(1,47) (48,87)
034963_0804_0468	100	75.3	Mt1	475651	475465	-	(1,186)
035004_1910_1810	90.1	85.6	Mt7	25027962	25028589	+	(5,90) (91,106)
035028_3673_3082	99.4	72.9	AC235679.1	46787	46620	-	(1,167)
035055_2961_2407	90	80	AC229689.5	15512	15613	+	(7,109)
035079_3028_1842	85.3	81.5	Mt3	36907682	36907758	+	(1,75)
035094_3347_0657	87.5	100	Mt2	14869154	14868077	-	(1,117) (118,192)
035098_3834_1077	88.5	87.9	Mt2	9106535	9108461	+	(19,146) (147,207)
035117_3279_0739	83.5	99.5	Mt4	24997657	24995558	-	(2,187) (188,213)
035160_1114_1341	93.2	96.1	Mt5	38280358	38280138	-	(2,229)
035210_0546_1903	94.7	100	Mt7	3004894	3006999	+	(1,113) (114,244)
035228_0636_0368	83.8	98.9	Mt5	4740921	4740644	-	(1,277)
035262_3436_0769	90.8	99.5	Mt2	7030251	7030033	-	(1,218)
035274_0527_1585	90.4	94.5	Mt1	4660881	4660829	-	(1,52)
035281_0391_1328	86.6	91.3	Mt2	5869960	5869727	-	(1,231)
035281_3042_1402	78.4	98.2	Mt1	9805357	9805056	-	(1,170) (171,273)
035284_1157_3562	93	99.5	Mt7	20997697	20998236	+	(1,65) (66,199)
035316_1687_3398	91.7	100	Mt7	36803802	36803657	-	(1,145)
035402_3046_0940	94.9	96	Mt1	33101785	33102290	+	(7,155) (156,220)
035406_2610_0778	95.4	100	Mt7	24936495	24935948	-	(1,76) (77,172) (173,219)
035419_0958_2709	82.3	78.2	Mt4	43708538	43708391	-	(2,148)
035423_2546_1555	85	97.5	Mt1	8522858	8522665	-	(1,198)
035454_1698_2747	92.1	98.6	Mt8	16730698	16730914	+	(4,219)
035493_1589_2544	90.3	98.7	Mt3	23377479	23378359	+	(1,89) (90,228)
035517_3622_2282	86.8	95.8	Mt7	5486877	5485868	-	(8,101) (102,235)
035547_1785_1655	84.7	78.7	Mt3	29408360	29408471	+	(31,141)
035550_3477_2035	88.5	92.9	Mt4	29953534	29953750	+	(3,211)
035575_3953_3327	89	71	Mt3	24343289	24343443	+	(57,213)
035583_1588_0528	78.5	96.4	Mt7	24125523	24125305	-	(3,222)
035613_2511_1473	85	93	Mt3	8437034	8440937	+	(1,48) (49,118) (119,258)
035615_3959_1827	92.1	96.7	Mt7	27972273	27971863	-	(2,41) (42,95) (96,204)
035736_2226_0480	87.4	100	Mt3	37531463	37530984	-	(1,195) (196,246)
035757_1699_1570	92.9	100	Mt8	25853622	25852276	-	(1,31) (32,132) (133,231) (232,253)
035816_0553_1561	80.2	100	Mt5	21199521	21199776	+	(1,253)
035825_0687_2133	86.8	88.7	Mt4	4907011	4907242	+	(1,249)
035865_2428_0515	79.4	98.7	Mt2	1711244	1711467	+	(1,224)
035899_0652_0098	90	98.7	AC146807.58	96084	94238	-	(1,45) (46,140) (141,223)
035904_1614_1508	90.7	93.6	Mt8	25822858	25823062	+	(13,218)
035989_2493_1299	86	95	Mt3	41285827	41286034	+	(2,217)
035994_1325_3022	92.2	91.7	Mt8	20142498	20142324	-	(2,180)
035996_4003_0478	80.7	98.8	Mt2	28566288	28566032	-	(2,256)
036111_3744_3665	93.2	96.7	Mt7	30000236	30000177	-	(1,60)
036114_2951_2341	88.7	97.3	Mt7	10515265	10515530	+	(6,263)
036139_1256_0631	89.3	99.5	Mt5	18309193	18309417	+	(2,216)
036142_1060_0641	79.8	97.5	Mt3	39311890	39312123	+	(1,239)
036156_1622_1916	86.1	96.2	Mt3	36472293	36472091	-	(7,208)
036170_0908_3058	86.7	95.2	Mt4	25715233	25715482	+	(9,252)
036170_3056_0041	92.2	91	Mt8	3848972	3850451	+	(3,141) (142,202)
036197_1982_1923	84.2	94.4	Mt4	46819761	46819660	-	(1,107)
036202_3274_1223	92.1	100	Mt5	35589175	35589515	+	(1,158) (159,240)
036207_2435_3805	92.9	89.6	Mt1	8891708	8892866	+	(1,80) (81,216)
036235_1453_0434	95.9	99.5	Mt3	38972065	38971752	-	(1,74) (75,220)
036248_0415_0133	89.9	95.6	Mt3	21732129	21732736	+	(11,114) (115,227)
036274_3204_1933	92.1	89.2	Mt4	39392640	39391720	-	(12,65) (66,201)
036315_1847_0808	80.3	80.5	Mt1	24094335	24094533	+	(1,198)
036329_1115_2878	91.5	97.6	Mt4	4340607	4339701	-	(3,111) (112,206)
036337_1620_1703	85.3	84.3	Mt3	42827879	42827679	-	(31,233)
036352_0372_2258	91.3	89.8	AC234952.5	109097	110368	+	(13,64) (65,279)
036353_1983_1375	92.9	100	Mt8	18319504	18318773	-	(1,53) (54,145) (146,226)
036389_3153_2920	88.5	98.9	Mt8	21255241	21255328	+	(2,88)
036405_1167_0315	87.6	99.5	Mt3	31466923	31466577	-	(2,172) (173,211)
036490_3955_0655	90	97.6	Mt1	28689323	28688960	-	(1,137) (138,246)
036530_1292_3876	88.9	96	Mt4	41310768	41310696	-	(2,75)
036539_1557_1885	89	93.3	AC235756.1	130116	130299	+	(3,184)
036608_0382_2043	88.4	96.7	Mt7	22430760	22430275	-	(2,93) (94,274)
036639_3135_1105	96	87	Mt1	192186	192286	+	(2,101)
036666_2564_3118	90.2	99.5	Mt5	2208363	2208148	-	(1,215)
036691_2492_0602	93.9	92.9	Mt2	30612263	30611773	-	(21,180) (181,257) (258,283)
036715_3074_2531	94.8	94.2	Mt8	6154855	6155463	+	(14,141) (142,197) (198,225)
036756_3559_1607	81.6	97	Mt4	39889554	39889323	-	(2,230)
036779_3875_1345	87.7	100	Mt3	13615136	13615371	+	(1,235)
036806_3302_2498	83.2	94.1	Mt4	47389509	47389604	+	(1,101)
036814_3008_2851	92.8	94.1	Mt3	11740426	11740649	+	(2,224)
036820_1545_2320	89.2	95.6	Mt7	6112746	6112461	-	(2,266)
036859_3241_2339	89.9	100	Mt3	34716267	34717685	+	(1,66) (67,227)
036924_2517_0891	87.3	100	Mt5	7618066	7618308	+	(1,236)
036946_2569_3418	90.3	93.9	Mt2	7020709	7021093	+	(1,116) (117,254)
036957_0985_0509	82.7	91.8	Mt5	17886476	17886269	-	(4,214)
036974_2628_1780	90.5	97.9	Mt1	23237145	23236868	-	(3,150) (151,194)
036981_1156_1229	92.3	96.5	Mt8	20172183	20171774	-	(1,74) (75,146) (147,202)
036987_2270_1368	86.6	89.4	Mt7	21804624	21804427	-	(1,217)
037010_3361_0705	87.7	95.8	Mt2	10899240	10899037	-	(1,209)
037055_0416_1164	88.8	99.6	Mt5	2428059	2428326	+	(2,268)
037083_1381_0939	94.1	65.4	Mt3	8170556	8170505	-	(2,54)
037106_0359_2056	91.3	99.6	Mt1	20740286	20740850	+	(2,106) (107,144) (145,243)
037111_2235_0427	88.9	92	Mt1	15711365	15709124	-	(1,96) (97,221)
037173_2940_3141	94.1	100	Mt2	25678406	25678355	-	(1,51)
037195_3740_3358	87.2	96.5	Mt5	40893636	40893802	+	(2,170)
037208_1931_1582	84.3	98.6	Mt4	30490689	30490485	-	(1,206)
037213_3210_3111	88.3	98.5	Mt5	17117828	17117700	-	(3,130)
037214_1245_1072	91.8	95.3	Mt3	40595074	40595013	-	(2,64)
037223_3244_0760	90.8	95.4	Mt3	22834858	22834087	-	(6,74) (75,124) (125,237)
037233_0849_1172	88.3	100	Mt7	4313681	4313809	+	(1,128)
037234_0924_0084	85.7	96.8	Mt4	720622	719540	-	(1,55) (56,127) (128,216)
037257_1155_3631	90.4	98.6	Mt1	8237744	8237514	-	(1,96) (97,138)
037259_3903_0600	85.3	91.6	Mt4	15795834	15795629	-	(16,212)
037262_1416_1160	90.2	89.5	Mt4	39853631	39853580	-	(2,57)
037353_3332_0903	92.8	99.5	Mt8	25349164	25348024	-	(2,103) (104,194)
037408_1825_1726	92.2	100	Mt2	6647404	6647697	+	(1,293)
037435_3068_0835	90.6	89.8	Mt4	10874011	10873956	-	(5,59)
037464_1558_0095	89.1	98.1	Mt7	32664739	32665911	+	(1,34) (35,156) (157,261)
037497_0567_0227	92	94.8	Mt8	18976912	18978383	+	(1,84) (85,236)
037514_3725_1384	89	100	Mt5	30664888	30664660	-	(1,228)
037544_2679_2099	83.4	87.6	AC235679.1	47239	47031	-	(2,208)
037570_3421_1419	87.2	82.4	Mt3	36813773	36814007	+	(27,271)
037621_0464_0254	89.4	94.2	Mt8	18022303	18022189	-	(7,120)
037675_0496_1590	82.8	100	Mt6	16385954	16386216	+	(1,262)
037693_0396_1563	89.3	100	Mt3	34183755	34183378	-	(1,36) (37,112)
037757_1646_1861	85.4	86.1	Mt5	10820585	10820393	-	(1,198)
037775_1319_1808	99	91	Mt5	21113702	21113803	+	(3,106)
037776_4011_1099	92.1	95.7	Mt5	33175620	33175709	+	(1,92)
037778_2973_0177	92.8	66.1	Mt5	7139328	7139216	-	(56,168)
037787_1012_2077	90.1	99.1	Mt1	33073655	33073422	-	(3,235)
037802_2502_2216	89.7	96.2	Mt5	14335384	14335592	+	(6,209)
037811_1779_0415	78.1	98.3	Mt2	10781888	10782068	+	(3,181)
037843_0966_1012	91.8	100	Mt4	24436332	24436076	-	(1,256)
037990_0565_1857	82.3	73.8	Mt1	8296159	8296317	+	(57,214)
037991_2439_1102	91.3	99.1	Mt4	3381393	3381612	+	(1,221)
037996_1669_0126	96.1	100	Mt3	26137538	26137826	+	(1,99) (100,129)
038039_3470_3087	91.2	100	Mt2	19731469	19731134	-	(1,87) (88,251)
038046_2530_3518	89.8	100	Mt7	937567	938093	+	(1,111) (112,216)
038050_3138_2998	89.4	89.6	Mt4	32399219	32399412	+	(14,210)
038059_2558_0160	80.9	94.2	AC235678.1	659	461	-	(7,206)
038072_0575_0865	85.2	88.8	Mt5	28553410	28553560	+	(2,147)
038142_3994_0273	92.3	99.1	Mt4	28440750	28441054	+	(2,74) (75,210)
038167_3392_3528	85.5	84.1	Mt5	20633719	20633792	+	(2,71)
038180_2246_1807	83	98.5	Mt5	38892774	38892500	-	(1,274)
038210_1369_0052	81	98.7	Mt3	19859101	19858879	-	(1,221)
038231_3748_0413	90.2	99.2	Mt2	16726615	16725577	-	(1,134) (135,237)
038250_3584_1822	82.7	98.6	Mt4	43852368	43852629	+	(1,194) (195,222)
038255_2809_3627	89.9	77.1	AC225458.11	183647	183941	+	(51,124) (125,230)
038273_1119_2358	89.7	81.6	Mt7	5218485	5218690	+	(1,204)
038275_1730_0871	97.7	99.1	Mt7	22576101	22573700	-	(2,74) (75,137) (138,214)
038277_0667_0725	91.5	95.5	Mt3	28479419	28480561	+	(10,97) (98,182) (183,221)
038292_4023_1612	86.4	95.8	Mt4	15849033	15848783	-	(1,260)
038322_1964_0970	89.2	89.8	Mt4	18977759	18978168	+	(3,135) (136,206)
038416_2775_0916	92.2	98.8	AC233577.5	188051	192147	+	(1,139) (140,235) (236,258)
038444_1632_1604	84.8	100	Mt7	7414798	7414554	-	(1,237)
038474_2948_2972	79.8	98.9	AC229695.7	87056	86859	-	(3,185)
038478_0636_2295	84.6	94.8	Mt3	38404640	38404846	+	(1,207)
038502_3888_1254	92.3	100	Mt3	23873066	23872779	-	(1,145) (146,208)
038514_1827_3645	85.6	95.4	Mt7	6524201	6523930	-	(2,284)
038568_2377_1111	96.1	97.5	Mt4	46479945	46479257	-	(1,60) (61,165) (166,231)
038638_2413_0054	90.2	100	Mt2	29067020	29067071	+	(1,51)
038643_1731_2136	85.1	99.6	Mt2	7023320	7023076	-	(2,242)
038699_2880_2660	91.8	99.6	Mt3	3321928	3322273	+	(1,156) (157,233)
038701_2393_0381	89.7	71.4	Mt1	9291890	9291731	-	(15,170)
038728_0406_0819	94.2	99.1	Mt6	17399678	17399359	-	(1,117) (118,226)
038750_1241_1938	89.2	96.5	Mt8	18426271	18426354	+	(4,86)
038765_2773_2516	87	97.6	Mt1	13544538	13544777	+	(1,242)
038786_1642_0259	88.3	92.3	Mt3	34144457	34144396	-	(1,65)
038804_2719_1406	95.6	73.1	Mt5	21107530	21107598	+	(4,75)
038807_2722_0308	85.5	94.7	AC233663.2	75050	74370	-	(2,120) (121,235)
038821_0632_0875	84.6	98.6	Mt6	20034807	20035087	+	(1,280)
038844_3309_3293	92	99.2	AC235487.1	74903	75826	+	(1,182) (183,251)
038863_3294_0084	92.1	66.3	Mt5	29236788	29236725	-	(1,63)
038876_2922_1632	79.6	93.1	Mt5	8018408	8018463	+	(1,54)
038881_0931_0975	94.9	96.6	Mt2	10107851	10108572	+	(1,51) (52,126) (127,202) (203,255)
038914_1572_2294	84.9	92.6	Mt7	2344277	2344052	-	(19,243)
038997_3069_2335	90	75.4	AC235756.1	154969	155204	+	(1,233)
039009_1291_0513	91.6	100	Mt3	8911279	8911896	+	(1,96) (97,249)
039028_3722_0458	91.5	100	Mt7	22459417	22459675	+	(1,258)
039031_2643_0514	95.3	95.6	Mt3	23944997	23945083	+	(1,90)
039060_0263_0864	88.5	99.6	Mt1	12447554	12447807	+	(2,254)
039124_3016_1368	78.7	97.6	Mt4	33900150	33899907	-	(2,244)
039204_4030_1441	93.5	100	Mt2	25004988	25005187	+	(1,199)
039245_0318_0187	94.5	97.1	Mt8	30447308	30447958	+	(8,81) (82,153) (154,244)
039316_3094_2243	84.9	83.6	Mt5	5590195	5590396	+	(17,225)
039369_2808_0822	85.6	84.1	Mt1	26884425	26884221	-	(26,226)
039404_3218_2908	85.9	99.6	Mt3	35213230	35213474	+	(1,234)
039411_1953_1844	91	95.7	Mt2	23482412	23482668	+	(2,84) (85,157)
039441_1420_1018	90.6	98.7	Mt5	2185112	2183479	-	(1,79) (80,179) (180,235)
039455_0717_0269	86.6	90.3	Mt2	4362278	4362430	+	(3,164)
039458_2964_1476	90.3	83.8	Mt4	3808461	3808912	+	(37,129) (130,222)
039467_0533_1790	92	99.6	Mt5	33105425	33105752	+	(1,107) (108,249)
039482_4042_1525	90.1	98.6	Mt2	24986016	24986823	+	(1,153) (154,216)
039508_2853_0230	85.1	99.6	Mt5	31473611	31473886	+	(1,275)
039626_2952_0723	93.5	83.6	CU013530.14	105863	105955	+	(14,107)
039638_3029_1288	79	95.6	Mt4	9392834	9392986	+	(1,158)
039650_1282_2233	88.1	99.2	Mt3	28803286	28805352	+	(2,107) (108,196) (197,237)
039651_2543_0656	94.1	100	Mt8	5423352	5423737	+	(1,75) (76,219)
039683_1485_0190	93.9	98.3	Mt4	44678933	44679048	+	(1,116)
039691_0724_2761	85.7	89.9	Mt7	22680209	22680011	-	(23,218)
039718_3953_0136	93.2	99.2	Mt3	18859161	18858242	-	(1,73) (74,143) (144,238)
039745_1629_2457	93.9	98.8	Mt5	15129911	15129437	-	(1,82) (83,194) (195,250)
039756_2705_1395	88.9	96.9	Mt2	32849028	32849159	+	(1,127)
039780_3754_2811	80.7	91.8	Mt2	15060335	15060470	+	(2,139)
039831_1837_2510	93.2	93.2	Mt8	1116859	1118355	+	(15,142) (143,206)
039859_3126_1585	90.7	88.2	Mt4	17025749	17025824	+	(1,75)
039865_2799_2981	84.7	94	Mt1	10201595	10201874	+	(2,273)
039902_2806_1505	90.1	99.6	Mt5	10095807	10095575	-	(1,232)
039906_3143_2669	92.3	100	Mt7	20300404	20300182	-	(1,222)
039910_0717_0209	84.4	99.6	Mt4	43793266	43793717	+	(1,89) (90,225)
039929_1658_1578	75.5	92.3	Mt7	10901673	10901442	-	(1,229)
039935_3683_1573	76.3	100	Mt4	9258108	9257905	-	(1,203)
039939_2502_1235	84.6	99.6	Mt8	20169616	20169354	-	(1,254)
039954_3501_1211	83.4	95.3	Mt4	33735191	33735382	+	(2,186)
039983_3939_3573	93.8	98.5	Mt7	20641820	20641562	-	(5,262)
040063_2817_0462	90.2	99.5	Mt7	18264244	18264710	+	(2,171) (172,204)
040142_2576_0888	91.7	95.2	Mt1	10368792	10369028	+	(3,226)
040200_1387_0717	89.1	92.4	Mt5	9376064	9376294	+	(18,248)
040205_2881_2948	82.8	97.8	AC233685.2	232886	232708	-	(1,178)
040255_0302_1000	79.3	87.9	Mt2	12767553	12767791	+	(5,236)
040279_2393_0259	84.3	100	Mt1	951193	950971	-	(1,216)
040289_3175_1947	94.9	95.2	Mt5	11363898	11364166	+	(6,103) (104,145)
040330_2981_1343	87.1	93.4	Mt7	22741769	22740980	-	(1,149) (150,232)
040367_2691_1779	90	70.8	Mt7	26594937	26594776	-	(67,226)
040405_3543_2231	94.5	98.8	Mt5	37477447	37478341	+	(3,132) (133,217) (218,258)
040412_1525_1737	94.2	100	Mt8	13916123	13916434	+	(1,63) (64,205)
040435_1361_0291	91	99.5	Mt4	24002004	24001803	-	(2,202)
040465_3693_0094	90.6	99.5	Mt1	5918232	5918446	+	(2,213)
040483_3400_2765	90.4	99.1	Mt5	7826536	7826318	-	(2,219)
040489_1372_1999	93.8	87.5	Mt5	5277270	5277490	+	(6,239)
040526_1634_0564	84.6	92.9	Mt7	33721077	33720876	-	(1,201)
040527_1223_1248	92.4	80.4	Mt7	21234068	21234253	+	(5,190)
040536_2774_1591	92.9	100	Mt7	32641988	32641750	-	(1,238)
040541_3525_3549	91.6	100	Mt8	11250341	11250581	+	(1,239)
040551_0776_1597	88.3	99	Mt1	18442022	18441579	-	(1,123) (124,206)
040573_3744_2056	92	100	Mt7	17936499	17935122	-	(1,176) (177,237)
040614_1833_1871	92.2	95	Mt1	9122339	9120573	-	(2,33) (34,192)
040627_1553_0552	84.7	98.5	Mt4	17923620	17923823	+	(3,206)
040646_1240_3877	89.7	79.2	Mt2	6568029	6568158	+	(24,159)
040738_3843_2751	88.6	94.4	Mt5	5680546	5680863	+	(1,108) (109,232)
040747_3482_3327	87	87.6	Mt8	25337986	25338148	+	(6,169)
040766_2839_2151	99.5	98.6	Mt1	321835	322047	+	(2,213)
040811_3267_0943	90.9	97.2	Mt5	4534591	4534346	-	(1,248)
040841_2705_0736	87.5	99.6	Mt5	28448696	28448461	-	(2,234)
040850_1622_3998	94.5	100	Mt3	38934170	38932927	-	(1,20) (21,163)
040866_3162_0597	92.6	99.1	Mt7	20996546	20995918	-	(3,123) (124,218)
040900_3846_3787	77.9	95	Mt3	31517451	31517751	+	(1,140) (141,228)
040905_2461_2830	82.1	94.8	Mt7	9915163	9915364	+	(3,212)
040975_2885_1790	86.8	100	Mt5	19738907	19738998	+	(1,91)
041031_2615_0483	80.9	81.4	AC140545.26	105988	105770	-	(1,216)
041073_2973_2326	97.5	89.7	Mt3	3243668	3243908	+	(1,245)
041084_3277_2852	88.5	97.2	Mt2	56058	55838	-	(1,214)
041103_1435_1548	88.5	99.5	Mt4	837869	840293	+	(2,91) (92,153) (154,201)
041163_3159_1380	87.7	93.4	Mt1	28840996	28840765	-	(1,230)
041165_3030_1606	83.6	98.2	Mt5	12502664	12502719	+	(1,56)
041174_1343_0726	92	96.9	Mt6	20251553	20251978	+	(2,54) (55,129)
041183_0999_0120	83.7	92.8	Mt4	12612201	12612458	+	(2,260)
041241_1605_1259	85.3	96.6	Mt7	37660279	37660016	-	(2,262)
041286_1530_1100	88.4	95.7	Mt7	24337938	24337736	-	(7,207)
041287_0592_0177	85.4	79	Mt2	29334752	29336132	+	(41,130) (131,200)
041328_1829_3635	85.5	97.3	Mt3	18765236	18765391	+	(2,147)
041341_1732_1317	92.7	98.6	AC140545.26	77164	76839	-	(2,132) (133,208)
041348_2799_2656	87.1	100	Mt2	12178154	12178417	+	(1,263)
041353_2675_0365	93.7	100	Mt3	7078121	7075700	-	(1,154) (155,222)
041425_1371_1262	93.2	95.1	Mt8	27606423	27606189	-	(1,246)
041439_0664_0584	86.5	80.5	Mt3	3150565	3150792	+	(1,236)
041508_2589_2981	93.8	100	Mt7	37808766	37807325	-	(1,146) (147,256)
041512_0884_2347	93.6	95.7	Mt5	5731826	5732272	+	(3,62) (63,115)
041527_3762_2924	85.3	98.5	Mt8	15317302	15317087	-	(1,197)
041538_2818_1703	95	99.5	Mt8	21114282	21114500	+	(2,219)
041547_2925_2931	92.2	97.2	Mt4	21936358	21937429	+	(4,53) (54,106)
041553_0382_0664	93.9	98.3	Mt4	28308540	28307796	-	(5,66) (67,121) (122,233)
041570_1473_1462	80.4	99.5	Mt4	37339817	37339603	-	(1,214)
041683_2970_3305	94.5	97.9	Mt5	21754081	21754763	+	(1,205) (206,237)
041697_2527_1524	92.6	100	Mt6	3025613	3026898	+	(1,23) (24,91) (92,229)
041700_2840_1450	91.5	100	AC235665.4	240790	240532	-	(1,258)
041747_1388_0504	89.7	99.4	CU013530.14	112013	112184	+	(1,165)
041764_3998_1990	88	91.1	Mt3	24199685	24199454	-	(1,248)
041851_0209_1340	88.9	98	Mt1	13639786	13639588	-	(5,202)
041866_3897_2257	90.1	96.8	Mt7	4536244	4536491	+	(1,243)
041874_1280_3753	82.5	90.5	Mt3	28437512	28437569	+	(1,61)
041894_1192_2586	94.3	98.9	Mt2	1160893	1162085	+	(1,75) (76,175)
041902_0752_1475	82.9	99.1	Mt3	14463183	14463405	+	(3,224)
041932_0741_1420	88.8	80.3	Mt5	392415	392227	-	(9,210)
041981_1905_0939	75.1	95.5	Mt5	5826154	5825941	-	(4,216)
042082_0946_1010	89	99.5	Mt7	10501344	10501642	+	(2,144) (145,210)
042088_2460_3610	96.6	92.6	Mt5	41240624	41241294	+	(2,86) (87,189)
042100_2728_1510	98.7	71.4	AC235679.1	48819	48744	-	(28,105)
042133_1545_2855	88.9	100	Mt3	19904656	19905140	+	(1,189) (190,280)
042169_3255_1569	91.8	99.6	Mt3	37410345	37409849	-	(2,102) (103,234)
042175_0629_0303	87.9	98.7	Mt7	18392606	18392383	-	(1,226)
042197_1721_0498	94.4	93.1	Mt1	19142496	19142442	-	(2,58)
042201_3843_3683	87.4	91.1	Mt6	13252901	13253076	+	(1,178)
042204_1687_1841	92.4	84.9	Mt3	40171671	40171999	+	(35,151) (152,231)
042208_3962_0914	83	97	Mt5	16279622	16280776	+	(4,65) (66,233)
042239_3722_0345	88.1	84.5	Mt4	19422813	19422922	+	(13,128)
042246_1361_0509	90.2	92.3	Mt4	44992301	44992095	-	(16,220)
042258_1690_1604	83.7	99.5	Mt5	2787172	2787389	+	(1,203)
042264_0580_1418	90	98.5	Mt2	23182791	23181226	-	(1,25) (26,124) (125,214) (215,274)
042265_2484_0686	87.1	93.8	Mt3	3149306	3149076	-	(1,225)
042276_3878_3041	90.8	98	Mt7	26614829	26614589	-	(2,245)
042277_3059_0580	87.2	86.5	Mt1	27980835	27980996	+	(7,156)
042315_3668_2235	89.9	74.8	Mt7	30947764	30947883	+	(2,120)
042366_1169_0340	98.1	76.9	Mt4	41312148	41312045	-	(1,114)
042404_0402_1614	91	98.5	Mt5	14313291	14313025	-	(4,269)
042413_0797_0934	91.8	99	Mt2	30848225	30848419	+	(3,196)
042414_3091_2993	90.5	93.9	Mt2	6851424	6851122	-	(1,105) (106,203)
042424_1590_2870	85.6	96	Mt1	30132776	30132873	+	(2,101)
042430_3163_3812	82.6	100	Mt8	22004595	22004836	+	(1,241)
042480_1546_0889	86	93.5	Mt8	6738766	6738992	+	(1,230)
042485_1057_2488	88.5	96.8	AC235679.1	44269	44204	-	(2,62)
042496_1676_0053	86.7	71.4	Mt1	5574970	5575015	+	(2,46)
042502_1290_1486	88.6	99.2	Mt1	26214693	26214421	-	(1,255)
042544_3639_0317	96.4	98.9	AC225474.24	64231	64520	+	(1,281)
042560_1057_0705	90.7	76.3	Mt7	23323683	23323490	-	(1,199)
042574_0602_0806	90	88.4	Mt5	35203060	35203504	+	(1,56) (57,125) (126,199)
042574_2870_1133	91.3	96.1	Mt4	46238858	46238708	-	(3,155)
042591_3225_2254	89.5	97.6	Mt4	35133501	35133717	+	(4,205)
042615_0881_0930	95.3	99	Mt4	25651728	25651921	+	(3,194)
042633_1137_3902	77.1	98.4	Mt4	29640323	29640653	+	(1,109) (110,249)
042658_2248_1410	89.8	97	Mt3	20947864	20947660	-	(1,197)
042671_1526_1343	90.5	100	Mt7	30717852	30718292	+	(1,137) (138,232)
042720_3347_1363	89.8	78.3	Mt2	17251231	17252613	+	(1,42) (43,221)
042721_2702_0399	93.6	95.2	Mt5	26168404	26167543	-	(12,116) (117,231)
042759_1762_0526	96.6	92.5	Mt4	43465757	43466594	+	(6,87) (88,173) (174,240)
042817_3455_3172	89.8	100	Mt4	19215164	19214829	-	(1,103) (104,225)
042819_3207_2772	84	76.5	Mt2	16246968	16246799	-	(53,221)
042860_0208_0211	94	98.8	Mt8	10080819	10081528	+	(2,195) (196,252)
042881_3113_0514	82.3	86.6	Mt5	38210711	38210383	-	(1,121) (122,220)
042898_1481_2090	81	100	Mt5	5349281	5349034	-	(1,247)
042933_2933_1938	91.1	99.6	Mt1	14338278	14340536	+	(2,67) (68,171) (172,237)
042990_1009_0437	87.5	100	Mt4	22194874	22195123	+	(1,248)
043014_4011_1093	93.2	76	Mt3	24721222	24721148	-	(20,96)
043077_3683_0872	92.7	96.7	Mt1	4773316	4771560	-	(9,111) (112,174) (175,269)
043078_2211_1466	85.1	99	Mt3	38199080	38197916	-	(1,51) (52,197)
043090_3729_3391	89	99.6	Mt1	27336602	27338073	+	(1,125) (126,255)
043177_2670_3028	87	90.9	Mt4	33528485	33528249	-	(19,254)
043195_1152_2682	93.4	98.4	Mt1	20341092	20341333	+	(1,245)
043205_1663_0238	79.5	96.4	Mt5	15093500	15093754	+	(1,245)
043216_0439_1206	93.5	99.1	Mt7	31581248	31581033	-	(3,217)
043225_2662_0610	87.5	78.9	Mt3	43035570	43035513	-	(1,56)
043227_1746_3550	91.5	99.1	Mt7	10130434	10130659	+	(1,225)
043246_0484_2693	83.9	99.2	Mt1	12451289	12451539	+	(2,250)
043258_1629_2282	89.2	93.4	Mt7	31729158	31728749	-	(3,99) (100,168) (169,242)
043294_1788_3086	88.1	85.9	Mt4	47157244	47157176	-	(6,74)
043322_2548_1598	89.5	95.9	Mt5	2627100	2627785	+	(2,113) (114,201) (202,218)
043354_3081_1988	81.2	97.7	Mt5	26259658	26260059	+	(2,28) (29,261)
043419_0861_0479	95.7	100	Mt5	27178526	27178838	+	(1,96) (97,233)
043421_1047_2545	85.5	92.2	Mt5	267370	267637	+	(10,270)
043445_0855_1706	84.7	95.6	Mt6	3131204	3131424	+	(1,226)
043447_3057_3076	85.9	90.2	Mt1	33522423	33522239	-	(21,204)
043489_3896_2238	96.3	98.2	Mt3	22721706	22721760	+	(1,55)
043497_2258_1915	87.1	93.5	Mt2	3747809	3747927	+	(9,124)
043549_1831_1168	85.2	99.6	Mt5	38210672	38212008	+	(2,144) (145,224)
043610_3835_1407	87.4	97.2	Mt2	9539360	9539153	-	(4,210)
043655_1230_0482	90.1	93.4	Mt7	10965155	10964897	-	(14,91) (92,227)
043677_3491_2759	84.3	94.9	Mt4	2700351	2700119	-	(2,230)
043679_2511_1596	85.1	89.3	Mt4	41583930	41584142	+	(7,214)
043680_1253_1802	91.9	98.2	Mt2	13357798	13358156	+	(1,117) (118,224)
043735_1919_1472	91.9	91.3	Mt8	28200642	28201125	+	(18,93) (94,183) (184,229)
043739_0344_0145	90	92.3	Mt3	10512010	10511757	-	(1,252)
043749_1531_0162	87.9	100	Mt3	33595013	33594788	-	(1,223)
043842_3528_0047	86	99.2	Mt5	34797181	34797051	-	(1,129)
043847_0575_2818	91	99.5	Mt1	4271510	4271700	+	(1,189)
043851_3734_0553	87.5	92.4	AC235667.4	57891	57668	-	(15,225)
043913_0684_2294	90.6	100	Mt5	10667159	10667428	+	(1,266)
043988_2462_0190	89.1	94.8	Mt2	2365045	2364542	-	(13,229) (230,271)
043992_1088_1267	94.4	100	Mt4	26739448	26739181	-	(1,267)
044008_1525_0726	96.5	95.1	Mt3	19734864	19734806	-	(1,61)
044016_2682_1327	95.1	99.1	Mt3	34083915	34084429	+	(3,61) (62,225)
044017_3828_2291	90.7	98.9	Mt2	6756071	6756341	+	(1,273)
044030_1789_3683	76.9	98.9	Mt8	15559321	15559581	+	(1,263)
044046_2642_2680	93	99.6	Mt1	6384966	6385225	+	(1,259)
044049_1555_1536	92.2	99.1	Mt5	38075207	38074975	-	(1,232)
044086_0836_2528	95.3	98.1	Mt4	7197710	7197493	-	(3,215)
044122_1249_0811	98.8	88.5	CU013530.14	107824	107986	+	(11,176)
044142_1060_1114	91.1	99.5	Mt2	27544863	27545683	+	(2,118) (119,150) (151,203)
044164_0854_2413	82.7	93.3	Mt3	41044691	41044905	+	(2,222)
044168_1830_3820	90.2	97	Mt8	19022229	19022033	-	(5,198)
044181_3296_3948	95.2	99.5	Mt1	33203523	33203729	+	(2,207)
044193_1026_1639	91.4	94.3	Mt5	6802307	6802071	-	(6,247)
044208_4019_1699	90.2	98.1	Mt8	10606249	10606820	+	(4,226) (227,258)
044246_2932_0386	89	100	Mt1	30070172	30070494	+	(1,122) (123,228)
044252_2630_0351	90.9	95.9	Mt5	34677013	34676780	-	(1,240)
044259_3030_0493	84.1	93.4	AC233556.3	66468	66705	+	(12,242)
044261_2875_3339	87	88.5	Mt7	2304249	2304364	+	(1,130)
044284_1506_1559	84.3	91.4	Mt5	11914212	11913987	-	(8,243)
044285_2943_1306	82.7	95.5	Mt3	7358740	7358872	+	(1,133)
044291_1764_0414	90.3	97.8	Mt8	18322430	18323163	+	(1,65) (66,137)
044296_0558_0644	86.4	90.6	Mt7	38093917	38093650	-	(16,174) (175,201)
044337_2427_2797	86.9	90	Mt1	14313780	14313580	-	(1,220)
044390_2982_2768	93	99.2	Mt2	18497430	18497890	+	(1,46) (47,184) (185,243)
044427_1646_3104	88.2	100	Mt5	8157176	8157455	+	(1,272)
044428_1486_1088	94.4	99.6	AC235667.4	18501	18013	-	(1,20) (21,131) (132,266)
044456_2320_0992	91.1	99.1	Mt1	4244589	4244814	+	(3,227)
044533_1660_2383	88.1	87.6	AC233109.8	35048	35372	+	(1,115) (116,218)
044546_0571_0268	80.2	95	Mt1	7833774	7833514	-	(1,247)
044586_0410_2956	93.1	97.9	Mt7	23156520	23158587	+	(3,154) (155,192)
044701_3301_1176	95.7	78.3	Mt7	10420054	10420007	-	(11,57)
044709_1801_1630	81.9	94.7	Mt6	2934727	2934478	-	(1,258)
044757_2420_1354	84.8	98.5	Mt4	22825344	22825606	+	(1,261)
044761_1040_1881	89.3	74.3	Mt4	28044473	28044548	+	(4,78)
044786_3639_1119	94.5	100	Mt3	35632841	35634196	+	(1,61) (62,193) (194,236)
044797_1039_0129	89.7	98.3	Mt3	35158253	35158487	+	(1,235)
044810_1913_0711	91.1	96.7	Mt7	37261067	37260733	-	(1,108) (109,240)
044927_1766_3514	87.8	87.3	Mt8	12079903	12080161	+	(20,158) (159,244)
044939_1713_0711	85.2	99.6	Mt8	24665902	24665111	-	(1,49) (50,95) (96,251)
044953_3020_0938	97.1	97.8	Mt2	28587245	28586512	-	(5,106) (107,179)
045036_2871_0350	92.6	87.8	Mt2	21834159	21834385	+	(12,245)
045129_1106_2491	87.9	96.6	Mt4	33735191	33735342	+	(2,146)
045152_3454_0823	96.5	95	Mt1	2473250	2473078	-	(1,173)
045157_1890_3405	88.2	99.7	Mt2	1277602	1277315	-	(1,287)
045199_1133_1733	89.2	98.4	Mt1	21835815	21836749	+	(1,128) (129,189)
045325_2982_1740	95.2	95.4	Mt8	30534251	30534979	+	(1,31) (32,108)
045327_1738_1642	91.7	83.8	Mt1	20670596	20670482	-	(9,124)
045377_2596_1251	83.6	99.6	Mt6	1829993	1830218	+	(2,226)
045401_3219_0414	93.4	99.6	Mt1	10836665	10836274	-	(1,81) (82,222) (223,243)
045430_3824_2193	91.1	83.2	Mt5	37515006	37514927	-	(4,95)
045443_1354_2980	89.9	69.3	Mt6	1654083	1653789	-	(80,213) (214,257)
045517_1155_1206	85.4	73.8	Mt3	40033226	40033178	-	(5,53)
045533_1500_0604	94.3	96.4	Mt3	27019112	27019059	-	(1,55)
045536_0484_3911	87.2	90.8	Mt3	26796954	26796714	-	(15,250)
045541_1398_1509	92.5	99.5	Mt5	41608795	41608983	+	(2,189)
045572_3683_2593	91.8	94	Mt5	27176925	27176764	-	(1,168)
045580_1887_2320	82.3	80.6	Mt8	5152004	5151861	-	(1,141)
045590_3254_0220	85.2	86.3	Mt8	23029562	23029368	-	(29,211)
045613_3772_2025	91.8	99.6	Mt7	34771784	34771432	-	(1,156) (157,256)
045614_3138_2718	87.9	75.1	Mt2	2809842	2810034	+	(64,253)
045669_1498_1404	93.2	100	Mt2	1142724	1142973	+	(1,248)
045676_3987_3332	86.8	77.5	Mt8	23877558	23877253	-	(1,91) (92,189)
045677_1753_2969	81	96.8	Mt3	17383226	17383503	+	(1,282)
045687_3071_2185	96.3	85.7	AC235679.1	48749	48803	+	(8,63)
045715_1619_2955	84	94.2	Mt4	34611405	34611272	-	(2,132)
045724_1810_3214	87.7	98	Mt8	24623365	24623617	+	(1,247)
045756_3472_0845	79.1	96.7	Mt3	11737789	11737582	-	(2,208)
045775_3961_0130	80.3	88.6	Mt1	420481	420349	-	(1,133)
045786_3301_3680	87.4	89.6	AC235487.1	75105	75335	+	(17,70) (71,221)
045799_0535_0242	94.3	100	Mt4	10910625	10910126	-	(1,57) (58,177) (178,230)
045844_3980_0456	88.4	71.2	Mt6	938278	938973	+	(1,98) (99,174)
045865_0408_2087	78.6	100	Mt4	42079790	42080050	+	(1,252)
045874_3184_0956	80.9	94.8	Mt6	13993433	13993182	-	(10,249)
045891_3465_2219	92.1	99.3	Mt1	14807704	14808028	+	(2,80) (81,153)
045908_3060_1441	89.1	99.2	Mt3	41903536	41903150	-	(2,188) (189,259)
045932_2192_2379	92.3	97.1	Mt1	14258781	14258458	-	(1,125) (126,233)
045971_3989_3067	87	92.8	Mt1	18311046	18311123	+	(1,81)
045990_1822_3124	84.6	98.6	Mt5	36411635	36411843	+	(2,209)
046006_2543_3702	90	96.8	Mt4	35829716	35829814	+	(1,93)
046031_0774_0170	82.1	96.9	Mt7	37108123	37107239	-	(3,154) (155,196)
046063_0220_1515	81.2	97.2	Mt8	2919498	2918779	-	(1,145) (146,244)
046064_3501_2680	88.6	86.1	Mt6	19718351	19718569	+	(5,219)
046113_3960_0359	92.3	99.6	Mt1	31839258	31839009	-	(1,249)
046213_3563_0533	84.2	99.2	Mt3	42917154	42917401	+	(3,249)
046253_0865_2911	81.1	96.4	Mt2	33847847	33848075	+	(9,220)
046316_0959_0140	81.3	86.4	Mt3	11737754	11737582	-	(10,182)
046317_3155_2523	95	100	Mt6	19415357	19415685	+	(1,127) (128,242)
046347_3081_2579	93.9	86	Mt4	11074535	11074585	+	(7,56)
046348_0669_0958	88.5	68.4	Mt1	4374009	4374165	+	(71,228)
046371_3967_1940	90	100	Mt6	21205352	21205654	+	(1,300)
046375_1002_0525	91.2	96.9	Mt7	19730246	19728960	-	(9,78) (79,146) (147,221) (222,257)
046399_1621_1235	92	100	Mt5	4104756	4103526	-	(1,53) (54,176) (177,237)
046405_3141_0800	89.8	92.3	AC233651.1	59613	59443	-	(1,181)
046415_0800_1255	92.7	98	Mt3	388394	389471	+	(1,90) (91,139) (140,250)
046433_0281_0387	89.9	91.2	Mt5	6002754	6002517	-	(6,260)
046483_2738_0212	90.6	71.9	Mt4	41744366	41744228	-	(3,141)
046487_3503_2385	82.8	93.4	Mt4	22336278	22336628	+	(1,82) (83,243)
046489_0998_0333	85	90.9	Mt8	15738513	15738757	+	(1,261)
046499_0513_2287	100	99	Mt1	172790	172601	-	(1,189)
046521_2580_0342	86	79.7	Mt5	5635945	5636059	+	(2,115)
046644_1698_0657	88.6	94.8	Mt5	41186721	41186176	-	(1,67) (68,222)
046645_0400_0448	85.2	89.8	Mt3	23300248	23300038	-	(3,205)
046686_1241_0472	95.2	99.6	Mt7	26199883	26199202	-	(1,189) (190,248)
046699_2825_2149	88.5	99.5	Mt3	29383076	29382693	-	(2,133) (134,209)
046700_0927_2256	82.7	99	Mt5	26809635	26809427	-	(2,209)
046799_2707_1865	92.9	92.5	Mt7	31558931	31559040	+	(1,106)
046806_3471_2139	90.9	86.8	Mt7	30655647	30654836	-	(25,189) (190,223)
046832_1238_0567	83.2	94.7	Mt3	28351319	28351650	+	(5,197) (198,226)
046833_1561_3141	82.1	99.6	Mt2	16770387	16770628	+	(2,236)
046877_2954_2122	90.4	99.6	Mt2	2083064	2083946	+	(2,70) (71,231)
046878_1593_0219	84.9	89.7	Mt5	35545002	35544743	-	(6,277)
046908_2398_0694	87.5	93.9	Mt8	19305760	19306285	+	(1,33) (34,83) (84,172) (173,247)
046913_1069_1275	88.6	97.5	Mt5	12807982	12807595	-	(1,120) (121,243)
047009_2692_0295	86	97.8	Mt7	31195687	31195908	+	(2,225)
047023_1839_2785	87.9	98.8	Mt7	20639933	20640189	+	(1,259)
047029_1743_1999	86.3	97.3	Mt8	23264706	23264954	+	(1,251)
047032_3795_0513	96.9	99.1	Mt3	11729990	11730216	+	(1,228)
047048_3219_1310	89.9	98.9	Mt4	3440781	3440959	+	(2,179)
047071_1891_2816	95	100	Mt5	36463911	36464269	+	(1,21) (22,260)
047122_1579_2163	82.5	85.4	Mt2	24233578	24233790	+	(33,245)
047122_3326_0955	92.2	82.7	Mt3	27051989	27052106	+	(1,119)
047125_0768_2888	78.7	100	Mt3	18327497	18327218	-	(1,263)
047135_3580_2505	86.6	75.2	Mt8	28486216	28486815	+	(1,82) (83,179)
047159_0422_0431	83	95.9	Mt1	10207424	10207612	+	(4,196)
047169_2450_0918	91.7	91.3	Mt8	5195288	5191369	-	(15,81) (82,163) (164,184)
047176_1256_3779	91.9	81.6	Mt1	21636487	21636549	+	(13,76)
047188_3743_0893	92.4	96.7	Mt8	27804121	27803973	-	(1,145)
047192_1084_0772	82.3	97.1	Mt5	892360	892635	+	(1,274)
047242_2947_2028	92.3	100	Mt8	24632770	24633155	+	(1,202) (203,260)
047246_1912_1428	83.3	89.9	Mt5	8141317	8141524	+	(2,205)
047262_3998_0613	89.3	86	Mt1	6057123	6056908	-	(31,250)
047309_1577_2735	78.7	92.2	Mt1	33832146	33832005	-	(5,145)
047371_2812_1330	87	98.2	Mt1	6197001	6197162	+	(1,164)
047374_3012_1864	94.7	100	Mt7	20864008	20865209	+	(1,133) (134,226)
047419_2504_1171	88.3	71.8	Mt8	30702425	30702179	-	(65,160) (161,227)
047422_3559_0736	84.8	97.5	Mt1	12250917	12251245	+	(1,119) (120,162)
047457_1397_0497	90.2	96.8	Mt5	26794517	26793560	-	(1,80) (81,151) (152,245)
047467_1615_1343	88.2	100	Mt8	32072128	32071504	-	(1,43) (44,199) (200,271)
047496_2439_1644	86.2	95.6	Mt8	26970697	26970632	-	(1,66)
047518_1466_0045	79.6	98.8	Mt3	19449520	19449783	+	(1,257)
047536_1802_2191	90	81.5	Mt2	4437310	4437532	+	(34,194) (195,233)
047567_1027_2080	85.4	88.9	Mt1	10840135	10840327	+	(4,216)
047574_3444_0261	86.3	97.6	Mt6	18436410	18436658	+	(1,249)
047584_2742_0463	84.5	73.9	Mt8	8811789	8811950	+	(16,179)
047597_1761_2589	83.5	95.8	Mt3	41317703	41317952	+	(1,259)
047610_0290_0109	92	100	Mt8	21214636	21215014	+	(1,101) (102,251)
047616_0977_3163	86.1	98.3	Mt3	36767990	36768228	+	(2,242)
047619_1757_0988	79.6	97.7	Mt3	25512902	25512691	-	(2,215)
047640_3898_1847	84.5	86	Mt3	37194336	37194569	+	(1,233)
047705_1592_3580	86.7	96.6	Mt2	31682935	31682704	-	(4,233)
047846_1221_0765	94	84.4	Mt3	26058945	26060564	+	(1,115) (116,198)
047847_2150_0786	89.1	91.2	Mt7	19535605	19535363	-	(8,262)
047903_1947_1017	90.2	99.6	Mt1	4066957	4067220	+	(1,255)
047986_2891_2106	88.3	99.5	Mt2	15070320	15070517	+	(2,197)
048003_1774_3808	88.2	98.1	Mt1	20198875	20199366	+	(1,88) (89,192) (193,212)
048009_3948_0259	85.1	92.1	Mt3	40263941	40263715	-	(1,240)
048021_4037_0755	89.4	91	Mt5	5289084	5288803	-	(1,136) (137,166)
048032_3825_2096	82.8	99.5	Mt5	8553108	8553312	+	(2,205)
048042_2144_2115	96.4	96.6	Mt8	1142787	1142843	+	(1,58)
048050_0846_1214	86.3	93.2	Mt2	22839427	22839207	-	(11,231)
048120_1182_0256	94.2	94.5	Mt7	17001716	17001647	-	(1,73)
048121_0075_1861	87.1	81.5	Mt7	34215622	34215423	-	(1,207)
048133_0248_1854	90.1	88.3	Mt4	23646881	23647095	+	(1,214)
048135_1105_0210	89.9	99.6	Mt8	31215586	31215338	-	(1,249)
048177_2391_0090	92.5	100	Mt1	2472214	2471956	-	(1,253)
048192_2824_3117	82.7	100	Mt8	30049333	30049090	-	(1,243)
048196_3312_1260	84	100	Mt2	19538087	19538331	+	(1,244)
048209_1571_0596	92.9	100	Mt4	28937317	28938471	+	(1,121) (122,225)
048317_2776_2623	85.8	99.6	Mt5	37014896	37015151	+	(2,254)
048371_1057_1075	91.3	96.6	Mt3	27672828	27673082	+	(7,237)
048404_2464_0681	93.8	95.6	Mt7	29518879	29518814	-	(1,68)
048416_3122_0985	93.3	96.7	Mt4	14437091	14436779	-	(9,163) (164,246)
048418_1060_0221	91.5	100	Mt1	15736006	15736637	+	(1,44) (45,133) (134,224)
048426_1550_1004	92.4	99	Mt7	22671302	22670428	-	(3,29) (30,129) (130,199)
048450_1952_1110	85.8	98.6	Mt4	35858126	35858331	+	(4,208)
048459_0449_1683	93.3	97	Mt3	27490402	27490179	-	(1,230)
048480_1469_0229	80.2	100	Mt6	7315897	7316134	+	(1,237)
048499_3273_0505	87.8	91.3	Mt7	35905083	35904894	-	(2,195)
048519_1614_1933	93.7	97.4	Mt2	10319211	10319402	+	(2,196)
048527_1006_0069	96.8	81	Mt5	13649552	13649420	-	(25,151)
048541_1108_3657	93.9	88.4	Mt1	5635591	5635490	-	(3,105)
048561_0195_0454	84.4	89.7	Mt4	30436837	30436645	-	(1,198)
048681_1151_2104	89.1	82.5	Mt8	25273493	25273678	+	(34,223)
048690_1783_0070	89.9	74.7	Mt4	43620267	43620591	+	(4,141) (142,207)
048751_3932_1825	92.2	93.6	Mt2	1142532	1142323	-	(2,208)
048803_1224_0800	85.8	97.1	Mt4	31140323	31140815	+	(4,110) (111,185) (186,239)
048824_3399_2049	97.4	97.9	Mt3	27890663	27889966	-	(1,64) (65,139) (140,190)
048844_0804_0320	86.5	100	Mt5	2413127	2413231	+	(1,104)
048849_2786_0290	89.5	97.4	Mt2	29901729	29901290	-	(7,145) (146,273)
048869_0468_1768	91.5	98.8	Mt3	40918589	40918343	-	(1,249)
048900_2876_2336	88.3	97.4	Mt5	3501300	3501074	-	(4,229)
048918_2203_2252	78.4	95.7	Mt2	10216028	10215823	-	(1,199)
048956_3369_3217	95.3	91	Mt1	170556	170728	+	(14,185)
049008_3542_1771	76.6	93	Mt7	11394802	11394549	-	(7,259)
049054_2589_3094	89	94	Mt1	19249740	19249503	-	(11,251)
049055_0483_0909	86.4	97.6	Mt8	1855692	1855447	-	(1,249)
049067_1206_0512	92.9	68.4	Mt3	21608588	21608959	+	(1,20) (21,90) (91,154)
049070_0445_3295	87.2	95.6	Mt1	21341076	21340987	-	(1,87)
049133_0445_0612	87.4	80.3	Mt3	42457123	42457321	+	(45,227)
049164_2673_2179	92	97.4	Mt5	42178672	42178822	+	(1,153)
049165_3139_0147	89.3	77.8	Mt5	37443397	37443481	+	(10,95)
049182_2419_2028	85.8	92.5	Mt8	23046040	23046273	+	(1,234)
049213_2611_0411	93.1	99.5	Mt1	2967157	2967751	+	(2,69) (70,149) (150,218)
049271_3374_2653	90.9	72.5	Mt3	2251150	2251271	+	(1,121)
049399_1365_0308	97.5	100	AC225507.19	38034	37660	-	(1,74) (75,240)
049417_3276_3342	89.9	95.8	Mt4	29225180	29225249	+	(1,72)
049429_2955_1292	87.5	100	Mt2	25383474	25383209	-	(1,265)
049434_4017_2034	98	55.4	Mt1	184616	184565	-	(39,89)
049458_1521_3893	91.1	99.5	Mt3	40916175	40916497	+	(2,150) (151,203)
049468_3642_0592	88.4	98.8	Mt4	34767162	34766921	-	(1,244)
049471_2441_1591	82.1	92.5	Mt2	3640171	3639189	-	(6,211) (212,241)
049490_2337_2721	84.4	97.1	Mt6	3115826	3115993	+	(1,172)
049516_2644_3249	79.7	95.4	Mt7	19051604	19051876	+	(12,79) (80,238)
049574_0419_0374	87.2	98.9	Mt1	30396193	30396478	+	(1,269)
049596_3860_2148	88.6	88.3	Mt5	4180324	4180535	+	(1,237)
049646_0822_3480	87	100	Mt1	32595676	32596414	+	(1,57) (58,182) (183,247)
049672_1581_1903	84.2	96.8	Mt4	34940429	34940644	+	(8,222)
049692_2769_1950	92.7	100	Mt3	30673962	30673703	-	(1,259)
049703_1584_3475	91	100	Mt1	6042588	6042333	-	(1,255)
049704_1083_3665	85.6	95.2	Mt4	34160180	34159628	-	(1,24) (25,279)
049744_3192_2032	85.5	98.8	Mt5	17133628	17136865	+	(3,182) (183,258)
049761_2466_1052	91.2	96.3	Mt5	10615335	10615517	+	(1,189)
049763_0457_3676	83.3	99.6	Mt2	28038736	28038993	+	(1,257)
049789_3447_1263	82.6	98.1	Mt4	41505973	41506231	+	(1,261)
049794_2347_0353	82.6	97.7	Mt2	495529	495252	-	(4,145) (146,217)
049804_3623_1570	85.3	96.2	Mt4	20437227	20436896	-	(1,167) (168,233)
049809_2901_0529	89.6	84.6	Mt5	949860	949738	-	(2,122)
049827_1356_0448	93.9	98.2	Mt1	5860562	5861139	+	(2,49) (50,166)
049857_2546_3011	91	84.5	Mt4	28443747	28445135	+	(1,46) (47,146) (147,202)
049863_1539_0356	94.4	97	Mt8	29035399	29035559	+	(6,165)
049880_2350_0099	94.5	76.5	Mt3	23698912	23699542	+	(2,45) (46,184)
049885_2637_2154	90.1	95.9	Mt7	15593295	15593438	+	(1,146)
049950_1338_4014	90.1	76.4	AC235679.1	46411	46325	-	(5,85)
049991_1479_0915	93.5	73	Mt8	25346454	25346500	+	(15,60)
050003_2419_2296	86.3	84	Mt7	32344657	32345103	+	(36,130) (131,244)
050009_2960_0827	98.3	73.8	Mt8	8532895	8532955	+	(15,76)
050020_3870_1285	87.6	96.7	Mt8	25310746	25310601	-	(1,150)
050043_1726_0786	81.7	99.6	Mt3	24355431	24355682	+	(1,236)
050078_2749_2103	85.6	91.7	Mt3	31737263	31737027	-	(3,239)
050083_0972_2489	86.4	82.5	Mt5	5311718	5311652	-	(2,73)
050180_1694_0360	89.8	100	Mt7	20551713	20553147	+	(1,125) (126,186)
050217_0918_0313	93.5	94.3	Mt4	23885200	23885414	+	(2,222)
050238_1863_2269	84.8	89.2	Mt4	25434071	25433860	-	(19,222)
050241_0198_1519	90.7	100	Mt5	26824331	26823298	-	(1,31) (32,189) (190,246)
050256_2138_1597	75.6	99.6	Mt4	31925607	31925341	-	(2,267)
050264_1374_2034	84.4	89	Mt3	11737765	11737978	+	(7,221)
050299_3079_1817	84.3	98.3	Mt1	28419812	28419559	-	(1,240)
050348_1197_3907	91.2	99.6	Mt1	19310831	19311156	+	(1,72) (73,241)
050382_0986_2185	84.2	100	Mt1	10274954	10275867	+	(1,133) (134,228)
050408_1139_0516	79.1	100	Mt1	3349188	3348973	-	(1,215)
050417_0716_0971	92.8	95.2	Mt2	27275613	27275850	+	(1,240)
050448_1223_3243	89.2	94.9	Mt5	10081271	10081190	-	(2,75)
050463_1926_2966	90.8	97.3	Mt1	8361919	8362162	+	(1,70) (71,111)
050506_3306_2546	86	98.6	Mt2	1876142	1875919	-	(4,218)
050533_2843_2601	92.3	99.2	Mt2	23285290	23285541	+	(1,249)
050583_2817_1248	87.3	98.3	Mt4	24445250	24445020	-	(4,231)
050625_3213_2033	86.7	100	Mt5	35565914	35566748	+	(1,108) (109,211)
050638_3582_0840	91.9	90.5	Mt8	27675937	27676565	+	(1,75) (76,188)
050648_1041_0973	90.6	94.3	Mt7	25328335	25328093	-	(14,246)
050715_0269_0220	83.3	98.7	Mt3	38663820	38664041	+	(2,223)
050721_2797_0959	87.1	99.2	Mt3	42815662	42815392	-	(1,265)
050780_2225_1940	86.1	100	Mt3	39652641	39652875	+	(1,230)
050814_1011_0984	92.4	80.4	Mt5	5744836	5743086	-	(2,35) (36,120) (121,186)
050817_1010_3041	87.2	97.6	Mt8	1141198	1141652	+	(1,147) (148,249)
050818_2508_1960	86.3	97.8	Mt5	1985919	1986138	+	(2,223)
050861_3801_0717	86.1	94.9	Mt2	23246289	23246512	+	(4,226)
050868_3660_0728	87.2	97	Mt3	42886868	42887066	+	(1,196)
050885_3082_2830	88.3	97	Mt7	18118183	18118700	+	(1,152) (153,230)
050888_1833_0971	85	97.8	Mt7	19771049	19770785	-	(2,186) (187,230)
050898_2589_3540	87.3	70	Mt4	4308621	4308684	+	(1,63)
050948_3131_1926	90.4	95.8	Mt5	15560143	15560027	-	(3,118)
050972_2849_1799	97.6	100	Mt2	28578003	28577880	-	(1,123)
050978_1124_0689	88.8	74.9	Mt7	20721394	20721555	+	(54,214)
050991_3600_1383	89.8	88.6	Mt3	41719589	41719776	+	(2,197)
051012_1262_1365	91.7	99.5	AC233669.2	36986	37262	+	(2,53) (54,193)
051021_0293_2052	86	100	Mt5	8999169	8999427	+	(1,257)
051056_1549_2023	89.5	95.6	Mt5	36880097	36879853	-	(1,239)
051061_0665_1884	92.7	70.9	Mt7	32340931	32341055	+	(2,126)
051132_3467_1323	90.5	99.1	Mt3	22011158	22011053	-	(2,106)
051140_1409_1129	89.7	75	Mt6	5092648	5092687	+	(1,40)
051215_0796_1491	82.9	84.6	Mt5	29038722	29038915	+	(21,224)
051269_3703_0585	94.7	98.3	AC202489.12	74807	73574	-	(5,69) (70,138) (139,231)
051312_0237_1915	88.9	89.7	Mt5	36465500	36465121	-	(19,216) (217,272)
051312_3777_0300	83.9	76.7	Mt7	22778839	22778783	-	(2,57)
051391_3737_0631	90.6	100	AC233560.2	40307	40073	-	(1,234)
051402_3820_0555	93.7	96.7	Mt5	41688324	41688081	-	(1,246)
051453_1503_1527	89.2	100	Mt5	40165030	40165163	+	(1,130)
051478_2703_0780	83.1	87.9	Mt5	2430281	2430077	-	(7,196)
051503_1734_0462	92	98.2	Mt4	30204148	30202640	-	(5,52) (53,150) (151,217)
051536_0353_0951	91.9	94.3	Mt7	22284325	22284128	-	(1,197)
051566_0604_0727	94.5	100	Mt7	32664339	32661909	-	(1,114) (115,197) (198,236)
051568_1128_1694	95.2	91.3	Mt8	10118366	10118430	+	(2,68)
051571_0833_0199	91.3	99	Mt1	28813946	28813538	-	(3,92) (93,187) (188,208)
051602_1671_3080	91.3	100	AC233662.1	161392	162307	+	(1,120) (121,254)
051611_2798_1804	97.7	99.4	Mt5	14326347	14327623	+	(2,24) (25,120) (121,178)
051670_3160_1553	91.4	92.1	Mt2	738219	738161	-	(1,63)
051680_3871_0174	82.9	100	Mt5	27628726	27628977	+	(1,251)
051745_1193_3063	90.7	89.4	Mt6	2774561	2773807	-	(1,45) (46,293)
051753_3459_1174	90.4	99.4	Mt4	17684730	17684996	+	(2,40) (41,167)
051756_0417_1785	85.9	100	Mt7	20250957	20250715	-	(1,241)
051760_0891_1281	80.3	95.1	AC235669.6	67031	67151	+	(2,120)
051892_3770_1947	82.2	99.5	Mt5	29161734	29161953	+	(2,220)
051899_0183_0753	88.6	99.5	Mt5	29225037	29224555	-	(2,46) (47,139) (140,212)
051949_2793_2099	92.4	69.4	Mt4	25602103	25604356	+	(2,25) (26,99) (100,176)
051956_0858_0960	90.2	89.3	Mt8	25123544	25123636	+	(2,103)
051957_0346_0901	87	100	Mt4	47288492	47288330	-	(1,162)
051968_2588_1807	87.6	90.2	Mt3	4923522	4923328	-	(19,215)
051970_1800_1318	91.2	99	Mt2	19938447	19938243	-	(1,206)
051974_1361_1590	81.2	100	Mt3	24179292	24179163	-	(1,122)
052018_3662_2162	84.2	94.9	Mt4	21549791	21549580	-	(1,208)
052026_1881_1748	83.5	94.6	Mt1	6044860	6045124	+	(1,265)
052043_1639_0228	88.5	100	Mt1	26525362	26525625	+	(1,260)
052061_3460_1071	83.1	89.6	Mt5	15809732	15809485	-	(6,256)
052071_0477_1259	84.7	85.1	Mt7	9657442	9657250	-	(28,215)
052107_0725_2850	92.6	99.5	Mt8	5195668	5195979	+	(2,169) (170,218)
052117_3670_1879	89.3	100	Mt2	108612	108329	-	(1,280)
052120_3426_1266	82.3	82.5	Mt2	4901024	4900821	-	(26,229)
052141_0901_1676	85.7	95.6	Mt3	28211990	28212206	+	(1,220)
052184_0231_1972	86.6	99.5	Mt1	8902402	8901935	-	(1,97) (98,217)
052213_1519_1262	92.1	93.5	Mt5	17228325	17227806	-	(1,81) (82,154) (155,229)
052215_2496_2410	91	90.2	Mt4	45427264	45427053	-	(21,234)
[truncated: 40,142 more rows]
