# Supplementary material for: Large-scale transcriptome analysis in chickpea (Cicer arietinum L.), an orphan legume crop of the semi-arid tropics of Asia and Africa
Source: Plant Biotechnol J. 2011 Oct;9(8):922–31. doi: 10.1111/j.1467-7652.2011.00625.x (PMC3437486; doi:10.1111/j.1467-7652.2011.00625.x)
Supplement: Supplementary file 3 [file pbi0009-0922-SD3.xlsx]

## Sheet: BLASTX_results
Chickpea_TUSs_ID	Description	Start	Stop	Expect	Score
000086_1706_1776	UniRef50_A2Q574|Cyclin-like F-box n=1 Tax=Medicago truncatula RepID=A2Q574_MEDTR	16	237	6e-06	52
000093_2756_0144	UniRef50_Q9LFV6|DNA-directed RNA polymerase 2, chloroplastic/mitochondrial n=46 Tax=Embryophyta RepID=RPOT2_ARATH	4	198	2e-22	107
000129_1654_0457	UniRef50_Q9LUW5|DEAD-box ATP-dependent RNA helicase 53 n=18 Tax=Magnoliophyta RepID=RH53_ARATH	2	220	2e-27	123
000135_1544_0144	UniRef50_UPI0001865BE4|hypothetical protein BRAFLDRAFT_92643 n=1 Tax=Branchiostoma floridae RepID=UPI0001865BE4	1	156	2e-14	80.5
000146_1123_0308	UniRef50_Q7DLS9|G14587-6 protein (Fragment) n=7 Tax=core eudicotyledons RepID=Q7DLS9_ARATH	2	136	4e-15	82.4
000176_2600_2841	UniRef50_Q8RXD9|4-alpha-glucanotransferase n=39 Tax=Viridiplantae RepID=Q8RXD9_ARATH	7	98	7e-06	49.7
000242_2726_0849	UniRef50_A7QX90|Chromosome undetermined scaffold_215, whole genome shotgun sequence n=8 Tax=Spermatophyta RepID=A7QX90_VITVI	60	185	4e-10	65.9
000311_2698_0086	UniRef50_O49376|Putative uncharacterized protein AT4g32160 n=5 Tax=Arabidopsis thaliana RepID=O49376_ARATH	1	93	4e-06	52.4
000323_1795_1285	Mt|TC104008|TOG907922	1	187	1e-63	238
000323_1795_1285	UniRef50_Q8L5G1|Nitrate transporter (Fragment) n=3 Tax=core eudicotyledons RepID=Q8L5G1_CICAR	1	141	4e-18	92.4
000344_1543_1210	UniRef50_A2Q2J0|RNA-directed DNA polymerase (Reverse transcriptase); Ribonuclease H n=19 Tax=core eudicotyledons RepID=A2Q2J0_MEDTR	6	209	2e-23	110
000417_3980_1856	UniRef50_Q7G6A4|Os10g0356500 protein n=4 Tax=Magnoliophyta RepID=Q7G6A4_ORYSJ	30	154	3e-13	57
000484_1595_0272	UniRef50_B9MZC5|Predicted protein n=2 Tax=Malpighiales RepID=B9MZC5_POPTR	1	220	3e-12	60.8
000514_1323_1526	UniRef50_UPI000198625F|PREDICTED: hypothetical protein, partial n=2 Tax=Magnoliophyta RepID=UPI000198625F	3	182	3e-10	66.2
000545_1919_1877	UniRef50_Q2QRW8|Retrotransposon protein, putative, unclassified n=2 Tax=Oryza sativa Japonica Group RepID=Q2QRW8_ORYSJ	5	207	1e-17	70.9
000566_1921_1372	UniRef50_B9HVS6|Predicted protein (Fragment) n=4 Tax=Magnoliophyta RepID=B9HVS6_POPTR	2	111	2e-05	45.8
000660_2394_1723	UniRef50_B9HW35|Predicted protein n=5 Tax=Spermatophyta RepID=B9HW35_POPTR	87	236	1e-20	100
000761_1639_0857	UniRef50_A8S9X3|Putative uncharacterized protein n=3 Tax=Clostridiales RepID=A8S9X3_9FIRM	55	144	5e-07	55.5
000814_1607_1992	UniRef50_B2KZI9|MADS-box protein JOINTLESS (Fragment) n=10 Tax=Picea RepID=B2KZI9_PICAB	112	228	6e-12	72
000818_3650_1324	UniRef50_O49378|AT4g32140/F10N7_50 n=19 Tax=Embryophyta RepID=O49378_ARATH	2	247	6e-37	154
000835_1431_0273	UniRef50_UPI0001A7B1A4|transferase, transferring glycosyl groups n=2 Tax=core eudicotyledons RepID=UPI0001A7B1A4	1	75	5e-05	48.9
000910_4020_1567	Mt|TC98724|TOG903883	2	234	8e-93	335
000910_4020_1567	UniRef50_P93740|Nudix hydrolase 23, chloroplastic n=13 Tax=Embryophyta RepID=NUD23_ARATH	2	232	2e-32	140
001010_0964_1890	UniRef50_B9H571|Predicted protein n=8 Tax=Magnoliophyta RepID=B9H571_POPTR	1	207	3e-28	125
001069_1949_1507	UniRef50_A6MGY9|Pectate lyase (Fragment) n=28 Tax=Spermatophyta RepID=A6MGY9_LILLO	3	227	3e-25	115
001071_1848_0240	UniRef50_Q0DE86|Os06g0168000 protein n=12 Tax=Magnoliophyta RepID=Q0DE86_ORYSJ	2	208	4e-14	79
001215_2199_2119	UniRef50_Q5Z825|Os06g0702700 protein n=15 Tax=Magnoliophyta RepID=Q5Z825_ORYSJ	3	89	7e-05	48.5
001224_2807_2413	UniRef50_Q10CU9|Os03g0749300 protein n=8 Tax=cellular organisms RepID=Q10CU9_ORYSJ	7	211	1e-18	82.4
001299_1113_0712	UniRef50_A7PCE1|Chromosome chr2 scaffold_11, whole genome shotgun sequence n=3 Tax=core eudicotyledons RepID=A7PCE1_VITVI	2	214	9e-18	91.3
001348_2367_3228	UniRef50_B9SAE7|Hydrolase, putative n=1 Tax=Ricinus communis RepID=B9SAE7_RICCO	1	111	1e-12	74.3
001444_2702_0716	UniRef50_B7FGJ5|Putative uncharacterized protein n=1 Tax=Medicago truncatula RepID=B7FGJ5_MEDTR	58	195	5e-06	52.4
001476_1162_0837	UniRef50_B9T6W5|Serine-threonine protein kinase, plant-type, putative n=1 Tax=Ricinus communis RepID=B9T6W5_RICCO	8	211	5e-08	58.9
001477_1728_2340	UniRef50_P50546|DNA-directed RNA polymerase subunit beta n=761 Tax=cellular organisms RepID=RPOB_ARATH	1	132	2e-14	80.1
001540_3007_0682	UniRef50_Q5XF35|At4g39820 n=12 Tax=Magnoliophyta RepID=Q5XF35_ARATH	40	138	5e-08	58.9
001556_2650_3024	UniRef50_A7Q026|Chromosome chr8 scaffold_41, whole genome shotgun sequence n=3 Tax=core eudicotyledons RepID=A7Q026_VITVI	5	118	3e-09	63.2
001612_2733_1684	UniRef50_Q9S728|At2g42840 n=4 Tax=core eudicotyledons RepID=Q9S728_ARATH	94	225	7e-12	71.6
001633_3490_2164	UniRef50_C0Z2S5|AT3G15980 protein n=33 Tax=Eukaryota RepID=C0Z2S5_ARATH	3	83	2e-08	60.5
001671_3968_3629	Mt|TC94729|TOG896754	1	233	1e-104	375
001671_3968_3629	UniRef50_Q0JBD5|Os04g0539800 protein n=29 Tax=Embryophyta RepID=Q0JBD5_ORYSJ	3	245	8e-30	131
001679_3423_1199	UniRef50_UPI000198443B|PREDICTED: hypothetical protein n=2 Tax=Vitis vinifera RepID=UPI000198443B	8	202	1e-17	90.5
001708_3683_2511	UniRef50_B9GTL2|Predicted protein n=1 Tax=Populus trichocarpa RepID=B9GTL2_POPTR	64	219	3e-06	52.8
001711_2881_1943	UniRef50_B9HI63|Predicted protein n=1 Tax=Populus trichocarpa RepID=B9HI63_POPTR	3	197	3e-20	99.4
001780_0994_0975	UniRef50_A5AET4|Putative uncharacterized protein n=1 Tax=Vitis vinifera RepID=A5AET4_VITVI	9	208	2e-17	85.1
001895_3660_1577	UniRef50_B9RY09|Amine oxidase, putative n=7 Tax=Magnoliophyta RepID=B9RY09_RICCO	1	271	2e-23	79
001924_0504_1298	UniRef50_Q0JJY8|Os01g0708400 protein n=5 Tax=Magnoliophyta RepID=Q0JJY8_ORYSJ	3	209	2e-30	133
001943_3927_0114	UniRef50_B9HVP7|Predicted protein n=6 Tax=Embryophyta RepID=B9HVP7_POPTR	20	85	5e-05	48.9
001955_3023_1075	UniRef50_UPI00019832DB|PREDICTED: hypothetical protein n=1 Tax=Vitis vinifera RepID=UPI00019832DB	1	231	2e-26	119
002009_3774_1834	UniRef50_Q2QYH7|Os12g0119000 protein n=5 Tax=Oryza sativa RepID=Q2QYH7_ORYSJ	1	207	1e-20	100
002014_1917_0474	UniRef50_C3Z3C8|Putative uncharacterized protein n=7 Tax=Eukaryota RepID=C3Z3C8_BRAFL	40	132	4e-05	49.3
002041_3797_2557	UniRef50_UPI00019862D0|PREDICTED: hypothetical protein n=1 Tax=Vitis vinifera RepID=UPI00019862D0	1	240	3e-29	129
002062_1920_0920	UniRef50_Q84KB2|Helix-loop-helix-like protein n=1 Tax=Cucumis melo RepID=Q84KB2_CUCME	144	269	1e-14	80.9
002083_2453_1672	UniRef50_UPI0001983009|PREDICTED: hypothetical protein n=1 Tax=Vitis vinifera RepID=UPI0001983009	1	225	8e-16	84.7
002161_2532_1719	UniRef50_B9SFR9|WRKY transcription factor, putative n=2 Tax=core eudicotyledons RepID=B9SFR9_RICCO	3	202	1e-15	69.3
002233_1456_1779	UniRef50_A7QWY9|Chromosome chr14 scaffold_211, whole genome shotgun sequence (Fragment) n=22 Tax=core eudicotyledons RepID=A7QWY9_VITVI	2	205	2e-06	53.5
002241_2664_1574	Mt|TC107386|TOG901841	1	164	5e-47	182
002241_2664_1574	UniRef50_Q9FZD1|Pentatricopeptide repeat-containing protein At1g26460, mitochondrial n=7 Tax=Magnoliophyta RepID=PPR58_ARATH	3	164	1e-13	77.4
002301_1717_2978	UniRef50_Q8W1D5|CBL-interacting serine/threonine-protein kinase 25 n=118 Tax=Embryophyta RepID=CIPKP_ARATH	9	125	8e-06	51.6
002333_3079_3118	Mt|TC100841|TOG894747	1	160	9e-55	208
002333_3079_3118	UniRef50_Q9FF55|At5g60640 n=26 Tax=Embryophyta RepID=Q9FF55_ARATH	44	160	4e-09	62.4
002360_1117_3935	UniRef50_B7FFT1|Putative uncharacterized protein (Fragment) n=1 Tax=Medicago truncatula RepID=B7FFT1_MEDTR	51	155	9e-07	54.7
002366_2955_2443	UniRef50_B9N2C4|Predicted protein n=1 Tax=Populus trichocarpa RepID=B9N2C4_POPTR	83	238	1e-08	60.8
002371_3804_1805	UniRef50_UPI0001A89491|hypothetical protein SORBIDRAFT_09g021490 n=1 Tax=Sorghum bicolor RepID=UPI0001A89491	80	226	5e-05	48.9
002387_1622_0783	UniRef50_UPI000198499B|PREDICTED: hypothetical protein n=1 Tax=Vitis vinifera RepID=UPI000198499B	2	243	2e-19	65.9
002463_3876_0439	UniRef50_P16048|Glycine cleavage system H protein, mitochondrial n=20 Tax=Magnoliophyta RepID=GCSH_PEA	119	205	5e-08	58.9
002471_1766_0800	UniRef50_B9N4D6|Predicted protein n=3 Tax=Malpighiales RepID=B9N4D6_POPTR	2	142	5e-08	58.9
002476_2970_1960	UniRef50_B9INS3|Predicted protein n=27 Tax=Embryophyta RepID=B9INS3_POPTR	2	126	1e-13	70.9
002486_2464_3715	UniRef50_B9N2W0|Chromatin remodeling complex subunit (Fragment) n=4 Tax=Eukaryota RepID=B9N2W0_POPTR	1	111	8e-09	61.6
002488_1712_0120	UniRef50_A7P4I3|Chromosome chr4 scaffold_6, whole genome shotgun sequence n=6 Tax=Magnoliophyta RepID=A7P4I3_VITVI	9	221	1e-07	57.4
002498_2797_0055	UniRef50_A2XAQ8|Ribonucleoside-diphosphate reductase n=1 Tax=Oryza sativa Indica Group RepID=A2XAQ8_ORYSI	1	180	3e-25	116
002504_2527_1836	UniRef50_B3D9S7|Putative uncharacterized protein n=2 Tax=Betaproteobacteria RepID=B3D9S7_BURM1	9	197	9e-10	64.7
002528_3898_0205	UniRef50_O65351|Subtilisin-like protease n=20 Tax=Magnoliophyta RepID=SUBL_ARATH	4	233	2e-14	65.5
002545_3075_0311	UniRef50_B9IIA5|Predicted protein n=2 Tax=Malpighiales RepID=B9IIA5_POPTR	2	166	4e-17	89
002610_2589_1865	UniRef50_Q9FJ37|Cell cycle control crn (Crooked neck) protein-like n=4 Tax=rosids RepID=Q9FJ37_ARATH	2	262	1e-41	170
002660_1037_1185	UniRef50_A7Q4Y7|Chromosome undetermined scaffold_51, whole genome shotgun sequence n=7 Tax=Spermatophyta RepID=A7Q4Y7_VITVI	3	167	1e-10	67.4
002780_3531_0658	UniRef50_Q9FRL2|Cytosolic IMP-GMP specific 5'-nucleotidase, putative; 41097-37373 n=3 Tax=Embryophyta RepID=Q9FRL2_ARATH	3	260	3e-35	149
002798_0568_0257	UniRef50_Q8RYE2|Expressed protein n=7 Tax=core eudicotyledons RepID=Q8RYE2_ARATH	1	108	4e-10	65.9
002842_2245_1798	UniRef50_A7QLB8|Chromosome chr11 scaffold_118, whole genome shotgun sequence n=3 Tax=core eudicotyledons RepID=A7QLB8_VITVI	1	156	4e-13	75.9
002853_3385_0969	UniRef50_B6KWB1|Putative uncharacterized protein n=11 Tax=Eukaryota RepID=B6KWB1_TOXGO	2	209	3e-18	92.8
003000_0882_1241	Mt|TC100743|TOG894080	12	168	9e-55	208
003000_0882_1241	UniRef50_Q9M2L8|Translation initiation factor 3-like protein n=5 Tax=Magnoliophyta RepID=Q9M2L8_ARATH	13	168	7e-15	81.6
003006_0813_1164	UniRef50_A7QNF0|Chromosome chr2 scaffold_132, whole genome shotgun sequence n=2 Tax=Embryophyta RepID=A7QNF0_VITVI	1	222	6e-27	121
003081_1623_0918	Mt|TC96487|TOG907120	1	251	5e-82	299
003081_1623_0918	UniRef50_B9S840|Calcium-dependent protein kinase, putative n=1 Tax=Ricinus communis RepID=B9S840_RICCO	66	251	8e-27	121
003161_1280_1076	UniRef50_Q9SS83|Pentatricopeptide repeat-containing protein At3g09040, mitochondrial n=5 Tax=core eudicotyledons RepID=PP220_ARATH	2	217	3e-15	82.8
003210_3063_1013	UniRef50_B9HEG8|Predicted protein n=6 Tax=core eudicotyledons RepID=B9HEG8_POPTR	3	119	3e-14	79.7
003220_3730_2218	UniRef50_B9H871|Predicted protein n=5 Tax=Magnoliophyta RepID=B9H871_POPTR	13	210	4e-17	89
003322_1699_1478	UniRef50_UPI0001A876F7|hypothetical protein SORBIDRAFT_07g000740 n=1 Tax=Sorghum bicolor RepID=UPI0001A876F7	3	175	8e-11	44.3
003406_1564_0881	UniRef50_Q9C516|AT1G31930 protein n=20 Tax=Magnoliophyta RepID=Q9C516_ARATH	7	207	6e-29	128
003417_4041_1138	UniRef50_Q9SYK0|F3F20.4 protein n=4 Tax=Magnoliophyta RepID=Q9SYK0_ARATH	2	268	2e-33	143
003437_3858_2492	UniRef50_A7QUS0|Chromosome chr1 scaffold_180, whole genome shotgun sequence n=2 Tax=core eudicotyledons RepID=A7QUS0_VITVI	32	193	2e-12	73.2
003485_1204_0538	UniRef50_C4LSV5|Small-conductance mechanosensitive ion channel, putative n=2 Tax=Entamoeba RepID=C4LSV5_ENTHI	1	225	7e-12	71.6
003511_2836_1173	UniRef50_UPI0001983E1D|PREDICTED: hypothetical protein n=1 Tax=Vitis vinifera RepID=UPI0001983E1D	6	206	4e-16	85.9
003590_1698_1490	UniRef50_Q84TD8|At1g67170 n=13 Tax=Embryophyta RepID=Q84TD8_ARATH	19	207	1e-16	87.8
003595_1019_1932	UniRef50_O48947|Cellulose synthase A catalytic subunit 2 [UDP-forming] n=299 Tax=Streptophyta RepID=CESA2_ARATH	1	72	3e-06	53.1
003601_1951_0414	UniRef50_A5ABZ0|Contig An15c0140, complete genome n=44 Tax=Dikarya RepID=A5ABZ0_ASPNC	14	250	3e-32	139
003613_3807_3097	UniRef50_A7QSN1|Chromosome undetermined scaffold_161, whole genome shotgun sequence n=1 Tax=Vitis vinifera RepID=A7QSN1_VITVI	2	178	2e-10	67
003662_3516_3108	UniRef50_Q9SHJ5|Glycerol-3-phosphate acyltransferase 1 n=16 Tax=core eudicotyledons RepID=GPAT1_ARATH	1	270	1e-34	147
003712_3718_2756	UniRef50_O22216|Glycerol-3-phosphate dehydrogenase n=37 Tax=Embryophyta RepID=O22216_ARATH	2	247	2e-40	166
003770_2444_0817	UniRef50_Q7XJW2|OSJNBa0016O02.8 protein n=1 Tax=Oryza sativa RepID=Q7XJW2_ORYSA	55	174	4e-06	52.8
003820_0636_0324	UniRef50_Q9FGS4|Gb|AAF26953.1 n=12 Tax=Viridiplantae RepID=Q9FGS4_ARATH	3	191	1e-22	107
003827_2946_1141	UniRef50_P26204|Non-cyanogenic beta-glucosidase n=99 Tax=Spermatophyta RepID=BGLS_TRIRP	2	199	3e-24	112
003889_3364_1434	UniRef50_B9S487|Prephenate dehydrogenase, putative n=1 Tax=Ricinus communis RepID=B9S487_RICCO	2	229	3e-22	106
003908_1751_1561	UniRef50_A7Q8P5|Chromosome chr5 scaffold_64, whole genome shotgun sequence n=3 Tax=Vitis vinifera RepID=A7Q8P5_VITVI	6	92	5e-07	55.5
003921_2689_0969	UniRef50_B9H9P5|Predicted protein n=1 Tax=Populus trichocarpa RepID=B9H9P5_POPTR	7	209	4e-23	82.4
003958_2315_0852	UniRef50_B9IKX9|Predicted protein n=6 Tax=core eudicotyledons RepID=B9IKX9_POPTR	142	255	9e-07	54.7
003960_1083_0412	Mt|TC96662|TOG897057	5	256	4e-92	333
003960_1083_0412	UniRef50_Q9SIY8|Laccase-5 n=33 Tax=Spermatophyta RepID=LAC5_ARATH	2	256	6e-41	168
003962_1736_2931	UniRef50_Q7PC88|ABC transporter G family member 31 n=26 Tax=Embryophyta RepID=AB31G_ARATH	24	263	6e-33	141
004021_0957_1239	UniRef50_Q94GB1|Purine permease 2 n=9 Tax=core eudicotyledons RepID=PUP2_ARATH	1	183	1e-12	74.3
004041_3292_0531	UniRef50_B4VCZ2|Putative uncharacterized protein n=7 Tax=Streptomyces RepID=B4VCZ2_9ACTO	1	148	2e-12	65.9
004047_2331_0612	UniRef50_Q84LM4|Acylamino acid-releasing enzyme n=17 Tax=Embryophyta RepID=Q84LM4_ARATH	11	163	3e-17	89.7
004164_2362_1400	UniRef50_A6NNB5|Putative uncharacterized protein ENSP00000372433 n=5 Tax=Homininae RepID=A6NNB5_HUMAN	19	99	7e-05	48.5
004182_2534_1390	UniRef50_A7P692|Chromosome chr9 scaffold_7, whole genome shotgun sequence n=2 Tax=Vitis vinifera RepID=A7P692_VITVI	3	215	1e-29	130
004212_3940_2625	UniRef50_Q9LPR8|Scarecrow-like protein 3 n=10 Tax=core eudicotyledons RepID=SCL3_ARATH	49	162	6e-11	68.6
004265_2230_1225	UniRef50_B7FHI7|Putative uncharacterized protein n=1 Tax=Medicago truncatula RepID=B7FHI7_MEDTR	53	148	5e-05	48.9
004271_1704_0590	UniRef50_Q9LN30|F14O10.2 protein n=50 Tax=Eukaryota RepID=Q9LN30_ARATH	42	236	4e-20	99
004289_1917_1450	UniRef50_Q9FH68|Arabidopsis thaliana genomic DNA, chromosome 5, TAC clone:K16E1 n=16 Tax=core eudicotyledons RepID=Q9FH68_ARATH	3	224	1e-18	94
004350_3041_1306	UniRef50_A5VVC4|Type I restriction-modification system, M subunit n=11 Tax=Brucella RepID=A5VVC4_BRUO2	5	178	3e-14	79.7
004367_2707_1303	UniRef50_Q9LMY4|F21F23.7 protein n=12 Tax=Magnoliophyta RepID=Q9LMY4_ARATH	1	203	5e-24	103
004397_1111_0210	UniRef50_B5U9V8|Putative uncharacterized protein n=6 Tax=Lotus japonicus RepID=B5U9V8_LOTJA	3	224	8e-14	78.2
004446_2583_0949	UniRef50_A5BZW0|Putative uncharacterized protein n=1 Tax=Vitis vinifera RepID=A5BZW0_VITVI	1	243	6e-29	128
004462_0912_1982	UniRef50_B7FM66|Putative uncharacterized protein n=1 Tax=Medicago truncatula RepID=B7FM66_MEDTR	1	222	5e-27	122
004504_3350_0585	UniRef50_A2Q529|Leucine-rich repeat n=1 Tax=Medicago truncatula RepID=A2Q529_MEDTR	6	203	4e-06	52.8
004510_0679_0843	UniRef50_B9SRC4|Putative uncharacterized protein n=1 Tax=Ricinus communis RepID=B9SRC4_RICCO	4	198	6e-11	68.6
004525_2309_0090	UniRef50_Q45NK3|Putative uncharacterized protein (Fragment) n=1 Tax=Medicago sativa RepID=Q45NK3_MEDSA	27	266	1e-24	114
004644_2846_2468	Mt|TC111763|TOG899648	8	210	2e-56	214
004668_0556_0467	UniRef50_B9S3R9|Beta-glucosidase, putative n=1 Tax=Ricinus communis RepID=B9S3R9_RICCO	2	214	8e-27	121
004705_1563_1317	UniRef50_UPI00019835F7|PREDICTED: similar to GTP1/OBG family member n=1 Tax=Vitis vinifera RepID=UPI00019835F7	2	97	5e-07	55.5
004761_0838_1346	UniRef50_B9RWW7|Putative uncharacterized protein n=2 Tax=Magnoliophyta RepID=B9RWW7_RICCO	38	142	6e-11	68.6
004793_1731_0241	Gm|TC229774|TOG900354	4	199	4e-54	206
004793_1731_0241	UniRef50_Q94CI5|Protein kinase AtSIK n=13 Tax=Magnoliophyta RepID=Q94CI5_ARATH	3	197	9e-20	97.8
004811_1837_0516	UniRef50_A6MZI2|Putative uncharacterized protein (Fragment) n=1 Tax=Oryza sativa Indica Group RepID=A6MZI2_ORYSI	35	103	2e-05	50.1
004859_1300_2623	UniRef50_Q9SR91|At3g08910 n=9 Tax=Magnoliophyta RepID=Q9SR91_ARATH	27	227	5e-14	79
004888_2971_1365	UniRef50_Q9SU91|UDP-N-acetylglucosamine O-acyltransferase-like protein n=4 Tax=Embryophyta RepID=Q9SU91_ARATH	1	231	1e-16	87.8
004905_2417_2417	UniRef50_Q9LJL8|AT3g19120/MVI11_3 n=4 Tax=rosids RepID=Q9LJL8_ARATH	2	189	4e-08	50.1
004923_1135_1350	UniRef50_Q501D5|At2g40550 n=10 Tax=Magnoliophyta RepID=Q501D5_ARATH	1	234	9e-20	97.8
004959_3382_1425	UniRef50_B3VTL7|TIR-NBS-LRR RCT1-like resistance protein n=5 Tax=eurosids I RepID=B3VTL7_MEDSA	1	201	1e-12	73.9
005011_3723_2370	UniRef50_Q42711|Monodehydroascorbate reductase, seedling isozyme n=37 Tax=Embryophyta RepID=MDARS_CUCSA	2	106	2e-09	63.9
005041_1553_1904	UniRef50_C4IDC2|Putative uncharacterized protein n=4 Tax=Clostridium butyricum E4 str. BoNT E BL5262 RepID=C4IDC2_CLOBU	2	166	2e-10	66.6
005044_1768_2754	UniRef50_P78283|Preprotein translocase subunit secY n=474 Tax=cellular organisms RepID=SECY_VIBCH	6	86	2e-05	50.1
005079_1587_0942	UniRef50_A0JPS9|At1g80460 n=15 Tax=Embryophyta RepID=A0JPS9_ARATH	4	75	5e-06	52.4
005086_2766_2121	Mt|TC106347|TOG910917	81	209	5e-60	226
005086_2766_2121	UniRef50_UPI00017B520E|UPI00017B520E related cluster n=1 Tax=Tetraodon nigroviridis RepID=UPI00017B520E	44	213	1e-09	43.9
005088_4047_1578	UniRef50_B5LMR8|Hypothetical chloroplast RF19 n=1 Tax=Cicer arietinum RepID=B5LMR8_CICAR	1	129	1e-12	73.9
005113_3720_2273	UniRef50_Q09QS8|Cytochrome c oxidase subunit 2 (Fragment) n=4 Tax=Embryophyta RepID=Q09QS8_HUPLU	5	79	2e-05	50.1
005131_1445_2078	UniRef50_Q9SJF0|Serine/threonine-protein phosphatase BSL2 n=30 Tax=Viridiplantae RepID=BSL2_ARATH	1	246	2e-40	166
005135_2263_0920	UniRef50_A5AQN2|Putative uncharacterized protein n=3 Tax=Vitis vinifera RepID=A5AQN2_VITVI	3	218	5e-16	85.5
005145_2957_1144	UniRef50_UPI0001A7B204|DNA binding / protein dimerization n=1 Tax=Arabidopsis thaliana RepID=UPI0001A7B204	139	246	1e-10	67.4
005159_2716_1801	UniRef50_Q42093|ABC transporter C family member 2 n=26 Tax=Eukaryota RepID=AB2C_ARATH	1	234	5e-28	125
005160_4007_0817	UniRef50_Q9SCY0|Phosphoglucomutase, chloroplastic n=131 Tax=root RepID=PGMP_ARATH	88	177	9e-10	64.7
005179_3873_1703	UniRef50_P0C7Q8|LIM and UIM domain-containing At1g19270 n=35 Tax=Embryophyta RepID=Y1927_ARATH	3	218	7e-26	118
005180_0708_0337	UniRef50_UPI0001985C1B|PREDICTED: hypothetical protein n=1 Tax=Vitis vinifera RepID=UPI0001985C1B	32	175	1e-09	64.3
005180_2521_0605	UniRef50_B9SS21|Protein binding protein, putative n=1 Tax=Ricinus communis RepID=B9SS21_RICCO	69	215	7e-09	61.6
005191_1583_0535	UniRef50_A7R324|Chromosome chr7 scaffold_476, whole genome shotgun sequence n=1 Tax=Vitis vinifera RepID=A7R324_VITVI	4	147	6e-13	75.1
005215_0847_1158	UniRef50_A7Q0A4|Chromosome chr7 scaffold_42, whole genome shotgun sequence n=5 Tax=Magnoliophyta RepID=A7Q0A4_VITVI	2	190	2e-19	96.7
005252_3060_0415	UniRef50_A7PF17|Chromosome chr11 scaffold_13, whole genome shotgun sequence n=3 Tax=Vitis vinifera RepID=A7PF17_VITVI	14	208	1e-26	120
005295_2446_2181	UniRef50_Q5N728|Putative dCK/dGK-like deoxyribonucleoside kinase n=3 Tax=Poaceae RepID=Q5N728_ORYSJ	41	244	1e-29	130
005346_1689_1384	UniRef50_Q7G188|Fimbrin-1 n=50 Tax=Embryophyta RepID=FIMB1_ARATH	2	232	1e-32	140
005357_1508_0532	UniRef50_A8NY79|Proteasome subunit beta type n=1 Tax=Coprinopsis cinerea okayama7#130 RepID=A8NY79_COPC7	4	195	1e-16	87.4
005372_2265_1658	UniRef50_C0Z2W2|AT1G76520 protein n=2 Tax=Arabidopsis thaliana RepID=C0Z2W2_ARATH	2	244	8e-29	127
005395_1770_0837	UniRef50_Q8LD39|At5g09770 n=15 Tax=Embryophyta RepID=Q8LD39_ARATH	3	77	2e-05	50.1
005440_3056_1464	UniRef50_Q1STQ5|Putative uncharacterized protein n=1 Tax=Medicago truncatula RepID=Q1STQ5_MEDTR	3	86	7e-07	55.1
005454_3138_0206	UniRef50_B9I2Y9|Predicted protein n=11 Tax=Magnoliophyta RepID=B9I2Y9_POPTR	1	219	8e-16	84.7
005490_2703_2712	UniRef50_Q9LGZ2|Isopenicillin N epimerase-like n=2 Tax=Oryza sativa RepID=Q9LGZ2_ORYSJ	2	250	3e-18	92.8
005567_3420_1481	UniRef50_Q8S4X3|TIR-similar-domain-containing protein TSDC n=1 Tax=Pisum sativum RepID=Q8S4X3_PEA	92	256	4e-07	55.8
005576_3359_0908	UniRef50_Q2HTD6|RNA-binding region RNP-1 (RNA recognition motif); Calcium-binding EF-hand n=1 Tax=Medicago truncatula RepID=Q2HTD6_MEDTR	107	190	5e-06	52.4
005652_3529_1662	UniRef50_A7VSA7|Putative uncharacterized protein n=1 Tax=Clostridium leptum DSM 753 RepID=A7VSA7_9CLOT	3	152	1e-09	63.9
005654_1335_2668	UniRef50_B9I2A9|Predicted protein n=3 Tax=Malpighiales RepID=B9I2A9_POPTR	165	263	2e-05	50.1
005656_2357_1100	UniRef50_UPI000198416D|PREDICTED: hypothetical protein n=1 Tax=Vitis vinifera RepID=UPI000198416D	1	96	5e-05	48.9
005675_1748_1283	UniRef50_A7NZY6|Chromosome chr6 scaffold_3, whole genome shotgun sequence n=2 Tax=Vitis vinifera RepID=A7NZY6_VITVI	9	95	1e-07	57.8
005699_1587_3205	UniRef50_C1TSR7|RagB/SusD family protein n=1 Tax=Dyadobacter fermentans DSM 18053 RepID=C1TSR7_9SPHI	1	261	6e-19	95.1
005704_1601_0800	UniRef50_B9SQ25|Translation initiation factor if-2, putative n=2 Tax=Magnoliophyta RepID=B9SQ25_RICCO	3	242	3e-37	155
005763_0974_3079	UniRef50_Q9LVQ0|Pectinesterase 31 n=11 Tax=Embryophyta RepID=PME31_ARATH	26	229	2e-21	103
005769_1638_0128	UniRef50_A7NXD7|Chromosome chr5 scaffold_2, whole genome shotgun sequence n=1 Tax=Vitis vinifera RepID=A7NXD7_VITVI	1	225	1e-29	130
005775_3734_3321	UniRef50_B9SR52|Naringenin,2-oxoglutarate 3-dioxygenase, putative n=2 Tax=Ricinus communis RepID=B9SR52_RICCO	3	176	5e-14	79
005808_2808_0303	UniRef50_A7QKN7|Chromosome chr2 scaffold_113, whole genome shotgun sequence n=2 Tax=Vitis vinifera RepID=A7QKN7_VITVI	3	218	3e-12	72.8
005818_3657_2246	UniRef50_Q43295|Adenylyl-sulfate kinase 1, chloroplastic n=18 Tax=Eukaryota RepID=KAP1_ARATH	1	153	5e-20	98.6
005834_1492_0704	UniRef50_B7FMW3|Putative uncharacterized protein n=1 Tax=Medicago truncatula RepID=B7FMW3_MEDTR	14	142	1e-12	73.9
005861_0896_0766	UniRef50_UPI0001984267|PREDICTED: similar to protein kinase family protein / WD-40 repeat family protein n=1 Tax=Vitis vinifera RepID=UPI0001984267	2	196	3e-18	92.8
005871_3925_0155	Mt|TC109689|TOG899076	2	240	1e-101	363
005871_3925_0155	UniRef50_C0LLW1|Phosphoenolpyruvate carboxylase (Fragment) n=8 Tax=Viridiplantae RepID=C0LLW1_KOSVI	2	238	3e-27	122
005888_2565_1974	UniRef50_B9SQT4|Putative uncharacterized protein n=1 Tax=Ricinus communis RepID=B9SQT4_RICCO	44	220	6e-09	62
005927_3528_2231	UniRef50_Q10MZ2|Os03g0288800 protein n=7 Tax=Magnoliophyta RepID=Q10MZ2_ORYSJ	2	250	4e-21	102
005932_1464_0350	UniRef50_Q531A8|FCA gamma n=3 Tax=core eudicotyledons RepID=Q531A8_PEA	1	182	1e-13	61.6
005961_1441_0424	UniRef50_Q8GYR4|KH domain-containing protein At3g08620 n=22 Tax=Magnoliophyta RepID=QKIL4_ARATH	61	207	1e-16	87.4
005965_2731_1016	UniRef50_A7PGL0|Chromosome chr17 scaffold_16, whole genome shotgun sequence n=5 Tax=core eudicotyledons RepID=A7PGL0_VITVI	5	226	2e-31	136
006005_4017_0907	UniRef50_A2PD02|Putative uncharacterized protein n=1 Tax=Vibrio cholerae 1587 RepID=A2PD02_VIBCH	36	167	5e-06	52.4
006062_1876_1834	UniRef50_B8AD54|Putative uncharacterized protein n=1 Tax=Oryza sativa Indica Group RepID=B8AD54_ORYSI	3	152	2e-14	80.1
006116_3247_0368	UniRef50_B9H8S8|Predicted protein n=13 Tax=Spermatophyta RepID=B9H8S8_POPTR	3	254	2e-24	113
006124_2342_1041	UniRef50_A7QKU7|Chromosome chr8 scaffold_115, whole genome shotgun sequence n=3 Tax=Vitis vinifera RepID=A7QKU7_VITVI	5	127	2e-14	80.1
006134_2894_2413	UniRef50_C4JBG4|Putative uncharacterized protein n=2 Tax=Zea mays RepID=C4JBG4_MAIZE	3	125	4e-14	79
006145_1120_1350	UniRef50_B9S7E4|PLE, putative n=4 Tax=Magnoliophyta RepID=B9S7E4_RICCO	47	148	3e-09	62.8
006159_3721_2240	UniRef50_O04471|F5I14.7 protein n=8 Tax=Magnoliophyta RepID=O04471_ARATH	1	255	3e-37	155
006207_0511_0081	UniRef50_B9ILJ1|Predicted protein n=6 Tax=core eudicotyledons RepID=B9ILJ1_POPTR	5	247	4e-30	132
006259_1199_3663	UniRef50_B9HS79|Predicted protein n=6 Tax=Magnoliophyta RepID=B9HS79_POPTR	1	243	2e-32	140
006281_3710_2229	UniRef50_O48593|Asparaginyl-tRNA synthetase, chloroplastic/mitochondrial n=99 Tax=cellular organisms RepID=SYNO_ARATH	33	257	5e-22	105
006292_3037_2032	UniRef50_B6KWB1|Putative uncharacterized protein n=11 Tax=Eukaryota RepID=B6KWB1_TOXGO	10	109	3e-08	59.7
006332_3027_0730	UniRef50_Q0J016|Os09g0536300 protein n=6 Tax=Oryza sativa RepID=Q0J016_ORYSJ	5	226	6e-22	105
006367_1760_1037	UniRef50_Q9LVK9|Putative phospholipid-transporting ATPase 7 n=50 Tax=Embryophyta RepID=ALA7_ARATH	3	223	6e-13	48.1
006379_0793_0475	UniRef50_UPI0001984DF2|PREDICTED: hypothetical protein n=1 Tax=Vitis vinifera RepID=UPI0001984DF2	7	246	3e-08	59.7
006422_2819_1796	UniRef50_A8C977|Forisome n=6 Tax=Papilionoideae RepID=A8C977_VICFA	6	277	7e-23	104
006424_1765_1413	UniRef50_Q0DG37|Os05g0555100 protein (Fragment) n=1 Tax=Oryza sativa Japonica Group RepID=Q0DG37_ORYSJ	2	211	3e-11	69.7
006433_1456_1587	UniRef50_B6QAB2|C6 transcription factor, putative n=3 Tax=Trichocomaceae RepID=B6QAB2_PENMQ	7	141	8e-06	51.6
006464_1820_1428	UniRef50_A7QYP7|Chromosome undetermined scaffold_252, whole genome shotgun sequence n=4 Tax=Viridiplantae RepID=A7QYP7_VITVI	1	253	4e-26	109
006469_0759_1072	UniRef50_A5BTJ3|Putative uncharacterized protein n=1 Tax=Vitis vinifera RepID=A5BTJ3_VITVI	3	158	1e-17	90.9
006489_1500_2535	UniRef50_Q2HU05|Integrase, catalytic region; Zinc finger, CCHC-type; Peptidase aspartic, catalytic n=2 Tax=Medicago truncatula RepID=Q2HU05_MEDTR	106	254	1e-06	39.7
006503_1042_0365	UniRef50_B9IJP4|Multidrug/pheromone exporter, MDR family, ABC transporter family (Fragment) n=19 Tax=cellular organisms RepID=B9IJP4_POPTR	1	237	6e-29	128
006508_2233_2068	UniRef50_UPI0001984285|PREDICTED: hypothetical protein n=1 Tax=Vitis vinifera RepID=UPI0001984285	3	236	7e-15	81.6
006531_0355_0551	UniRef50_O24554|Pectate lyase n=116 Tax=Embryophyta RepID=PEL_ZINEL	2	111	8e-07	42
006569_1873_1210	UniRef50_P46639|Homeobox protein knotted-1-like 1 n=75 Tax=Magnoliophyta RepID=KNAT1_ARATH	91	261	3e-15	82.8
006575_0226_1461	UniRef50_Q1SWI4|Putative uncharacterized protein n=1 Tax=Medicago truncatula RepID=Q1SWI4_MEDTR	3	221	4e-15	82.4
006581_1907_3135	UniRef50_Q9LFA2|AT3g52890/F8J2_60 n=63 Tax=Embryophyta RepID=Q9LFA2_ARATH	7	225	1e-34	147
006600_3431_2917	UniRef50_A6H594|Putative 23S ribosomal RNA (Fragment) n=5 Tax=Vigna unguiculata RepID=A6H594_VIGUN	14	94	3e-06	53.1
006607_3383_1604	UniRef50_B9HG77|Predicted protein n=1 Tax=Populus trichocarpa RepID=B9HG77_POPTR	1	168	5e-11	68.9
006653_1819_0840	UniRef50_Q84TJ7|Phosphoribosylanthranilate transferase like protein n=9 Tax=Magnoliophyta RepID=Q84TJ7_ARATH	3	227	1e-26	120
006701_3142_1556	UniRef50_Q38814|Thiazole biosynthetic enzyme, chloroplastic n=100 Tax=Eukaryota RepID=THI4_ARATH	3	188	4e-21	102
006765_1412_0316	UniRef50_Q9GCB9|Ribosomal protein S2, mitochondrial n=40 Tax=Magnoliophyta RepID=RT02_ARATH	5	217	1e-13	77.4
006788_2683_2292	UniRef50_B9MX99|Predicted protein n=1 Tax=Populus trichocarpa RepID=B9MX99_POPTR	4	209	2e-09	46.6
006870_2536_1637	UniRef50_A9PDI8|Predicted protein n=2 Tax=eurosids I RepID=A9PDI8_POPTR	3	143	1e-07	57.4
006899_2636_2814	UniRef50_Q0J0S1|Os09g0501200 protein n=1 Tax=Oryza sativa Japonica Group RepID=Q0J0S1_ORYSJ	176	253	5e-08	58.9
006924_2702_0722	UniRef50_A2Q3A4|Putative uncharacterized protein n=1 Tax=Medicago truncatula RepID=A2Q3A4_MEDTR	9	236	4e-12	72.4
006948_3721_1508	Mt|TC107333|TOG895242	1	246	1e-119	424
006948_3721_1508	UniRef50_A7Q4Y7|Chromosome undetermined scaffold_51, whole genome shotgun sequence n=7 Tax=Spermatophyta RepID=A7Q4Y7_VITVI	3	245	5e-34	145
006968_0947_0631	Mt|TC108550|TOG895333	1	243	1e-101	363
006968_0947_0631	UniRef50_Q9FNN2|WD-repeat protein-like n=16 Tax=Spermatophyta RepID=Q9FNN2_ARATH	2	238	5e-24	112
006995_3145_1549	UniRef50_A7QWV2|Chromosome chr13 scaffold_210, whole genome shotgun sequence n=3 Tax=core eudicotyledons RepID=A7QWV2_VITVI	5	196	4e-15	82.4
007019_0286_0151	UniRef50_B9HK97|Predicted protein n=7 Tax=core eudicotyledons RepID=B9HK97_POPTR	3	141	3e-07	50.1
007070_3379_1174	UniRef50_UPI0001986338|PREDICTED: hypothetical protein n=1 Tax=Vitis vinifera RepID=UPI0001986338	1	207	5e-07	55.5
007101_2882_2461	UniRef50_Q0GLF1|Dof2 (Fragment) n=1 Tax=Glycine max RepID=Q0GLF1_SOYBN	92	220	7e-13	75.1
007169_0644_1677	UniRef50_Q3EC87|Uncharacterized protein At2g01690.2 n=16 Tax=Embryophyta RepID=Q3EC87_ARATH	3	128	3e-12	72.8
007183_1647_3503	UniRef50_A5BGY6|Chromosome undetermined scaffold_690, whole genome shotgun sequence n=7 Tax=core eudicotyledons RepID=A5BGY6_VITVI	3	248	1e-27	124
007193_3674_1856	UniRef50_A7Q3Y7|Chromosome chr13 scaffold_48, whole genome shotgun sequence n=1 Tax=Vitis vinifera RepID=A7Q3Y7_VITVI	1	243	2e-20	99.8
007201_3062_1930	UniRef50_A7P4I3|Chromosome chr4 scaffold_6, whole genome shotgun sequence n=6 Tax=Magnoliophyta RepID=A7P4I3_VITVI	3	119	5e-10	65.5
007236_3810_0922	UniRef50_Q2HVX7|Lipolytic enzyme, G-D-S-L n=1 Tax=Medicago truncatula RepID=Q2HVX7_MEDTR	1	153	2e-10	66.6
007247_1039_1844	UniRef50_B9GL80|High mobility group family n=8 Tax=core eudicotyledons RepID=B9GL80_POPTR	8	280	6e-13	75.1
007253_2719_2461	UniRef50_B9N5Z5|Predicted protein n=5 Tax=Spermatophyta RepID=B9N5Z5_POPTR	6	254	1e-34	147
007290_0265_0177	UniRef50_B9HIS0|Predicted protein (Fragment) n=1 Tax=Populus trichocarpa RepID=B9HIS0_POPTR	3	236	1e-31	137
007305_3029_2110	Gm|TC215886|TOG895978	27	254	4e-61	230
007305_3029_2110	UniRef50_B9SXV1|Hect ubiquitin-protein ligase, putative n=3 Tax=core eudicotyledons RepID=B9SXV1_RICCO	3	254	4e-36	152
007335_2567_2868	UniRef50_Q9LJU7|Purple acid phosphatase 18 n=24 Tax=Embryophyta RepID=PPA18_ARATH	3	260	3e-41	169
007368_2154_1757	UniRef50_A2XL27|Putative uncharacterized protein n=3 Tax=Poaceae RepID=A2XL27_ORYSI	71	196	3e-11	69.7
007448_2824_0936	UniRef50_A5BMG1|Putative uncharacterized protein n=1 Tax=Vitis vinifera RepID=A5BMG1_VITVI	3	247	1e-15	77
007450_1818_0813	UniRef50_B9HGM8|Predicted protein n=13 Tax=Magnoliophyta RepID=B9HGM8_POPTR	1	243	1e-16	87.8
007483_2487_2370	UniRef50_Q0IX51|Os10g0465900 protein n=1 Tax=Oryza sativa Japonica Group RepID=Q0IX51_ORYSJ	145	246	2e-06	53.5
007506_3621_3492	UniRef50_B9RUB3|Cyclic nucleotide-gated ion channel, putative n=1 Tax=Ricinus communis RepID=B9RUB3_RICCO	6	248	3e-29	129
007544_2379_2406	UniRef50_O22102|Retrotransposon-like gene (Fragment) n=2 Tax=Vicia faba RepID=O22102_VICFA	1	231	6e-25	115
007608_3261_0970	UniRef50_A5BJD3|Putative uncharacterized protein n=1 Tax=Vitis vinifera RepID=A5BJD3_VITVI	2	136	5e-11	68.9
007645_1425_0129	UniRef50_B9GPI9|Predicted protein n=1 Tax=Populus trichocarpa RepID=B9GPI9_POPTR	1	246	4e-30	132
007679_3618_2830	UniRef50_Q3EBG3|Uncharacterized protein At2g44260.2 n=7 Tax=rosids RepID=Q3EBG3_ARATH	3	231	2e-07	47.4
007681_1337_1945	UniRef50_A7Q3Y0|Chromosome chr13 scaffold_48, whole genome shotgun sequence n=16 Tax=Magnoliophyta RepID=A7Q3Y0_VITVI	3	251	3e-31	135
007753_2529_1957	Mt|TC94813|TOG897535	45	218	1e-69	258
007753_2529_1957	UniRef50_Q9XFH9|Thioredoxin F-type 2, chloroplastic n=4 Tax=core eudicotyledons RepID=TRXF2_ARATH	45	221	1e-25	117
007759_2827_2915	UniRef50_B9IB08|Predicted protein n=1 Tax=Populus trichocarpa RepID=B9IB08_POPTR	4	222	1e-29	130
007780_1123_0099	UniRef50_B9MUP4|Predicted protein n=2 Tax=Populus trichocarpa RepID=B9MUP4_POPTR	2	226	3e-33	142
007799_1114_1691	UniRef50_Q7PT33|AGAP007212-PA n=3 Tax=Eukaryota RepID=Q7PT33_ANOGA	1	237	4e-32	139
007808_3553_3003	UniRef50_B7RDP9|Putative uncharacterized protein n=1 Tax=Marinitoga piezophila KA3 RepID=B7RDP9_9THEM	20	133	4e-07	55.8
007810_2712_0804	UniRef50_Q0DYP3|Os02g0678200 protein n=3 Tax=Oryza sativa RepID=Q0DYP3_ORYSJ	3	242	6e-35	148
007821_2653_1098	UniRef50_O82730|Monogalactosyldiacylglycerol synthase 2, chloroplastic n=19 Tax=Magnoliophyta RepID=MGDG2_ARATH	1	108	3e-12	72.8
007848_0188_0167	UniRef50_B8MI73|Putative uncharacterized protein n=3 Tax=Eukaryota RepID=B8MI73_TALSN	1	175	8e-05	37.4
007875_0443_0061	UniRef50_Q0WUU6|Probable polyol transporter 4 n=20 Tax=Magnoliophyta RepID=PLT4_ARATH	1	246	6e-19	95.1
007931_0346_1275	UniRef50_A7QSR4|Chromosome chr4 scaffold_162, whole genome shotgun sequence n=3 Tax=core eudicotyledons RepID=A7QSR4_VITVI	1	137	6e-12	62.8
007987_3122_1622	UniRef50_A7PN76|Chromosome chr1 scaffold_22, whole genome shotgun sequence n=5 Tax=core eudicotyledons RepID=A7PN76_VITVI	2	229	9e-26	117
008013_1510_2356	UniRef50_B9I720|Predicted protein n=8 Tax=Embryophyta RepID=B9I720_POPTR	39	191	1e-13	77.8
008033_1531_2020	UniRef50_A7R001|Chromosome undetermined scaffold_293, whole genome shotgun sequence n=9 Tax=Magnoliophyta RepID=A7R001_VITVI	1	258	2e-13	76.6
008106_1228_2351	UniRef50_B9RSS0|Putative uncharacterized protein n=4 Tax=Magnoliophyta RepID=B9RSS0_RICCO	2	208	9e-26	117
008124_1562_1513	UniRef50_Q6YVX5|Os02g0558100 protein n=13 Tax=cellular organisms RepID=Q6YVX5_ORYSJ	6	251	7e-28	124
008126_3300_0646	UniRef50_Q6NKP1|At5g53580 n=40 Tax=cellular organisms RepID=Q6NKP1_ARATH	11	250	1e-28	127
008187_2295_0915	UniRef50_Q9ZQ93|Putative uncharacterized protein At2g36810 n=1 Tax=Arabidopsis thaliana RepID=Q9ZQ93_ARATH	31	180	8e-17	88.2
008198_1564_1351	UniRef50_A2Z9B2|T-complex protein 1, delta subunit n=2 Tax=Eukaryota RepID=A2Z9B2_ORYSI	50	217	4e-12	72.4
008237_3310_1818	UniRef50_Q9M9R6|Pentatricopeptide repeat-containing protein At1g14470 n=7 Tax=core eudicotyledons RepID=PPR43_ARATH	1	240	4e-16	85.9
008269_1074_0863	UniRef50_Q9LHF1|Extensin-like protein n=22 Tax=Embryophyta RepID=Q9LHF1_ARATH	3	272	5e-27	122
008285_1869_2779	UniRef50_A7PKY5|Chromosome chr7 scaffold_20, whole genome shotgun sequence n=4 Tax=core eudicotyledons RepID=A7PKY5_VITVI	1	186	3e-08	59.7
008292_2145_0934	UniRef50_Q10NK5|Os03g0266700 protein n=7 Tax=Magnoliophyta RepID=Q10NK5_ORYSJ	16	213	2e-21	103
008359_0256_2665	UniRef50_Q8H8N4|Os03g0775200 protein n=4 Tax=Poaceae RepID=Q8H8N4_ORYSJ	3	201	3e-19	90.5
008378_3212_2833	UniRef50_B9IIG7|Predicted protein n=3 Tax=core eudicotyledons RepID=B9IIG7_POPTR	2	88	2e-05	50.1
008389_2180_1695	UniRef50_B9RKS4|Putative uncharacterized protein n=1 Tax=Ricinus communis RepID=B9RKS4_RICCO	141	242	2e-06	53.5
008399_0576_1008	UniRef50_B3LF45|AT4G35880 protein n=10 Tax=core eudicotyledons RepID=B3LF45_ARATH	1	249	5e-32	138
008430_2891_1662	UniRef50_A8M7W9|tRNA Delta(2)-isopentenylpyrophosphate transferase n=72 Tax=Actinomycetales RepID=MIAA_SALAI	4	243	8e-19	94.7
008468_1448_0463	UniRef50_UPI0001983C19|PREDICTED: hypothetical protein n=1 Tax=Vitis vinifera RepID=UPI0001983C19	7	243	4e-15	82.4
008495_2927_0464	UniRef50_A5C026|Putative uncharacterized protein n=1 Tax=Vitis vinifera RepID=A5C026_VITVI	1	228	9e-34	144
008501_0779_1823	UniRef50_B9N6P8|Predicted protein n=31 Tax=Eukaryota RepID=B9N6P8_POPTR	3	233	4e-32	139
008556_2736_2057	UniRef50_Q9SF04|Arabidopsis thaliana genomic DNA, chromosome 3, P1 clone: MEC18 n=2 Tax=rosids RepID=Q9SF04_ARATH	2	181	2e-10	66.6
008628_2678_2390	UniRef50_Q9XI54|F9L1.9 protein n=10 Tax=Arabidopsis thaliana RepID=Q9XI54_ARATH	2	202	2e-18	93.2
008756_3896_0489	Gm|TC218067|TOG922120	1	175	4e-51	196
008756_3896_0489	UniRef50_P15792|Protein kinase PVPK-1 n=7 Tax=core eudicotyledons RepID=KPK1_PHAVU	1	175	3e-17	85.5
008761_2696_0740	UniRef50_A4EB57|Putative uncharacterized protein n=5 Tax=Bacteria RepID=A4EB57_9ACTN	6	152	6e-09	62
008830_1466_2604	UniRef50_Q9LX20|Aspartic proteinase-like protein 1 n=8 Tax=core eudicotyledons RepID=ASPL1_ARATH	2	199	2e-13	77
008854_0340_0510	UniRef50_Q9C6B2|Metal transporter Nramp2 n=66 Tax=Eukaryota RepID=NRAM2_ARATH	10	234	2e-16	86.7
009067_3063_0678	UniRef50_Q02400|Late embryogenesis abundant protein B19.3 n=1 Tax=Hordeum vulgare RepID=LE193_HORVU	8	250	2e-20	99.8
009089_4027_1735	UniRef50_Q9FUP6|Suspensor-specific protein n=1 Tax=Phaseolus coccineus RepID=Q9FUP6_PHACN	63	182	2e-05	50.1
009214_0481_0981	UniRef50_Q9SZ63|Nudix hydrolase 14, chloroplastic n=15 Tax=Embryophyta RepID=NUD14_ARATH	2	247	3e-31	135
009292_1513_1637	UniRef50_O23034|YUP8H12.3 protein n=9 Tax=Viridiplantae RepID=O23034_ARATH	52	165	5e-08	58.9
009343_3182_0698	Mt|TC101112|TOG938160	8	166	2e-53	204
009343_3182_0698	UniRef50_Q39172|Probable NADP-dependent oxidoreductase P1 n=12 Tax=Magnoliophyta RepID=P1_ARATH	2	160	6e-17	88.6
009386_2780_3794	UniRef50_B9RKH6|Serine-threonine protein kinase, plant-type, putative n=1 Tax=Ricinus communis RepID=B9RKH6_RICCO	1	216	2e-16	87
009390_3256_0466	UniRef50_B9N3K9|Predicted protein n=4 Tax=core eudicotyledons RepID=B9N3K9_POPTR	3	143	1e-05	51.2
009422_2878_3060	UniRef50_B9RWE6|Putative uncharacterized protein n=3 Tax=Magnoliophyta RepID=B9RWE6_RICCO	1	222	3e-26	119
009423_2454_0751	UniRef50_P52178|Triose phosphate/phosphate translocator, non-green plastid, chloroplastic n=41 Tax=Viridiplantae RepID=TPT2_BRAOB	1	87	2e-05	50.4
009490_0986_3219	UniRef50_B9HKH7|Predicted protein n=1 Tax=Populus trichocarpa RepID=B9HKH7_POPTR	21	188	7e-10	65.1
009500_1050_0341	UniRef50_Q8S3J3|Hydroxyisourate hydrolase n=2 Tax=rosids RepID=HIUH_SOYBN	1	87	2e-06	53.9
009514_2804_1435	UniRef50_B9RER1|tRNA pseudouridine synthase d, putative n=1 Tax=Ricinus communis RepID=B9RER1_RICCO	3	218	2e-27	123
009538_0466_1795	UniRef50_A2Q337|PWWP n=1 Tax=Medicago truncatula RepID=A2Q337_MEDTR	1	228	2e-21	103
009546_3370_0641	UniRef50_A7Q246|Chromosome chr13 scaffold_45, whole genome shotgun sequence n=22 Tax=Magnoliophyta RepID=A7Q246_VITVI	2	217	2e-31	136
009573_0237_0275	UniRef50_C0QQH8|Putative uncharacterized protein n=2 Tax=Persephonella marina EX-H1 RepID=C0QQH8_PERMH	26	178	7e-09	61.6
009601_1226_1049	UniRef50_B9I8R0|Predicted protein n=1 Tax=Populus trichocarpa RepID=B9I8R0_POPTR	4	222	4e-15	82.4
009608_1694_2967	UniRef50_B9GTG4|Predicted protein n=1 Tax=Populus trichocarpa RepID=B9GTG4_POPTR	1	195	4e-15	82.4
009654_2996_2340	UniRef50_A7QZC8|Chromosome chr7 scaffold_270, whole genome shotgun sequence n=3 Tax=Embryophyta RepID=A7QZC8_VITVI	9	269	5e-40	165
009688_3683_3351	UniRef50_Q9XI44|F9L1.19 protein n=21 Tax=Brassicaceae RepID=Q9XI44_ARATH	2	211	1e-11	70.9
009701_2281_0201	UniRef50_B9HW85|Predicted protein n=3 Tax=Magnoliophyta RepID=B9HW85_POPTR	14	127	5e-05	48.9
009720_3807_1629	UniRef50_A7PVB5|Chromosome chr4 scaffold_32, whole genome shotgun sequence n=4 Tax=core eudicotyledons RepID=A7PVB5_VITVI	84	200	1e-10	67.4
009740_1698_0942	UniRef50_B9R907|Putative uncharacterized protein n=1 Tax=Ricinus communis RepID=B9R907_RICCO	5	231	7e-18	87.8
009764_0542_0422	UniRef50_Q9SR06|F7O18.15 protein n=14 Tax=Embryophyta RepID=Q9SR06_ARATH	1	105	3e-12	72.8
009816_0823_3285	UniRef50_B9GG79|Predicted protein n=2 Tax=Malpighiales RepID=B9GG79_POPTR	2	268	3e-40	166
009867_1721_0726	UniRef50_Q9M1S8|Probable glutamate carboxypeptidase 2 n=9 Tax=core eudicotyledons RepID=GCP2_ARATH	1	237	2e-12	73.2
009868_1799_0603	UniRef50_A5AGI7|Citrate synthase n=16 Tax=Magnoliophyta RepID=A5AGI7_VITVI	1	117	2e-07	56.6
009872_2430_0581	UniRef50_Q9SX58|F11A17.21 protein n=20 Tax=Spermatophyta RepID=Q9SX58_ARATH	8	145	9e-10	64.7
009880_0926_0668	UniRef50_Q3BKI1|Putative uncharacterized protein n=6 Tax=Bacteria RepID=Q3BKI1_9PROT	17	218	2e-09	49.7
009919_2554_0432	UniRef50_Q9LZX8|Guanine nucleotide exchange factor-like protein n=7 Tax=Embryophyta RepID=Q9LZX8_ARATH	1	234	2e-26	120
009939_2929_0952	UniRef50_UPI000198425C|PREDICTED: hypothetical protein n=1 Tax=Vitis vinifera RepID=UPI000198425C	3	250	3e-07	52.4
009958_0952_0256	UniRef50_Q9FNX5|Dynamin-related protein 1E n=47 Tax=Embryophyta RepID=DRP1E_ARATH	55	239	6e-17	61.2
009963_1649_0767	UniRef50_A7QN91|DNA primase n=3 Tax=core eudicotyledons RepID=A7QN91_VITVI	3	239	1e-26	120
009966_2488_0591	UniRef50_A6E8G2|Nitrilase/cyanide hydratase and apolipoprotein N-acyltransferase n=4 Tax=Sphingobacteriales RepID=A6E8G2_9SPHI	45	263	1e-16	87.8
010014_3953_2845	UniRef50_B9SJP4|R2r3-myb transcription factor, putative n=1 Tax=Ricinus communis RepID=B9SJP4_RICCO	3	170	4e-23	108
010026_1450_1013	UniRef50_Q38802|Ent-copalyl diphosphate synthase, chloroplastic n=4 Tax=core eudicotyledons RepID=KSA_ARATH	13	171	2e-19	96.7
010056_1411_0240	UniRef50_B9MXA2|Predicted protein n=7 Tax=core eudicotyledons RepID=B9MXA2_POPTR	40	165	4e-05	49.3
010076_3687_3692	UniRef50_A7PEX9|Chromosome chr11 scaffold_13, whole genome shotgun sequence n=10 Tax=Embryophyta RepID=A7PEX9_VITVI	3	258	1e-31	131
010110_1700_0158	UniRef50_B9I3D4|Predicted protein n=3 Tax=Magnoliophyta RepID=B9I3D4_POPTR	2	265	2e-43	176
010195_3741_2862	UniRef50_Q94AW8|Chaperone protein dnaJ 3 n=92 Tax=Eukaryota RepID=DNAJ3_ARATH	8	97	5e-07	55.5
010225_1468_3594	UniRef50_A7B8Q2|Putative uncharacterized protein n=1 Tax=Actinomyces odontolyticus ATCC 17982 RepID=A7B8Q2_9ACTO	3	155	7e-12	71.6
010249_0290_0716	UniRef50_Q9ZRX5|RNA-directed RNA polymerase (Fragment) n=16 Tax=core eudicotyledons RepID=Q9ZRX5_ARATH	4	162	2e-12	73.2
010307_1042_0895	UniRef50_Q6RET6|Calcium and calcium/calmodulin-dependent serine/threonine-protein kinase (Fragment) n=45 Tax=Embryophyta RepID=CCAMK_PEA	2	229	6e-38	158
010309_1726_0852	UniRef50_P93817|F19P19.11 protein n=1 Tax=Arabidopsis thaliana RepID=P93817_ARATH	3	122	1e-08	61.2
010317_3108_3026	UniRef50_B7FKJ1|Putative uncharacterized protein (Fragment) n=1 Tax=Medicago truncatula RepID=B7FKJ1_MEDTR	19	278	2e-29	108
010327_1726_3385	UniRef50_B9H3R3|Predicted protein n=3 Tax=Malpighiales RepID=B9H3R3_POPTR	10	204	3e-18	92.8
010409_3454_2000	UniRef50_B9I6U4|Cation proton exchanger n=2 Tax=Populus trichocarpa RepID=B9I6U4_POPTR	1	258	6e-11	68.6
010528_0994_1547	UniRef50_Q38870|Calcium-dependent protein kinase 2 n=46 Tax=Viridiplantae RepID=CDPK2_ARATH	1	143	1e-11	69.3
010545_3922_1626	UniRef50_B9SM03|Putative uncharacterized protein n=4 Tax=core eudicotyledons RepID=B9SM03_RICCO	1	174	3e-20	99.4
010555_1727_3621	UniRef50_UPI0001985B1D|PREDICTED: hypothetical protein n=2 Tax=Magnoliophyta RepID=UPI0001985B1D	3	227	3e-30	132
010588_3389_2486	UniRef50_B6VDM6|Putative L-asparaginase 1 n=1 Tax=Vigna radiata RepID=B6VDM6_9FABA	1	243	3e-36	152
010623_0546_1488	UniRef50_Q84ZV5|Polyprotein n=3 Tax=Spermatophyta RepID=Q84ZV5_SOYBN	35	118	4e-05	49.3
010771_0917_1908	UniRef50_B9S7E4|PLE, putative n=4 Tax=Magnoliophyta RepID=B9S7E4_RICCO	2	217	5e-27	122
010790_0903_1241	UniRef50_Q5SNL7|Os06g0171800 protein n=6 Tax=Magnoliophyta RepID=Q5SNL7_ORYSJ	72	191	1e-06	54.3
010864_4040_0426	UniRef50_Q9LFC5|Pentatricopeptide repeat-containing protein At5g01110 n=8 Tax=Magnoliophyta RepID=PP360_ARATH	2	199	4e-23	108
010988_1871_1819	UniRef50_B9GWH5|Glutathione peroxidase (Fragment) n=11 Tax=cellular organisms RepID=B9GWH5_POPTR	88	225	9e-12	71.2
011058_4004_1123	UniRef50_Q9SJI1|At2g42750/F7D19.25 n=25 Tax=Embryophyta RepID=Q9SJI1_ARATH	1	189	4e-27	122
011065_1342_0737	UniRef50_P42815|Ribonuclease 3 n=38 Tax=Magnoliophyta RepID=RNS3_ARATH	1	223	4e-11	64.3
011075_3045_0801	UniRef50_Q1RSI2|Intracellular chloride channel n=6 Tax=Papilionoideae RepID=Q1RSI2_MEDTR	73	150	4e-08	59.3
011081_0471_0285	UniRef50_Q2HWB4|Cyclin-like F-box; F-box protein interaction domain n=1 Tax=Medicago truncatula RepID=Q2HWB4_MEDTR	6	221	9e-07	54.7
011100_2410_2298	UniRef50_B9IE11|Predicted protein n=13 Tax=Magnoliophyta RepID=B9IE11_POPTR	1	183	5e-07	55.5
011172_0937_2069	UniRef50_B9II04|Predicted protein n=4 Tax=core eudicotyledons RepID=B9II04_POPTR	6	197	4e-10	65.9
011330_3818_0974	UniRef50_Q3BKI1|Putative uncharacterized protein n=6 Tax=Bacteria RepID=Q3BKI1_9PROT	2	215	2e-24	86.7
011337_0953_1697	UniRef50_A7PGZ0|Chromosome chr17 scaffold_16, whole genome shotgun sequence n=3 Tax=core eudicotyledons RepID=A7PGZ0_VITVI	9	122	8e-08	58.2
011338_3903_1255	UniRef50_P32746|Dihydroorotate dehydrogenase, mitochondrial n=25 Tax=cellular organisms RepID=PYRD_ARATH	3	236	1e-28	127
011354_3146_2200	UniRef50_UPI000198470A|PREDICTED: hypothetical protein n=1 Tax=Vitis vinifera RepID=UPI000198470A	17	175	1e-12	74.3
011404_0628_0142	UniRef50_A6MZI2|Putative uncharacterized protein (Fragment) n=1 Tax=Oryza sativa Indica Group RepID=A6MZI2_ORYSI	3	68	8e-05	48.1
011428_2704_2794	UniRef50_C5EDJ4|Putative uncharacterized protein n=1 Tax=Bifidobacterium longum subsp. infantis CCUG 52486 RepID=C5EDJ4_BIFLO	9	227	1e-15	84
011505_2471_1582	UniRef50_O64737|Hookless1-like protein n=4 Tax=core eudicotyledons RepID=O64737_ARATH	2	252	2e-12	56.2
011506_2508_0321	UniRef50_B9N1Z9|Predicted protein n=2 Tax=Malpighiales RepID=B9N1Z9_POPTR	1	246	5e-18	92
011522_0541_1509	UniRef50_A7P8L7|Chromosome chr3 scaffold_8, whole genome shotgun sequence n=5 Tax=cellular organisms RepID=A7P8L7_VITVI	3	245	2e-24	113
011603_2536_1837	UniRef50_A8MQ97|Uncharacterized protein At5g20680.2 n=27 Tax=Spermatophyta RepID=A8MQ97_ARATH	6	242	2e-29	130
011613_3617_3739	UniRef50_A7PGD6|Chromosome chr6 scaffold_15, whole genome shotgun sequence n=15 Tax=Embryophyta RepID=A7PGD6_VITVI	3	212	9e-26	117
011625_1816_0406	UniRef50_A9TSU9|Predicted protein n=1 Tax=Physcomitrella patens subsp. patens RepID=A9TSU9_PHYPA	7	177	5e-11	68.9
011628_1615_0907	UniRef50_B9NB20|Predicted protein n=2 Tax=Populus trichocarpa RepID=B9NB20_POPTR	2	265	5e-13	75.5
011631_3699_0692	UniRef50_A2Q3Y1|NAD-dependent epimerase/dehydratase n=2 Tax=Medicago truncatula RepID=A2Q3Y1_MEDTR	2	217	2e-26	119
011643_1590_1759	UniRef50_Q9ZPG3|F5K24.2 protein n=2 Tax=Eukaryota RepID=Q9ZPG3_ARATH	2	221	2e-09	44.3
011654_2832_0788	UniRef50_B9S7N3|Metalloprotease m41 ftsh, putative n=1 Tax=Ricinus communis RepID=B9S7N3_RICCO	11	211	2e-29	130
011655_0273_0735	UniRef50_Q84PD1|Serine/thronine protein kinase-like protein n=7 Tax=Embryophyta RepID=Q84PD1_ORYSJ	1	240	2e-30	133
011662_3458_2513	UniRef50_B9N0D7|Predicted protein n=1 Tax=Populus trichocarpa RepID=B9N0D7_POPTR	11	214	2e-13	76.6
011765_2701_2509	UniRef50_A3BTL4|Putative uncharacterized protein n=2 Tax=Oryza sativa RepID=A3BTL4_ORYSJ	2	139	1e-06	54.3
011807_1876_2842	UniRef50_A7QJI0|Chromosome chr8 scaffold_106, whole genome shotgun sequence n=2 Tax=Vitis vinifera RepID=A7QJI0_VITVI	1	84	4e-05	49.3
011830_0582_0221	UniRef50_Q9LIC2|Multispanning membrane protein-like n=7 Tax=Viridiplantae RepID=Q9LIC2_ARATH	3	113	6e-09	62
011842_3958_2983	UniRef50_UPI0001986232|PREDICTED: hypothetical protein n=1 Tax=Vitis vinifera RepID=UPI0001986232	56	271	4e-26	119
011854_1204_3296	UniRef50_Q9SEX2|Katanin p60 ATPase-containing subunit n=23 Tax=Eukaryota RepID=KTNA1_ARATH	1	180	8e-22	104
011870_2465_0874	UniRef50_B9GMC8|Predicted protein n=12 Tax=Magnoliophyta RepID=B9GMC8_POPTR	129	239	2e-06	53.9
011877_3296_1467	UniRef50_A7PEK4|Chromosome chr11 scaffold_13, whole genome shotgun sequence n=11 Tax=Magnoliophyta RepID=A7PEK4_VITVI	17	106	5e-07	55.5
011881_1797_1199	UniRef50_A7QN91|DNA primase n=3 Tax=core eudicotyledons RepID=A7QN91_VITVI	2	259	2e-32	140
011909_2427_1724	Mt|TC96653|TOG900080	1	108	7e-43	168
011936_2363_0910	UniRef50_B9IKH8|Predicted protein n=12 Tax=Magnoliophyta RepID=B9IKH8_POPTR	1	243	1e-26	120
011941_3302_2236	UniRef50_B9IJC7|Predicted protein n=1 Tax=Populus trichocarpa RepID=B9IJC7_POPTR	57	164	2e-13	76.6
011982_2924_1893	Mt|TC107409|TOG906697	22	220	9e-71	262
011982_2924_1893	UniRef50_Q9LV33|AT3G18080 protein n=32 Tax=Spermatophyta RepID=Q9LV33_ARATH	10	221	4e-26	110
012002_1483_2765	UniRef50_UPI0001984064|PREDICTED: hypothetical protein n=1 Tax=Vitis vinifera RepID=UPI0001984064	16	255	5e-13	75.5
012045_2644_2275	UniRef50_O64884|Axi 1 protein-like protein n=10 Tax=core eudicotyledons RepID=O64884_ARATH	14	244	2e-31	136
012053_2402_1075	UniRef50_O65623|Plant uncoupling mitochondrial protein n=51 Tax=Viridiplantae RepID=O65623_ARATH	1	219	2e-28	126
012086_2701_1963	UniRef50_UPI0001983BB3|PREDICTED: hypothetical protein n=1 Tax=Vitis vinifera RepID=UPI0001983BB3	39	275	1e-26	120
012102_2804_2538	Mt|TC102013|TOG898092	1	151	3e-58	220
012102_2804_2538	UniRef50_B9HLH1|Predicted protein n=2 Tax=Populus trichocarpa RepID=B9HLH1_POPTR	3	227	5e-34	145
012117_1933_0255	UniRef50_A7QPC6|Chromosome chr18 scaffold_137, whole genome shotgun sequence n=5 Tax=core eudicotyledons RepID=A7QPC6_VITVI	3	254	7e-23	108
012146_2398_2394	UniRef50_C4JBG4|Putative uncharacterized protein n=2 Tax=Zea mays RepID=C4JBG4_MAIZE	2	205	7e-17	88.2
012158_2485_2633	UniRef50_Q65XT3|Os05g0132000 protein n=3 Tax=Oryza sativa RepID=Q65XT3_ORYSJ	58	183	1e-05	51.2
012166_2700_2911	UniRef50_Q9SGI3|At3g1920/F28J7.25 n=8 Tax=core eudicotyledons RepID=Q9SGI3_ARATH	61	201	3e-13	76.3
012184_0996_2794	UniRef50_B9MTH5|Predicted protein n=1 Tax=Populus trichocarpa RepID=B9MTH5_POPTR	2	187	2e-13	77
012220_2467_0286	UniRef50_Q0WV60|Beta-1,4-N-acetylglucosaminyltransferase like protein n=37 Tax=Embryophyta RepID=Q0WV60_ARATH	1	228	5e-29	128
012223_1456_3688	UniRef50_B9I3D4|Predicted protein n=3 Tax=Magnoliophyta RepID=B9I3D4_POPTR	1	207	1e-28	127
012312_1535_0577	UniRef50_B6SSZ5|Actin-like protein 3 n=4 Tax=Poaceae RepID=B6SSZ5_MAIZE	2	208	1e-26	120
012358_2485_0314	UniRef50_UPI0001982876|PREDICTED: similar to armadillo/beta-catenin repeat family protein n=1 Tax=Vitis vinifera RepID=UPI0001982876	1	252	1e-26	120
012387_0944_0213	UniRef50_B9S8B4|Putative uncharacterized protein n=1 Tax=Ricinus communis RepID=B9S8B4_RICCO	4	234	9e-18	91.3
012400_1831_0960	UniRef50_B9T7E0|Putative uncharacterized protein n=1 Tax=Ricinus communis RepID=B9T7E0_RICCO	122	229	3e-08	59.7
012403_1750_0252	UniRef50_Q9F713|Orf122 (Fragment) n=1 Tax=Chlorobaculum tepidum RepID=Q9F713_CHLTE	3	140	3e-14	79.7
012416_2914_2748	UniRef50_B9RZZ7|Squamosa promoter-binding protein, putative n=2 Tax=Ricinus communis RepID=B9RZZ7_RICCO	2	250	1e-16	87.4
012436_0817_0651	UniRef50_A5CAQ6|Putative uncharacterized protein n=6 Tax=Vitis vinifera RepID=A5CAQ6_VITVI	3	259	6e-16	53.9
012480_1165_0861	Mt|TC103950|TOG902802	71	250	1e-42	168
012480_1165_0861	UniRef50_Q9LQV9|F10B6.11 n=3 Tax=Arabidopsis thaliana RepID=Q9LQV9_ARATH	12	250	6e-13	55.5
012532_0587_0996	UniRef50_Q26E17|Conserved hypothetical transmembrane protein n=1 Tax=Flavobacteria bacterium BBFL7 RepID=Q26E17_9BACT	20	208	3e-05	49.7
012544_3687_0317	UniRef50_Q9XIR2|F13O11.13 protein n=1 Tax=Arabidopsis thaliana RepID=Q9XIR2_ARATH	3	221	6e-08	58.5
012556_0602_0363	UniRef50_B9GNH4|Predicted protein n=6 Tax=core eudicotyledons RepID=B9GNH4_POPTR	6	266	2e-35	150
012615_2703_2584	UniRef50_A7NZ85|Chromosome chr6 scaffold_3, whole genome shotgun sequence n=6 Tax=Magnoliophyta RepID=A7NZ85_VITVI	1	249	7e-34	144
012697_2704_1414	UniRef50_Q2HRJ1|Cyclin, N-terminal n=1 Tax=Medicago truncatula RepID=Q2HRJ1_MEDTR	2	265	2e-40	166
012698_3118_0827	UniRef50_Q9SYQ1|Probable inorganic phosphate transporter 1-8 n=17 Tax=Embryophyta RepID=PHT18_ARATH	3	176	2e-08	60.1
012702_3002_1788	UniRef50_Q9LYR4|Transaldolase-like protein n=2 Tax=Embryophyta RepID=Q9LYR4_ARATH	2	85	8e-06	51.6
012722_1516_0228	Lj|TC19354|TOG904027	5	144	7e-52	198
012722_1516_0228	UniRef50_Q2QKD2|7-keto-8-amino pelargonic acid synthase n=7 Tax=Viridiplantae RepID=Q2QKD2_ARATH	1	144	9e-05	48.1
012733_2710_2948	UniRef50_A7QQ63|Chromosome undetermined scaffold_141, whole genome shotgun sequence n=4 Tax=core eudicotyledons RepID=A7QQ63_VITVI	2	220	1e-34	147
012740_0426_0933	UniRef50_UPI0001984267|PREDICTED: similar to protein kinase family protein / WD-40 repeat family protein n=1 Tax=Vitis vinifera RepID=UPI0001984267	27	218	1e-23	110
012784_3489_0699	UniRef50_B9DF94|AT3G45780 protein (Fragment) n=32 Tax=Eukaryota RepID=B9DF94_ARATH	5	211	3e-26	119
012833_2860_2497	UniRef50_Q9FUY2|Transcriptional corepressor LEUNIG n=1 Tax=Arabidopsis thaliana RepID=LEUNG_ARATH	4	174	1e-26	120
012846_3881_1417	UniRef50_B9RZD1|Multidrug resistance pump, putative n=3 Tax=Magnoliophyta RepID=B9RZD1_RICCO	49	243	1e-16	87.8
012867_0434_1125	UniRef50_Q9M1K5|Probable S-acyltransferase At3g56930 n=15 Tax=Magnoliophyta RepID=ZDH13_ARATH	1	258	2e-32	140
012885_2870_2189	UniRef50_A7Q4K7|Chromosome chr9 scaffold_49, whole genome shotgun sequence n=2 Tax=Vitis vinifera RepID=A7Q4K7_VITVI	16	264	5e-31	135
012902_3228_0525	UniRef50_B9TAY6|Putative uncharacterized protein n=1 Tax=Ricinus communis RepID=B9TAY6_RICCO	152	289	4e-13	75.9
012911_2892_1659	UniRef50_A3FMH3|UGT protein n=2 Tax=Gossypium hirsutum RepID=A3FMH3_GOSHI	5	259	3e-22	106
012931_1423_2007	UniRef50_A5ADM6|Putative uncharacterized protein n=1 Tax=Vitis vinifera RepID=A5ADM6_VITVI	1	239	4e-20	63.2
012973_2236_1150	UniRef50_Q42600|Cytochrome P450 84A1 n=53 Tax=Magnoliophyta RepID=C84A1_ARATH	44	205	1e-14	80.9
012986_1482_1984	UniRef50_Q9MAJ5|F27F5.22 n=2 Tax=Arabidopsis thaliana RepID=Q9MAJ5_ARATH	14	185	2e-05	44.7
012991_1817_1257	UniRef50_A7R352|Chromosome undetermined scaffold_484, whole genome shotgun sequence n=11 Tax=Magnoliophyta RepID=A7R352_VITVI	82	227	3e-07	38.9
013058_2213_1289	UniRef50_B2BGR1|Putative perakine reductase (Fragment) n=1 Tax=Olea europaea RepID=B2BGR1_OLEEU	9	164	1e-05	51.2
013065_3992_0903	UniRef50_B9GEJ5|Predicted protein n=1 Tax=Populus trichocarpa RepID=B9GEJ5_POPTR	3	205	2e-19	90.5
013082_3280_2937	UniRef50_A7PPI1|Chromosome chr8 scaffold_23, whole genome shotgun sequence n=3 Tax=core eudicotyledons RepID=A7PPI1_VITVI	5	178	9e-28	124
013127_2396_0753	UniRef50_Q8W3L1|MFDR n=12 Tax=Embryophyta RepID=Q8W3L1_ARATH	3	218	7e-18	91.7
013262_1411_0975	UniRef50_Q9S828|F20H23.2 protein n=28 Tax=Magnoliophyta RepID=Q9S828_ARATH	5	221	4e-10	43.9
013292_0958_0873	UniRef50_Q9FN11|LOB domain-containing protein 37 n=14 Tax=Magnoliophyta RepID=LBD37_ARATH	20	307	9e-36	150
013299_0816_0517	UniRef50_Q9ZSS6|Threonine dehydratase biosynthetic, chloroplastic n=5 Tax=core eudicotyledons RepID=THD1_ARATH	1	250	6e-25	106
013302_0677_2092	UniRef50_A5BK23|Putative uncharacterized protein n=1 Tax=Vitis vinifera RepID=A5BK23_VITVI	46	213	9e-12	71.2
013313_1287_0929	UniRef50_B9HLZ7|AP2 domain-containing transcription factor n=4 Tax=core eudicotyledons RepID=B9HLZ7_POPTR	104	214	1e-11	71.2
013321_1710_0232	UniRef50_B9GSX4|Predicted protein n=12 Tax=Magnoliophyta RepID=B9GSX4_POPTR	103	222	3e-12	72.8
013352_1695_1701	UniRef50_Q9SAC4|F-box protein At1g10780 n=17 Tax=Magnoliophyta RepID=FB2_ARATH	2	169	2e-13	76.6
013370_1632_0336	UniRef50_B9N403|Predicted protein n=8 Tax=eurosids I RepID=B9N403_POPTR	5	192	9e-10	46.2
013451_1638_0372	UniRef50_A5CBE3|Chromosome chr2 scaffold_105, whole genome shotgun sequence n=2 Tax=core eudicotyledons RepID=A5CBE3_VITVI	38	231	6e-08	46.6
013515_1653_3351	UniRef50_B9IH00|Predicted protein (Fragment) n=11 Tax=Embryophyta RepID=B9IH00_POPTR	4	207	3e-27	122
013594_1047_2275	UniRef50_B9HIB2|Predicted protein n=1 Tax=Populus trichocarpa RepID=B9HIB2_POPTR	7	141	3e-06	53.1
013623_2987_0621	Mt|TC95483|TOG898026	1	101	5e-45	176
013623_2987_0621	UniRef50_Q9FH45|Arabidopsis thaliana genomic DNA, chromosome 5, TAC clone:K2N11 n=2 Tax=Arabidopsis thaliana RepID=Q9FH45_ARATH	3	235	1e-12	62.4
013662_1082_1547	UniRef50_B9HUP7|Predicted protein n=9 Tax=Embryophyta RepID=B9HUP7_POPTR	1	230	1e-10	59.7
013719_3265_3392	UniRef50_A7PTD6|Chromosome chr8 scaffold_29, whole genome shotgun sequence n=4 Tax=core eudicotyledons RepID=A7PTD6_VITVI	19	171	1e-15	84
013759_0520_0716	UniRef50_B6BUI8|Putative uncharacterized protein n=1 Tax=beta proteobacterium KB13 RepID=B6BUI8_9PROT	25	123	1e-08	60.8
013791_3801_2935	UniRef50_Q67XZ3|Beta-fructofuranosidase, insoluble isoenzyme CWINV3 n=22 Tax=Magnoliophyta RepID=INV3_ARATH	2	253	2e-21	103
013803_1034_3037	Mt|TC101188|TOG899998	1	253	1e-88	321
013803_1034_3037	UniRef50_P38919|Eukaryotic initiation factor 4A-III n=601 Tax=root RepID=IF4A3_HUMAN	2	251	1e-31	130
013826_0835_1663	UniRef50_C1MLP6|Predicted protein n=1 Tax=Micromonas pusilla CCMP1545 RepID=C1MLP6_9CHLO	3	236	4e-25	115
013833_1812_2330	UniRef50_Q2HU91|Putative uncharacterized protein n=1 Tax=Medicago truncatula RepID=Q2HU91_MEDTR	2	193	1e-19	97.4
013850_2795_2007	UniRef50_Q9LIC9|Similarity to Serine/Threonine protein kinase n=21 Tax=Magnoliophyta RepID=Q9LIC9_ARATH	55	174	2e-15	83.6
013858_3805_2243	UniRef50_A7QDB7|Chromosome undetermined scaffold_80, whole genome shotgun sequence n=3 Tax=Vitis vinifera RepID=A7QDB7_VITVI	1	225	7e-21	101
013868_2226_1002	UniRef50_Q9C5P7|Protein transport Sec1a n=26 Tax=Embryophyta RepID=SEC1A_ARATH	28	147	8e-08	58.2
013885_2865_2948	UniRef50_Q9FNL3|Arabidopsis thaliana genomic DNA, chromosome 5, P1 clone:MCL19 n=11 Tax=core eudicotyledons RepID=Q9FNL3_ARATH	1	195	1e-20	100
013889_0549_0671	UniRef50_B9HBQ1|Predicted protein (Fragment) n=3 Tax=core eudicotyledons RepID=B9HBQ1_POPTR	23	284	1e-08	58.2
013894_1230_1319	UniRef50_B9HWD7|Predicted protein n=3 Tax=rosids RepID=B9HWD7_POPTR	2	264	2e-10	57.4
013926_1705_3027	UniRef50_Q93ZB9|Fatty acyl-CoA reductase 3 n=17 Tax=core eudicotyledons RepID=FACR3_ARATH	3	257	7e-15	81.6
013970_1521_3119	UniRef50_A7PUX7|Chromosome chr4 scaffold_32, whole genome shotgun sequence n=3 Tax=core eudicotyledons RepID=A7PUX7_VITVI	53	199	2e-08	60.5
013999_1790_3142	UniRef50_O64948|Lon protease homolog 1, mitochondrial n=37 Tax=cellular organisms RepID=LONH1_ARATH	2	88	8e-05	48.1
014001_0477_0389	UniRef50_Q0DH73|Os05g0488600 protein n=4 Tax=Poaceae RepID=Q0DH73_ORYSJ	6	224	6e-27	121
014009_2931_0836	UniRef50_UPI0001982A62|PREDICTED: hypothetical protein n=2 Tax=Vitis vinifera RepID=UPI0001982A62	43	231	1e-12	73.9
014026_2566_1057	UniRef50_A5BIN7|Putative uncharacterized protein n=1 Tax=Vitis vinifera RepID=A5BIN7_VITVI	2	241	4e-35	149
014054_3531_1502	Mt|TC98432|TOG915884	3	130	4e-47	182
014055_1751_0858	UniRef50_Q96242|Allene oxide synthase, chloroplastic n=15 Tax=Spermatophyta RepID=CP74A_ARATH	127	276	2e-18	93.2
014056_2165_1441	UniRef50_A7Q7H0|Chromosome chr18 scaffold_59, whole genome shotgun sequence n=5 Tax=Magnoliophyta RepID=A7Q7H0_VITVI	1	132	3e-15	82.8
014106_3041_0216	UniRef50_Q9LF95|Cytochrome P450-like protein n=11 Tax=core eudicotyledons RepID=Q9LF95_ARATH	95	217	5e-07	55.5
014112_1103_1251	UniRef50_A7P7R8|Chromosome chr9 scaffold_7, whole genome shotgun sequence n=2 Tax=Vitis vinifera RepID=A7P7R8_VITVI	84	242	3e-14	79.3
014122_3033_2832	UniRef50_B9H886|Predicted protein n=4 Tax=core eudicotyledons RepID=B9H886_POPTR	56	214	3e-15	82.8
014124_1537_0659	UniRef50_Q10344|Translationally-controlled tumor protein homolog n=4 Tax=Fungi/Metazoa group RepID=TCTP_SCHPO	5	166	3e-17	89.7
014148_2824_2963	UniRef50_B9N4V0|Predicted protein n=2 Tax=Malpighiales RepID=B9N4V0_POPTR	44	175	3e-09	62.8
014156_0850_2515	UniRef50_O23025|T1G11.15 protein n=7 Tax=Embryophyta RepID=O23025_ARATH	1	236	7e-09	61.6
014183_0177_1188	UniRef50_UPI0001984671|PREDICTED: hypothetical protein n=2 Tax=Vitis vinifera RepID=UPI0001984671	1	153	4e-05	49.3
014196_4005_0801	UniRef50_B8LKQ1|Phosphoglycerate kinase n=2 Tax=Spermatophyta RepID=B8LKQ1_PICSI	2	257	4e-24	68.2
014199_0879_3779	UniRef50_Q9ZS86|T4B21.20 protein n=2 Tax=Arabidopsis thaliana RepID=Q9ZS86_ARATH	3	122	1e-10	67.8
014200_1764_0728	UniRef50_A7P3B7|Chromosome chr1 scaffold_5, whole genome shotgun sequence n=4 Tax=core eudicotyledons RepID=A7P3B7_VITVI	17	238	1e-20	100
014211_2451_2829	UniRef50_A7P0S5|Chromosome chr19 scaffold_4, whole genome shotgun sequence n=2 Tax=Vitis vinifera RepID=A7P0S5_VITVI	2	235	4e-25	115
014237_3974_0473	UniRef50_A5AMF4|Putative uncharacterized protein n=1 Tax=Vitis vinifera RepID=A5AMF4_VITVI	17	205	5e-20	98.6
014238_1668_3207	UniRef50_B3H4X5|Uncharacterized protein At1g02890.1 n=16 Tax=Embryophyta RepID=B3H4X5_ARATH	2	253	1e-15	84.3
014285_0203_2859	UniRef50_A5PLD0|Zgc:165536 protein n=26 Tax=Eukaryota RepID=A5PLD0_DANRE	1	114	8e-13	74.7
014304_2836_2030	UniRef50_Q6ZLF2|1-phosphatidylinositol-3-phosphate 5-kinase-like n=5 Tax=Magnoliophyta RepID=Q6ZLF2_ORYSJ	1	261	6e-11	68.6
014363_1681_0983	UniRef50_Q5DU93|Reverse transcriptase (Fragment) n=5 Tax=core eudicotyledons RepID=Q5DU93_CICAR	2	125	2e-12	52
014409_3238_1808	UniRef50_UPI00003BADCA|unnamed protein product n=2 Tax=Kluyveromyces lactis RepID=UPI00003BADCA	33	199	3e-14	72.8
014411_1404_1714	UniRef50_B9SVS6|Putative uncharacterized protein n=1 Tax=Ricinus communis RepID=B9SVS6_RICCO	97	270	5e-16	85.5
014412_2167_0464	UniRef50_B9HKM2|Predicted protein n=7 Tax=core eudicotyledons RepID=B9HKM2_POPTR	1	171	5e-13	75.5
014429_2323_2212	UniRef50_A7VSA7|Putative uncharacterized protein n=1 Tax=Clostridium leptum DSM 753 RepID=A7VSA7_9CLOT	4	250	3e-08	54.7
014438_1589_2409	UniRef50_UPI000198286B|PREDICTED: hypothetical protein n=1 Tax=Vitis vinifera RepID=UPI000198286B	24	233	3e-18	92.8
014451_3281_0324	UniRef50_B9H7I0|Nramp transporter n=1 Tax=Populus trichocarpa RepID=B9H7I0_POPTR	1	237	3e-29	129
014489_2515_1088	UniRef50_Q2HV76|F-box protein interaction domain; Galactose oxidase, central n=3 Tax=Medicago truncatula RepID=Q2HV76_MEDTR	6	222	1e-05	49.7
014527_1520_0922	UniRef50_A5ADX6|Putative uncharacterized protein n=3 Tax=Magnoliophyta RepID=A5ADX6_VITVI	3	265	1e-24	111
014535_1499_0792	UniRef50_A7PUH7|Chromosome chr7 scaffold_31, whole genome shotgun sequence n=3 Tax=Magnoliophyta RepID=A7PUH7_VITVI	7	204	6e-24	111
014545_0478_1739	UniRef50_B9MXK0|Predicted protein n=5 Tax=Magnoliophyta RepID=B9MXK0_POPTR	3	206	2e-21	103
014546_2890_1610	UniRef50_Q9LEV3|Uncharacterized protein At5g10860, mitochondrial n=8 Tax=Magnoliophyta RepID=UMP3_ARATH	11	121	6e-11	68.6
014547_2525_1889	UniRef50_A7Q1D2|Chromosome chr10 scaffold_43, whole genome shotgun sequence n=3 Tax=core eudicotyledons RepID=A7Q1D2_VITVI	68	217	8e-17	88.2
014609_2386_0274	UniRef50_C4JBA4|Putative uncharacterized protein n=4 Tax=Andropogoneae RepID=C4JBA4_MAIZE	3	115	6e-08	51.2
014642_3363_0080	UniRef50_A7NY18|Chromosome chr6 scaffold_3, whole genome shotgun sequence n=2 Tax=Vitis vinifera RepID=A7NY18_VITVI	7	159	9e-20	97.8
014669_1480_0697	UniRef50_Q8VYP5|Probable S-acyltransferase At3g60800 n=29 Tax=Embryophyta RepID=ZDH14_ARATH	2	108	2e-05	42.7
014760_1095_0509	UniRef50_UPI00019855A4|PREDICTED: hypothetical protein n=1 Tax=Vitis vinifera RepID=UPI00019855A4	2	226	2e-22	106
014766_1727_2073	UniRef50_A7QP10|Chromosome chr1 scaffold_135, whole genome shotgun sequence n=3 Tax=core eudicotyledons RepID=A7QP10_VITVI	4	222	1e-29	130
014784_1050_2669	UniRef50_Q9LH41|AT3g19540/T31J18_4 n=37 Tax=Spermatophyta RepID=Q9LH41_ARATH	102	218	4e-08	59.3
014814_1703_1354	UniRef50_A7QVZ5|Chromosome chr2 scaffold_196, whole genome shotgun sequence n=2 Tax=core eudicotyledons RepID=A7QVZ5_VITVI	1	126	4e-05	49.3
014860_1890_1222	UniRef50_Q93VW7|At1g53031 n=9 Tax=Spermatophyta RepID=Q93VW7_ARATH	1	240	3e-22	106
014891_2693_0283	UniRef50_B9N0Q4|Predicted protein n=2 Tax=core eudicotyledons RepID=B9N0Q4_POPTR	3	215	1e-10	67.4
014897_2365_0726	UniRef50_C0PRA7|Putative uncharacterized protein n=2 Tax=Spermatophyta RepID=C0PRA7_PICSI	1	248	3e-18	59.3
014940_1759_1895	UniRef50_B9GRM6|Predicted protein n=3 Tax=Malpighiales RepID=B9GRM6_POPTR	6	152	7e-13	75.1
014968_1132_0498	UniRef50_Q9MA87|T12H1.29 protein n=17 Tax=Magnoliophyta RepID=Q9MA87_ARATH	1	217	3e-18	77
015039_1909_1615	UniRef50_Q0IV23|Os11g0118500 protein n=19 Tax=Magnoliophyta RepID=Q0IV23_ORYSJ	2	205	1e-10	67.8
015042_1657_2997	UniRef50_A7QNF0|Chromosome chr2 scaffold_132, whole genome shotgun sequence n=2 Tax=Embryophyta RepID=A7QNF0_VITVI	2	259	9e-31	134
015089_1062_0294	UniRef50_O49521|Putative uncharacterized protein AT4g18530 n=1 Tax=Arabidopsis thaliana RepID=O49521_ARATH	17	187	2e-22	106
015093_1807_1518	UniRef50_B9HZ38|Predicted protein n=1 Tax=Populus trichocarpa RepID=B9HZ38_POPTR	10	201	1e-05	51.2
015098_1805_0967	UniRef50_A7PVB2|Chromosome chr4 scaffold_32, whole genome shotgun sequence n=8 Tax=Magnoliophyta RepID=A7PVB2_VITVI	2	162	3e-14	78.6
015110_1947_1612	UniRef50_A7QY91|Chromosome chr2 scaffold_241, whole genome shotgun sequence n=10 Tax=core eudicotyledons RepID=A7QY91_VITVI	3	264	3e-08	48.1
015119_1666_2517	UniRef50_P38418|Lipoxygenase 2, chloroplastic n=23 Tax=cellular organisms RepID=LOX2_ARATH	3	74	8e-06	51.6
015178_1136_2875	UniRef50_B7RDP9|Putative uncharacterized protein n=1 Tax=Marinitoga piezophila KA3 RepID=B7RDP9_9THEM	15	189	9e-10	54.7
015200_1673_2707	UniRef50_Q6JAE0|Putative tubulin gamma-2 chain n=1 Tax=Zea mays RepID=Q6JAE0_MAIZE	1	163	6e-16	68.9
015217_3596_0576	UniRef50_Q9SMK5|Plasma membrane intrinsic polypeptide n=1 Tax=Cicer arietinum RepID=Q9SMK5_CICAR	2	79	9e-07	54.7
015247_2742_1972	Gm|TC208474|TOG906548	5	241	1e-97	351
015247_2742_1972	UniRef50_B9HX25|Predicted protein n=6 Tax=Magnoliophyta RepID=B9HX25_POPTR	1	243	2e-40	166
015261_1529_2339	UniRef50_B0LUR3|Transcription factor n=1 Tax=Glycine max RepID=B0LUR3_SOYBN	2	169	3e-08	59.7
015299_3417_1273	UniRef50_UPI00019852C7|PREDICTED: hypothetical protein n=1 Tax=Vitis vinifera RepID=UPI00019852C7	2	163	6e-11	68.6
015332_2976_0928	UniRef50_A7NY39|Chromosome chr6 scaffold_3, whole genome shotgun sequence n=8 Tax=Magnoliophyta RepID=A7NY39_VITVI	2	184	8e-19	94.7
015349_0840_2706	Gm|TC208483|TOG899503	2	205	2e-80	293
015349_0840_2706	UniRef50_Q9M024|Thylakoid ADP,ATP carrier protein, chloroplastic n=17 Tax=Viridiplantae RepID=TAAC_ARATH	4	204	2e-26	120
015356_3077_0701	UniRef50_P25853|Beta-amylase n=174 Tax=Embryophyta RepID=AMYB_ARATH	3	227	2e-32	139
015366_1368_3802	UniRef50_Q7XJS8|At2g17350 protein n=16 Tax=Embryophyta RepID=Q7XJS8_ARATH	2	154	2e-09	63.5
015402_2147_1176	UniRef50_A7R3Z6|Chromosome undetermined scaffold_594, whole genome shotgun sequence n=10 Tax=Magnoliophyta RepID=A7R3Z6_VITVI	2	247	3e-23	109
015473_0773_2762	UniRef50_Q9M8Y6|At3g04300 n=19 Tax=Spermatophyta RepID=Q9M8Y6_ARATH	27	221	7e-25	114
015478_1390_1186	UniRef50_B9MXD0|Predicted protein n=12 Tax=Magnoliophyta RepID=B9MXD0_POPTR	72	278	4e-12	72.4
015479_0735_1496	UniRef50_A7P153|Chromosome chr19 scaffold_4, whole genome shotgun sequence n=4 Tax=core eudicotyledons RepID=A7P153_VITVI	1	228	1e-15	84.3
015480_3376_0949	UniRef50_A7P6U5|Chromosome chr9 scaffold_7, whole genome shotgun sequence n=1 Tax=Vitis vinifera RepID=A7P6U5_VITVI	3	143	1e-12	73.9
015490_0719_1578	UniRef50_A2Q685|Putative uncharacterized protein n=1 Tax=Medicago truncatula RepID=A2Q685_MEDTR	127	237	5e-08	58.9
015520_3289_2559	UniRef50_A0EC00|Chromosome undetermined scaffold_89, whole genome shotgun sequence n=2 Tax=Oligohymenophorea RepID=A0EC00_PARTE	3	251	2e-19	97.1
015523_0239_1282	UniRef50_A7QIK4|Chromosome chr9 scaffold_104, whole genome shotgun sequence n=9 Tax=core eudicotyledons RepID=A7QIK4_VITVI	16	185	8e-05	35.4
015524_0646_0753	UniRef50_A5B205|Putative uncharacterized protein n=1 Tax=Vitis vinifera RepID=A5B205_VITVI	104	244	1e-06	54.3
015529_0942_2742	UniRef50_A5BQC1|Putative uncharacterized protein n=1 Tax=Vitis vinifera RepID=A5BQC1_VITVI	6	216	3e-08	49.7
015546_2829_1384	UniRef50_B9HUX5|Predicted protein n=2 Tax=Magnoliophyta RepID=B9HUX5_POPTR	15	167	5e-19	95.5
015580_1169_1980	UniRef50_B9H321|Predicted protein n=1 Tax=Populus trichocarpa RepID=B9H321_POPTR	26	217	1e-07	57.8
015581_0576_2001	UniRef50_Q949Z1|Polygalacturonase At1g48100 n=8 Tax=Magnoliophyta RepID=PGLR4_ARATH	1	195	4e-23	108
015609_1623_1829	UniRef50_A1A8T2|Putative uncharacterized protein n=1 Tax=Escherichia coli APEC O1 RepID=A1A8T2_ECOK1	58	189	2e-16	86.7
015669_3092_0265	UniRef50_B9RJI3|Putative uncharacterized protein n=1 Tax=Ricinus communis RepID=B9RJI3_RICCO	58	123	6e-05	48.5
015687_2999_2295	UniRef50_B0JZ95|Dhx16 protein n=5 Tax=Fungi/Metazoa group RepID=B0JZ95_XENTR	3	230	3e-16	86.3
015767_3800_1359	UniRef50_Q9CAP1|At1g77670 n=19 Tax=cellular organisms RepID=Q9CAP1_ARATH	10	208	3e-12	72.8
015769_1711_1731	UniRef50_B6TFG1|NADP-dependent oxidoreductase P1 n=6 Tax=Magnoliophyta RepID=B6TFG1_MAIZE	6	215	2e-20	100
015818_0329_0754	UniRef50_A2Q228|Cyclin-like F-box; F-box protein interaction domain n=2 Tax=Medicago truncatula RepID=A2Q228_MEDTR	1	231	3e-10	66.2
015820_1224_0234	UniRef50_A7PFL5|Chromosome chr11 scaffold_14, whole genome shotgun sequence n=3 Tax=Vitis vinifera RepID=A7PFL5_VITVI	13	192	9e-20	97.8
015862_3400_0386	UniRef50_C1E8S9|Predicted protein n=2 Tax=Micromonas RepID=C1E8S9_9CHLO	66	254	2e-11	70.1
015886_3475_1667	UniRef50_B9GWM4|Tir-cc-nbs-lrr resistance protein n=1 Tax=Populus trichocarpa RepID=B9GWM4_POPTR	10	198	1e-07	57.4
015900_0838_0239	UniRef50_Q9SRQ8|RING-H2 finger protein ATL3A n=2 Tax=Arabidopsis thaliana RepID=ATL3A_ARATH	4	258	9e-20	97.8
015966_1277_2719	UniRef50_A7NWS4|Chromosome chr5 scaffold_2, whole genome shotgun sequence n=1 Tax=Vitis vinifera RepID=A7NWS4_VITVI	3	194	2e-10	67
015974_1481_0129	UniRef50_Q0MX20|Serine rich protein n=1 Tax=Arachis hypogaea RepID=Q0MX20_ARAHY	27	143	8e-11	68.2
015975_1918_0216	UniRef50_Q11Q77|Type II general secretion pathway (GSP) E protein n=7 Tax=Bacteroidetes RepID=Q11Q77_CYTH3	54	248	2e-20	100
016005_3074_0182	UniRef50_A7PEC5|Chromosome chr11 scaffold_13, whole genome shotgun sequence n=6 Tax=Magnoliophyta RepID=A7PEC5_VITVI	1	225	7e-31	134
016020_1744_0255	UniRef50_B7ZY23|Putative uncharacterized protein n=5 Tax=Andropogoneae RepID=B7ZY23_MAIZE	6	206	1e-16	87.4
016025_0511_0685	UniRef50_B7FM66|Putative uncharacterized protein n=1 Tax=Medicago truncatula RepID=B7FM66_MEDTR	1	198	4e-08	59.3
016032_2534_3053	UniRef50_Q9RXQ4|Putative uncharacterized protein n=2 Tax=Deinococcus radiodurans RepID=Q9RXQ4_DEIRA	63	143	8e-05	48.1
016094_1671_2693	Mt|TC98001|TOG899054	2	198	9e-74	272
016094_1671_2693	UniRef50_B9ICE7|Predicted protein n=5 Tax=core eudicotyledons RepID=B9ICE7_POPTR	2	202	3e-21	102
016227_1521_2266	UniRef50_A7P2J9|Chromosome chr1 scaffold_5, whole genome shotgun sequence n=5 Tax=core eudicotyledons RepID=A7P2J9_VITVI	5	214	3e-22	106
016242_2403_1212	UniRef50_B9SCB4|Myosin-9, putative n=1 Tax=Ricinus communis RepID=B9SCB4_RICCO	2	211	2e-19	97.1
016268_1371_0584	UniRef50_Q67WE5|Os06g0638500 protein n=5 Tax=Poaceae RepID=Q67WE5_ORYSJ	58	261	1e-14	80.9
016290_3241_0874	UniRef50_B9SMC6|Alpha-1,3-mannosyl-glycoprotein beta-1, 2-n-acetylglucosaminyltransferase, putative n=1 Tax=Ricinus communis RepID=B9SMC6_RICCO	26	199	1e-12	74.3
016293_1157_2290	UniRef50_Q6R9A5|Putative uncharacterized protein orf111-b n=1 Tax=Zea mays RepID=Q6R9A5_MAIZE	48	161	3e-09	62.8
016301_2416_0083	UniRef50_A7LHI5|WRKY48 n=1 Tax=Glycine max RepID=A7LHI5_SOYBN	1	264	1e-41	170
016328_0730_2228	UniRef50_B9I6E7|Predicted protein n=1 Tax=Populus trichocarpa RepID=B9I6E7_POPTR	3	113	2e-06	53.5
016329_1377_2489	UniRef50_Q93YF5|Histone-lysine N-methyltransferase, H3 lysine-9 specific SUVH1 n=7 Tax=core eudicotyledons RepID=SUVH1_TOBAC	13	228	3e-12	72.8
016354_3813_2752	UniRef50_Q9LF92|F-box protein PP2-A15 n=3 Tax=Spermatophyta RepID=P2A15_ARATH	16	153	5e-14	79
016393_2811_1009	UniRef50_A4RJU2|Adenylyl cyclase-associated protein n=8 Tax=Pezizomycotina RepID=A4RJU2_MAGGR	104	259	1e-15	84.3
016397_0851_1323	UniRef50_A2ZV99|Putative uncharacterized protein n=1 Tax=Oryza sativa Japonica Group RepID=A2ZV99_ORYSJ	2	124	8e-11	68.2
016454_0586_0838	UniRef50_A7R040|Chromosome undetermined scaffold_296, whole genome shotgun sequence n=1 Tax=Vitis vinifera RepID=A7R040_VITVI	16	192	3e-13	76.3
016462_1336_2562	UniRef50_Q683I9|Pentatricopeptide repeat-containing protein At3g62890 n=2 Tax=core eudicotyledons RepID=PP295_ARATH	2	232	2e-24	113
016501_2587_2996	UniRef50_B9RS48|Myb, putative n=1 Tax=Ricinus communis RepID=B9RS48_RICCO	48	185	5e-08	58.9
016536_1587_3154	UniRef50_Q84ZV5|Polyprotein n=3 Tax=Spermatophyta RepID=Q84ZV5_SOYBN	35	118	4e-05	49.3
016537_1225_2299	UniRef50_Q9LZJ5|ABC transporter C family member 14 n=2 Tax=Arabidopsis thaliana RepID=AB14C_ARATH	3	161	1e-17	90.5
016549_1321_1119	UniRef50_A5C8D6|Putative uncharacterized protein n=2 Tax=Magnoliophyta RepID=A5C8D6_VITVI	2	123	4e-06	39.7
016655_2952_1495	UniRef50_Q39119|Vacuolar-processing enzyme gamma-isozyme n=67 Tax=Embryophyta RepID=VPEG_ARATH	2	88	3e-08	59.7
016686_2143_2597	UniRef50_Q9FQ19|Sister chromatid cohesion 1 protein 3 n=3 Tax=Arabidopsis thaliana RepID=SCC13_ARATH	40	213	7e-10	65.1
016708_3690_3153	UniRef50_C0JJJ2|Rpp4 candidate 3 n=4 Tax=Glycine max RepID=C0JJJ2_SOYBN	6	275	2e-09	63.5
016722_0807_2148	UniRef50_Q6Z8F1|Putative uncharacterized protein P0459B01.16 n=1 Tax=Oryza sativa Japonica Group RepID=Q6Z8F1_ORYSJ	27	104	4e-06	52.4
016755_3916_0641	UniRef50_Q9SZT4|AT4g35870/F4B14_140 n=13 Tax=Magnoliophyta RepID=Q9SZT4_ARATH	4	198	4e-25	115
016809_1651_1425	UniRef50_B9HX25|Predicted protein n=6 Tax=Magnoliophyta RepID=B9HX25_POPTR	93	209	1e-13	77.4
016818_3285_0526	UniRef50_B9S426|Putative uncharacterized protein n=2 Tax=core eudicotyledons RepID=B9S426_RICCO	34	240	1e-21	103
016852_1403_0210	UniRef50_C1HUN3|Putative uncharacterized protein n=3 Tax=Bacteria RepID=C1HUN3_9ESCH	15	203	5e-11	68.9
016856_2670_3432	UniRef50_Q3E7Q5|Uncharacterized protein At3g18860.2 n=6 Tax=Magnoliophyta RepID=Q3E7Q5_ARATH	2	241	1e-29	130
016876_2685_0330	UniRef50_Q8W041|Dihydrofolate synthetase n=7 Tax=core eudicotyledons RepID=Q8W041_ARATH	97	255	2e-12	73.6
016888_3292_3217	UniRef50_Q9M3D5|Pectate lyase-like protein n=7 Tax=Magnoliophyta RepID=Q9M3D5_ARATH	1	233	8e-32	86.3
016920_1640_0327	UniRef50_Q03460|Glutamate synthase [NADH], amyloplastic n=80 Tax=cellular organisms RepID=GLSN_MEDSA	2	259	1e-43	177
016940_1116_1196	UniRef50_B9F902|Putative uncharacterized protein n=2 Tax=Magnoliophyta RepID=B9F902_ORYSJ	11	94	2e-05	50.4
017055_1894_2228	UniRef50_Q9ZW97|F11M21.32 protein n=12 Tax=Magnoliophyta RepID=Q9ZW97_ARATH	2	190	6e-16	85.1
017059_0725_0318	UniRef50_Q38798|Calnexin homolog 2 n=32 Tax=Embryophyta RepID=CALX2_ARATH	3	239	1e-31	137
017139_1401_1659	UniRef50_Q6Z8A4|Os02g0692700 protein n=9 Tax=Magnoliophyta RepID=Q6Z8A4_ORYSJ	9	229	3e-27	114
017143_0378_0093	UniRef50_Q9SCQ2|E3 ubiquitin-protein ligase UPL7 n=11 Tax=Embryophyta RepID=UPL7_ARATH	2	250	5e-35	148
017190_3096_1155	UniRef50_A7P057|Chromosome chr6 scaffold_3, whole genome shotgun sequence n=1 Tax=Vitis vinifera RepID=A7P057_VITVI	118	207	2e-05	50.4
017197_1796_1869	UniRef50_Q9FJR9|Similarity to maturase-related protein n=4 Tax=Magnoliophyta RepID=Q9FJR9_ARATH	4	177	1e-18	94
017212_2757_1153	UniRef50_Q3BKI0|Putative uncharacterized protein n=1 Tax=Magnetospirillum gryphiswaldense RepID=Q3BKI0_9PROT	25	183	3e-10	66.2
017236_3034_1356	UniRef50_B9MWK5|Predicted protein n=14 Tax=Embryophyta RepID=B9MWK5_POPTR	14	193	1e-22	107
017244_2510_3313	UniRef50_B9IIS3|Predicted protein n=1 Tax=Populus trichocarpa RepID=B9IIS3_POPTR	74	178	1e-08	61.2
017304_2940_1157	UniRef50_C1HUN3|Putative uncharacterized protein n=3 Tax=Bacteria RepID=C1HUN3_9ESCH	2	115	5e-08	58.9
017348_2783_2762	UniRef50_Q9SIY3|At2g11890/F23M2.5 n=13 Tax=Embryophyta RepID=Q9SIY3_ARATH	2	160	9e-10	64.7
017358_3806_1053	UniRef50_Q7XUV6|Os04g0460600 protein n=6 Tax=Poaceae RepID=Q7XUV6_ORYSJ	1	213	5e-29	128
017375_2403_0252	UniRef50_B9I6X9|Predicted protein n=2 Tax=Malpighiales RepID=B9I6X9_POPTR	67	159	2e-07	57
017377_3789_1852	UniRef50_Q0KIN0|Integrase core domain containing protein n=14 Tax=Spermatophyta RepID=Q0KIN0_SOLDE	4	252	4e-27	122
017414_2418_1648	UniRef50_A7X9L0|Calcium-dependent protein kinase (Fragment) n=1 Tax=Physcomitrella patens RepID=A7X9L0_PHYPA	1	171	1e-13	77.8
017535_3668_1145	UniRef50_UPI0001A899C4|hypothetical protein SORBIDRAFT_10g009270 n=1 Tax=Sorghum bicolor RepID=UPI0001A899C4	1	267	7e-34	144
017536_2515_1916	UniRef50_B9HRJ8|Predicted protein n=2 Tax=Malpighiales RepID=B9HRJ8_POPTR	3	275	6e-14	78.6
017575_3286_2414	UniRef50_Q0DJ25|Os05g0335800 protein (Fragment) n=5 Tax=Poaceae RepID=Q0DJ25_ORYSJ	2	244	2e-24	113
017617_1688_0360	UniRef50_A5BIR4|Putative uncharacterized protein n=2 Tax=Vitis vinifera RepID=A5BIR4_VITVI	39	212	8e-05	48.1
017621_0776_0174	UniRef50_UPI0001983B00|PREDICTED: hypothetical protein n=4 Tax=Magnoliophyta RepID=UPI0001983B00	1	126	3e-09	63.2
017624_0488_0340	UniRef50_A7Q6F6|Chromosome chr11 scaffold_56, whole genome shotgun sequence n=12 Tax=Magnoliophyta RepID=A7Q6F6_VITVI	3	80	6e-05	48.5
017640_0586_1815	UniRef50_Q9STX5|Endoplasmin homolog n=77 Tax=cellular organisms RepID=ENPL_ARATH	140	229	1e-05	50.8
017676_1367_0549	UniRef50_B9RTG3|Pentatricopeptide repeat-containing protein, putative n=1 Tax=Ricinus communis RepID=B9RTG3_RICCO	2	247	2e-28	126
017694_2959_1370	UniRef50_P11035|Nitrate reductase [NADH] 2 n=234 Tax=Eukaryota RepID=NIA2_ARATH	13	219	2e-12	73.2
017697_1613_3350	UniRef50_Q9M3B9|ABC transporter B family member 20 n=8 Tax=cellular organisms RepID=AB20B_ARATH	5	211	3e-17	89.7
017729_3148_1556	UniRef50_B9SJ73|Smg-7, putative n=1 Tax=Ricinus communis RepID=B9SJ73_RICCO	1	231	8e-32	137
017731_3490_2829	UniRef50_Q0J2P6|Os09g0320400 protein n=1 Tax=Oryza sativa Japonica Group RepID=Q0J2P6_ORYSJ	3	248	5e-27	122
017756_1668_2041	UniRef50_A7R6R3|Chromosome undetermined scaffold_1394, whole genome shotgun sequence (Fragment) n=6 Tax=core eudicotyledons RepID=A7R6R3_VITVI	3	236	3e-09	63.2
017759_1731_3553	UniRef50_Q0WNH8|Multi-drug resistance protein n=8 Tax=core eudicotyledons RepID=Q0WNH8_ARATH	39	278	8e-06	51.6
017777_2391_2386	UniRef50_A6P025|Putative uncharacterized protein n=13 Tax=Bacteria RepID=A6P025_9BACE	83	231	2e-06	46.2
017782_3303_2926	UniRef50_Q9LQS9|T4O12.9 n=6 Tax=Magnoliophyta RepID=Q9LQS9_ARATH	15	86	8e-05	48.1
017786_3652_0448	UniRef50_Q5VS43|Os06g0125400 protein n=2 Tax=Poaceae RepID=Q5VS43_ORYSJ	3	266	2e-38	160
017802_3230_0667	UniRef50_B9HIB1|Predicted protein n=2 Tax=Malpighiales RepID=B9HIB1_POPTR	1	214	7e-19	87.8
017908_3020_3185	UniRef50_B9H2J8|Predicted protein n=1 Tax=Populus trichocarpa RepID=B9H2J8_POPTR	2	149	2e-09	54.7
017928_1618_0810	UniRef50_A7Q7N6|Chromosome undetermined scaffold_60, whole genome shotgun sequence n=6 Tax=core eudicotyledons RepID=A7Q7N6_VITVI	2	235	1e-17	90.5
017938_1218_0680	UniRef50_UPI0001983696|PREDICTED: hypothetical protein n=1 Tax=Vitis vinifera RepID=UPI0001983696	1	246	6e-25	115
017944_3058_3063	Mt|TC109365|TOG898887	13	256	3e-68	254
017944_3058_3063	UniRef50_Q10L48|Branched-chain amino acid aminotransferase, putative, expressed n=9 Tax=cellular organisms RepID=Q10L48_ORYSJ	9	251	1e-27	124
017947_2695_2470	UniRef50_UPI00019850A7|PREDICTED: hypothetical protein isoform 2 n=1 Tax=Vitis vinifera RepID=UPI00019850A7	45	260	5e-14	79
017972_1019_1454	UniRef50_A7PZX6|Chromosome chr15 scaffold_40, whole genome shotgun sequence n=6 Tax=core eudicotyledons RepID=A7PZX6_VITVI	45	218	1e-12	73.9
017999_3585_2748	UniRef50_B9TC92|Acylglycerophosphoethanolamine acyltransferase, putative (Fragment) n=1 Tax=Ricinus communis RepID=B9TC92_RICCO	2	248	4e-18	71.2
018041_2213_0249	UniRef50_A5AYY3|Putative uncharacterized protein n=2 Tax=Vitis vinifera RepID=A5AYY3_VITVI	2	185	2e-12	73.2
018061_1005_0328	UniRef50_Q9XI10|F8K7.10 protein n=16 Tax=Spermatophyta RepID=Q9XI10_ARATH	1	270	5e-32	138
018105_3717_0269	UniRef50_Q2HRP2|Putative uncharacterized protein n=1 Tax=Medicago truncatula RepID=Q2HRP2_MEDTR	24	143	3e-05	49.7
018165_1582_0390	UniRef50_Q40793|Tyrosine-rich hydroxyproline-rich glycoprotein (Fragment) n=1 Tax=Petroselinum crispum RepID=Q40793_PETCR	110	223	3e-08	59.7
018179_2491_3577	UniRef50_UPI0001985FE0|PREDICTED: hypothetical protein n=1 Tax=Vitis vinifera RepID=UPI0001985FE0	145	246	6e-11	68.6
018187_3522_0690	UniRef50_Q8LDZ8|MFDX2 n=14 Tax=Eukaryota RepID=Q8LDZ8_ARATH	106	207	5e-11	68.9
018206_1148_2984	UniRef50_Q67Z63|Mitochondrial carrier like protein n=35 Tax=Viridiplantae RepID=Q67Z63_ARATH	2	253	5e-24	112
018207_1001_3186	UniRef50_UPI0001A82E10|hypothetical protein SORBIDRAFT_01g044660 n=2 Tax=Sorghum bicolor RepID=UPI0001A82E10	12	164	6e-17	88.6
018218_2899_1435	UniRef50_Q9C6C3|ADP-ribosylation factor GTPase-activating protein AGD2 n=3 Tax=Magnoliophyta RepID=AGD2_ARATH	2	130	6e-11	68.6
018271_1446_1855	Mt|TC96407|TOG900146	106	239	5e-48	186
018291_1847_1990	UniRef50_B9IQG5|Predicted protein (Fragment) n=9 Tax=Magnoliophyta RepID=B9IQG5_POPTR	2	220	1e-23	110
018294_0195_0388	UniRef50_Q2HRP2|Putative uncharacterized protein n=1 Tax=Medicago truncatula RepID=Q2HRP2_MEDTR	28	183	5e-05	48.9
018322_0546_1674	UniRef50_B9H4N6|Predicted protein n=8 Tax=Spermatophyta RepID=B9H4N6_POPTR	77	223	2e-07	57
018341_2785_1929	UniRef50_P20144|Wound-induced protein 1 n=10 Tax=core eudicotyledons RepID=WUN1_SOLTU	3	183	8e-08	40
018348_1632_0064	UniRef50_B9H4P0|Predicted protein n=6 Tax=Magnoliophyta RepID=B9H4P0_POPTR	131	220	8e-06	51.6
018367_2920_0282	Gm|TC205205|TOG902969	32	135	4e-42	167
018367_2920_0282	UniRef50_Q6ESI7|Os02g0664300 protein n=12 Tax=Embryophyta RepID=Q6ESI7_ORYSJ	14	115	6e-06	52
018418_1420_2695	UniRef50_O65383|F12F1.17 protein n=7 Tax=rosids RepID=O65383_ARATH	2	216	2e-21	85.5
018453_2896_3096	UniRef50_B7FM16|Putative uncharacterized protein n=1 Tax=Medicago truncatula RepID=B7FM16_MEDTR	9	192	3e-12	72.4
018509_3602_0293	UniRef50_B9IH00|Predicted protein (Fragment) n=11 Tax=Embryophyta RepID=B9IH00_POPTR	1	249	1e-36	154
018570_3591_3536	UniRef50_UPI000198303A|PREDICTED: hypothetical protein n=1 Tax=Vitis vinifera RepID=UPI000198303A	3	215	6e-30	131
018581_2391_2637	UniRef50_A7P4A4|Chromosome chr1 scaffold_5, whole genome shotgun sequence n=7 Tax=Magnoliophyta RepID=A7P4A4_VITVI	7	231	2e-22	107
018589_1859_0473	UniRef50_A7P5A0|Chromosome chr4 scaffold_6, whole genome shotgun sequence n=6 Tax=Embryophyta RepID=A7P5A0_VITVI	3	226	4e-27	116
018598_2531_2741	UniRef50_A7R0V7|Chromosome undetermined scaffold_324, whole genome shotgun sequence n=3 Tax=Vitis vinifera RepID=A7R0V7_VITVI	6	194	6e-14	78.6
018610_3994_2025	UniRef50_A7NWJ1|Chromosome chr5 scaffold_2, whole genome shotgun sequence n=1 Tax=Vitis vinifera RepID=A7NWJ1_VITVI	71	225	2e-05	46.2
018661_3866_0215	UniRef50_B9RF08|Putative uncharacterized protein n=3 Tax=core eudicotyledons RepID=B9RF08_RICCO	3	83	4e-05	49.3
018677_3589_0204	UniRef50_A7PV63|Chromosome chr4 scaffold_32, whole genome shotgun sequence n=1 Tax=Vitis vinifera RepID=A7PV63_VITVI	71	220	4e-09	62.4
018690_3786_2526	UniRef50_B9RD63|Nucleotidyltransferase, putative n=1 Tax=Ricinus communis RepID=B9RD63_RICCO	3	239	8e-29	127
018699_4054_1789	UniRef50_Q9C9I5|AT1G71480 protein n=1 Tax=Arabidopsis thaliana RepID=Q9C9I5_ARATH	3	197	3e-23	109
018706_3228_0951	UniRef50_B9GN30|Predicted protein n=7 Tax=Magnoliophyta RepID=B9GN30_POPTR	3	197	6e-16	85.1
018717_0284_0771	UniRef50_Q5NBM2|cDNA clone:J023019E21, full insert sequence n=8 Tax=Magnoliophyta RepID=Q5NBM2_ORYSJ	35	256	7e-28	124
018740_3030_1261	UniRef50_Q9SKI4|At2g06510 n=8 Tax=Embryophyta RepID=Q9SKI4_ARATH	1	243	4e-37	155
018814_3468_1067	UniRef50_Q9LUF7|Emb|CAB86899.1 n=9 Tax=Magnoliophyta RepID=Q9LUF7_ARATH	50	163	7e-05	48.5
018856_3015_1398	UniRef50_B9I1X4|Predicted protein n=1 Tax=Populus trichocarpa RepID=B9I1X4_POPTR	1	203	3e-08	52
018870_1836_0976	UniRef50_Q5GFS0|Isopentenyl transferase n=2 Tax=Papilionoideae RepID=Q5GFS0_SOYBN	1	267	3e-37	155
018895_0629_1601	UniRef50_Q9LRT1|Leucine-rich repeat receptor-like protein kinase n=14 Tax=Magnoliophyta RepID=Q9LRT1_ARATH	2	241	5e-10	65.5
018905_3729_1601	UniRef50_B7RDP9|Putative uncharacterized protein n=1 Tax=Marinitoga piezophila KA3 RepID=B7RDP9_9THEM	3	137	7e-10	65.1
018918_1542_2135	UniRef50_B5BSW7|Cytochrome P450 88D2 n=1 Tax=Medicago truncatula RepID=B5BSW7_MEDTR	3	260	2e-31	136
018953_0650_0486	UniRef50_Q9W3W8|60S ribosomal protein L17 n=90 Tax=Eukaryota RepID=RL17_DROME	3	200	3e-16	86.3
018957_3434_2513	UniRef50_Q9FIL6|At5g58950 n=10 Tax=core eudicotyledons RepID=Q9FIL6_ARATH	2	265	2e-35	149
018958_1130_1375	UniRef50_B9RRB4|Rad7, putative n=1 Tax=Ricinus communis RepID=B9RRB4_RICCO	3	173	7e-13	75.1
019014_3480_1402	UniRef50_A7QWQ7|Chromosome chr16 scaffold_207, whole genome shotgun sequence n=3 Tax=core eudicotyledons RepID=A7QWQ7_VITVI	1	249	1e-28	127
019026_1418_1388	UniRef50_Q9FI55|Emb|CAB61034.1 n=4 Tax=Magnoliophyta RepID=Q9FI55_ARATH	59	256	6e-14	78.6
019027_3290_0619	UniRef50_B9MZ96|Predicted protein n=1 Tax=Populus trichocarpa RepID=B9MZ96_POPTR	17	236	1e-23	109
019055_1348_1745	UniRef50_Q9ZUX0|At2g27680/F15K20.22 n=26 Tax=cellular organisms RepID=Q9ZUX0_ARATH	140	244	6e-13	75.1
019067_0687_1593	UniRef50_Q9FFJ4|Emb|CAB81597.1 n=14 Tax=Magnoliophyta RepID=Q9FFJ4_ARATH	3	233	1e-26	120
019074_1458_1756	UniRef50_Q1RSI2|Intracellular chloride channel n=6 Tax=Papilionoideae RepID=Q1RSI2_MEDTR	33	200	5e-08	58.9
019100_2750_0772	UniRef50_A7P0R9|Chromosome chr19 scaffold_4, whole genome shotgun sequence n=5 Tax=Magnoliophyta RepID=A7P0R9_VITVI	5	244	7e-25	114
019136_3098_2247	UniRef50_B9SP53|Glucan endo-1,3-beta-glucosidase, putative n=2 Tax=Ricinus communis RepID=B9SP53_RICCO	1	216	1e-28	127
019148_0925_0876	Mt|TC107785|TOG898095	4	219	6e-72	266
019148_0925_0876	UniRef50_B9MZE8|Predicted protein n=11 Tax=Magnoliophyta RepID=B9MZE8_POPTR	2	220	1e-28	127
019178_2637_3090	UniRef50_Q7XWP3|Probable protein transport Sec1a n=11 Tax=Magnoliophyta RepID=SEC1A_ORYSJ	1	217	7e-20	76.3
019211_1067_3052	UniRef50_Q54JC8|Phosphoribosylformylglycinamidine synthase n=1 Tax=Dictyostelium discoideum RepID=PUR4_DICDI	1	238	7e-12	58.9
019223_2540_0197	UniRef50_A7PAF1|Chromosome chr14 scaffold_9, whole genome shotgun sequence n=4 Tax=Magnoliophyta RepID=A7PAF1_VITVI	2	199	3e-13	76.3
019250_1835_1835	UniRef50_B9RLK6|LIGULELESS1 protein, putative n=1 Tax=Ricinus communis RepID=B9RLK6_RICCO	29	229	2e-06	53.9
019264_1858_2635	UniRef50_Q8S5D7|Putative gag-pol polyprotein n=1 Tax=Oryza sativa Japonica Group RepID=Q8S5D7_ORYSJ	8	280	4e-23	108
019320_0988_0514	UniRef50_B9HGN6|Predicted protein n=3 Tax=core eudicotyledons RepID=B9HGN6_POPTR	3	245	6e-29	128
019325_3014_2043	UniRef50_Q2HRH4|Putative uncharacterized protein n=2 Tax=Medicago truncatula RepID=Q2HRH4_MEDTR	48	110	1e-05	50.8
019332_1582_1580	UniRef50_Q9ASS7|At1g58030 n=27 Tax=Embryophyta RepID=Q9ASS7_ARATH	38	235	2e-26	120
019361_3289_1808	UniRef50_A8I8X8|ATP citrate lyase, subunit B n=1 Tax=Chlamydomonas reinhardtii RepID=A8I8X8_CHLRE	13	222	6e-12	72
019373_1807_1793	UniRef50_A7P8G1|Chromosome chr3 scaffold_8, whole genome shotgun sequence n=8 Tax=core eudicotyledons RepID=A7P8G1_VITVI	2	220	3e-30	132
019375_1710_1811	UniRef50_B9INN7|Predicted protein n=1 Tax=Populus trichocarpa RepID=B9INN7_POPTR	135	218	6e-06	52
019375_3017_1795	UniRef50_P53536|Alpha-1,4 glucan phosphorylase L isozyme, chloroplastic/amyloplastic n=33 Tax=root RepID=PHSL_VICFA	1	210	4e-28	125
019445_1772_0279	UniRef50_C1HUN3|Putative uncharacterized protein n=3 Tax=Bacteria RepID=C1HUN3_9ESCH	101	206	5e-11	67
019500_3796_2306	UniRef50_B9GQW5|Predicted protein (Fragment) n=2 Tax=Malpighiales RepID=B9GQW5_POPTR	2	235	4e-30	132
019509_0865_1548	UniRef50_Q3BKI0|Putative uncharacterized protein n=1 Tax=Magnetospirillum gryphiswaldense RepID=Q3BKI0_9PROT	2	252	6e-07	53.1
019612_3016_0409	UniRef50_UPI0001984057|PREDICTED: similar to cysteine protease Cp5 n=1 Tax=Vitis vinifera RepID=UPI0001984057	3	163	1e-06	37.7
019640_3191_0743	UniRef50_A7QKI7|Chromosome chr2 scaffold_112, whole genome shotgun sequence n=1 Tax=Vitis vinifera RepID=A7QKI7_VITVI	3	161	6e-05	48.5
019673_4016_1968	UniRef50_Q8W413|Beta-fructofuranosidase, insoluble isoenzyme CWINV4 n=97 Tax=Magnoliophyta RepID=INV4_ARATH	12	218	1e-16	87.8
019682_1506_3396	UniRef50_UPI0001984E5E|PREDICTED: hypothetical protein n=1 Tax=Vitis vinifera RepID=UPI0001984E5E	6	101	7e-10	65.1
019709_3737_0661	Mt|TC98262|TOG912898	1	179	2e-68	254
019709_3737_0661	UniRef50_A8MR56|Uncharacterized protein At3g53930.2 n=13 Tax=Magnoliophyta RepID=A8MR56_ARATH	2	178	3e-21	102
019727_1463_3182	UniRef50_Q9SJY2|Putative uncharacterized protein At2g22530 n=2 Tax=Arabidopsis thaliana RepID=Q9SJY2_ARATH	5	139	2e-11	70.5
019791_1358_2439	UniRef50_A7PL24|Chromosome chr7 scaffold_20, whole genome shotgun sequence n=3 Tax=core eudicotyledons RepID=A7PL24_VITVI	77	208	4e-11	69.3
019811_3466_0911	UniRef50_Q9M9U0|Putative glycosyltransferase 4 n=22 Tax=Embryophyta RepID=GT4_ARATH	3	236	8e-32	137
019818_1193_2398	UniRef50_P49077|Aspartate carbamoyltransferase, chloroplastic n=28 Tax=cellular organisms RepID=PYRB_ARATH	3	230	1e-30	134
019830_1721_2101	UniRef50_Q2R1A9|Retrotransposon protein, putative, Ty3-gypsy subclass n=5 Tax=Oryza sativa Japonica Group RepID=Q2R1A9_ORYSJ	42	247	1e-07	54.3
019835_0958_0668	UniRef50_B9RK58|Ectonucleotide pyrophosphatase/phosphodiesterase, putative n=3 Tax=Magnoliophyta RepID=B9RK58_RICCO	47	208	4e-14	79
019874_2708_0199	UniRef50_Q9FYA9|SC35-like splicing factor SCL30, 30 kD n=14 Tax=Viridiplantae RepID=Q9FYA9_ARATH	32	166	3e-17	89.4
019878_1916_1212	UniRef50_C1HUN3|Putative uncharacterized protein n=3 Tax=Bacteria RepID=C1HUN3_9ESCH	10	132	4e-05	49.3
019895_1677_0534	UniRef50_Q69NF7|Os09g0530000 protein n=6 Tax=Embryophyta RepID=Q69NF7_ORYSJ	1	144	2e-11	70.1
019900_2219_0772	UniRef50_B9IC34|Predicted protein (Fragment) n=4 Tax=core eudicotyledons RepID=B9IC34_POPTR	27	272	4e-13	75.9
019903_1221_0557	UniRef50_B2ZTC6|BEL14 protein (Fragment) n=5 Tax=Magnoliophyta RepID=B2ZTC6_9SOLN	98	253	4e-21	102
019904_1806_1691	UniRef50_Q5GAR2|Putative uncharacterized protein n=1 Tax=Zea mays RepID=Q5GAR2_MAIZE	1	238	3e-22	69.7
019922_2964_1115	UniRef50_B9N5X1|Predicted protein (Fragment) n=5 Tax=rosids RepID=B9N5X1_POPTR	3	224	4e-25	115
019939_1674_3782	UniRef50_Q3BKI1|Putative uncharacterized protein n=6 Tax=Bacteria RepID=Q3BKI1_9PROT	13	231	2e-13	76.6
019948_2321_2138	UniRef50_Q96303|Inorganic phosphate transporter 1-4 n=58 Tax=Embryophyta RepID=PHT14_ARATH	3	224	5e-29	128
019949_1060_2233	UniRef50_Q05153|FACT complex subunit SSRP1 n=25 Tax=Embryophyta RepID=SSRP1_ARATH	30	200	1e-20	100
019963_2767_1394	UniRef50_A5ANY5|Putative uncharacterized protein n=1 Tax=Vitis vinifera RepID=A5ANY5_VITVI	3	251	4e-29	129
020072_3589_0241	UniRef50_B9RQW5|Putative uncharacterized protein n=2 Tax=core eudicotyledons RepID=B9RQW5_RICCO	1	223	3e-13	72
020100_3053_1477	UniRef50_A7QG27|Chromosome undetermined scaffold_91, whole genome shotgun sequence n=3 Tax=core eudicotyledons RepID=A7QG27_VITVI	2	256	8e-16	84.7
020142_3662_2115	UniRef50_A5BCQ1|Chromosome undetermined scaffold_221, whole genome shotgun sequence n=14 Tax=Magnoliophyta RepID=A5BCQ1_VITVI	1	249	3e-39	162
020167_1964_0826	UniRef50_A0JQ16|AT1G67060 protein n=14 Tax=Embryophyta RepID=A0JQ16_ARATH	3	216	5e-06	42.7
020284_0921_1978	UniRef50_Q9ZPJ8|Ammonium transporter 1 member 2 n=135 Tax=Embryophyta RepID=AMT12_ARATH	3	116	4e-10	65.9
020359_1756_0471	UniRef50_Q9SR44|F12A21.22 n=32 Tax=Eukaryota RepID=Q9SR44_ARATH	12	272	1e-33	143
020395_3779_0488	UniRef50_Q7XBD2|Retrotransposon Opie-2 n=1 Tax=Zea mays RepID=Q7XBD2_MAIZE	31	222	1e-23	110
020486_0744_2892	Mt|TC112087|TOG905343	4	166	2e-52	200
020486_0744_2892	UniRef50_Q7XXC5|OSJNBa0027O01.13 protein n=8 Tax=Magnoliophyta RepID=Q7XXC5_ORYSJ	1	163	5e-05	41.2
020511_0681_0446	UniRef50_B9SHV9|Leng8 protein, putative n=2 Tax=core eudicotyledons RepID=B9SHV9_RICCO	1	258	4e-23	108
020518_1277_3774	UniRef50_Q2HU05|Integrase, catalytic region; Zinc finger, CCHC-type; Peptidase aspartic, catalytic n=2 Tax=Medicago truncatula RepID=Q2HU05_MEDTR	19	243	4e-26	119
020574_1056_0723	UniRef50_B9RTM7|Type I inositol polyphosphate 5-phosphatase, putative n=1 Tax=Ricinus communis RepID=B9RTM7_RICCO	1	249	4e-42	172
020610_2841_3163	UniRef50_A4RQ39|Putative uncharacterized protein n=2 Tax=Sordariomycetes RepID=A4RQ39_MAGGR	2	238	9e-23	107
020680_3853_3357	UniRef50_A5B973|Putative uncharacterized protein n=1 Tax=Vitis vinifera RepID=A5B973_VITVI	85	204	6e-05	48.5
020684_1585_1200	UniRef50_Q9SE03|Copper chaperone homolog CCH n=2 Tax=Papilionoideae RepID=Q9SE03_SOYBN	1	250	2e-22	73.9
020701_3147_1702	UniRef50_A5BNT1|Putative uncharacterized protein n=1 Tax=Vitis vinifera RepID=A5BNT1_VITVI	3	215	5e-29	128
020705_3258_0410	UniRef50_B9PB02|Predicted protein n=2 Tax=Malpighiales RepID=B9PB02_POPTR	136	243	5e-05	48.9
020719_3594_3171	UniRef50_Q6RZV4|Retrotransposon-like protein n=1 Tax=Musa acuminata RepID=Q6RZV4_MUSAC	1	238	8e-17	61.6
020759_2498_0473	UniRef50_O82022|ENBP1 protein n=3 Tax=Papilionoideae RepID=O82022_MEDTR	2	265	1e-18	94.4
020780_3050_0822	UniRef50_O23429|Vesicle-associated membrane protein 724 n=50 Tax=Embryophyta RepID=VA724_ARATH	2	109	4e-08	59.3
020781_0255_2443	UniRef50_O65020|Ethylene-overproduction protein 1 n=10 Tax=Magnoliophyta RepID=ETO1_ARATH	3	230	3e-31	135
020816_0377_0929	UniRef50_Q9ZVY6|T25N20.17 n=32 Tax=Embryophyta RepID=Q9ZVY6_ARATH	2	245	3e-22	91.7
020844_1735_0905	UniRef50_Q10N84|Os03g0278800 protein n=6 Tax=Magnoliophyta RepID=Q10N84_ORYSJ	1	207	1e-15	84.3
021007_3525_0609	UniRef50_B9RT53|GTP binding protein, putative n=1 Tax=Ricinus communis RepID=B9RT53_RICCO	16	165	2e-11	70.5
021042_0982_1082	UniRef50_A2Q3G0|Heat shock protein DnaJ n=4 Tax=Magnoliophyta RepID=A2Q3G0_MEDTR	3	194	1e-18	94.4
021058_0403_1571	UniRef50_B9IE30|Predicted protein n=6 Tax=Magnoliophyta RepID=B9IE30_POPTR	2	244	3e-30	132
021068_1438_0348	UniRef50_Q9ZU72|Putative flavonol 3-O-glucosyltransferase n=5 Tax=Arabidopsis thaliana RepID=Q9ZU72_ARATH	3	224	2e-11	70.1
021088_1891_2552	UniRef50_P48735|Isocitrate dehydrogenase [NADP], mitochondrial n=615 Tax=cellular organisms RepID=IDHP_HUMAN	1	189	9e-20	97.8
021094_1190_0783	UniRef50_B9HRT2|Predicted protein n=3 Tax=Malpighiales RepID=B9HRT2_POPTR	27	161	6e-08	58.5
021099_2549_1563	UniRef50_Q1YII1|Putative uncharacterized protein n=1 Tax=Aurantimonas manganoxydans SI85-9A1 RepID=Q1YII1_MOBAS	28	211	3e-09	44.3
021110_2692_0339	UniRef50_Q94G54|Cell division control protein 6 n=3 Tax=Arabidopsis thaliana RepID=Q94G54_ARATH	1	186	1e-18	94.4
021137_2734_2912	UniRef50_A7QYD3|Chromosome undetermined scaffold_245, whole genome shotgun sequence n=16 Tax=Magnoliophyta RepID=A7QYD3_VITVI	2	211	3e-09	62.8
021222_1373_3372	UniRef50_Q66GP0|At5g67385 n=6 Tax=Magnoliophyta RepID=Q66GP0_ARATH	2	181	1e-20	100
021230_1655_0126	UniRef50_UPI0001985502|PREDICTED: hypothetical protein n=1 Tax=Vitis vinifera RepID=UPI0001985502	19	273	6e-35	148
021265_1226_2147	UniRef50_A7QXU0|Chromosome undetermined scaffold_232, whole genome shotgun sequence n=6 Tax=Vitis vinifera RepID=A7QXU0_VITVI	2	135	2e-13	64.3
021268_2147_1436	UniRef50_Q5PP19|At5g45275 n=7 Tax=core eudicotyledons RepID=Q5PP19_ARATH	12	188	2e-22	107
021280_2608_1674	UniRef50_A7QP45|Chromosome chr1 scaffold_136, whole genome shotgun sequence n=3 Tax=core eudicotyledons RepID=A7QP45_VITVI	6	206	7e-20	98.2
021286_0499_1291	UniRef50_P46086|Mevalonate kinase n=12 Tax=Embryophyta RepID=KIME_ARATH	2	233	1e-16	55.1
021340_0318_1665	UniRef50_Q710T7|Gag-pol polyprotein n=11 Tax=core eudicotyledons RepID=Q710T7_POPDE	1	147	1e-09	64.3
021369_0972_1773	UniRef50_A7PEG9|Chromosome chr11 scaffold_13, whole genome shotgun sequence n=2 Tax=Vitis vinifera RepID=A7PEG9_VITVI	80	271	4e-28	125
021371_1933_1939	UniRef50_C0P6K2|Putative uncharacterized protein n=3 Tax=Andropogoneae RepID=C0P6K2_MAIZE	4	258	2e-34	146
021376_3156_0487	UniRef50_Q3E9U8|Uncharacterized protein At4g28706.3 n=19 Tax=Embryophyta RepID=Q3E9U8_ARATH	3	92	7e-05	48.5
021387_2554_2575	UniRef50_A5AJL7|Putative uncharacterized protein n=1 Tax=Vitis vinifera RepID=A5AJL7_VITVI	2	163	2e-08	60.5
021392_0486_1002	UniRef50_B9SBC6|Spotted leaf protein, putative n=1 Tax=Ricinus communis RepID=B9SBC6_RICCO	3	215	9e-23	107
021407_2886_1199	UniRef50_Q8LB47|GrpE protein homolog n=30 Tax=Viridiplantae RepID=Q8LB47_ARATH	3	180	2e-08	51.2
021409_3057_2197	UniRef50_A2Q480|Emr1, related n=1 Tax=Medicago truncatula RepID=A2Q480_MEDTR	1	195	9e-28	124
021410_0523_3475	UniRef50_A9PGC3|Predicted protein n=1 Tax=Populus trichocarpa RepID=A9PGC3_POPTR	30	260	3e-05	49.7
021480_1282_0929	UniRef50_B9HCJ6|Predicted protein n=4 Tax=core eudicotyledons RepID=B9HCJ6_POPTR	4	258	5e-05	48.9
021481_2827_2188	UniRef50_B9IJP4|Multidrug/pheromone exporter, MDR family, ABC transporter family (Fragment) n=19 Tax=cellular organisms RepID=B9IJP4_POPTR	11	250	6e-27	121
021506_3432_1170	UniRef50_A5BRB0|Putative uncharacterized protein n=1 Tax=Vitis vinifera RepID=A5BRB0_VITVI	131	265	4e-17	89
021522_3215_0169	UniRef50_B1BED5|Putative uncharacterized protein n=10 Tax=Clostridiales RepID=B1BED5_CLOBO	2	172	1e-11	70.9
021561_1894_1541	UniRef50_B9SZP1|Putative uncharacterized protein n=2 Tax=core eudicotyledons RepID=B9SZP1_RICCO	7	237	2e-12	73.6
021590_2509_0157	UniRef50_B9IQH9|Predicted protein n=3 Tax=Populus RepID=B9IQH9_POPTR	17	163	2e-20	99.8
021615_0258_1614	UniRef50_B9RQT1|Protein phosphatase 2c, putative n=5 Tax=Magnoliophyta RepID=B9RQT1_RICCO	2	217	4e-28	125
021620_0914_0994	UniRef50_Q9FMT1|3-isopropylmalate dehydrogenase 3, chloroplastic n=373 Tax=cellular organisms RepID=LEU33_ARATH	168	254	1e-07	57.8
021630_3024_0806	UniRef50_Q2HW78|RNA-directed DNA polymerase (Reverse transcriptase) n=1 Tax=Medicago truncatula RepID=Q2HW78_MEDTR	2	166	2e-16	86.7
021718_2238_2383	UniRef50_B9T4A6|Glutathione peroxidase n=10 Tax=cellular organisms RepID=B9T4A6_RICCO	2	265	1e-30	134
021776_1446_0372	UniRef50_O04517|F21M12.36 protein n=2 Tax=rosids RepID=O04517_ARATH	2	267	3e-08	59.3
021798_1411_2528	UniRef50_B7FN34|Putative uncharacterized protein n=1 Tax=Medicago truncatula RepID=B7FN34_MEDTR	129	230	4e-11	69.3
021811_1701_1806	UniRef50_A7QZH2|Chromosome chr7 scaffold_275, whole genome shotgun sequence n=3 Tax=Vitis vinifera RepID=A7QZH2_VITVI	4	285	9e-18	91.3
021835_2342_0363	UniRef50_Q9S9Q4|F26G16.7 protein n=2 Tax=Magnoliophyta RepID=Q9S9Q4_ARATH	2	172	5e-19	95.5
021846_1327_1034	UniRef50_UPI0001A836E4|hypothetical protein SORBIDRAFT_02g043510 n=1 Tax=Sorghum bicolor RepID=UPI0001A836E4	46	204	7e-07	55.1
021877_0685_1543	UniRef50_B8R4A3|Hypothetical chloroplast RF21 n=1 Tax=Trifolium subterraneum RepID=B8R4A3_TRISU	8	151	1e-08	60.8
021880_2655_1112	UniRef50_A5BCK5|Putative uncharacterized protein n=1 Tax=Vitis vinifera RepID=A5BCK5_VITVI	4	196	2e-20	83.6
021914_0891_2845	UniRef50_A7Q5Z0|Chromosome chr14 scaffold_54, whole genome shotgun sequence n=3 Tax=core eudicotyledons RepID=A7Q5Z0_VITVI	32	247	1e-17	90.5
021966_1937_1470	UniRef50_Q9FNN3|Similarity to unknown protein n=8 Tax=core eudicotyledons RepID=Q9FNN3_ARATH	1	237	4e-23	108
022055_0068_0607	UniRef50_B9HA14|Predicted protein n=10 Tax=Magnoliophyta RepID=B9HA14_POPTR	3	197	5e-21	102
022065_0488_1735	UniRef50_A5KL04|Putative uncharacterized protein n=12 Tax=Bacteria RepID=A5KL04_9FIRM	3	170	1e-08	61.2
022079_2432_1589	UniRef50_B9GU93|Predicted protein n=3 Tax=Magnoliophyta RepID=B9GU93_POPTR	19	210	2e-13	76.6
022132_1795_0565	UniRef50_B9RPT8|Putative uncharacterized protein n=1 Tax=Ricinus communis RepID=B9RPT8_RICCO	3	158	1e-08	61.2
022133_1168_2218	UniRef50_B9I028|Predicted protein n=4 Tax=Magnoliophyta RepID=B9I028_POPTR	3	257	6e-19	95.1
022136_1857_1631	UniRef50_A7PUE2|Chromosome chr7 scaffold_31, whole genome shotgun sequence n=6 Tax=core eudicotyledons RepID=A7PUE2_VITVI	5	208	2e-16	87
022232_0328_0431	UniRef50_Q9FM01|Probable UDP-glucose 6-dehydrogenase 2 n=13 Tax=cellular organisms RepID=UGDH2_ARATH	3	233	1e-32	140
022241_3936_0581	UniRef50_B9H6E8|Predicted protein n=4 Tax=core eudicotyledons RepID=B9H6E8_POPTR	2	208	1e-18	94.4
022331_0611_0625	UniRef50_Q3E7D0|Nucleobase-ascorbate transporter 12 n=12 Tax=Magnoliophyta RepID=NAT12_ARATH	3	104	1e-07	57.4
022363_2329_0351	UniRef50_Q9ZQR5|At2g14530/T13P21.9 n=11 Tax=Magnoliophyta RepID=Q9ZQR5_ARATH	3	53	8e-05	47.8
022366_3330_2587	UniRef50_B9GEL0|Predicted protein n=2 Tax=Malpighiales RepID=B9GEL0_POPTR	2	256	4e-21	102
022426_3165_2286	UniRef50_B9HVJ7|Predicted protein n=3 Tax=Populus trichocarpa RepID=B9HVJ7_POPTR	2	244	6e-19	95.1
022430_3536_0355	UniRef50_Q9ZR11|Putative uncharacterized protein AT4g03200 n=1 Tax=Arabidopsis thaliana RepID=Q9ZR11_ARATH	19	181	5e-15	75.9
022462_0395_2085	UniRef50_Q9MB73|Limonoid UDP-glucosyltransferase n=93 Tax=core eudicotyledons RepID=LGT_CITUN	56	142	1e-05	51.2
022468_2716_2332	UniRef50_Q6RET6|Calcium and calcium/calmodulin-dependent serine/threonine-protein kinase (Fragment) n=45 Tax=Embryophyta RepID=CCAMK_PEA	2	241	4e-26	119
022473_3538_1887	UniRef50_Q11YQ3|Gliding motility-related protein n=2 Tax=Sphingobacteriales RepID=Q11YQ3_CYTH3	4	186	2e-10	67
022474_3968_2564	UniRef50_Q3E7I5|Protein FAR1-RELATED SEQUENCE 12 n=4 Tax=rosids RepID=FRS12_ARATH	3	233	2e-26	120
022501_0591_0830	UniRef50_Q9ZQ93|Putative uncharacterized protein At2g36810 n=1 Tax=Arabidopsis thaliana RepID=Q9ZQ93_ARATH	71	268	2e-15	83.2
022529_3503_1517	UniRef50_A7NYI1|Chromosome chr6 scaffold_3, whole genome shotgun sequence n=5 Tax=core eudicotyledons RepID=A7NYI1_VITVI	1	261	5e-18	92
022540_0599_0685	UniRef50_Q8VZG5|At1g78060/F28K19_32 n=31 Tax=Magnoliophyta RepID=Q8VZG5_ARATH	90	261	2e-09	59.7
022562_1583_1825	UniRef50_Q9FZ22|Probable glycerol-3-phosphate acyltransferase 2 n=4 Tax=core eudicotyledons RepID=GPAT2_ARATH	10	252	8e-17	88.2
022590_1621_3315	UniRef50_C4QFR3|DEAD box ATP-dependent RNA helicase, putative n=1 Tax=Schistosoma mansoni RepID=C4QFR3_SCHMA	2	88	6e-06	52
022618_0152_0072	UniRef50_Q9FG57|Transmembrane protein FT27/PFT27-like n=14 Tax=Embryophyta RepID=Q9FG57_ARATH	2	79	2e-06	53.9
022625_2795_1454	UniRef50_Q84TI6|Cyclin-dependent kinase E-1 n=21 Tax=Eukaryota RepID=CDKE1_ARATH	4	204	4e-21	102
022626_1873_0500	UniRef50_B9HPZ3|Predicted protein n=7 Tax=Magnoliophyta RepID=B9HPZ3_POPTR	11	196	2e-12	73.2
022626_3580_1335	UniRef50_Q9FNC1|Emb|CAB89401.1 n=24 Tax=Spermatophyta RepID=Q9FNC1_ARATH	2	145	5e-06	52.4
022664_1165_0518	UniRef50_Q9FL33|DNA replication licensing factor MCM3 homolog n=15 Tax=Magnoliophyta RepID=MCM3_ARATH	3	221	4e-25	115
022669_3609_2438	Mt|TC98864|TOG902569	1	224	1e-106	381
022669_3609_2438	UniRef50_Q3EB66|Uncharacterized protein At3g13870.2 n=17 Tax=Magnoliophyta RepID=Q3EB66_ARATH	2	223	2e-34	146
022678_1048_1809	UniRef50_Q1JPN1|At3g28700 n=13 Tax=Embryophyta RepID=Q1JPN1_ARATH	9	219	2e-25	70.9
022686_2927_2103	UniRef50_B6SHL3|Putative uncharacterized protein n=2 Tax=Andropogoneae RepID=B6SHL3_MAIZE	4	139	2e-07	48.9
022700_3252_0502	UniRef50_UPI000023E282|hypothetical protein FG07892.1 n=1 Tax=Gibberella zeae PH-1 RepID=UPI000023E282	3	212	6e-36	151
022735_1394_1086	UniRef50_Q948Q4|Subtilisin-like serine protease n=6 Tax=core eudicotyledons RepID=Q948Q4_ARATH	3	239	1e-23	110
022739_2832_1394	UniRef50_Q9SCU8|Beta-galactosidase 14 n=11 Tax=core eudicotyledons RepID=BGL14_ARATH	43	258	3e-21	102
022744_1762_2089	UniRef50_Q9FLD5|Similarity to AAA-type ATPase n=38 Tax=Magnoliophyta RepID=Q9FLD5_ARATH	174	263	3e-07	56.2
022774_3738_2347	UniRef50_Q7DMA9|Peptidyl-prolyl isomerase PASTICCINO1 n=12 Tax=Embryophyta RepID=PAS1_ARATH	2	253	9e-36	150
022782_2394_0837	UniRef50_Q700C1|At3g13810 n=2 Tax=Arabidopsis thaliana RepID=Q700C1_ARATH	36	230	1e-29	130
022824_0720_0960	UniRef50_B9S036|Calmodulin-binding transcription activator (Camta), plants, putative n=1 Tax=Ricinus communis RepID=B9S036_RICCO	2	262	9e-31	134
022831_3115_0740	UniRef50_Q33883|Maturase (Fragment) n=798 Tax=Spermatophyta RepID=Q33883_ARATH	5	139	6e-16	85.1
022836_3065_0713	UniRef50_Q9M1W7|F-box/kelch-repeat protein SKIP30 n=7 Tax=Magnoliophyta RepID=SKI30_ARATH	2	235	7e-28	124
022877_3560_3790	UniRef50_O22216|Glycerol-3-phosphate dehydrogenase n=37 Tax=Embryophyta RepID=O22216_ARATH	3	125	7e-15	81.6
022915_1393_1371	UniRef50_Q9SZL8|Protein FAR1-RELATED SEQUENCE 5 n=11 Tax=core eudicotyledons RepID=FRS5_ARATH	2	226	1e-28	127
022927_1870_1105	UniRef50_B9N883|Predicted protein n=3 Tax=Malpighiales RepID=B9N883_POPTR	2	202	3e-22	105
022930_2429_1753	UniRef50_Q2HU05|Integrase, catalytic region; Zinc finger, CCHC-type; Peptidase aspartic, catalytic n=2 Tax=Medicago truncatula RepID=Q2HU05_MEDTR	6	222	2e-16	55.5
022986_1653_0321	UniRef50_Q9FFG6|AT5g05480/MOP10_2 n=2 Tax=rosids RepID=Q9FFG6_ARATH	1	207	2e-11	70.1
023006_2680_2106	UniRef50_Q6ESI7|Os02g0664300 protein n=12 Tax=Embryophyta RepID=Q6ESI7_ORYSJ	160	264	4e-05	49.3
023062_3424_2805	UniRef50_B9SA84|Cytochrome P450, putative n=1 Tax=Ricinus communis RepID=B9SA84_RICCO	49	228	5e-15	82
023096_4018_1421	UniRef50_Q948N8|TdcA1-ORF1-ORF2 protein (Fragment) n=2 Tax=Daucus carota RepID=Q948N8_DAUCA	3	237	6e-12	52.4
023105_4021_2481	UniRef50_B7FMW3|Putative uncharacterized protein n=1 Tax=Medicago truncatula RepID=B7FMW3_MEDTR	6	170	9e-23	107
023154_2690_1515	UniRef50_Q8LBI9|Sugar transporter ERD6-like 16 n=12 Tax=core eudicotyledons RepID=EDL16_ARATH	3	169	5e-14	55.8
023161_0700_0295	UniRef50_Q9FF50|Arabidopsis thaliana genomic DNA, chromosome 5, P1 clone:MUP24 n=17 Tax=Embryophyta RepID=Q9FF50_ARATH	4	225	1e-36	154
023178_1821_1399	UniRef50_C1HUN3|Putative uncharacterized protein n=3 Tax=Bacteria RepID=C1HUN3_9ESCH	3	208	6e-12	48.5
023200_1472_1630	UniRef50_A7PD32|Chromosome chr17 scaffold_12, whole genome shotgun sequence n=8 Tax=core eudicotyledons RepID=A7PD32_VITVI	63	239	7e-12	71.6
023209_2861_3111	UniRef50_Q8L7V3|AT5g64030/MBM17_13 n=46 Tax=Embryophyta RepID=Q8L7V3_ARATH	7	195	1e-22	107
023240_2923_2302	UniRef50_Q2MHE4|Serine/threonine-protein kinase HT1 n=7 Tax=Magnoliophyta RepID=HT1_ARATH	2	169	5e-15	82
023298_1653_2176	UniRef50_O49727|Starch synthase-like protein n=11 Tax=Embryophyta RepID=O49727_ARATH	3	242	7e-33	141
023368_1749_2577	UniRef50_UPI0001A7B238|zinc finger protein (LSD1) n=1 Tax=Arabidopsis thaliana RepID=UPI0001A7B238	4	144	8e-11	68.2
023447_1535_2177	UniRef50_Q9F713|Orf122 (Fragment) n=1 Tax=Chlorobaculum tepidum RepID=Q9F713_CHLTE	11	238	6e-13	75.1
023477_3477_2237	UniRef50_Q9ASV6|30S ribosomal protein S20, chloroplastic n=6 Tax=Embryophyta RepID=RR20_ARATH	20	100	3e-07	56.2
023503_2761_0116	UniRef50_Q9M4B4|Peroxidase (Fragment) n=1 Tax=Pinus pinaster RepID=Q9M4B4_PINPS	1	250	5e-17	86.3
023520_2941_2156	UniRef50_A7NU47|Chromosome chr18 scaffold_1, whole genome shotgun sequence n=4 Tax=eudicotyledons RepID=A7NU47_VITVI	3	146	2e-10	67
023555_2452_2403	UniRef50_A2Q609|Cyclin-like F-box; F-box protein interaction domain n=7 Tax=Medicago truncatula RepID=A2Q609_MEDTR	35	157	2e-08	60.5
023572_2927_1885	UniRef50_O23365|Cytochrome P450 97B3 n=10 Tax=Embryophyta RepID=C97B3_ARATH	104	237	3e-09	58.2
023573_3070_0318	UniRef50_Q9M3B9|ABC transporter B family member 20 n=8 Tax=cellular organisms RepID=AB20B_ARATH	2	247	6e-38	158
023643_3981_2343	UniRef50_Q43755|1-aminocyclopropane-1-carboxylate synthase n=4 Tax=Magnoliophyta RepID=Q43755_DORSP	63	248	1e-21	104
023653_1696_2057	UniRef50_A7Q7G8|Chromosome chr18 scaffold_59, whole genome shotgun sequence n=2 Tax=core eudicotyledons RepID=A7Q7G8_VITVI	7	243	2e-24	113
023653_2196_0717	UniRef50_B9GUV8|Predicted protein n=2 Tax=Malpighiales RepID=B9GUV8_POPTR	22	231	4e-25	115
023659_0590_1003	UniRef50_C1HUN6|Putative uncharacterized protein n=1 Tax=Escherichia sp. 3_2_53FAA RepID=C1HUN6_9ESCH	40	114	6e-06	52
023717_1003_0335	UniRef50_B9RNE1|Putative uncharacterized protein n=1 Tax=Ricinus communis RepID=B9RNE1_RICCO	45	179	1e-12	74.3
023733_2173_1013	UniRef50_A7PEE7|Chromosome chr11 scaffold_13, whole genome shotgun sequence n=15 Tax=Spermatophyta RepID=A7PEE7_VITVI	3	104	1e-08	60.8
023739_2460_0039	UniRef50_UPI00019837CD|PREDICTED: hypothetical protein n=1 Tax=Vitis vinifera RepID=UPI00019837CD	3	218	2e-24	113
023748_0428_2369	UniRef50_Q9FNY1|E2F-related protein n=5 Tax=Brassicaceae RepID=Q9FNY1_ARATH	1	261	3e-32	139
023769_3916_2279	UniRef50_B9SIF2|Putative uncharacterized protein n=1 Tax=Ricinus communis RepID=B9SIF2_RICCO	24	206	2e-13	76.6
023772_3477_0573	UniRef50_B9H148|Predicted protein n=4 Tax=core eudicotyledons RepID=B9H148_POPTR	44	205	8e-09	61.6
023840_3839_1337	UniRef50_A7NYP0|Chromosome chr6 scaffold_3, whole genome shotgun sequence n=1 Tax=Vitis vinifera RepID=A7NYP0_VITVI	69	263	3e-14	79.3
023862_0363_0559	UniRef50_B9GJS7|Chromatin remodeling complex subunit n=3 Tax=Magnoliophyta RepID=B9GJS7_POPTR	3	192	8e-11	46.2
023882_0783_0556	UniRef50_B7FK76|Putative uncharacterized protein n=1 Tax=Medicago truncatula RepID=B7FK76_MEDTR	127	258	2e-07	57
023908_2608_2681	UniRef50_Q6I581|Probable indole-3-acetic acid-amido synthetase GH3.5 n=18 Tax=Magnoliophyta RepID=GH35_ORYSJ	2	181	3e-16	86.3
023921_1759_2272	UniRef50_Q0DCJ8|Os06g0320200 protein n=15 Tax=Magnoliophyta RepID=Q0DCJ8_ORYSJ	4	87	1e-07	57.4
023929_0779_0724	UniRef50_B9GHH5|Predicted protein n=1 Tax=Populus trichocarpa RepID=B9GHH5_POPTR	3	218	2e-18	93.6
023948_3824_1097	UniRef50_Q5W7F2|ADP-ribosylation factor GTPase-activating protein AGD3 n=8 Tax=Magnoliophyta RepID=AGD3_ARATH	1	213	6e-21	101
023967_3608_2716	UniRef50_P35450|Elongation factor G, chloroplastic (Fragment) n=32 Tax=cellular organisms RepID=EFGC_PEA	91	231	4e-18	92.4
024052_4023_1444	UniRef50_B5LMR8|Hypothetical chloroplast RF19 n=1 Tax=Cicer arietinum RepID=B5LMR8_CICAR	3	158	4e-12	72.4
024080_0742_2530	UniRef50_B9RWT8|Transporter, putative n=1 Tax=Ricinus communis RepID=B9RWT8_RICCO	2	256	1e-23	110
024104_0796_0159	UniRef50_A7QFL6|Chromosome chr8 scaffold_88, whole genome shotgun sequence n=1 Tax=Vitis vinifera RepID=A7QFL6_VITVI	3	107	6e-08	58.5
024122_1112_3167	UniRef50_B9IMD5|Predicted protein n=7 Tax=Magnoliophyta RepID=B9IMD5_POPTR	3	257	5e-37	155
024155_3266_1092	UniRef50_A7PEC5|Chromosome chr11 scaffold_13, whole genome shotgun sequence n=6 Tax=Magnoliophyta RepID=A7PEC5_VITVI	1	261	6e-38	158
024212_0979_0179	Gm|TC228832|TOG919337	3	230	2e-50	194
024212_0979_0179	UniRef50_O81698|Proline-rich protein n=3 Tax=rosids RepID=O81698_SOYBN	5	229	2e-18	93.2
024213_1557_1177	UniRef50_O64760|At2g34970 n=8 Tax=Magnoliophyta RepID=O64760_ARATH	1	256	1e-21	93.6
024214_2678_2014	UniRef50_Q4R1I9|Anthocyanidin 5,3-O-glucosyltransferase n=9 Tax=eurosids I RepID=ANGLT_ROSHC	3	218	8e-16	84.7
024217_1521_0692	UniRef50_Q8S8B4|Putative chromosome associated protein (Fragment) n=2 Tax=Arabidopsis thaliana RepID=Q8S8B4_ARATH	4	237	3e-23	109
024226_1555_2780	UniRef50_Q9SY66|Protein FAR1-RELATED SEQUENCE 11 n=19 Tax=core eudicotyledons RepID=FRS11_ARATH	2	202	5e-19	95.5
024238_0616_1943	Gm|TC230730|TOG914635	5	247	7e-75	276
024238_0616_1943	UniRef50_A7QUD9|Chromosome chr11 scaffold_177, whole genome shotgun sequence n=9 Tax=core eudicotyledons RepID=A7QUD9_VITVI	5	247	1e-29	130
024276_2435_2740	UniRef50_A7Q5C7|Chromosome undetermined scaffold_53, whole genome shotgun sequence n=4 Tax=cellular organisms RepID=A7Q5C7_VITVI	1	186	3e-14	79.7
024286_3771_0689	UniRef50_A8MQ97|Uncharacterized protein At5g20680.2 n=27 Tax=Spermatophyta RepID=A8MQ97_ARATH	1	192	8e-24	111
024313_2916_0248	UniRef50_Q7G1Q5|Os10g0544500 protein n=12 Tax=cellular organisms RepID=Q7G1Q5_ORYSJ	2	254	1e-20	78.6
024317_1584_0583	UniRef50_Q9SGN1|F3M18.23 n=13 Tax=Spermatophyta RepID=Q9SGN1_ARATH	2	272	1e-19	87
024343_3380_1759	UniRef50_Q48907|3-hexulose-6-phosphate synthase n=17 Tax=Proteobacteria RepID=HPS_METAM	63	209	2e-19	97.1
024350_2720_1826	Mt|TC106001|TOG906969	1	218	3e-98	353
024350_2720_1826	UniRef50_B9SZ05|DNA repair endonuclease xp-f / mei-9 / rad1, putative n=1 Tax=Ricinus communis RepID=B9SZ05_RICCO	3	218	3e-30	132
024396_1576_1154	UniRef50_A9PET3|Predicted protein n=2 Tax=Viridiplantae RepID=A9PET3_POPTR	123	260	4e-21	102
024408_1307_0832	UniRef50_B9IIA5|Predicted protein n=2 Tax=Malpighiales RepID=B9IIA5_POPTR	1	129	1e-16	87.8
024410_3266_1581	UniRef50_B9H7V1|SET domain protein n=2 Tax=Malpighiales RepID=B9H7V1_POPTR	1	69	4e-06	52.4
024412_0876_3144	UniRef50_B9P8P2|Predicted protein n=1 Tax=Populus trichocarpa RepID=B9P8P2_POPTR	104	253	4e-18	92.4
024459_2366_0119	UniRef50_UPI00019847A9|PREDICTED: hypothetical protein n=1 Tax=Vitis vinifera RepID=UPI00019847A9	6	233	4e-26	119
024568_3374_2158	UniRef50_A5AJG3|Putative uncharacterized protein n=1 Tax=Vitis vinifera RepID=A5AJG3_VITVI	39	242	2e-06	53.5
024600_3026_2011	UniRef50_B9MWK5|Predicted protein n=14 Tax=Embryophyta RepID=B9MWK5_POPTR	2	223	3e-30	132
024614_2636_1415	UniRef50_UPI0001984402|PREDICTED: hypothetical protein n=1 Tax=Vitis vinifera RepID=UPI0001984402	20	192	2e-09	45.8
024647_0549_1261	UniRef50_O24495|Hydroxyacylglutathione hydrolase 1, mitochondrial n=30 Tax=cellular organisms RepID=GLO2M_ARATH	6	161	5e-10	65.5
024651_1021_1891	UniRef50_Q84N34|At4g30850 n=10 Tax=Magnoliophyta RepID=Q84N34_ARATH	8	229	2e-24	113
024754_3933_0538	UniRef50_Q42521|Glutamate decarboxylase 1 n=15 Tax=Magnoliophyta RepID=DCE1_ARATH	2	249	1e-35	87.4
024806_2964_0476	UniRef50_Q6YZI8|Os08g0558600 protein n=7 Tax=Magnoliophyta RepID=Q6YZI8_ORYSJ	6	248	9e-26	117
024819_2274_3014	UniRef50_B9H200|Equilibrative nucleoside transporter n=19 Tax=Magnoliophyta RepID=B9H200_POPTR	3	245	8e-29	127
024822_0348_0100	UniRef50_B9S429|Putative uncharacterized protein n=1 Tax=Ricinus communis RepID=B9S429_RICCO	9	230	1e-06	54.3
024891_3247_2561	UniRef50_A7Q6U0|Chromosome chr12 scaffold_57, whole genome shotgun sequence n=18 Tax=Embryophyta RepID=A7Q6U0_VITVI	1	225	5e-26	118
024893_1585_3108	UniRef50_B9MXG2|Predicted protein n=2 Tax=Malpighiales RepID=B9MXG2_POPTR	1	219	2e-17	90.1
024982_3770_1136	UniRef50_O81829|Indole-3-acetic acid-amido synthetase GH3.5 n=61 Tax=Spermatophyta RepID=GH35_ARATH	59	253	8e-27	121
025030_1928_1927	Mt|TC104451|TOG935981	45	243	2e-65	244
025030_1928_1927	UniRef50_P51566|Serine/threonine-protein kinase AFC1 n=68 Tax=Viridiplantae RepID=AFC1_ARATH	2	241	1e-28	127
025081_1075_0200	UniRef50_Q8GX69|Beta-galactosidase 16 n=17 Tax=Magnoliophyta RepID=BGL16_ARATH	2	238	4e-28	125
025101_0914_1139	UniRef50_Q9FIC1|Gb|AAF19567.1 n=5 Tax=rosids RepID=Q9FIC1_ARATH	12	164	2e-14	80.1
025163_2261_1804	UniRef50_B9N5J9|Predicted protein n=4 Tax=core eudicotyledons RepID=B9N5J9_POPTR	8	256	1e-05	51.2
025168_4004_0624	UniRef50_B9H7K0|Predicted protein n=6 Tax=core eudicotyledons RepID=B9H7K0_POPTR	43	234	4e-14	79
025175_3926_1146	UniRef50_A7PLS7|Chromosome chr14 scaffold_21, whole genome shotgun sequence n=12 Tax=Embryophyta RepID=A7PLS7_VITVI	3	264	1e-09	53.1
025187_1266_0371	UniRef50_A2Q609|Cyclin-like F-box; F-box protein interaction domain n=7 Tax=Medicago truncatula RepID=A2Q609_MEDTR	13	216	1e-08	61.2
025240_1321_0833	UniRef50_B9RFL4|Putative uncharacterized protein n=1 Tax=Ricinus communis RepID=B9RFL4_RICCO	3	266	3e-27	122
025244_3803_1313	UniRef50_A7PY22|Chromosome chr15 scaffold_37, whole genome shotgun sequence n=11 Tax=Magnoliophyta RepID=A7PY22_VITVI	3	89	1e-05	51.2
025253_3047_2815	UniRef50_B9HHN5|Predicted protein n=4 Tax=Magnoliophyta RepID=B9HHN5_POPTR	2	250	2e-34	146
025256_2341_1952	UniRef50_C4J5I4|Putative uncharacterized protein n=2 Tax=Andropogoneae RepID=C4J5I4_MAIZE	6	260	3e-33	142
025290_0793_2745	UniRef50_P17745|Elongation factor Tu, chloroplastic n=141 Tax=cellular organisms RepID=EFTU_ARATH	2	109	1e-08	60.8
025293_3092_2493	UniRef50_A7QMW4|Chromosome chr14 scaffold_128, whole genome shotgun sequence n=5 Tax=core eudicotyledons RepID=A7QMW4_VITVI	1	186	2e-09	63.5
025355_1500_1930	UniRef50_Q3AKW7|ATPase n=46 Tax=cellular organisms RepID=Q3AKW7_SYNSC	3	209	1e-20	100
025359_1728_2860	UniRef50_B9I949|Predicted protein n=1 Tax=Populus trichocarpa RepID=B9I949_POPTR	1	267	2e-40	166
025375_1826_3733	UniRef50_Q9LVZ8|Gb|AAD55470.1 n=11 Tax=core eudicotyledons RepID=Q9LVZ8_ARATH	82	264	3e-11	69.7
025384_2509_2801	UniRef50_Q9LVM0|Probable inactive receptor kinase At5g58300 n=5 Tax=Arabidopsis RepID=Y5830_ARATH	5	190	6e-16	85.1
025508_1310_0699	UniRef50_B9SYQ4|Chromodomain helicase DNA binding protein, putative n=1 Tax=Ricinus communis RepID=B9SYQ4_RICCO	4	204	9e-23	107
025534_0499_3059	UniRef50_Q94LH5|Putative uncharacterized protein OSJNBb0004M10.3 n=1 Tax=Oryza sativa Japonica Group RepID=Q94LH5_ORYSJ	3	89	1e-06	54.3
025539_3210_2175	UniRef50_B9GJX1|Predicted protein n=42 Tax=Embryophyta RepID=B9GJX1_POPTR	2	253	2e-13	77
025555_1835_0557	UniRef50_A7QAK1|Chromosome undetermined scaffold_71, whole genome shotgun sequence n=6 Tax=Magnoliophyta RepID=A7QAK1_VITVI	71	262	1e-24	114
025565_0948_0643	UniRef50_Q9SGI1|F28J7.32 protein n=2 Tax=Arabidopsis thaliana RepID=Q9SGI1_ARATH	3	239	3e-26	119
025589_3915_0233	UniRef50_A7PX83|Chromosome chr12 scaffold_36, whole genome shotgun sequence n=5 Tax=Magnoliophyta RepID=A7PX83_VITVI	3	254	3e-35	149
025601_0941_0825	UniRef50_B0LK09|Zinc finger-homeodomain protein 1 n=2 Tax=Magnoliophyta RepID=B0LK09_ESCCA	142	251	2e-05	36.6
025628_2720_2184	UniRef50_C3VAL0|Sucrose synthase n=4 Tax=Magnoliophyta RepID=C3VAL0_PHAVU	2	191	2e-16	59.3
025638_2812_0245	UniRef50_A2Q1P8|Putative uncharacterized protein n=1 Tax=Medicago truncatula RepID=A2Q1P8_MEDTR	1	150	1e-13	77.8
025692_1699_0260	UniRef50_Q04836|31 kDa ribonucleoprotein, chloroplastic n=66 Tax=cellular organisms RepID=ROC3_ARATH	13	135	8e-09	61.6
025702_2689_2319	UniRef50_Q2HT50|Putative uncharacterized protein n=1 Tax=Medicago truncatula RepID=Q2HT50_MEDTR	7	204	5e-10	65.5
025705_2977_1314	UniRef50_Q9LQ55|Dynamin-2B n=29 Tax=Embryophyta RepID=DRP2B_ARATH	2	85	8e-06	51.6
025710_0682_0730	UniRef50_Q9C5J8|Outer envelope protein of 80 kDa n=12 Tax=Embryophyta RepID=OEP80_ARATH	2	261	1e-23	90.1
025752_1057_2198	UniRef50_A2Q2Z7|Contains similarity to reverse trancriptase , related n=1 Tax=Medicago truncatula RepID=A2Q2Z7_MEDTR	9	233	3e-06	53.1
025772_4021_2018	UniRef50_C0Z2J0|AT3G21070 protein n=1 Tax=Arabidopsis thaliana RepID=C0Z2J0_ARATH	99	215	3e-05	49.7
025819_1836_2863	UniRef50_B9RQ26|Gamma-tubulin complex component, putative n=2 Tax=core eudicotyledons RepID=B9RQ26_RICCO	12	185	5e-22	105
025838_1527_1531	UniRef50_Q56WJ0|Protein phosphatase 2A regulatory subunit B'-like protein n=5 Tax=Eukaryota RepID=Q56WJ0_ARATH	35	253	3e-22	105
025841_0452_0549	UniRef50_A5AZX3|Chromosome chr8 scaffold_23, whole genome shotgun sequence n=10 Tax=core eudicotyledons RepID=A5AZX3_VITVI	3	145	2e-06	42
025856_2721_2623	UniRef50_P43293|Probable serine/threonine-protein kinase NAK n=96 Tax=Embryophyta RepID=NAK_ARATH	1	259	3e-33	130
025859_3077_1760	UniRef50_B9HES0|Predicted protein n=6 Tax=Magnoliophyta RepID=B9HES0_POPTR	2	158	2e-12	54.3
025865_2694_2891	UniRef50_Q9M9R0|F14L17.31 protein n=45 Tax=Viridiplantae RepID=Q9M9R0_ARATH	2	194	2e-21	98.2
025919_3550_1890	Mt|TC101397|TOG895126	1	130	4e-41	163
025919_3550_1890	UniRef50_A7PMA5|Chromosome chr14 scaffold_21, whole genome shotgun sequence n=8 Tax=cellular organisms RepID=A7PMA5_VITVI	3	129	5e-12	52
025942_1672_1680	UniRef50_A5B6D0|Putative uncharacterized protein n=1 Tax=Vitis vinifera RepID=A5B6D0_VITVI	45	248	3e-20	99.4
025963_3318_0613	UniRef50_O65162|Caffeoyl-CoA O-methyltransferase n=10 Tax=Embryophyta RepID=CAMT_MESCR	80	187	4e-09	62.4
025965_2739_1884	UniRef50_Q9SU58|ATPase 4, plasma membrane-type n=31 Tax=Magnoliophyta RepID=PMA4_ARATH	3	263	2e-19	97.1
025966_1181_1260	UniRef50_B9RBV0|Multidrug resistance pump, putative n=1 Tax=Ricinus communis RepID=B9RBV0_RICCO	2	247	3e-31	135
025976_1151_1058	UniRef50_B7FNH8|Putative uncharacterized protein n=1 Tax=Medicago truncatula RepID=B7FNH8_MEDTR	1	99	1e-11	70.9
025980_3820_1750	UniRef50_Q9LXS7|Citrate synthase 1, peroxisomal n=3 Tax=core eudicotyledons RepID=CISY1_ARATH	10	216	6e-28	125
026004_0507_0606	Gm|TC206060|TOG895333	38	204	2e-53	204
026004_0507_0606	UniRef50_Q9FNN2|WD-repeat protein-like n=16 Tax=Spermatophyta RepID=Q9FNN2_ARATH	38	220	2e-20	100
026012_2350_2278	UniRef50_A5CAV5|Putative uncharacterized protein n=2 Tax=cellular organisms RepID=A5CAV5_VITVI	17	112	2e-07	57
026017_0783_2301	UniRef50_B7FK63|Putative uncharacterized protein n=2 Tax=eurosids I RepID=B7FK63_MEDTR	1	168	3e-18	92.8
026175_2724_1447	UniRef50_UPI000198476C|PREDICTED: hypothetical protein n=2 Tax=Magnoliophyta RepID=UPI000198476C	1	162	1e-06	54.3
026187_3644_0243	UniRef50_UPI00019838CF|PREDICTED: hypothetical protein n=1 Tax=Vitis vinifera RepID=UPI00019838CF	20	196	4e-18	92.4
026226_1693_2778	UniRef50_A5BZ27|Putative uncharacterized protein n=1 Tax=Vitis vinifera RepID=A5BZ27_VITVI	12	239	4e-30	132
026243_3816_0820	UniRef50_C1HUN3|Putative uncharacterized protein n=3 Tax=Bacteria RepID=C1HUN3_9ESCH	109	213	3e-08	59.7
026362_3557_2473	UniRef50_Q9FIZ7|5-oxoprolinase n=67 Tax=cellular organisms RepID=OPLA_ARATH	5	217	1e-24	114
026370_2837_2123	UniRef50_UPI0001982D9F|PREDICTED: hypothetical protein n=1 Tax=Vitis vinifera RepID=UPI0001982D9F	3	229	8e-12	67
026411_2304_1437	UniRef50_P56770|Cytochrome c biogenesis protein ccsA n=391 Tax=Embryophyta RepID=CCSA_ARATH	4	219	3e-32	139
026415_3013_0710	UniRef50_A7PCI9|Chromosome chr17 scaffold_12, whole genome shotgun sequence n=5 Tax=Vitis vinifera RepID=A7PCI9_VITVI	3	227	2e-35	150
026416_3345_2066	UniRef50_A7PEK7|Chromosome chr11 scaffold_13, whole genome shotgun sequence n=4 Tax=Vitis vinifera RepID=A7PEK7_VITVI	28	273	2e-25	117
026449_1727_0130	UniRef50_Q9LIE7|Pentatricopeptide repeat-containing protein At3g22150, chloroplastic n=11 Tax=Magnoliophyta RepID=PP246_ARATH	2	202	3e-17	89.7
026507_1495_0508	UniRef50_Q6DTM5|MSH4 n=12 Tax=Embryophyta RepID=Q6DTM5_ARATH	76	222	1e-17	90.9
026509_3173_0462	UniRef50_Q1WLV6|Mitochondrial NADH:ubiquinone oxidoreductase 49kD subunit 7 (Fragment) n=1 Tax=Chlamydomonas incerta RepID=Q1WLV6_CHLIN	1	180	1e-21	104
026527_0976_1896	UniRef50_O49858|Cytochrome P450 82A3 n=15 Tax=core eudicotyledons RepID=C82A3_SOYBN	2	259	7e-18	91.7
026546_2438_2559	UniRef50_B9H454|Predicted protein n=1 Tax=Populus trichocarpa RepID=B9H454_POPTR	2	145	7e-10	65.1
026566_3338_1335	UniRef50_P50287|Isoaspartyl peptidase/L-asparaginase 1 subunit beta n=6 Tax=Embryophyta RepID=ASPG1_ARATH	5	115	2e-12	73.6
026569_2567_0493	UniRef50_A7P000|Chromosome chr6 scaffold_3, whole genome shotgun sequence n=2 Tax=Embryophyta RepID=A7P000_VITVI	4	206	8e-13	60.5
026612_1545_0558	UniRef50_B9MUE3|Predicted protein n=2 Tax=Magnoliophyta RepID=B9MUE3_POPTR	2	187	1e-18	94.4
026639_3627_3901	UniRef50_B9HK42|Predicted protein n=15 Tax=Embryophyta RepID=B9HK42_POPTR	19	235	5e-19	94.7
026659_3202_2690	UniRef50_A7QIW2|Chromosome chr2 scaffold_105, whole genome shotgun sequence n=1 Tax=Vitis vinifera RepID=A7QIW2_VITVI	3	226	2e-22	79.7
026667_0857_1226	UniRef50_B9P5L6|Predicted protein (Fragment) n=1 Tax=Populus trichocarpa RepID=B9P5L6_POPTR	6	146	1e-13	77.8
026705_4020_1845	UniRef50_A7PZA4|Chromosome chr15 scaffold_40, whole genome shotgun sequence n=8 Tax=Magnoliophyta RepID=A7PZA4_VITVI	5	265	4e-23	108
026724_1702_3760	UniRef50_Q0DI31|Cytochrome c n=20 Tax=Eukaryota RepID=CYC_ORYSJ	24	174	4e-18	65.9
026730_3995_2368	UniRef50_Q53L28|Acetolactate synthase small subunit, putative, expressed n=21 Tax=Eukaryota RepID=Q53L28_ORYSJ	9	125	8e-11	68.2
026764_1424_0152	UniRef50_B9S6A4|Dolichyl glycosyltransferase, putative n=1 Tax=Ricinus communis RepID=B9S6A4_RICCO	3	239	1e-30	134
026770_3137_1774	UniRef50_Q9FMP3|Dihydropyrimidinase n=19 Tax=Embryophyta RepID=Q9FMP3_ARATH	2	145	1e-11	71.2
026807_1686_1944	UniRef50_P92994|Trans-cinnamate 4-monooxygenase n=158 Tax=Embryophyta RepID=TCMO_ARATH	3	177	1e-14	77.8
026819_2416_2573	UniRef50_Q06915|Probable glucan endo-1,3-beta-glucosidase A6 n=24 Tax=core eudicotyledons RepID=EA6_ARATH	6	251	1e-20	100
026925_1808_0031	UniRef50_Q7X9I4|Endoplasmic oxidoreductin-2 n=27 Tax=Embryophyta RepID=ERO2_ARATH	3	119	1e-07	57.8
026932_3424_2529	UniRef50_UPI0001A85130|hypothetical protein SORBIDRAFT_03g005380 n=1 Tax=Sorghum bicolor RepID=UPI0001A85130	3	239	1e-21	104
026953_3028_1211	UniRef50_O82234|Translation initiation factor IF-3 n=8 Tax=core eudicotyledons RepID=O82234_ARATH	1	171	9e-07	54.7
027013_1508_3635	UniRef50_Q9SCY0|Phosphoglucomutase, chloroplastic n=131 Tax=root RepID=PGMP_ARATH	1	243	5e-35	148
027018_0993_2873	UniRef50_A7QWD1|Chromosome undetermined scaffold_203, whole genome shotgun sequence n=17 Tax=Vitis vinifera RepID=A7QWD1_VITVI	3	250	2e-15	55.5
027042_1436_1351	UniRef50_B9SL56|Putative uncharacterized protein n=3 Tax=core eudicotyledons RepID=B9SL56_RICCO	91	273	3e-05	49.7
027054_3153_3104	UniRef50_B6T0I9|Putative uncharacterized protein n=2 Tax=Andropogoneae RepID=B6T0I9_MAIZE	100	249	4e-12	72.4
027066_2149_1320	UniRef50_A5AWC9|Putative uncharacterized protein n=1 Tax=Vitis vinifera RepID=A5AWC9_VITVI	1	228	3e-33	142
027068_1066_2162	UniRef50_Q9FM10|Similarity to MtN3 protein n=6 Tax=core eudicotyledons RepID=Q9FM10_ARATH	65	220	2e-13	76.6
027150_3531_3102	UniRef50_Q9SI52|At2g03890/T18C20.9 n=29 Tax=Magnoliophyta RepID=Q9SI52_ARATH	2	238	1e-36	154
027188_0469_0916	UniRef50_B9IDH0|NAC domain protein, IPR003441 n=2 Tax=Malpighiales RepID=B9IDH0_POPTR	19	255	3e-36	152
027269_2199_1738	UniRef50_A7NY45|Chromosome chr6 scaffold_3, whole genome shotgun sequence n=3 Tax=Vitis vinifera RepID=A7NY45_VITVI	14	274	5e-24	112
027294_1617_0139	Mt|TC101144|TOG929015	1	201	8e-62	232
027294_1617_0139	UniRef50_B7FM42|Putative uncharacterized protein n=1 Tax=Medicago truncatula RepID=B7FM42_MEDTR	1	204	4e-26	119
027303_1666_1169	UniRef50_B9IL21|Predicted protein n=8 Tax=Magnoliophyta RepID=B9IL21_POPTR	1	111	5e-15	82
027303_3671_3396	UniRef50_B7FM52|Putative uncharacterized protein n=1 Tax=Medicago truncatula RepID=B7FM52_MEDTR	5	265	2e-17	90.1
027311_2740_1009	UniRef50_B9HT96|Predicted protein n=2 Tax=Populus trichocarpa RepID=B9HT96_POPTR	1	243	1e-11	70.9
027340_2516_2064	UniRef50_UPI000198582C|PREDICTED: hypothetical protein n=1 Tax=Vitis vinifera RepID=UPI000198582C	3	146	5e-18	92
027381_0688_1520	UniRef50_Q9SZS5|Proton pump interactor n=10 Tax=core eudicotyledons RepID=Q9SZS5_ARATH	46	156	9e-05	48.1
027399_3584_1600	UniRef50_Q9M291|Protein transport protein Sec24-like CEF n=16 Tax=Embryophyta RepID=SC24C_ARATH	1	213	3e-29	129
027406_1091_0301	UniRef50_A7QAV3|Chromosome chr5 scaffold_72, whole genome shotgun sequence n=3 Tax=Magnoliophyta RepID=A7QAV3_VITVI	2	199	2e-24	113
027488_1725_0478	UniRef50_A7PPB6|Chromosome chr8 scaffold_23, whole genome shotgun sequence n=22 Tax=Embryophyta RepID=A7PPB6_VITVI	3	203	2e-19	97.1
027489_1916_1462	UniRef50_B9H2K5|Predicted protein n=10 Tax=core eudicotyledons RepID=B9H2K5_POPTR	6	221	9e-10	64.7
027495_3487_0295	UniRef50_A7QWQ2|Chromosome chr16 scaffold_207, whole genome shotgun sequence n=2 Tax=Vitis vinifera RepID=A7QWQ2_VITVI	12	140	3e-17	89.7
027525_3797_1092	UniRef50_A7PN76|Chromosome chr1 scaffold_22, whole genome shotgun sequence n=5 Tax=core eudicotyledons RepID=A7PN76_VITVI	1	138	9e-12	71.2
027562_2444_0552	UniRef50_A8I8X8|ATP citrate lyase, subunit B n=1 Tax=Chlamydomonas reinhardtii RepID=A8I8X8_CHLRE	3	255	9e-14	59.7
027612_1616_0163	UniRef50_A7QIJ0|Chromosome chr9 scaffold_104, whole genome shotgun sequence n=6 Tax=Magnoliophyta RepID=A7QIJ0_VITVI	2	241	1e-21	104
027670_0928_0381	UniRef50_B9GFB3|Predicted protein n=1 Tax=Populus trichocarpa RepID=B9GFB3_POPTR	3	209	2e-29	130
027711_1799_2258	UniRef50_B9R7S4|Putative uncharacterized protein n=1 Tax=Ricinus communis RepID=B9R7S4_RICCO	2	103	4e-06	52.8
027736_1193_2502	UniRef50_A5BGY6|Chromosome undetermined scaffold_690, whole genome shotgun sequence n=7 Tax=core eudicotyledons RepID=A5BGY6_VITVI	1	207	5e-26	118
027739_1656_0687	UniRef50_B9GMC8|Predicted protein n=12 Tax=Magnoliophyta RepID=B9GMC8_POPTR	1	204	3e-19	96.3
027742_1613_0739	UniRef50_B9SS17|Zuotin, putative n=3 Tax=Magnoliophyta RepID=B9SS17_RICCO	3	209	4e-14	79
027782_1419_2066	UniRef50_Q9LUW0|Lipoxygenase 5, chloroplastic n=120 Tax=Magnoliophyta RepID=LOX5_ARATH	1	240	8e-27	121
027803_1812_2614	UniRef50_Q5C0F6|Putative uncharacterized protein n=1 Tax=Schistosoma japonicum RepID=Q5C0F6_SCHJA	3	137	5e-13	75.5
027822_3106_0630	UniRef50_A7QXZ0|Chromosome undetermined scaffold_235, whole genome shotgun sequence n=5 Tax=Magnoliophyta RepID=A7QXZ0_VITVI	1	225	5e-20	98.6
027853_3819_2274	UniRef50_A4RQU2|Predicted protein n=2 Tax=Ostreococcus RepID=A4RQU2_OSTLU	14	238	2e-14	80.1
027892_0990_0977	UniRef50_Q9S7J8|Copper-transporting ATPase RAN1 n=23 Tax=Embryophyta RepID=AHM5_ARATH	2	115	2e-08	60.1
027924_1570_1505	UniRef50_UPI00019844FC|PREDICTED: hypothetical protein isoform 1 n=3 Tax=Vitis vinifera RepID=UPI00019844FC	3	197	2e-18	93.6
027928_0992_1144	UniRef50_B9SJ88|Putative uncharacterized protein n=1 Tax=Ricinus communis RepID=B9SJ88_RICCO	4	189	1e-09	64.3
027984_2975_0559	UniRef50_Q0E1H7|Os02g0442200 protein n=1 Tax=Oryza sativa Japonica Group RepID=Q0E1H7_ORYSJ	2	208	1e-18	94.4
028017_3726_1834	UniRef50_A7Q0U5|Chromosome chr7 scaffold_42, whole genome shotgun sequence n=3 Tax=core eudicotyledons RepID=A7Q0U5_VITVI	6	227	2e-20	100
028020_1863_0156	UniRef50_A7PZL3|Probable polygalacturonase n=36 Tax=Magnoliophyta RepID=PGLR_VITVI	87	251	8e-14	78.2
028066_3445_2531	Mt|TC102013|TOG898092	2	214	1e-85	311
028066_3445_2531	UniRef50_B9RRM3|Exocyst componenet sec8, putative n=4 Tax=Magnoliophyta RepID=B9RRM3_RICCO	2	212	7e-26	113
028073_2462_0635	UniRef50_Q9FND9|Raffinose synthase protein n=20 Tax=Magnoliophyta RepID=Q9FND9_ARATH	1	255	7e-20	98.2
028078_3170_0885	UniRef50_P49084|Guanine nucleotide-binding protein alpha-1 subunit n=4 Tax=core eudicotyledons RepID=GPA1_SOYBN	2	229	1e-34	147
028138_0213_1156	UniRef50_A0RZI2|Terpene synthase n=3 Tax=Medicago truncatula RepID=A0RZI2_MEDTR	1	264	8e-30	131
028146_1549_1528	UniRef50_UPI0001A82880|hypothetical protein SORBIDRAFT_01g043240 n=1 Tax=Sorghum bicolor RepID=UPI0001A82880	23	211	9e-05	48.1
028205_1696_1208	UniRef50_A7QUX5|Chromosome chr13 scaffold_181, whole genome shotgun sequence n=5 Tax=core eudicotyledons RepID=A7QUX5_VITVI	1	255	3e-38	159
028208_0774_1206	UniRef50_Q9FVJ3|ADP-ribosylation factor GTPase-activating protein AGD12 n=41 Tax=Embryophyta RepID=AGD12_ARATH	2	253	5e-22	105
028215_0990_0531	UniRef50_A7PM26|Chromosome chr14 scaffold_21, whole genome shotgun sequence n=3 Tax=core eudicotyledons RepID=A7PM26_VITVI	23	208	2e-11	70.1
028305_3396_1273	UniRef50_Q9XGZ9|Probable protein phosphatase 2C 72 n=11 Tax=core eudicotyledons RepID=P2C72_ARATH	81	215	1e-09	64.3
028353_2683_3260	UniRef50_Q3EBG3|Uncharacterized protein At2g44260.2 n=7 Tax=rosids RepID=Q3EBG3_ARATH	4	253	4e-20	84.3
028403_1275_2502	UniRef50_B9S7M5|Set domain protein, putative n=1 Tax=Ricinus communis RepID=B9S7M5_RICCO	2	244	1e-31	137
028405_2457_2746	UniRef50_A7QPC0|Chromosome chr18 scaffold_137, whole genome shotgun sequence n=3 Tax=core eudicotyledons RepID=A7QPC0_VITVI	3	206	1e-25	117
028411_2731_3994	UniRef50_B9RQ94|Myoinositol oxygenase, putative n=3 Tax=Eukaryota RepID=B9RQ94_RICCO	2	82	3e-05	49.7
028435_1367_0227	UniRef50_A5BQE3|Putative uncharacterized protein n=1 Tax=Vitis vinifera RepID=A5BQE3_VITVI	3	239	2e-24	113
028447_1369_1190	UniRef50_Q1XDM0|Pyruvate dehydrogenase E1 component subunit alpha n=79 Tax=cellular organisms RepID=ODPA_PORYE	1	186	1e-19	97.4
028467_1321_1457	UniRef50_Q93ZS6|AT3g05090/T12H1_5 n=11 Tax=Embryophyta RepID=Q93ZS6_ARATH	8	205	2e-19	96.7
028503_1799_0119	UniRef50_B9SCF5|Zinc finger protein, putative n=1 Tax=Ricinus communis RepID=B9SCF5_RICCO	5	250	7e-33	141
028515_1724_3572	UniRef50_B3PGE3|Cytochrome b561 homolog 2 n=1 Tax=Cellvibrio japonicus Ueda107 RepID=B3PGE3_CELJU	33	242	2e-20	100
028516_3024_2120	UniRef50_Q6NLV4|At5g13480 n=13 Tax=Magnoliophyta RepID=Q6NLV4_ARATH	2	211	3e-32	139
028532_1619_1690	UniRef50_A7P7K4|Chromosome chr9 scaffold_7, whole genome shotgun sequence n=9 Tax=Magnoliophyta RepID=A7P7K4_VITVI	6	152	1e-13	77.8
028536_2487_0060	UniRef50_UPI00019843AA|PREDICTED: hypothetical protein n=1 Tax=Vitis vinifera RepID=UPI00019843AA	1	228	6e-27	121
028589_3314_0640	UniRef50_Q9FLD5|Similarity to AAA-type ATPase n=38 Tax=Magnoliophyta RepID=Q9FLD5_ARATH	28	228	6e-16	85.1
028634_2748_0283	UniRef50_A7Q5F7|Chromosome undetermined scaffold_53, whole genome shotgun sequence n=1 Tax=Vitis vinifera RepID=A7Q5F7_VITVI	7	207	3e-25	116
028670_0611_0216	UniRef50_Q9FT92|Uncharacterized protein At5g08430 n=2 Tax=Arabidopsis thaliana RepID=Y5843_ARATH	3	155	5e-13	75.5
028674_2544_1311	UniRef50_B8AH17|Putative uncharacterized protein n=1 Tax=Oryza sativa Indica Group RepID=B8AH17_ORYSI	3	239	8e-29	127
028728_1452_1892	UniRef50_Q9LUS1|Similarity to kinesin protein n=2 Tax=Arabidopsis thaliana RepID=Q9LUS1_ARATH	3	104	4e-08	59.3
028758_1015_0486	UniRef50_B9RY43|Electron transporter, putative n=1 Tax=Ricinus communis RepID=B9RY43_RICCO	7	186	1e-10	67.4
028768_3686_2790	Mt|TC94569|TOG895237	2	217	7e-90	325
028768_3686_2790	UniRef50_A7R511|Chromosome undetermined scaffold_831, whole genome shotgun sequence n=3 Tax=Magnoliophyta RepID=A7R511_VITVI	2	217	8e-30	131
028769_2382_1890	UniRef50_A7B8Q2|Putative uncharacterized protein n=1 Tax=Actinomyces odontolyticus ATCC 17982 RepID=A7B8Q2_9ACTO	86	226	8e-16	84.7
028813_1789_0151	UniRef50_A7PEK4|Chromosome chr11 scaffold_13, whole genome shotgun sequence n=11 Tax=Magnoliophyta RepID=A7PEK4_VITVI	1	257	1e-28	96.7
028886_1583_1718	UniRef50_A7NSX5|Chromosome chr18 scaffold_1, whole genome shotgun sequence n=2 Tax=Vitis vinifera RepID=A7NSX5_VITVI	1	189	3e-20	99.4
028890_1641_3349	UniRef50_A7PFC9|Chromosome chr11 scaffold_14, whole genome shotgun sequence n=8 Tax=Magnoliophyta RepID=A7PFC9_VITVI	3	209	1e-20	100
028890_2908_0206	UniRef50_A7NWV5|Chromosome chr5 scaffold_2, whole genome shotgun sequence n=7 Tax=Vitis vinifera RepID=A7NWV5_VITVI	2	217	1e-26	120
028911_0743_1324	UniRef50_Q0JEF7|UPF0497 membrane protein Os04g0281900 n=6 Tax=Poaceae RepID=U497C_ORYSJ	8	169	1e-07	57.4
028914_3374_2309	UniRef50_A7QWL9|Cysteine synthase n=1 Tax=Vitis vinifera RepID=A7QWL9_VITVI	1	81	2e-05	50.1
028935_2439_0390	UniRef50_O48788|Probable inactive receptor kinase At2g26730 n=24 Tax=Embryophyta RepID=Y2267_ARATH	2	226	5e-21	102
028984_1218_2374	UniRef50_B9SP39|Phd finger protein, putative n=2 Tax=core eudicotyledons RepID=B9SP39_RICCO	5	205	3e-09	63.2
029002_1890_1343	UniRef50_Q10CU9|Os03g0749300 protein n=8 Tax=cellular organisms RepID=Q10CU9_ORYSJ	2	211	5e-31	135
029063_1909_3255	UniRef50_A5ZI73|Putative uncharacterized protein n=1 Tax=Bacteroides caccae ATCC 43185 RepID=A5ZI73_9BACE	61	286	8e-18	84
029091_3915_0548	UniRef50_B9FXV5|Putative uncharacterized protein n=5 Tax=Poaceae RepID=B9FXV5_ORYSJ	4	177	4e-20	99
029093_2421_1325	UniRef50_Q9C826|Xanthoxin dehydrogenase n=77 Tax=Magnoliophyta RepID=ABA2_ARATH	3	113	3e-10	66.2
029120_1506_1839	UniRef50_Q949K8|Gag polyprotein (Fragment) n=2 Tax=Cicer arietinum RepID=Q949K8_CICAR	1	111	1e-12	74.3
029149_1746_0694	UniRef50_Q9LFF1|Pentatricopeptide repeat-containing protein At3g53700, chloroplastic n=9 Tax=Magnoliophyta RepID=PP281_ARATH	1	213	4e-26	119
029153_1654_0993	UniRef50_C0HG29|Putative uncharacterized protein n=2 Tax=Zea mays RepID=C0HG29_MAIZE	1	168	6e-11	68.6
029191_2564_0639	UniRef50_UPI0001983E8A|PREDICTED: hypothetical protein isoform 2 n=2 Tax=Vitis vinifera RepID=UPI0001983E8A	49	252	2e-14	80.1
029214_1188_0552	UniRef50_A7P8E2|Chromosome chr3 scaffold_8, whole genome shotgun sequence n=3 Tax=Vitis vinifera RepID=A7P8E2_VITVI	33	188	2e-07	56.6
029219_0828_0374	UniRef50_A5ANX1|Putative uncharacterized protein n=3 Tax=Magnoliophyta RepID=A5ANX1_VITVI	43	238	6e-13	60.5
029237_3386_2607	UniRef50_Q1RU73|Putative uncharacterized protein n=1 Tax=Medicago truncatula RepID=Q1RU73_MEDTR	5	244	2e-30	133
029253_0457_0406	UniRef50_B9HLV1|Predicted protein n=6 Tax=core eudicotyledons RepID=B9HLV1_POPTR	1	228	1e-10	67.4
029268_1758_3324	UniRef50_B7YFX5|Putative uncharacterized protein n=2 Tax=Geobacillus RepID=B7YFX5_9BACI	62	261	8e-07	53.9
029294_0870_2015	UniRef50_Q38899|Origin recognition complex subunit 2 n=11 Tax=Magnoliophyta RepID=ORC2_ARATH	2	247	8e-32	137
029294_2279_1411	UniRef50_Q8GYW7|Acyl-CoA thioesterase n=18 Tax=Spermatophyta RepID=Q8GYW7_ARATH	54	212	2e-08	60.1
029300_1516_0322	UniRef50_A7QVZ7|Chromosome chr2 scaffold_196, whole genome shotgun sequence n=4 Tax=core eudicotyledons RepID=A7QVZ7_VITVI	1	256	4e-18	92.4
029300_3197_0675	UniRef50_Q9LS46|Gb|AAF25997.1 n=21 Tax=Magnoliophyta RepID=Q9LS46_ARATH	1	255	3e-30	132
029309_1941_0256	UniRef50_Q9LJU5|Receptor protein kinase-like protein n=8 Tax=Magnoliophyta RepID=Q9LJU5_ARATH	3	233	3e-27	122
029340_1054_0373	UniRef50_A7QIF2|Chromosome chr12 scaffold_103, whole genome shotgun sequence n=2 Tax=core eudicotyledons RepID=A7QIF2_VITVI	36	194	2e-07	57
029422_1269_1143	UniRef50_UPI00019850A6|PREDICTED: hypothetical protein isoform 1 n=1 Tax=Vitis vinifera RepID=UPI00019850A6	2	190	2e-21	103
029431_1299_1188	UniRef50_Q9FFU3|Genomic DNA, chromosome 5, P1 clone:MBG8 n=7 Tax=Magnoliophyta RepID=Q9FFU3_ARATH	1	132	9e-15	81.3
029457_3722_2592	UniRef50_B9H8Q7|Predicted protein n=1 Tax=Populus trichocarpa RepID=B9H8Q7_POPTR	6	296	1e-23	110
029459_2558_2986	UniRef50_B9SA24|Gibberellin 20-oxidase, putative n=1 Tax=Ricinus communis RepID=B9SA24_RICCO	2	211	2e-13	76.6
029487_1693_1639	UniRef50_A7PW04|Chromosome chr8 scaffold_34, whole genome shotgun sequence n=11 Tax=core eudicotyledons RepID=A7PW04_VITVI	1	138	1e-16	87.4
029508_3056_0767	UniRef50_Q9LV10|AT5G62680 protein n=32 Tax=core eudicotyledons RepID=Q9LV10_ARATH	68	220	3e-17	89.7
029531_2829_2932	UniRef50_A7R6U8|Chromosome undetermined scaffold_1431, whole genome shotgun sequence (Fragment) n=8 Tax=Embryophyta RepID=A7R6U8_VITVI	1	138	2e-10	67
029567_1086_1353	UniRef50_B9H3G0|NAC domain protein, IPR003441 n=6 Tax=core eudicotyledons RepID=B9H3G0_POPTR	18	227	3e-17	89.7
029589_1550_1013	UniRef50_B9T500|Phosphatidylinositol-4-phosphate 5-kinase, putative n=1 Tax=Ricinus communis RepID=B9T500_RICCO	52	255	1e-26	120
029589_2630_1817	UniRef50_B9ILQ4|Elongation factor Ts (Fragment) n=3 Tax=cellular organisms RepID=B9ILQ4_POPTR	40	144	4e-12	72.4
029596_3785_2597	UniRef50_B9GGC0|White-brown-complex ABC transporter family (Fragment) n=5 Tax=Magnoliophyta RepID=B9GGC0_POPTR	3	257	1e-24	114
029620_0369_0534	UniRef50_A7PMY6|Chromosome chr14 scaffold_21, whole genome shotgun sequence n=3 Tax=core eudicotyledons RepID=A7PMY6_VITVI	1	264	1e-20	100
029629_3494_1779	UniRef50_UPI0001983251|PREDICTED: hypothetical protein n=1 Tax=Vitis vinifera RepID=UPI0001983251	6	167	3e-17	89.7
029670_2234_2279	UniRef50_A2Q3U7|Putative uncharacterized protein n=1 Tax=Medicago truncatula RepID=A2Q3U7_MEDTR	5	212	4e-17	61.2
029677_0303_1268	UniRef50_UPI00019836EA|PREDICTED: hypothetical protein n=1 Tax=Vitis vinifera RepID=UPI00019836EA	35	136	4e-07	55.8
029678_1333_2032	UniRef50_UPI0001986123|PREDICTED: hypothetical protein n=1 Tax=Vitis vinifera RepID=UPI0001986123	4	192	5e-19	95.5
029692_3258_0918	UniRef50_A5BS02|Putative uncharacterized protein n=1 Tax=Vitis vinifera RepID=A5BS02_VITVI	1	222	9e-14	71.6
029710_0513_0289	UniRef50_Q9FGF7|Proteasome regulatory subunit-like n=10 Tax=Embryophyta RepID=Q9FGF7_ARATH	2	247	1e-28	127
029719_0320_1298	UniRef50_B9MXR2|Predicted protein n=2 Tax=Malpighiales RepID=B9MXR2_POPTR	91	231	5e-14	79
029729_2654_0226	UniRef50_A7PYD5|Chromosome chr15 scaffold_37, whole genome shotgun sequence n=2 Tax=Vitis vinifera RepID=A7PYD5_VITVI	136	285	8e-11	68.2
029772_2917_1494	UniRef50_A7PUZ0|Chromosome chr4 scaffold_32, whole genome shotgun sequence n=7 Tax=core eudicotyledons RepID=A7PUZ0_VITVI	3	260	3e-12	72.8
029795_3667_1892	UniRef50_P52581|Isoflavone reductase homolog n=57 Tax=Spermatophyta RepID=IFRH_LUPAL	68	235	3e-19	96.3
029865_1350_0449	UniRef50_Q6FQI1|Inositol-3-phosphate synthase n=5 Tax=Ascomycota RepID=INO1_CANGA	2	202	6e-19	95.1
029922_2639_1277	UniRef50_A5APA7|Chromosome chr18 scaffold_1, whole genome shotgun sequence n=9 Tax=core eudicotyledons RepID=A5APA7_VITVI	38	229	2e-31	136
029944_1732_2485	UniRef50_Q3EDL4|Putative serine/threonine-protein kinase At1g01540 n=59 Tax=Embryophyta RepID=Y1154_ARATH	3	260	3e-38	159
029956_3035_1303	UniRef50_B9SAS2|Magnesium/proton exchanger, putative n=13 Tax=Magnoliophyta RepID=B9SAS2_RICCO	3	233	2e-09	63.5
029981_1870_2582	UniRef50_Q9CA68|GDSL esterase/lipase At1g74460 n=11 Tax=Spermatophyta RepID=GDL31_ARATH	3	257	3e-26	119
029983_3088_0217	UniRef50_B9RVH4|Putative uncharacterized protein n=1 Tax=Ricinus communis RepID=B9RVH4_RICCO	2	211	4e-10	65.9
030017_2442_2196	UniRef50_UPI0001983869|PREDICTED: similar to helicase domain-containing protein n=1 Tax=Vitis vinifera RepID=UPI0001983869	2	241	2e-15	83.2
030019_0535_2183	UniRef50_B9HW98|Predicted protein n=5 Tax=Magnoliophyta RepID=B9HW98_POPTR	2	232	4e-18	92.4
030059_3699_1538	UniRef50_Q7XBY4|Os10g0573700 protein n=11 Tax=Embryophyta RepID=Q7XBY4_ORYSJ	85	216	9e-15	81.3
030065_1669_0424	UniRef50_P23586|Sugar transport protein 1 n=15 Tax=Spermatophyta RepID=STP1_ARATH	89	250	6e-17	88.6
030120_1558_3736	UniRef50_B7FLY4|Putative uncharacterized protein (Fragment) n=1 Tax=Medicago truncatula RepID=B7FLY4_MEDTR	1	165	8e-22	104
030148_0466_2064	UniRef50_P29388|NADH-ubiquinone oxidoreductase chain 5 n=119 Tax=Eukaryota RepID=NU5M_ARATH	8	229	1e-32	140
030154_2234_0258	UniRef50_Q8H850|Putative uncharacterized protein OJ1626B05.7 n=1 Tax=Oryza sativa Japonica Group RepID=Q8H850_ORYSJ	1	210	1e-28	127
030172_1552_2300	UniRef50_UPI0001982A6B|PREDICTED: hypothetical protein n=1 Tax=Vitis vinifera RepID=UPI0001982A6B	63	233	1e-10	67.8
030186_1676_1815	UniRef50_Q3EAA4|At4g05520 n=28 Tax=Viridiplantae RepID=Q3EAA4_ARATH	3	203	4e-29	129
030194_2448_2858	UniRef50_UPI0001984F6C|PREDICTED: hypothetical protein n=1 Tax=Vitis vinifera RepID=UPI0001984F6C	73	219	5e-05	48.9
030207_1680_2088	UniRef50_UPI0001984826|PREDICTED: hypothetical protein n=3 Tax=Magnoliophyta RepID=UPI0001984826	16	264	1e-32	140
030249_1441_3679	UniRef50_B9MX99|Predicted protein n=1 Tax=Populus trichocarpa RepID=B9MX99_POPTR	4	198	1e-16	87.8
030276_0528_1041	UniRef50_Q94A79|AT3g49250/F2K15_110 n=4 Tax=rosids RepID=Q94A79_ARATH	2	235	1e-24	114
030279_2347_2583	UniRef50_A7P102|Chromosome chr19 scaffold_4, whole genome shotgun sequence n=3 Tax=Embryophyta RepID=A7P102_VITVI	2	184	7e-15	81.6
030281_2312_0214	UniRef50_P21240|RuBisCO large subunit-binding protein subunit beta, chloroplastic n=1546 Tax=root RepID=RUBB_ARATH	6	224	9e-23	107
030333_1880_1534	UniRef50_B7FF93|Putative uncharacterized protein n=1 Tax=Medicago truncatula RepID=B7FF93_MEDTR	3	149	4e-19	95.9
030401_1563_1649	UniRef50_Q9FK96|Gb|AAC24089.1 n=9 Tax=Magnoliophyta RepID=Q9FK96_ARATH	2	250	1e-26	120
030422_3448_1369	UniRef50_Q949L3|Putative polyprotein (Fragment) n=4 Tax=Cicer arietinum RepID=Q949L3_CICAR	17	217	8e-32	137
030424_0647_0706	UniRef50_B9HUE3|p-aminobenzoate synthase n=1 Tax=Populus trichocarpa RepID=B9HUE3_POPTR	2	244	1e-24	114
030470_2499_3853	UniRef50_B9R7I3|Putative uncharacterized protein n=1 Tax=Ricinus communis RepID=B9R7I3_RICCO	4	117	7e-05	48.5
030471_1153_1754	UniRef50_Q93Y91|Sugar transport protein 5 n=5 Tax=rosids RepID=STP5_ARATH	39	281	2e-15	83.6
030485_3614_2861	UniRef50_B8PJC8|Predicted protein n=1 Tax=Postia placenta Mad-698-R RepID=B8PJC8_POSPM	81	212	2e-06	53.5
030525_3657_3682	Gm|TC208451|TOG935025	1	151	3e-46	180
030525_3657_3682	UniRef50_A7NWS3|Chromosome chr5 scaffold_2, whole genome shotgun sequence n=1 Tax=Vitis vinifera RepID=A7NWS3_VITVI	2	238	8e-40	164
030596_1663_3136	UniRef50_B9HQZ6|Predicted protein n=4 Tax=Magnoliophyta RepID=B9HQZ6_POPTR	2	232	4e-12	72.4
030617_1866_0368	UniRef50_B9IN94|Predicted protein n=7 Tax=Eukaryota RepID=B9IN94_POPTR	14	145	2e-10	66.6
030623_1103_1931	Mt|TC94569|TOG895237	7	210	5e-45	176
030632_3852_3722	UniRef50_A5B962|Putative uncharacterized protein n=1 Tax=Vitis vinifera RepID=A5B962_VITVI	2	235	5e-15	82
030670_1840_2658	UniRef50_A5AN42|Putative uncharacterized protein n=1 Tax=Vitis vinifera RepID=A5AN42_VITVI	13	243	9e-15	81.3
030677_2753_2672	UniRef50_A7Q3W2|Chromosome chr13 scaffold_48, whole genome shotgun sequence n=5 Tax=Magnoliophyta RepID=A7Q3W2_VITVI	112	252	7e-07	55.1
030812_3086_1939	UniRef50_A7R6U8|Chromosome undetermined scaffold_1431, whole genome shotgun sequence (Fragment) n=8 Tax=Embryophyta RepID=A7R6U8_VITVI	173	256	5e-05	48.9
030843_0319_0447	UniRef50_B9GJG3|Predicted protein (Fragment) n=5 Tax=core eudicotyledons RepID=B9GJG3_POPTR	5	154	2e-07	56.6
030910_0672_1639	UniRef50_B0ZSJ5|Geranyl-diphosphate synthase n=1 Tax=Glycine max RepID=B0ZSJ5_SOYBN	3	212	2e-08	60.5
030934_2184_0641	UniRef50_A5AFY0|Putative uncharacterized protein n=7 Tax=Vitis vinifera RepID=A5AFY0_VITVI	1	198	1e-12	73.9
030945_3094_3505	UniRef50_Q8L9L7|Protein kinase, putative n=5 Tax=rosids RepID=Q8L9L7_ARATH	2	178	2e-23	110
030974_0692_1147	UniRef50_B9HVQ9|Predicted protein n=5 Tax=core eudicotyledons RepID=B9HVQ9_POPTR	10	195	1e-13	77.8
030984_1702_2278	UniRef50_A7PZ81|Chromosome chr15 scaffold_40, whole genome shotgun sequence n=9 Tax=core eudicotyledons RepID=A7PZ81_VITVI	3	182	9e-13	74.7
030991_2987_1701	UniRef50_A5BUV9|Putative uncharacterized protein n=1 Tax=Vitis vinifera RepID=A5BUV9_VITVI	29	205	8e-24	111
031008_3347_2187	UniRef50_B9DHC2|AT5G41080 protein n=12 Tax=Embryophyta RepID=B9DHC2_ARATH	1	237	5e-20	98.6
031014_3920_1468	UniRef50_B9RI88|DNA binding protein, putative n=1 Tax=Ricinus communis RepID=B9RI88_RICCO	3	86	2e-05	50.4
031133_1605_2237	UniRef50_B9SMT8|Putative uncharacterized protein n=1 Tax=Ricinus communis RepID=B9SMT8_RICCO	2	88	6e-09	62
031154_2609_2306	Gm|TC204519|TOG961692	5	219	3e-58	220
031154_2609_2306	UniRef50_Q41951|Aquaporin TIP2-1 n=47 Tax=Spermatophyta RepID=TIP21_ARATH	1	228	3e-29	129
031155_2629_2824	UniRef50_Q6XJG8|26S proteasome subunit RPN1b n=20 Tax=Eukaryota RepID=Q6XJG8_ARATH	16	84	3e-05	49.7
031174_3669_2167	UniRef50_A5AGU0|Chromosome chr6 scaffold_25, whole genome shotgun sequence n=3 Tax=core eudicotyledons RepID=A5AGU0_VITVI	3	210	1e-20	87.4
031221_1329_1554	UniRef50_B9SL54|Putative uncharacterized protein n=1 Tax=Ricinus communis RepID=B9SL54_RICCO	14	196	3e-30	132
031221_2805_0979	UniRef50_UPI00006CA491|Adenylate and Guanylate cyclase catalytic domain protein n=1 Tax=Tetrahymena thermophila RepID=UPI00006CA491	3	215	6e-05	48.5
031273_1928_2183	UniRef50_B9RTB1|Protein penguin, putative n=1 Tax=Ricinus communis RepID=B9RTB1_RICCO	3	176	2e-19	96.7
031280_0918_2223	UniRef50_A7P7K4|Chromosome chr9 scaffold_7, whole genome shotgun sequence n=9 Tax=Magnoliophyta RepID=A7P7K4_VITVI	1	255	1e-35	150
031283_2766_2448	UniRef50_B9H200|Equilibrative nucleoside transporter n=19 Tax=Magnoliophyta RepID=B9H200_POPTR	2	154	2e-11	70.1
031285_1273_1050	UniRef50_A9N5L5|Putative uncharacterized protein n=18 Tax=Salmonella enterica subsp. enterica RepID=A9N5L5_SALPB	3	131	8e-19	94.7
031348_3044_1146	Mt|TC109102|TOG916217	124	264	1e-45	178
031348_3044_1146	UniRef50_A7PAW4|Chromosome chr16 scaffold_10, whole genome shotgun sequence n=4 Tax=Magnoliophyta RepID=A7PAW4_VITVI	146	262	2e-10	66.6
031392_3178_1838	UniRef50_B9SMC2|Protein binding protein, putative n=2 Tax=Eukaryota RepID=B9SMC2_RICCO	1	237	1e-33	143
031454_2725_1530	UniRef50_Q9SX85|Exocyst complex component SEC3A n=13 Tax=Magnoliophyta RepID=SEC3A_ARATH	3	248	8e-35	147
031483_1684_2123	UniRef50_A7P9N4|Chromosome chr3 scaffold_8, whole genome shotgun sequence n=4 Tax=core eudicotyledons RepID=A7P9N4_VITVI	57	251	4e-25	115
031484_1139_1102	UniRef50_Q9LXM2|Probable CCR4-associated factor 1 homolog 9 n=17 Tax=core eudicotyledons RepID=CAF1I_ARATH	1	285	7e-20	98.2
031488_1515_1564	UniRef50_Q84VW9|Phosphoenolpyruvate carboxylase 3 n=475 Tax=root RepID=CAPP3_ARATH	2	229	4e-28	125
031503_3643_1460	UniRef50_Q9LNK1|At1g01200 n=15 Tax=Magnoliophyta RepID=Q9LNK1_ARATH	1	245	2e-31	126
031566_3211_0144	UniRef50_Q9LJQ1|Gb|AAD55299.1 n=4 Tax=Magnoliophyta RepID=Q9LJQ1_ARATH	1	93	5e-08	58.9
031594_0494_0568	UniRef50_P35510|Phenylalanine ammonia-lyase 1 n=433 Tax=Embryophyta RepID=PAL1_ARATH	1	234	8e-27	121
031596_1940_1290	UniRef50_Q9LE20|F14O23.25 protein n=5 Tax=Magnoliophyta RepID=Q9LE20_ARATH	14	232	2e-13	76.6
031610_3197_1759	UniRef50_Q5ZY05|Putative uncharacterized protein n=3 Tax=Bacteria RepID=Q5ZY05_LEGPH	42	140	5e-10	65.5
031616_1210_0237	UniRef50_B9SLT0|Protein binding protein, putative n=2 Tax=core eudicotyledons RepID=B9SLT0_RICCO	4	225	2e-27	123
031666_0944_2375	UniRef50_B8YI24|WOX9-like protein n=1 Tax=Phaseolus coccineus RepID=B8YI24_PHACN	14	154	2e-18	93.6
031699_3144_1881	UniRef50_O24030|Proteasome subunit alpha type-7 n=24 Tax=Eukaryota RepID=PSA7_SOLLC	1	196	1e-18	70.1
031705_0723_0528	UniRef50_A9UFY5|Truncated eukaryotic initiation translation factor 4 G III n=1 Tax=Medicago sativa RepID=A9UFY5_MEDSA	1	195	1e-12	74.3
031747_2629_1573	UniRef50_B0RLE7|Biopolymer transport protein exbD1 n=19 Tax=Xanthomonadaceae RepID=EXBD1_XANCB	7	132	3e-13	76.3
031778_1501_0819	UniRef50_UPI000198459D|PREDICTED: hypothetical protein n=2 Tax=Vitis vinifera RepID=UPI000198459D	1	108	2e-08	60.5
031838_2979_1128	UniRef50_B9RAX9|Receptor protein kinase, putative n=1 Tax=Ricinus communis RepID=B9RAX9_RICCO	1	228	4e-32	139
031870_1317_1223	UniRef50_UPI0001984C4E|PREDICTED: hypothetical protein isoform 2 n=1 Tax=Vitis vinifera RepID=UPI0001984C4E	23	178	2e-06	53.9
031875_1665_1346	Gm|TC214752|TOG894415	1	148	1e-51	198
031875_1665_1346	UniRef50_B9SGR9|L-ascorbate peroxidase, cytosolic, putative n=1 Tax=Ricinus communis RepID=B9SGR9_RICCO	1	123	2e-11	70.5
031892_1654_1539	UniRef50_B9SA56|Brassinosteroid-regulated protein BRU1, putative n=5 Tax=Ricinus communis RepID=B9SA56_RICCO	78	233	5e-19	95.5
031934_2812_3903	UniRef50_B3PGR6|Flagellin n=1 Tax=Cellvibrio japonicus Ueda107 RepID=B3PGR6_CELJU	1	261	4e-18	92.4
031969_3328_1216	UniRef50_C0Z2Q3|AT3G27430 protein n=8 Tax=Eukaryota RepID=C0Z2Q3_ARATH	8	139	2e-17	90.5
031996_2429_1371	UniRef50_B9MVJ6|Predicted protein n=10 Tax=Magnoliophyta RepID=B9MVJ6_POPTR	7	162	1e-08	61.2
031998_1530_2772	UniRef50_A7PLI3|Chromosome chr7 scaffold_20, whole genome shotgun sequence n=14 Tax=core eudicotyledons RepID=A7PLI3_VITVI	36	248	1e-24	114
032052_1097_3217	UniRef50_B9P7E4|Cc-nbs-lrr resistance protein (Fragment) n=3 Tax=Malpighiales RepID=B9P7E4_POPTR	2	97	2e-05	50.1
032062_0967_0625	UniRef50_O22102|Retrotransposon-like gene (Fragment) n=2 Tax=Vicia faba RepID=O22102_VICFA	4	216	2e-22	107
032072_1969_1226	UniRef50_Q0PJB4|MYB transcription factor MYB145 (Fragment) n=1 Tax=Glycine max RepID=Q0PJB4_SOYBN	121	213	4e-07	55.8
032081_2554_1844	UniRef50_Q9SLG9|Phosphatidylinositol-4-phosphate 5-kinase 5 n=36 Tax=Magnoliophyta RepID=PI5K5_ARATH	36	227	5e-22	105
032085_2977_1359	UniRef50_B3PEB2|Glycosyl transferase, putative, gt2H n=1 Tax=Cellvibrio japonicus Ueda107 RepID=B3PEB2_CELJU	1	171	5e-19	95.5
032095_3730_0486	UniRef50_Q84JY0|Putative xyloglucan endotransglycosylase (Fragment) n=3 Tax=Gossypium RepID=Q84JY0_GOSBA	5	108	6e-07	47
032109_3053_0836	UniRef50_B9SBE5|Laccase, putative n=1 Tax=Ricinus communis RepID=B9SBE5_RICCO	32	220	7e-07	55.1
032141_3027_3646	UniRef50_B9HNC8|Predicted protein n=3 Tax=Malpighiales RepID=B9HNC8_POPTR	1	241	1e-11	63.5
032178_3954_3313	UniRef50_Q3ECM6|Uncharacterized protein At1g58280.2 n=9 Tax=core eudicotyledons RepID=Q3ECM6_ARATH	5	174	3e-11	54.3
032179_1082_1185	UniRef50_Q7PC84|ABC transporter G family member 39 n=28 Tax=Embryophyta RepID=AB39G_ARATH	74	205	9e-15	81.3
032200_3207_0965	UniRef50_B7FM66|Putative uncharacterized protein n=1 Tax=Medicago truncatula RepID=B7FM66_MEDTR	2	256	2e-27	123
032228_1434_3825	UniRef50_Q94AX4|AT5g06580/F15M7_11 n=19 Tax=Embryophyta RepID=Q94AX4_ARATH	14	268	5e-36	151
032236_0716_0593	UniRef50_Q8GZ42|Histone-lysine N-methyltransferase ATX5 n=5 Tax=Magnoliophyta RepID=ATX5_ARATH	7	258	9e-15	81.3
032239_1186_1229	UniRef50_A7R1F9|Chromosome undetermined scaffold_351, whole genome shotgun sequence n=4 Tax=Eukaryota RepID=A7R1F9_VITVI	34	138	1e-08	60.8
032301_1049_0985	UniRef50_B6SUC4|Chlorophyll a-b binding protein 8 n=1 Tax=Zea mays RepID=B6SUC4_MAIZE	164	241	8e-08	58.2
032327_3055_1122	UniRef50_B9IH29|Histone acetyltransferase complex component n=3 Tax=Embryophyta RepID=B9IH29_POPTR	3	262	2e-24	72.8
032341_1778_0336	UniRef50_C0Z209|AT5G07440 protein (Fragment) n=34 Tax=Viridiplantae RepID=C0Z209_ARATH	1	264	5e-36	151
032386_1550_1905	UniRef50_A7P4V7|Chromosome chr4 scaffold_6, whole genome shotgun sequence n=5 Tax=Eukaryota RepID=A7P4V7_VITVI	6	215	1e-19	97.4
032386_2545_1606	UniRef50_B1MCR7|Putative uncharacterized protein n=1 Tax=Mycobacterium abscessus ATCC 19977 RepID=B1MCR7_MYCA9	15	275	0	30
032402_1851_0482	UniRef50_Q84MB3|1-aminocyclopropane-1-carboxylate oxidase homolog 1 n=35 Tax=core eudicotyledons RepID=ACCH1_ARATH	7	253	1e-25	107
032403_3438_2461	UniRef50_Q8VXV7|Lysine-specific histone demethylase 1 homolog 1 n=5 Tax=core eudicotyledons RepID=LDL1_ARATH	5	163	2e-19	97.1
032464_3732_0388	UniRef50_A7Q8C2|Chromosome chr14 scaffold_63, whole genome shotgun sequence n=2 Tax=core eudicotyledons RepID=A7Q8C2_VITVI	187	270	1e-08	61.2
032542_2912_1827	UniRef50_A7Q5A1|Chromosome undetermined scaffold_52, whole genome shotgun sequence n=3 Tax=Vitis vinifera RepID=A7Q5A1_VITVI	84	242	2e-07	56.6
032559_1473_2164	UniRef50_B9RKX1|Putative uncharacterized protein n=1 Tax=Ricinus communis RepID=B9RKX1_RICCO	3	116	1e-07	57.8
032563_3747_1547	UniRef50_P53492|Actin-7 n=9 Tax=Eukaryota RepID=ACT7_ARATH	2	208	1e-29	130
032570_1871_3240	UniRef50_A7B8Q2|Putative uncharacterized protein n=1 Tax=Actinomyces odontolyticus ATCC 17982 RepID=A7B8Q2_9ACTO	3	211	3e-12	54.7
032571_0883_2545	UniRef50_Q8VXR3|Glucose-6-phosphate isomerase (Fragment) n=2 Tax=core eudicotyledons RepID=Q8VXR3_9MYRT	31	225	1e-16	87.8
032577_1651_1544	UniRef50_Q8GYJ5|Putative uncharacterized protein At4g22900 n=3 Tax=Arabidopsis thaliana RepID=Q8GYJ5_ARATH	119	226	8e-08	58.2
032590_3211_2203	UniRef50_Q2HU05|Integrase, catalytic region; Zinc finger, CCHC-type; Peptidase aspartic, catalytic n=2 Tax=Medicago truncatula RepID=Q2HU05_MEDTR	134	274	6e-08	58.5
032597_2495_0303	UniRef50_B9GNL7|Predicted protein n=3 Tax=core eudicotyledons RepID=B9GNL7_POPTR	12	208	6e-16	82.4
032618_1293_2227	UniRef50_Q67VA4|Os06g0234100 protein n=2 Tax=Oryza sativa RepID=Q67VA4_ORYSJ	9	209	2e-26	119
032631_0667_1621	UniRef50_A7Q7N6|Chromosome undetermined scaffold_60, whole genome shotgun sequence n=6 Tax=core eudicotyledons RepID=A7Q7N6_VITVI	4	189	8e-16	84.7
032641_3842_2206	UniRef50_B9T500|Phosphatidylinositol-4-phosphate 5-kinase, putative n=1 Tax=Ricinus communis RepID=B9T500_RICCO	2	244	1e-07	57.8
032645_1758_1375	UniRef50_A7PVU2|Chromosome chr8 scaffold_34, whole genome shotgun sequence n=12 Tax=Magnoliophyta RepID=A7PVU2_VITVI	2	238	6e-25	115
032659_3916_0335	UniRef50_Q9LUT4|Gb|AAF34859.1 n=15 Tax=Magnoliophyta RepID=Q9LUT4_ARATH	167	250	2e-06	53.9
032686_0224_1652	UniRef50_Q1RSI2|Intracellular chloride channel n=6 Tax=Papilionoideae RepID=Q1RSI2_MEDTR	2	245	9e-31	129
032702_3363_2332	UniRef50_Q9SN30|Sucrose-phosphate synthase-like protein n=11 Tax=core eudicotyledons RepID=Q9SN30_ARATH	49	234	4e-10	65.9
032713_1671_0495	UniRef50_UPI0001985E36|PREDICTED: hypothetical protein n=1 Tax=Vitis vinifera RepID=UPI0001985E36	6	125	3e-14	79.7
032745_3455_3153	UniRef50_B9T165|RNA binding protein, putative n=2 Tax=Magnoliophyta RepID=B9T165_RICCO	156	248	4e-06	52.4
032772_3419_1362	UniRef50_Q9ZRJ0|Retrotransposon Tto1 DNA n=14 Tax=Eukaryota RepID=Q9ZRJ0_TOBAC	1	264	6e-27	121
032787_1657_1329	UniRef50_B9DGV2|AT4G21910 protein n=69 Tax=Spermatophyta RepID=B9DGV2_ARATH	145	234	2e-07	56.6
032832_3427_1131	UniRef50_Q9LFT4|Putative uncharacterized protein F18D22_90 n=1 Tax=Arabidopsis thaliana RepID=Q9LFT4_ARATH	2	124	7e-07	55.1
032862_2973_1795	UniRef50_Q2AA50|Retrotransposon gag protein n=6 Tax=Asparagus officinalis RepID=Q2AA50_ASPOF	3	122	3e-09	62.8
032873_1646_3001	UniRef50_A4ZGT8|Transcription factor bZIP63 (Fragment) n=3 Tax=Magnoliophyta RepID=A4ZGT8_SOYBN	3	206	2e-23	109
032894_1604_1318	Mt|TC100922|TOG898231	5	205	9e-77	281
032894_1604_1318	UniRef50_UPI0001903D58|succinate dehydrogenase flavoprotein subunit n=5 Tax=Rhizobium etli RepID=UPI0001903D58	1	169	9e-14	77.4
032947_1863_2347	UniRef50_Q56ZP8|Putative uncharacterized protein At5g53860 n=2 Tax=core eudicotyledons RepID=Q56ZP8_ARATH	1	231	2e-29	129
033018_2516_0707	UniRef50_A9PGP1|Predicted protein n=4 Tax=core eudicotyledons RepID=A9PGP1_POPTR	3	212	1e-08	61.2
033029_0391_0818	UniRef50_B9GNV3|Predicted protein n=3 Tax=rosids RepID=B9GNV3_POPTR	39	242	6e-11	68.6
033075_3387_0454	UniRef50_Q6DBI9|At5g10460 n=11 Tax=Magnoliophyta RepID=Q6DBI9_ARATH	129	239	4e-09	62.4
033077_0582_0296	UniRef50_A7PNF6|Chromosome chr1 scaffold_22, whole genome shotgun sequence n=3 Tax=core eudicotyledons RepID=A7PNF6_VITVI	64	192	4e-05	49.3
033095_1906_1559	UniRef50_O80668|Expressed protein n=20 Tax=Embryophyta RepID=O80668_ARATH	3	242	6e-29	128
033126_3571_1367	UniRef50_B9IQH9|Predicted protein n=3 Tax=Populus RepID=B9IQH9_POPTR	3	217	3e-26	99.8
033130_3791_1026	UniRef50_UPI0001985241|PREDICTED: similar to transcription factor jumonji (jmjC) domain-containing protein n=1 Tax=Vitis vinifera RepID=UPI0001985241	68	244	2e-21	103
033161_1440_2647	UniRef50_B9I7J2|Predicted protein n=1 Tax=Populus trichocarpa RepID=B9I7J2_POPTR	2	250	4e-28	125
033179_2911_2163	UniRef50_A5BUV9|Putative uncharacterized protein n=1 Tax=Vitis vinifera RepID=A5BUV9_VITVI	12	208	4e-19	92.8
033187_0531_0131	UniRef50_B9GW47|Predicted protein n=1 Tax=Populus trichocarpa RepID=B9GW47_POPTR	6	137	3e-11	69.7
033205_0413_1403	UniRef50_Q9ZPH9|F15P23.1 protein n=10 Tax=Embryophyta RepID=Q9ZPH9_ARATH	2	244	2e-20	99.8
033212_3124_1694	UniRef50_A7QCK1|Chromosome chr12 scaffold_78, whole genome shotgun sequence n=6 Tax=core eudicotyledons RepID=A7QCK1_VITVI	4	168	5e-11	68.9
033213_3215_1592	UniRef50_Q67WE5|Os06g0638500 protein n=5 Tax=Poaceae RepID=Q67WE5_ORYSJ	13	165	8e-06	51.6
033230_2236_1718	UniRef50_B9N838|Pseudouridylate synthase n=2 Tax=Malpighiales RepID=B9N838_POPTR	2	232	7e-28	124
033241_1614_3043	UniRef50_UPI0001984023|PREDICTED: hypothetical protein n=2 Tax=Magnoliophyta RepID=UPI0001984023	12	221	7e-21	101
033245_3739_0270	UniRef50_A9NJV0|Putative uncharacterized protein n=1 Tax=Picea sitchensis RepID=A9NJV0_PICSI	90	209	8e-06	51.6
033246_1518_1560	UniRef50_P32069|Anthranilate synthase component I-2, chloroplastic n=51 Tax=cellular organisms RepID=TRPX_ARATH	1	129	1e-10	67.4
033254_0985_3813	UniRef50_B9HK15|Predicted protein n=1 Tax=Populus trichocarpa RepID=B9HK15_POPTR	8	199	3e-12	72.8
033260_3953_1541	Mt|TC111327|TOG901904	10	220	6e-75	276
033321_3287_3750	UniRef50_P41248|Putative ATP synthase protein YMF19 n=26 Tax=Magnoliophyta RepID=YMF19_HELAN	31	129	8e-08	58.2
033337_2541_3927	UniRef50_A9PAD3|Predicted protein n=3 Tax=core eudicotyledons RepID=A9PAD3_POPTR	11	169	6e-09	62
033342_0853_1230	UniRef50_A2Q2J0|RNA-directed DNA polymerase (Reverse transcriptase); Ribonuclease H n=19 Tax=core eudicotyledons RepID=A2Q2J0_MEDTR	2	265	6e-37	154
033350_2247_1082	UniRef50_B9I0J7|Predicted protein n=19 Tax=Embryophyta RepID=B9I0J7_POPTR	34	252	2e-15	83.6
033374_0953_3057	UniRef50_Q3ED41|Uncharacterized protein At1g31600.2 n=21 Tax=Embryophyta RepID=Q3ED41_ARATH	4	243	4e-18	92.4
033375_1092_3090	UniRef50_Q67Z52|Tubulin folding cofactor B n=11 Tax=Magnoliophyta RepID=Q67Z52_ARATH	4	207	4e-22	105
033393_2756_3799	UniRef50_Q6Q3F9|Putative metal transporter Nramp2 (Fragment) n=1 Tax=Solanum lycopersicum RepID=Q6Q3F9_SOLLC	36	143	2e-08	60.1
033441_1136_0414	UniRef50_A7NWR6|Chromosome chr5 scaffold_2, whole genome shotgun sequence n=1 Tax=Vitis vinifera RepID=A7NWR6_VITVI	2	244	1e-25	117
033493_1364_2355	UniRef50_B9SI94|Sgd1p, putative n=2 Tax=Embryophyta RepID=B9SI94_RICCO	115	252	1e-09	64.3
033511_1281_1026	UniRef50_UPI0001A8456B|hypothetical protein SORBIDRAFT_03g030490 n=1 Tax=Sorghum bicolor RepID=UPI0001A8456B	1	114	5e-08	58.9
033525_1710_2003	UniRef50_A7P806|Chromosome chr3 scaffold_8, whole genome shotgun sequence n=4 Tax=core eudicotyledons RepID=A7P806_VITVI	1	246	1e-22	107
033547_0858_2574	UniRef50_Q58P63|Cation/H+ exchanger (Fragment) n=18 Tax=Magnoliophyta RepID=Q58P63_ARATH	1	276	5e-15	82
033617_3284_2751	UniRef50_B9SPB0|Nitrate transporter, putative n=1 Tax=Ricinus communis RepID=B9SPB0_RICCO	83	193	4e-09	62.4
033652_1327_2564	UniRef50_Q9LPT6|F11F12.1 protein n=4 Tax=Spermatophyta RepID=Q9LPT6_ARATH	55	132	4e-05	49.3
033717_2503_0741	UniRef50_B9S9F6|Putative uncharacterized protein n=1 Tax=Ricinus communis RepID=B9S9F6_RICCO	48	266	5e-05	48.9
033718_4032_0931	UniRef50_B9I5Z8|Predicted protein n=6 Tax=Magnoliophyta RepID=B9I5Z8_POPTR	96	209	1e-05	51.2
033728_1133_1052	UniRef50_A6P1U5|Putative uncharacterized protein n=1 Tax=Bacteroides capillosus ATCC 29799 RepID=A6P1U5_9BACE	5	127	2e-05	50.4
033760_1736_1720	UniRef50_B9SET1|DNA binding protein, putative n=1 Tax=Ricinus communis RepID=B9SET1_RICCO	2	139	7e-20	98.2
033783_3078_1742	UniRef50_B9SGW7|Putative uncharacterized protein n=1 Tax=Ricinus communis RepID=B9SGW7_RICCO	1	258	3e-05	49.7
033800_1283_1157	UniRef50_Q2R5M5|Os11g0432600 protein n=9 Tax=Spermatophyta RepID=Q2R5M5_ORYSJ	1	132	2e-11	70.5
033812_2328_2123	UniRef50_B9N246|Predicted protein n=4 Tax=core eudicotyledons RepID=B9N246_POPTR	1	180	2e-05	50.1
033824_1019_0675	UniRef50_Q7FAB5|OSJNBa0033H08.10 protein n=3 Tax=Oryza sativa RepID=Q7FAB5_ORYSJ	16	126	3e-05	49.7
033904_1537_1546	UniRef50_A7T836|Predicted protein (Fragment) n=16 Tax=Eumetazoa RepID=A7T836_NEMVE	1	207	4e-20	99
033916_2530_0448	UniRef50_A7PD32|Chromosome chr17 scaffold_12, whole genome shotgun sequence n=8 Tax=core eudicotyledons RepID=A7PD32_VITVI	3	233	9e-12	71.2
033942_3700_1385	UniRef50_O04471|F5I14.7 protein n=8 Tax=Magnoliophyta RepID=O04471_ARATH	2	220	2e-07	56.6
033957_1764_0541	UniRef50_Q88PD5|Superoxide dismutase [Fe] n=44 Tax=cellular organisms RepID=SODF_PSEPK	34	207	9e-20	97.8
033966_1483_1136	UniRef50_Q9C524|Fructokinase, putative n=40 Tax=Embryophyta RepID=Q9C524_ARATH	47	175	3e-11	69.7
033987_0625_0987	UniRef50_A7Q172|Chromosome chr10 scaffold_43, whole genome shotgun sequence n=2 Tax=core eudicotyledons RepID=A7Q172_VITVI	1	237	3e-19	96.3
034006_1333_0306	UniRef50_UPI0001984A4C|PREDICTED: hypothetical protein n=1 Tax=Vitis vinifera RepID=UPI0001984A4C	2	208	2e-22	106
034058_1483_2177	UniRef50_A7PJ70|Chromosome chr12 scaffold_18, whole genome shotgun sequence n=3 Tax=core eudicotyledons RepID=A7PJ70_VITVI	2	199	4e-25	115
034066_2275_3821	UniRef50_Q0DX42|Os02g0775400 protein n=6 Tax=Poaceae RepID=Q0DX42_ORYSJ	1	186	6e-14	78.6
034099_1878_1225	UniRef50_Q42059|Endoglucanase 6 n=29 Tax=Embryophyta RepID=GUN6_ARATH	3	227	5e-36	151
034155_1060_2553	UniRef50_A6P143|Putative uncharacterized protein n=3 Tax=Bacteria RepID=A6P143_9BACE	50	178	3e-11	69.7
034167_3445_2066	UniRef50_Q9SR44|F12A21.22 n=32 Tax=Eukaryota RepID=Q9SR44_ARATH	9	221	1e-16	87.8
034222_0456_0743	UniRef50_Q9STX5|Endoplasmin homolog n=77 Tax=cellular organisms RepID=ENPL_ARATH	64	180	3e-11	69.7
034223_3102_2472	UniRef50_UPI0001A85228|hypothetical protein SORBIDRAFT_04g008600 n=1 Tax=Sorghum bicolor RepID=UPI0001A85228	2	246	2e-22	92.4
034252_1726_0619	UniRef50_P37384|Meiotic recombination protein DMC1 homolog n=9 Tax=Eukaryota RepID=DMC1_LILLO	2	193	1e-27	124
034281_1901_2208	UniRef50_Q9FKI8|Transporter-like protein n=76 Tax=Embryophyta RepID=Q9FKI8_ARATH	4	252	2e-23	109
034300_3862_2992	UniRef50_A7R571|Chromosome undetermined scaffold_891, whole genome shotgun sequence (Fragment) n=3 Tax=core eudicotyledons RepID=A7R571_VITVI	13	249	2e-19	97.1
034302_3492_0562	Mt|TC101774|TOG895846	130	231	7e-41	163
034302_3492_0562	UniRef50_Q8LEK2|Uncharacterized FAM18-like protein At1g09330 n=19 Tax=Embryophyta RepID=FA18_ARATH	129	230	4e-08	59.3
034313_3951_2349	UniRef50_Q9ZSY8|Auxin-responsive protein IAA27 n=14 Tax=Magnoliophyta RepID=IAA27_ARATH	12	182	1e-07	57.8
034316_0867_0561	UniRef50_B9RRB4|Rad7, putative n=1 Tax=Ricinus communis RepID=B9RRB4_RICCO	2	229	5e-21	102
034351_0875_2445	UniRef50_Q5VRY8|Os01g0183000 protein n=3 Tax=Oryza sativa RepID=Q5VRY8_ORYSJ	4	168	8e-14	78.2
034353_1766_2197	UniRef50_Q9ZW95|At1g67110 n=1 Tax=Arabidopsis thaliana RepID=Q9ZW95_ARATH	2	196	7e-20	98.2
034353_3625_0550	UniRef50_Q75IP6|KAP-2, putative, expressed n=8 Tax=Magnoliophyta RepID=Q75IP6_ORYSJ	3	227	2e-24	113
034374_2625_2956	UniRef50_Q7PC79|Exportin-t n=6 Tax=core eudicotyledons RepID=Q7PC79_ARATH	4	234	5e-28	125
034388_1374_2148	UniRef50_B9N6I1|Predicted protein n=2 Tax=Populus trichocarpa RepID=B9N6I1_POPTR	3	122	5e-06	52.4
034389_3920_2846	UniRef50_Q9SIX5|Putative beta-1,3-glucanase n=3 Tax=Arabidopsis thaliana RepID=Q9SIX5_ARATH	2	262	4e-34	145
034407_3769_0389	UniRef50_A7PBD1|Chromosome chr16 scaffold_10, whole genome shotgun sequence n=6 Tax=Magnoliophyta RepID=A7PBD1_VITVI	119	238	3e-11	69.7
034481_1735_1407	UniRef50_A7QNI9|Chromosome chr2 scaffold_132, whole genome shotgun sequence n=2 Tax=Vitis vinifera RepID=A7QNI9_VITVI	39	239	1e-13	77.4
034495_1763_3100	UniRef50_Q6UEJ1|Ripening-related protein n=7 Tax=Papilionoideae RepID=Q6UEJ1_PEA	41	193	2e-13	76.6
034500_0615_1547	UniRef50_A7P316|Chromosome chr1 scaffold_5, whole genome shotgun sequence n=5 Tax=Magnoliophyta RepID=A7P316_VITVI	1	243	6e-29	128
034521_1572_0647	UniRef50_Q84VW0|At4g15930 n=3 Tax=Arabidopsis thaliana RepID=Q84VW0_ARATH	2	106	4e-14	79
034536_1517_3490	UniRef50_C4IDC2|Putative uncharacterized protein n=4 Tax=Clostridium butyricum E4 str. BoNT E BL5262 RepID=C4IDC2_CLOBU	90	224	3e-05	49.7
034541_1528_1539	UniRef50_A7PLR8|Chromosome chr14 scaffold_21, whole genome shotgun sequence n=2 Tax=Vitis vinifera RepID=A7PLR8_VITVI	3	212	3e-26	119
034558_1468_1102	UniRef50_O22178|Leucine-rich repeat receptor-like protein kinase n=6 Tax=core eudicotyledons RepID=O22178_ARATH	39	291	2e-09	63.2
034565_3651_0827	UniRef50_O65253|F21E10.12 protein n=14 Tax=Spermatophyta RepID=O65253_ARATH	5	213	1e-28	88.2
034614_2582_1453	UniRef50_B8CG79|ABC transporter n=1 Tax=Thalassiosira pseudonana CCMP1335 RepID=B8CG79_THAPS	7	219	2e-19	96.7
034675_2758_1229	UniRef50_B9IMI9|Predicted protein n=8 Tax=Magnoliophyta RepID=B9IMI9_POPTR	2	244	3e-28	125
034708_1484_1202	UniRef50_A7QJJ2|Chromosome chr8 scaffold_106, whole genome shotgun sequence n=6 Tax=Embryophyta RepID=A7QJJ2_VITVI	15	233	2e-16	87
034723_3125_0960	UniRef50_A2Q2A6|Zinc finger, RING-type; Transcription factor jumonji, jmjC; Zinc finger, C2H2-type n=1 Tax=Medicago truncatula RepID=A2Q2A6_MEDTR	23	157	1e-11	70.9
034755_3910_2228	UniRef50_B9HUN9|Predicted protein n=3 Tax=Magnoliophyta RepID=B9HUN9_POPTR	1	234	2e-18	93.6
034814_3415_1794	UniRef50_Q69SU2|Os02g0554100 protein n=4 Tax=Poaceae RepID=Q69SU2_ORYSJ	4	141	8e-16	84.7
034845_4005_1880	UniRef50_A5BTY4|Putative uncharacterized protein n=3 Tax=Vitis vinifera RepID=A5BTY4_VITVI	37	192	6e-06	52
034849_3372_2968	UniRef50_B9T8C6|Putative uncharacterized protein n=1 Tax=Ricinus communis RepID=B9T8C6_RICCO	14	241	5e-10	65.5
034867_3363_1176	UniRef50_A7QE54|Chromosome chr4 scaffold_83, whole genome shotgun sequence n=9 Tax=Magnoliophyta RepID=A7QE54_VITVI	3	260	8e-35	147
034872_2701_1453	UniRef50_Q9SMU2|Calmodulin-binding heat-shock-like protein n=12 Tax=Magnoliophyta RepID=Q9SMU2_ARATH	2	256	9e-29	127
034876_3543_0578	UniRef50_A2QPF6|Contig An07c0320, complete genome n=32 Tax=Pezizomycotina RepID=A2QPF6_ASPNC	2	205	2e-15	83.6
034933_1741_2117	UniRef50_B9HMD6|Predicted protein n=3 Tax=Magnoliophyta RepID=B9HMD6_POPTR	2	169	1e-15	84
034963_0804_0468	UniRef50_B9RRN3|Putative uncharacterized protein n=1 Tax=Ricinus communis RepID=B9RRN3_RICCO	38	160	5e-11	68.9
035004_1910_1810	UniRef50_Q9LT83|Arabidopsis thaliana genomic DNA, chromosome 3, P1 clone: MLD14 n=14 Tax=Embryophyta RepID=Q9LT83_ARATH	4	105	6e-08	58.5
035005_2691_2441	UniRef50_B9RPS1|Putative uncharacterized protein n=1 Tax=Ricinus communis RepID=B9RPS1_RICCO	3	233	7e-20	98.2
035028_3673_3082	UniRef50_C1NAN2|Predicted protein n=2 Tax=Viridiplantae RepID=C1NAN2_9CHLO	35	196	7e-17	88.2
035063_0553_1896	UniRef50_Q7XBY4|Os10g0573700 protein n=11 Tax=Embryophyta RepID=Q7XBY4_ORYSJ	121	225	7e-12	71.6
035084_3334_0636	UniRef50_Q2HU05|Integrase, catalytic region; Zinc finger, CCHC-type; Peptidase aspartic, catalytic n=2 Tax=Medicago truncatula RepID=Q2HU05_MEDTR	2	217	3e-20	99.4
035086_1385_0556	UniRef50_Q8CM04|Putative uncharacterized protein n=4 Tax=Actinomycetales RepID=Q8CM04_COREF	50	235	2e-09	63.5
035090_1669_2389	UniRef50_Q8SHP5|Cytochrome c oxidase subunit 1 n=25 Tax=Fungi/Metazoa group RepID=Q8SHP5_TRIRE	3	215	7e-28	124
035094_3347_0657	Gm|TC224718|TOG905379	1	192	7e-59	222
035094_3347_0657	UniRef50_B9RQS3|Dead box ATP-dependent RNA helicase, putative n=1 Tax=Ricinus communis RepID=B9RQS3_RICCO	7	192	1e-20	100
035117_3279_0739	UniRef50_Q9C8J6|At1g51440/F5D21_19 n=7 Tax=core eudicotyledons RepID=Q9C8J6_ARATH	19	213	8e-27	121
035160_1114_1341	UniRef50_Q9LYT1|Polyamine oxidase 3 n=41 Tax=Embryophyta RepID=PAO3_ARATH	103	228	1e-13	77.4
035196_2656_2321	UniRef50_C4V266|Putative uncharacterized protein (Fragment) n=1 Tax=Selenomonas flueggei ATCC 43531 RepID=C4V266_9FIRM	42	182	9e-05	48.1
035203_3806_1288	UniRef50_A7QA00|Chromosome chr8 scaffold_68, whole genome shotgun sequence n=2 Tax=Vitis vinifera RepID=A7QA00_VITVI	5	220	8e-08	58.2
035210_0546_1903	UniRef50_A7NXW6|Chromosome chr6 scaffold_3, whole genome shotgun sequence n=2 Tax=Vitis vinifera RepID=A7NXW6_VITVI	21	242	3e-22	105
035228_0636_0368	UniRef50_C0LGX3|Leucine-rich repeat receptor-like protein kinase (Fragment) n=3 Tax=rosids RepID=C0LGX3_ARATH	3	278	7e-18	91.7
035262_3436_0769	UniRef50_B9HM99|Predicted protein n=2 Tax=Malpighiales RepID=B9HM99_POPTR	6	215	8e-27	121
035281_0391_1328	UniRef50_B9SYI4|Putative uncharacterized protein n=1 Tax=Ricinus communis RepID=B9SYI4_RICCO	2	169	6e-22	105
035281_3042_1402	UniRef50_B9NGR1|Predicted protein (Fragment) n=4 Tax=core eudicotyledons RepID=B9NGR1_POPTR	1	272	3e-19	73.2
035284_1157_3562	UniRef50_A5AJG3|Putative uncharacterized protein n=1 Tax=Vitis vinifera RepID=A5AJG3_VITVI	2	196	5e-26	118
035330_4045_0524	UniRef50_A7PSX8|Chromosome chr8 scaffold_29, whole genome shotgun sequence n=1 Tax=Vitis vinifera RepID=A7PSX8_VITVI	2	179	3e-09	55.1
035342_3695_1225	UniRef50_B9N1E9|Cytochrome P450 n=4 Tax=Malpighiales RepID=B9N1E9_POPTR	18	227	2e-14	80.1
035402_3046_0940	UniRef50_A7PEI8|Chromosome chr11 scaffold_13, whole genome shotgun sequence n=7 Tax=Magnoliophyta RepID=A7PEI8_VITVI	75	221	1e-08	60.8
035406_2610_0778	UniRef50_A7PA31|Chromosome chr14 scaffold_9, whole genome shotgun sequence n=3 Tax=Vitis vinifera RepID=A7PA31_VITVI	2	217	2e-22	107
035419_0958_2709	UniRef50_O65282|20 kDa chaperonin, chloroplastic n=65 Tax=cellular organisms RepID=CH10C_ARATH	2	187	4e-19	95.9
035423_2546_1555	UniRef50_Q8LDJ9|Chloroplast drought-induced stress protein, putative n=15 Tax=Embryophyta RepID=Q8LDJ9_ARATH	21	197	7e-12	71.6
035433_2243_0451	UniRef50_B9HBQ4|Predicted protein n=1 Tax=Populus trichocarpa RepID=B9HBQ4_POPTR	3	230	1e-30	134
035437_2235_2116	UniRef50_B9P8P2|Predicted protein n=1 Tax=Populus trichocarpa RepID=B9P8P2_POPTR	125	226	2e-09	63.5
035438_1789_2861	UniRef50_A5C084|Putative uncharacterized protein n=1 Tax=Vitis vinifera RepID=A5C084_VITVI	30	250	6e-12	64.3
035454_1698_2747	UniRef50_A7PEW9|Chromosome chr11 scaffold_13, whole genome shotgun sequence n=2 Tax=Vitis vinifera RepID=A7PEW9_VITVI	3	218	1e-20	100
035477_1677_0108	UniRef50_B9RUU8|DNA binding protein, putative n=1 Tax=Ricinus communis RepID=B9RUU8_RICCO	10	198	6e-17	88.6
035493_1589_2544	UniRef50_A7NVC0|Chromosome chr18 scaffold_1, whole genome shotgun sequence n=1 Tax=Vitis vinifera RepID=A7NVC0_VITVI	1	147	6e-17	88.6
035517_3622_2282	UniRef50_A3B8U7|Putative uncharacterized protein n=1 Tax=Oryza sativa Japonica Group RepID=A3B8U7_ORYSJ	3	236	7e-31	134
035550_3477_2035	UniRef50_B9S764|ATP binding protein, putative n=2 Tax=Viridiplantae RepID=B9S764_RICCO	7	141	2e-06	53.9
035566_0946_0533	UniRef50_Q9FRK5|Uncharacterized membrane protein At1g75140 n=5 Tax=core eudicotyledons RepID=Y1514_ARATH	2	217	2e-08	60.1
035569_0799_1648	UniRef50_Q7X646|At2g17270 n=13 Tax=Embryophyta RepID=Q7X646_ARATH	5	175	2e-14	80.5
035575_3953_3327	UniRef50_Q8LC33|At5g63135 n=8 Tax=Spermatophyta RepID=Q8LC33_ARATH	2	106	3e-07	56.2
035607_4009_1409	Mt|TC108082|TOG894321	1	126	4e-55	210
035613_2511_1473	UniRef50_Q7X7W8|Makorin RING finger protein n=4 Tax=Pisum sativum RepID=Q7X7W8_PEA	2	253	6e-25	115
035615_3959_1827	UniRef50_UPI0001A7B046|ATP binding / DNA binding / DNA topoisomerase (ATP-hydrolyzing) n=1 Tax=Arabidopsis thaliana RepID=UPI0001A7B046	3	210	4e-17	66.2
035736_2226_0480	UniRef50_Q9SZ56|At4g31890 n=10 Tax=Magnoliophyta RepID=Q9SZ56_ARATH	2	244	5e-21	102
035757_1699_1570	UniRef50_B9T690|ATATH13, putative (Fragment) n=1 Tax=Ricinus communis RepID=B9T690_RICCO	1	252	3e-41	169
035816_0553_1561	UniRef50_B8PQ37|Predicted protein (Fragment) n=7 Tax=Fungi/Metazoa group RepID=B8PQ37_POSPM	1	171	2e-23	109
035825_0687_2133	Mt|TC94642|TOG902994	5	175	5e-42	167
035825_0687_2133	UniRef50_A7QXF2|Chromosome undetermined scaffold_222, whole genome shotgun sequence n=11 Tax=core eudicotyledons RepID=A7QXF2_VITVI	2	179	6e-08	52
035865_2428_0515	UniRef50_A7QGP3|Chromosome chr12 scaffold_93, whole genome shotgun sequence n=3 Tax=Vitis vinifera RepID=A7QGP3_VITVI	36	224	9e-12	71.2
035899_0652_0098	UniRef50_Q4FE45|At5g07270 n=8 Tax=Magnoliophyta RepID=Q4FE45_ARATH	2	223	2e-24	113
035904_1614_1508	UniRef50_B0M1B7|Peroxisomal aminotransferase (Fragment) n=7 Tax=Eukaryota RepID=B0M1B7_SOYBN	16	213	5e-14	79
035907_1192_1950	UniRef50_Q682S0|Root phototropism protein 2 n=14 Tax=core eudicotyledons RepID=RPT2_ARATH	3	232	5e-05	46.2
035958_1832_0577	UniRef50_Q9FGZ1|Phytoene dehydrogenase-like n=25 Tax=Eukaryota RepID=Q9FGZ1_ARATH	2	238	5e-23	108
035984_3298_0136	UniRef50_Q9SS40|F14P13.11 protein n=3 Tax=Arabidopsis thaliana RepID=Q9SS40_ARATH	105	206	2e-05	50.1
035989_2493_1299	UniRef50_P93119|DNA topoisomerase 1 n=7 Tax=Embryophyta RepID=TOP1_DAUCA	6	107	3e-06	53.1
036114_2951_2341	UniRef50_B9I327|Predicted protein n=4 Tax=Magnoliophyta RepID=B9I327_POPTR	15	263	6e-17	88.6
036139_1256_0631	UniRef50_Q75HC2|Protein argonaute 7 n=17 Tax=Eukaryota RepID=AGO7_ORYSJ	2	214	2e-21	103
036156_1622_1916	UniRef50_Q710T7|Gag-pol polyprotein n=11 Tax=core eudicotyledons RepID=Q710T7_POPDE	9	206	8e-11	68.2
036170_0908_3058	UniRef50_B9IMQ5|Predicted protein n=1 Tax=Populus trichocarpa RepID=B9IMQ5_POPTR	56	247	1e-07	57.4
036170_3056_0041	UniRef50_Q8H1F4|Coatomer subunit zeta-3 n=41 Tax=Viridiplantae RepID=COPZ3_ARATH	2	147	2e-08	50.8
036202_3274_1223	UniRef50_A9PFZ6|Predicted protein n=11 Tax=Magnoliophyta RepID=A9PFZ6_POPTR	7	235	5e-20	69.3
036207_2435_3805	Mt|TC107918|TOG901977	1	157	5e-51	196
036235_1453_0434	Mt|TC101118|TOG917721	1	217	1e-102	367
036235_1453_0434	UniRef50_C0Z2R2|AT4G30190 protein n=1 Tax=Arabidopsis thaliana RepID=C0Z2R2_ARATH	1	216	1e-31	137
036248_0415_0133	UniRef50_B9HT51|Predicted protein n=5 Tax=Embryophyta RepID=B9HT51_POPTR	66	212	3e-10	66.2
036274_3204_1933	Mt|TC103332|TOG929136	1	188	2e-68	254
036274_3204_1933	UniRef50_C3SAA9|CBL interacting serine/threonine kinase n=1 Tax=Brachypodium distachyon RepID=C3SAA9_BRADI	45	202	9e-15	76.3
036315_1847_0808	UniRef50_Q8S3J3|Hydroxyisourate hydrolase n=2 Tax=rosids RepID=HIUH_SOYBN	2	244	2e-27	123
036329_1115_2878	UniRef50_B9HCY3|Predicted protein n=1 Tax=Populus trichocarpa RepID=B9HCY3_POPTR	49	204	1e-21	104
036337_1620_1703	UniRef50_Q9FXI0|At1g19830 n=22 Tax=Magnoliophyta RepID=Q9FXI0_ARATH	53	218	2e-08	42
036352_0372_2258	UniRef50_Q9AVE4|DNA-binding protein DF1 n=3 Tax=rosids RepID=Q9AVE4_PEA	18	225	3e-19	96.3
036353_1983_1375	UniRef50_P93025|Phototropin-2 n=5 Tax=Streptophyta RepID=PHOT2_ARATH	1	225	2e-31	136
036405_1167_0315	UniRef50_Q2AA96|MYG1 protein, related n=1 Tax=Asparagus officinalis RepID=Q2AA96_ASPOF	2	211	5e-24	112
036438_0976_0375	UniRef50_B9H4F0|Predicted protein (Fragment) n=3 Tax=Embryophyta RepID=B9H4F0_POPTR	1	188	3e-11	62
036487_1848_1583	UniRef50_B9SPM9|Putative uncharacterized protein n=1 Tax=Ricinus communis RepID=B9SPM9_RICCO	30	230	2e-10	67
036488_0971_2049	UniRef50_Q84WW2|Probable 6-phosphogluconolactonase 5, chloroplastic n=11 Tax=Magnoliophyta RepID=6PGL5_ARATH	48	220	1e-11	60.5
036490_3955_0655	UniRef50_A7QMY7|Chromosome undetermined scaffold_129, whole genome shotgun sequence n=2 Tax=Vitis vinifera RepID=A7QMY7_VITVI	8	232	7e-23	108
036518_1421_2565	UniRef50_Q9LQ34|F14M2.5 protein n=9 Tax=Eukaryota RepID=Q9LQ34_ARATH	5	223	9e-15	81.3
036539_1557_1885	UniRef50_A2Q4W7|Putative uncharacterized protein n=2 Tax=Medicago truncatula RepID=A2Q4W7_MEDTR	27	193	4e-16	60.5
036549_1362_0406	UniRef50_Q9SMY9|Myosin-like protein n=2 Tax=core eudicotyledons RepID=Q9SMY9_ARATH	39	239	1e-18	94.4
036608_0382_2043	UniRef50_B9HRH9|Inner membrane protein n=1 Tax=Populus trichocarpa RepID=B9HRH9_POPTR	131	208	4e-05	49.3
036630_1834_2999	UniRef50_Q3SC79|ACI19 n=1 Tax=Solanum lycopersicum RepID=Q3SC79_SOLLC	4	132	5e-08	58.9
036666_2564_3118	UniRef50_A7QNF0|Chromosome chr2 scaffold_132, whole genome shotgun sequence n=2 Tax=Embryophyta RepID=A7QNF0_VITVI	2	208	6e-21	101
036681_3148_1815	UniRef50_Q9AWK2|Probable calcium-binding protein CML11 n=5 Tax=Spermatophyta RepID=CML11_ORYSJ	1	87	2e-06	53.5
036691_2492_0602	UniRef50_Q9SYC8|1-acyl-sn-glycerol-3-phosphate acyltransferase 3 n=2 Tax=Brassicaceae RepID=LPAT3_ARATH	4	281	3e-30	110
036692_1954_2054	Mt|TC97363|TOG898824	1	168	2e-63	238
036715_3074_2531	UniRef50_B9SHS2|DNA-directed RNA polymerase n=1 Tax=Ricinus communis RepID=B9SHS2_RICCO	5	223	3e-32	139
036734_1701_0778	UniRef50_B7FHN0|Putative uncharacterized protein n=1 Tax=Medicago truncatula RepID=B7FHN0_MEDTR	27	230	2e-10	66.6
036766_1079_2109	Lj|TC14820|TOG894007	54	201	3e-61	230
036766_1079_2109	UniRef50_Q8LGM6|HSP90-like protein n=1 Tax=Oryza sativa RepID=Q8LGM6_ORYSA	9	202	2e-18	92.4
036779_3875_1345	UniRef50_Q93VQ0|At2g38020/T8P21.7 n=9 Tax=Embryophyta RepID=Q93VQ0_ARATH	1	234	2e-30	133
036814_3008_2851	UniRef50_A7Y7K0|Putative uncharacterized protein (Fragment) n=1 Tax=Prunus dulcis RepID=A7Y7K0_PRUDU	26	143	2e-08	55.1
036825_3075_2173	UniRef50_UPI0001984C86|PREDICTED: hypothetical protein n=1 Tax=Vitis vinifera RepID=UPI0001984C86	2	238	2e-34	146
036859_3241_2339	UniRef50_A7NUT3|Chromosome chr18 scaffold_1, whole genome shotgun sequence n=1 Tax=Vitis vinifera RepID=A7NUT3_VITVI	4	225	2e-14	80.1
036860_0552_1530	UniRef50_Q8LDC8|Ethylene-responsive transcription factor 1B n=12 Tax=core eudicotyledons RepID=ERF92_ARATH	3	239	2e-14	80.5
036879_3952_2457	UniRef50_Q7XES8|Transposon protein, putative, CACTA, En/Spm sub-class n=2 Tax=Oryza sativa Japonica Group RepID=Q7XES8_ORYSJ	73	237	5e-13	75.5
036924_2517_0891	UniRef50_UPI0001983125|PREDICTED: hypothetical protein n=1 Tax=Vitis vinifera RepID=UPI0001983125	1	231	5e-12	72
036936_1671_3446	UniRef50_Q5PYQ3|Glycerophosphodiester phosphodiesterase-like protein (Fragment) n=3 Tax=Magnoliophyta RepID=Q5PYQ3_MANES	1	257	1e-16	87.8
036938_1853_1595	UniRef50_P39023|60S ribosomal protein L3 n=349 Tax=Eukaryota RepID=RL3_HUMAN	58	216	7e-21	101
036946_2569_3418	UniRef50_A7NWC6|Chromosome chr5 scaffold_2, whole genome shotgun sequence n=5 Tax=core eudicotyledons RepID=A7NWC6_VITVI	79	261	6e-08	58.5
036957_0985_0509	UniRef50_Q9LDR9|Expansin-A10 n=61 Tax=Magnoliophyta RepID=EXP10_ARATH	101	220	3e-10	66.2
036974_2628_1780	Mt|TC110175|TOG908289	3	192	1e-54	208
036974_2628_1780	UniRef50_A7Q0P5|Chromosome chr7 scaffold_42, whole genome shotgun sequence n=5 Tax=Magnoliophyta RepID=A7Q0P5_VITVI	58	192	6e-11	68.6
036981_1156_1229	UniRef50_B3LF45|AT4G35880 protein n=10 Tax=core eudicotyledons RepID=B3LF45_ARATH	25	201	4e-19	95.9
036987_2270_1368	UniRef50_Q9LKV5|F21B23.3 protein n=1 Tax=Arabidopsis thaliana RepID=Q9LKV5_ARATH	2	100	1e-05	51.2
037014_1905_2848	UniRef50_Q9SKA4|F12K8.3 protein n=5 Tax=Embryophyta RepID=Q9SKA4_ARATH	2	223	8e-22	104
037055_0416_1164	UniRef50_B9GWI7|Predicted protein n=1 Tax=Populus trichocarpa RepID=B9GWI7_POPTR	1	267	4e-27	122
037093_3612_1933	UniRef50_A3C0D8|Putative uncharacterized protein n=2 Tax=Poaceae RepID=A3C0D8_ORYSJ	123	230	5e-07	55.5
037106_0359_2056	UniRef50_Q9CAV6|Serine/threonine-protein kinase WNK1 n=5 Tax=rosids RepID=WNK1_ARATH	32	241	1e-26	120
037164_0944_1068	UniRef50_Q42342|Cytochrome b5 isoform 1 n=23 Tax=Spermatophyta RepID=CYB51_ARATH	102	200	3e-07	56.2
037208_1931_1582	UniRef50_B9HGJ6|Predicted protein n=3 Tax=core eudicotyledons RepID=B9HGJ6_POPTR	34	190	7e-07	44.3
037223_3244_0760	UniRef50_A7Q3P1|Chromosome chr13 scaffold_48, whole genome shotgun sequence n=12 Tax=Embryophyta RepID=A7Q3P1_VITVI	29	221	2e-11	61.2
037234_0924_0084	UniRef50_A9PF13|Predicted protein n=2 Tax=Embryophyta RepID=A9PF13_POPTR	53	214	4e-20	99
037255_1070_2824	UniRef50_B9HXG8|Predicted protein (Fragment) n=3 Tax=Malpighiales RepID=B9HXG8_POPTR	11	214	6e-13	75.1
037257_1155_3631	UniRef50_Q9STX5|Endoplasmin homolog n=77 Tax=cellular organisms RepID=ENPL_ARATH	2	138	1e-12	62.8
037259_3903_0600	UniRef50_Q9MA18|T5E21.15 n=2 Tax=rosids RepID=Q9MA18_ARATH	13	213	6e-05	48.5
037348_1755_2078	UniRef50_B9H2Y3|Predicted protein n=1 Tax=Populus trichocarpa RepID=B9H2Y3_POPTR	3	209	1e-23	110
037353_3332_0903	UniRef50_Q9M0V3|DNA damage-binding protein 1a n=16 Tax=Viridiplantae RepID=DDB1A_ARATH	41	193	2e-07	57
037364_2432_1901	UniRef50_Q5VNF4|Os06g0285200 protein n=5 Tax=Poaceae RepID=Q5VNF4_ORYSJ	33	239	8e-19	94.7
037408_1825_1726	UniRef50_B9HMP3|Predicted protein n=3 Tax=Spermatophyta RepID=B9HMP3_POPTR	2	289	4e-44	178
037424_3074_0764	Mt|TC102455|TOG897651	1	216	5e-57	216
037424_3074_0764	UniRef50_A7PSA7|Chromosome chr14 scaffold_27, whole genome shotgun sequence n=11 Tax=Spermatophyta RepID=A7PSA7_VITVI	3	207	3e-19	90.5
037464_1558_0095	Gm|TC229701|TOG901858	7	140	1e-45	178
037464_1558_0095	UniRef50_A7QJF9|Chromosome chr8 scaffold_106, whole genome shotgun sequence n=4 Tax=Magnoliophyta RepID=A7QJF9_VITVI	1	135	3e-12	72.8
037472_3433_0306	UniRef50_B9SQV5|Putative uncharacterized protein n=1 Tax=Ricinus communis RepID=B9SQV5_RICCO	32	193	4e-15	82.4
037497_0567_0227	UniRef50_Q9LZU3|Putative uncharacterized protein F16L2_80 n=1 Tax=Arabidopsis thaliana RepID=Q9LZU3_ARATH	1	249	6e-32	138
037514_3725_1384	UniRef50_A7NY51|Chromosome chr6 scaffold_3, whole genome shotgun sequence n=1 Tax=Vitis vinifera RepID=A7NY51_VITVI	6	221	2e-15	83.6
037530_2552_1139	UniRef50_B9HBW4|Predicted protein n=5 Tax=Embryophyta RepID=B9HBW4_POPTR	1	138	5e-07	55.5
037544_2679_2099	UniRef50_C1FGC4|Predicted protein n=4 Tax=Eukaryota RepID=C1FGC4_9CHLO	7	183	2e-12	73.2
037570_3421_1419	UniRef50_Q8VZH2|AT4g33090/F4I10_20 n=28 Tax=Embryophyta RepID=Q8VZH2_ARATH	53	254	2e-17	81.6
037623_3936_2876	UniRef50_Q9SY26|T17H7.12 n=4 Tax=Magnoliophyta RepID=Q9SY26_ARATH	53	253	1e-20	100
037658_2912_1367	UniRef50_Q8W2N0|Cyclin-dependent kinase CDC2C n=5 Tax=Arabidopsis thaliana RepID=Q8W2N0_ARATH	105	245	6e-11	68.6
037675_0496_1590	UniRef50_UPI000198286B|PREDICTED: hypothetical protein n=1 Tax=Vitis vinifera RepID=UPI000198286B	8	262	4e-31	135
037693_0396_1563	UniRef50_A7PA31|Chromosome chr14 scaffold_9, whole genome shotgun sequence n=3 Tax=Vitis vinifera RepID=A7PA31_VITVI	1	105	2e-07	57
037733_0324_1157	UniRef50_Q55QD8|Putative uncharacterized protein n=2 Tax=Filobasidiella neoformans RepID=Q55QD8_CRYNE	3	167	6e-13	75.1
037738_1787_0376	UniRef50_A7QQF7|Chromosome undetermined scaffold_142, whole genome shotgun sequence n=1 Tax=Vitis vinifera RepID=A7QQF7_VITVI	30	242	5e-20	98.6
037782_3138_1593	UniRef50_B9IA66|Predicted protein n=1 Tax=Populus trichocarpa RepID=B9IA66_POPTR	27	212	3e-15	82.8
037787_1012_2077	UniRef50_B9RMY4|Auxin-induced protein 5NG4, putative n=2 Tax=Ricinus communis RepID=B9RMY4_RICCO	3	230	1e-22	107
037802_2502_2216	UniRef50_Q9LQC8|F28C11.12 n=6 Tax=Eukaryota RepID=Q9LQC8_ARATH	10	87	9e-07	54.7
037811_1779_0415	UniRef50_A7R989|Chromosome undetermined scaffold_3495, whole genome shotgun sequence (Fragment) n=2 Tax=Vitis vinifera RepID=A7R989_VITVI	6	176	4e-11	69.3
037843_0966_1012	UniRef50_A7R3J1|Chromosome undetermined scaffold_528, whole genome shotgun sequence n=1 Tax=Vitis vinifera RepID=A7R3J1_VITVI	3	254	2e-37	156
037919_3583_3624	UniRef50_Q2PS26|SUMO isopeptidase n=7 Tax=core eudicotyledons RepID=Q2PS26_ARATH	1	249	8e-22	104
037932_1073_0361	UniRef50_P43279|NADP-dependent malic enzyme, chloroplastic n=105 Tax=Embryophyta RepID=MAOC_ORYSJ	41	260	3e-14	63.5
037964_0699_1526	UniRef50_A7PGK9|Chromosome chr17 scaffold_16, whole genome shotgun sequence n=1 Tax=Vitis vinifera RepID=A7PGK9_VITVI	1	269	3e-23	76.3
037984_1414_2363	UniRef50_A7P2W1|Chromosome chr1 scaffold_5, whole genome shotgun sequence n=9 Tax=Magnoliophyta RepID=A7P2W1_VITVI	1	231	2e-27	123
037990_0565_1857	UniRef50_Q945P2|AT5g49210/K21P3_8 n=3 Tax=Brassicaceae RepID=Q945P2_ARATH	1	213	6e-11	68.6
037991_2439_1102	UniRef50_UPI0001983183|PREDICTED: hypothetical protein n=1 Tax=Vitis vinifera RepID=UPI0001983183	2	112	2e-10	67
037996_1669_0126	UniRef50_Q8H0V6|ABC transporter F family member 3 n=9 Tax=Embryophyta RepID=AB3F_ARATH	1	126	7e-10	65.1
038039_3470_3087	UniRef50_Q9SY26|T17H7.12 n=4 Tax=Magnoliophyta RepID=Q9SY26_ARATH	1	249	1e-31	137
038046_2530_3518	UniRef50_Q9LYR6|Peptide transporter-like protein n=11 Tax=Magnoliophyta RepID=Q9LYR6_ARATH	2	214	2e-28	126
038064_1986_1444	UniRef50_Q94AX4|AT5g06580/F15M7_11 n=19 Tax=Embryophyta RepID=Q94AX4_ARATH	6	197	2e-30	133
038142_3994_0273	UniRef50_A7P8R2|Chromosome chr3 scaffold_8, whole genome shotgun sequence n=10 Tax=Magnoliophyta RepID=A7P8R2_VITVI	18	188	6e-21	101
038152_2515_0279	UniRef50_B9MTG9|Predicted protein n=10 Tax=Magnoliophyta RepID=B9MTG9_POPTR	146	226	6e-06	52
038166_0460_0057	UniRef50_Q9T0I2|Putative uncharacterized protein AT4g38730 n=2 Tax=Arabidopsis thaliana RepID=Q9T0I2_ARATH	1	123	1e-05	50.8
038210_1369_0052	UniRef50_A5C7C5|Putative uncharacterized protein n=3 Tax=Vitis vinifera RepID=A5C7C5_VITVI	1	222	2e-23	109
038210_2537_3942	UniRef50_Q9ZQG9|Putative glucan endo-1,3-beta-glucosidase 14 n=38 Tax=Spermatophyta RepID=E1314_ARATH	2	259	4e-23	108
038231_3748_0413	UniRef50_A7Q1D2|Chromosome chr10 scaffold_43, whole genome shotgun sequence n=3 Tax=core eudicotyledons RepID=A7Q1D2_VITVI	37	237	1e-24	114
038250_3584_1822	UniRef50_B9RR96|Putative uncharacterized protein n=1 Tax=Ricinus communis RepID=B9RR96_RICCO	1	72	4e-05	49.3
038255_2809_3627	UniRef50_Q8GX23|At4g34440 n=7 Tax=Magnoliophyta RepID=Q8GX23_ARATH	51	226	2e-19	91.7
038273_1119_2358	UniRef50_Q9M8R7-2|Isoform 2 of Probable protein phosphatase 2C 33 n=1 Tax=Arabidopsis thaliana RepID=Q9M8R7-2	3	151	5e-09	53.1
038275_1730_0871	Mt|TC102156|TOG910244	2	214	1e-107	383
038275_1730_0871	UniRef50_B8A3L6|Putative uncharacterized protein n=1 Tax=Zea mays RepID=B8A3L6_MAIZE	3	215	9e-33	140
038277_0667_0725	UniRef50_Q69V56|Os06g0608800 protein n=5 Tax=Oryza RepID=Q69V56_ORYSJ	18	221	1e-21	103
038278_3528_2820	UniRef50_P20024|Myb-related protein Zm1 n=2 Tax=Zea mays RepID=MYB1_MAIZE	2	128	5e-09	55.5
038286_0807_1169	UniRef50_B9S8G8|Mads box protein, putative n=1 Tax=Ricinus communis RepID=B9S8G8_RICCO	3	238	1e-19	81.3
038300_1950_0233	UniRef50_B5U9V8|Putative uncharacterized protein n=6 Tax=Lotus japonicus RepID=B5U9V8_LOTJA	3	206	4e-09	62.4
038322_1964_0970	Gm|TC214752|TOG894415	1	149	7e-50	192
038322_1964_0970	UniRef50_B9SGR9|L-ascorbate peroxidase, cytosolic, putative n=1 Tax=Ricinus communis RepID=B9SGR9_RICCO	1	124	2e-07	48.9
038344_1144_1730	UniRef50_A5BM95|Putative uncharacterized protein n=1 Tax=Vitis vinifera RepID=A5BM95_VITVI	23	178	1e-11	70.9
038411_1611_1518	UniRef50_UPI0001985210|PREDICTED: hypothetical protein n=1 Tax=Vitis vinifera RepID=UPI0001985210	76	222	3e-05	49.7
038416_2775_0916	UniRef50_A7QL01|Chromosome undetermined scaffold_116, whole genome shotgun sequence (Fragment) n=1 Tax=Vitis vinifera RepID=A7QL01_VITVI	3	253	3e-27	122
038443_0803_0180	UniRef50_A7PZP8|Chromosome chr15 scaffold_40, whole genome shotgun sequence n=10 Tax=Magnoliophyta RepID=A7PZP8_VITVI	4	201	8e-16	84.7
038458_1112_0804	UniRef50_Q8H6W2|Gag-protease polyprotein-like protein (Fragment) n=1 Tax=Cicer arietinum RepID=Q8H6W2_CICAR	3	206	3e-22	105
038485_3517_0308	UniRef50_Q8W0Y9|AT5g27950/F15F15_20 n=8 Tax=Magnoliophyta RepID=Q8W0Y9_ARATH	4	231	3e-30	132
038502_3888_1254	UniRef50_B9RJB8|Phd finger protein, putative n=1 Tax=Ricinus communis RepID=B9RJB8_RICCO	2	208	2e-26	120
038507_1745_0259	UniRef50_Q8S8N8|Putative uncharacterized protein At2g23810 (Fragment) n=1 Tax=Arabidopsis thaliana RepID=Q8S8N8_ARATH	53	242	3e-11	60.1
038514_1827_3645	UniRef50_B9T224|Putative uncharacterized protein n=1 Tax=Ricinus communis RepID=B9T224_RICCO	2	283	4e-13	75.9
038526_0412_1642	UniRef50_B9HUP7|Predicted protein n=9 Tax=Embryophyta RepID=B9HUP7_POPTR	12	179	2e-12	73.6
038568_2377_1111	UniRef50_Q8H3U7|Os07g0661000 protein n=7 Tax=Magnoliophyta RepID=Q8H3U7_ORYSJ	2	223	2e-24	113
038579_3830_0565	UniRef50_A5C228|Putative uncharacterized protein n=2 Tax=Vitis vinifera RepID=A5C228_VITVI	1	90	1e-05	51.2
038610_0914_2767	UniRef50_Q3BKI1|Putative uncharacterized protein n=6 Tax=Bacteria RepID=Q3BKI1_9PROT	19	215	7e-14	53.1
038623_0987_3401	UniRef50_A5BCD4|Chromosome chr7 scaffold_20, whole genome shotgun sequence n=1 Tax=Vitis vinifera RepID=A5BCD4_VITVI	3	114	8e-07	43.1
038644_3989_3050	UniRef50_B9F902|Putative uncharacterized protein n=2 Tax=Magnoliophyta RepID=B9F902_ORYSJ	1	138	7e-18	91.7
038677_3383_2904	UniRef50_B9H5I5|Predicted protein (Fragment) n=2 Tax=Spermatophyta RepID=B9H5I5_POPTR	1	192	6e-16	85.1
038699_2880_2660	UniRef50_Q9C7G8|C2H2-type zinc finger protein, putative n=3 Tax=Arabidopsis thaliana RepID=Q9C7G8_ARATH	92	231	2e-06	45.1
038728_0406_0819	UniRef50_B9I500|Predicted protein n=1 Tax=Populus trichocarpa RepID=B9I500_POPTR	1	225	1e-24	114
038750_1241_1938	UniRef50_B9T6X5|Putative uncharacterized protein n=1 Tax=Ricinus communis RepID=B9T6X5_RICCO	1	84	5e-05	48.9
038765_2773_2516	UniRef50_O23052|Uncharacterized TPR repeat-containing protein At1g05150 n=4 Tax=Embryophyta RepID=Y1515_ARATH	1	243	6e-11	68.6
038778_3806_0885	UniRef50_Q9LSX4|Casein kinase 1-like protein 8 n=62 Tax=Viridiplantae RepID=Q9LSX4_ARATH	2	244	4e-38	158
038807_2722_0308	UniRef50_B9HQD6|Predicted protein n=10 Tax=Magnoliophyta RepID=B9HQD6_POPTR	1	240	1e-24	114
038817_3370_0666	UniRef50_Q9LR01|F10A5.20 n=10 Tax=core eudicotyledons RepID=Q9LR01_ARATH	29	127	4e-05	49.3
038821_0632_0875	UniRef50_Q9LHF1|Extensin-like protein n=22 Tax=Embryophyta RepID=Q9LHF1_ARATH	4	279	5e-43	175
038839_3379_0304	UniRef50_Q70I30|S-receptor kinase-like protein 1 n=3 Tax=Lotus japonicus RepID=Q70I30_LOTJA	7	159	2e-14	80.5
038844_3309_3293	UniRef50_A7PQT2|Chromosome chr6 scaffold_25, whole genome shotgun sequence n=4 Tax=Magnoliophyta RepID=A7PQT2_VITVI	99	203	2e-10	66.6
038870_1279_0841	UniRef50_A7Q810|Chromosome chr18 scaffold_61, whole genome shotgun sequence n=3 Tax=core eudicotyledons RepID=A7Q810_VITVI	81	245	7e-18	91.7
038881_0931_0975	UniRef50_Q9LN08|T6D22.8 n=31 Tax=Embryophyta RepID=Q9LN08_ARATH	2	207	2e-21	98.6
038914_1572_2294	UniRef50_A7PDK9|Chromosome chr17 scaffold_12, whole genome shotgun sequence n=2 Tax=Vitis vinifera RepID=A7PDK9_VITVI	51	242	2e-13	77
038944_1375_1554	UniRef50_A7NZL2|Chromosome chr6 scaffold_3, whole genome shotgun sequence n=16 Tax=Magnoliophyta RepID=A7NZL2_VITVI	1	231	9e-34	144
038997_3069_2335	UniRef50_Q9SRM3|Leucoanthocyanidin dioxygenase, putative; 41415-43854 n=35 Tax=Magnoliophyta RepID=Q9SRM3_ARATH	1	171	1e-15	84
039009_1291_0513	UniRef50_A7P8V1|Chromosome chr3 scaffold_8, whole genome shotgun sequence n=20 Tax=Magnoliophyta RepID=A7P8V1_VITVI	2	247	5e-40	165
039028_3722_0458	UniRef50_Q9SPE9|Receptor-like protein CLAVATA2 n=22 Tax=Magnoliophyta RepID=Q9SPE9_ARATH	5	256	1e-27	124
039044_3147_2406	UniRef50_B9I8V8|Predicted protein n=4 Tax=eurosids I RepID=B9I8V8_POPTR	2	271	2e-28	126
039060_0263_0864	UniRef50_A7NXB4|Chromosome chr5 scaffold_2, whole genome shotgun sequence n=13 Tax=Magnoliophyta RepID=A7NXB4_VITVI	1	252	7e-29	128
039124_3016_1368	UniRef50_Q2HW78|RNA-directed DNA polymerase (Reverse transcriptase) n=1 Tax=Medicago truncatula RepID=Q2HW78_MEDTR	2	244	8e-29	127
039204_4030_1441	UniRef50_B9I7F7|Glycosyltransferase, CAZy family GT8 n=6 Tax=core eudicotyledons RepID=B9I7F7_POPTR	7	198	2e-29	129
039206_1518_3374	UniRef50_Q6A5L1|Anaerobic glycerol-3-phosphate dehydrogenase subunit B n=1 Tax=Propionibacterium acnes RepID=Q6A5L1_PROAC	2	148	3e-21	102
039213_0996_2722	UniRef50_A7QJK3|Chromosome chr8 scaffold_106, whole genome shotgun sequence n=6 Tax=Magnoliophyta RepID=A7QJK3_VITVI	112	219	9e-10	64.7
039245_0318_0187	UniRef50_B9ILJ4|Predicted protein n=7 Tax=Magnoliophyta RepID=B9ILJ4_POPTR	1	243	2e-33	143
039277_1245_1666	UniRef50_UPI0001986038|PREDICTED: hypothetical protein n=1 Tax=Vitis vinifera RepID=UPI0001986038	1	237	3e-24	112
039284_0667_1706	UniRef50_Q9LXM2|Probable CCR4-associated factor 1 homolog 9 n=17 Tax=core eudicotyledons RepID=CAF1I_ARATH	2	130	6e-08	58.5
039369_2808_0822	UniRef50_Q6BDA0|Early flowering 6 n=3 Tax=Arabidopsis thaliana RepID=Q6BDA0_ARATH	62	214	2e-18	93.6
039398_2546_1047	UniRef50_A5B7R0|Putative uncharacterized protein n=2 Tax=Vitis vinifera RepID=A5B7R0_VITVI	10	216	2e-19	97.1
039419_3077_1240	UniRef50_Q944R7|Protein arginine N-methyltransferase 7 n=8 Tax=Magnoliophyta RepID=ANM7_ARATH	7	105	9e-07	54.7
039430_3753_0813	UniRef50_Q9LU27|Gb|AAD40142.1 n=3 Tax=Arabidopsis thaliana RepID=Q9LU27_ARATH	1	93	1e-07	57.4
039441_1420_1018	UniRef50_P0CAN7|V-type proton ATPase subunit E3 n=18 Tax=Embryophyta RepID=VATE3_ARATH	62	235	6e-17	88.6
039451_3130_2838	UniRef50_Q9FPW6|At3g61600 n=25 Tax=Embryophyta RepID=Q9FPW6_ARATH	77	208	1e-08	61.2
039458_2964_1476	UniRef50_A7NYE1|Chromosome chr6 scaffold_3, whole genome shotgun sequence n=14 Tax=cellular organisms RepID=A7NYE1_VITVI	1	222	6e-28	125
039467_0533_1790	UniRef50_Q0JF78|Os04g0132300 protein (Fragment) n=6 Tax=Poaceae RepID=Q0JF78_ORYSJ	5	226	2e-16	86.7
039482_4042_1525	UniRef50_Q9SGH4|AT3g01440/T13O15_8 n=3 Tax=core eudicotyledons RepID=Q9SGH4_ARATH	2	214	5e-18	92
039490_0564_1447	UniRef50_Q8H6W2|Gag-protease polyprotein-like protein (Fragment) n=1 Tax=Cicer arietinum RepID=Q8H6W2_CICAR	2	238	7e-39	161
039508_2853_0230	UniRef50_B9FD99|Putative uncharacterized protein n=2 Tax=Oryza sativa RepID=B9FD99_ORYSJ	3	263	8e-30	131
039554_3484_0064	UniRef50_Q04356|Potato DNA for copia-like transposable element n=4 Tax=core eudicotyledons RepID=Q04356_SOLTU	3	161	2e-08	60.5
039599_2993_0686	UniRef50_P29382|Developmental protein SEPALLATA 1 n=160 Tax=Spermatophyta RepID=SEP1_ARATH	1	202	4e-15	75.1
039612_1399_0853	UniRef50_Q0PGJ6|Aldo-keto reductase n=64 Tax=Spermatophyta RepID=Q0PGJ6_ARATH	2	226	1e-31	137
039626_2952_0723	UniRef50_A5AX71|Putative uncharacterized protein n=2 Tax=Magnoliophyta RepID=A5AX71_VITVI	20	88	2e-06	53.5
039638_3029_1288	UniRef50_Q9FI91|At5g05950 n=10 Tax=core eudicotyledons RepID=Q9FI91_ARATH	20	148	7e-07	55.1
039650_1282_2233	Mt|TC96916|TOG894038	2	197	2e-87	317
039650_1282_2233	UniRef50_A7R8R9|Chromosome undetermined scaffold_2884, whole genome shotgun sequence n=1 Tax=Vitis vinifera RepID=A7R8R9_VITVI	1	234	1e-33	144
039651_2543_0656	UniRef50_UPI0001A86BEB|hypothetical protein SORBIDRAFT_05g025620 n=1 Tax=Sorghum bicolor RepID=UPI0001A86BEB	1	219	2e-26	119
039691_0724_2761	UniRef50_Q9LZ41|60S ribosomal protein L35-4 n=43 Tax=Eukaryota RepID=RL354_ARATH	24	218	7e-21	101
039718_3953_0136	Mt|TC102192|TOG897198	1	202	4e-79	289
039718_3953_0136	UniRef50_Q0WQS9|Uridine kinase n=15 Tax=Embryophyta RepID=Q0WQS9_ARATH	3	237	2e-24	110
039721_0473_1018	UniRef50_B9T7F9|Putative uncharacterized protein n=1 Tax=Ricinus communis RepID=B9T7F9_RICCO	2	199	2e-11	70.5
039745_1629_2457	UniRef50_B9HMT5|Predicted protein (Fragment) n=3 Tax=Magnoliophyta RepID=B9HMT5_POPTR	45	248	8e-24	111
039780_3754_2811	UniRef50_A5BEY3|Putative uncharacterized protein n=2 Tax=Vitis vinifera RepID=A5BEY3_VITVI	7	135	2e-09	63.9
039781_3259_1972	UniRef50_B7PQF4|Sulfotransferase, putative n=1 Tax=Ixodes scapularis RepID=B7PQF4_IXOSC	3	233	4e-07	55.8
039791_0346_1619	UniRef50_Q9FLR5|SMC-like protein n=21 Tax=Magnoliophyta RepID=Q9FLR5_ARATH	11	241	3e-12	72.8
039796_3828_2872	UniRef50_A5AAA4|Eukaryotic translation initiation factor 3 subunit E n=33 Tax=Ascomycota RepID=EIF3E_ASPNC	5	226	2e-30	133
039831_1837_2510	UniRef50_UPI0001A85FDE|hypothetical protein SORBIDRAFT_04g033310 n=1 Tax=Sorghum bicolor RepID=UPI0001A85FDE	2	205	5e-27	122
039865_2799_2981	UniRef50_Q9FMX2|Transcription factor TCP7 n=7 Tax=Magnoliophyta RepID=TCP7_ARATH	1	198	6e-28	125
039898_4002_0352	UniRef50_A7P7R4|Chromosome chr9 scaffold_7, whole genome shotgun sequence n=1 Tax=Vitis vinifera RepID=A7P7R4_VITVI	2	230	1e-14	74.3
039902_2806_1505	UniRef50_B9I7H1|Predicted protein n=2 Tax=Populus trichocarpa RepID=B9I7H1_POPTR	5	232	6e-24	111
039906_3143_2669	UniRef50_A7PYA8|Chromosome chr15 scaffold_37, whole genome shotgun sequence n=2 Tax=Vitis vinifera RepID=A7PYA8_VITVI	3	221	1e-13	77.8
039910_0717_0209	UniRef50_B9RR85|Inter-alpha-trypsin inhibitor heavy chain, putative n=1 Tax=Ricinus communis RepID=B9RR85_RICCO	3	226	4e-15	54.7
039935_3683_1573	UniRef50_A7Q7X0|Chromosome chr18 scaffold_61, whole genome shotgun sequence n=3 Tax=core eudicotyledons RepID=A7Q7X0_VITVI	3	203	9e-20	97.8
039954_3501_1211	UniRef50_Q8LER3|Probable xyloglucan endotransglucosylase/hydrolase protein 7 n=32 Tax=Magnoliophyta RepID=XTH7_ARATH	15	95	3e-06	53.1
039983_3939_3573	Gm|TC207293|TOG896613	5	259	3e-89	323
039983_3939_3573	UniRef50_B8BDU1|Putative uncharacterized protein n=1 Tax=Oryza sativa Indica Group RepID=B8BDU1_ORYSI	6	260	4e-35	149
040063_2817_0462	UniRef50_Q3E9M9|Uncharacterized protein At5g01670.2 n=6 Tax=Magnoliophyta RepID=Q3E9M9_ARATH	4	195	6e-24	111
040174_3275_0260	Gm|TC234938|TOG913370	1	229	5e-51	196
040174_3275_0260	UniRef50_B9S2X7|Putative uncharacterized protein n=1 Tax=Ricinus communis RepID=B9S2X7_RICCO	2	229	3e-20	99.4
040200_1387_0717	UniRef50_A7QWP0|Chromosome chr4 scaffold_205, whole genome shotgun sequence n=4 Tax=core eudicotyledons RepID=A7QWP0_VITVI	16	201	5e-23	108
040203_1209_1787	UniRef50_B7FM20|Putative uncharacterized protein n=1 Tax=Medicago truncatula RepID=B7FM20_MEDTR	5	241	4e-33	142
040205_2881_2948	UniRef50_A2Q228|Cyclin-like F-box; F-box protein interaction domain n=2 Tax=Medicago truncatula RepID=A2Q228_MEDTR	3	173	2e-08	60.5
040208_2601_3497	UniRef50_Q84TJ7|Phosphoribosylanthranilate transferase like protein n=9 Tax=Magnoliophyta RepID=Q84TJ7_ARATH	12	164	2e-11	70.1
040255_0302_1000	UniRef50_Q9S7J8|Copper-transporting ATPase RAN1 n=23 Tax=Embryophyta RepID=AHM5_ARATH	9	164	6e-11	68.6
040289_3175_1947	UniRef50_Q9C551|DEAD-box ATP-dependent RNA helicase 5 n=5 Tax=Magnoliophyta RepID=RH5_ARATH	50	145	4e-09	62.4
040303_0338_0671	UniRef50_Q0JD60|Os04g0429800 protein n=9 Tax=Eukaryota RepID=Q0JD60_ORYSJ	4	81	2e-05	50.1
040312_0278_0871	UniRef50_B8AJC5|Putative uncharacterized protein n=1 Tax=Oryza sativa Indica Group RepID=B8AJC5_ORYSI	2	205	2e-18	93.2
040324_1774_0458	UniRef50_Q3BKI1|Putative uncharacterized protein n=6 Tax=Bacteria RepID=Q3BKI1_9PROT	16	285	2e-18	93.6
040330_2981_1343	UniRef50_B9N143|Predicted protein n=13 Tax=Magnoliophyta RepID=B9N143_POPTR	2	236	2e-21	94
040346_1670_2761	UniRef50_Q9FRH3|Putative clathrin assembly protein At1g25240 n=6 Tax=core eudicotyledons RepID=CAP13_ARATH	2	235	2e-17	90.5
040367_2691_1779	UniRef50_B9SY82|Putative uncharacterized protein n=1 Tax=Ricinus communis RepID=B9SY82_RICCO	80	226	7e-07	55.1
040405_3543_2231	UniRef50_B9FUP8|Putative uncharacterized protein n=4 Tax=Poaceae RepID=B9FUP8_ORYSJ	4	256	3e-18	87
040412_1525_1737	UniRef50_A7P248|Chromosome chr19 scaffold_4, whole genome shotgun sequence n=1 Tax=Vitis vinifera RepID=A7P248_VITVI	1	204	3e-25	115
040435_1361_0291	UniRef50_B9S4K0|Putative uncharacterized protein n=1 Tax=Ricinus communis RepID=B9S4K0_RICCO	7	168	7e-10	65.1
040454_1329_1223	UniRef50_UPI0001982A7A|PREDICTED: hypothetical protein n=2 Tax=Vitis vinifera RepID=UPI0001982A7A	2	274	3e-22	106
040465_3693_0094	UniRef50_Q84VC6|S-ribonuclease-binding protein SBP1-like protein (Fragment) n=1 Tax=Oryza sativa Japonica Group RepID=Q84VC6_ORYSJ	57	212	8e-13	74.7
040483_3400_2765	UniRef50_B9T9U3|Disease resistance protein RPH8A, putative (Fragment) n=1 Tax=Ricinus communis RepID=B9T9U3_RICCO	7	219	5e-16	85.5
040526_1634_0564	UniRef50_Q2HTF1|Putative uncharacterized protein n=1 Tax=Medicago truncatula RepID=Q2HTF1_MEDTR	2	208	1e-19	97.4
040527_1223_1248	UniRef50_O65279|F6N23.8 protein n=1 Tax=Arabidopsis thaliana RepID=O65279_ARATH	10	189	2e-17	90.1
040536_2774_1591	UniRef50_B9EW46|Putative uncharacterized protein n=2 Tax=Eukaryota RepID=B9EW46_ORYSJ	3	236	9e-36	150
040541_3525_3549	UniRef50_B9HPE9|Predicted protein n=2 Tax=Malpighiales RepID=B9HPE9_POPTR	3	238	2e-27	95.1
040554_0654_0822	UniRef50_B3D9S5|Cell wall-associated hydrolase n=71 Tax=cellular organisms RepID=B3D9S5_BURM1	3	152	4e-14	79
040573_3744_2056	UniRef50_O65020|Ethylene-overproduction protein 1 n=10 Tax=Magnoliophyta RepID=ETO1_ARATH	1	237	3e-32	139
040613_3441_0108	UniRef50_B9MWM2|Predicted protein n=1 Tax=Populus trichocarpa RepID=B9MWM2_POPTR	74	154	1e-05	51.2
040614_1833_1871	UniRef50_B9SJ51|Putative uncharacterized protein n=1 Tax=Ricinus communis RepID=B9SJ51_RICCO	32	199	1e-15	84.3
040627_1553_0552	UniRef50_B9SVB0|Kinase, putative n=1 Tax=Ricinus communis RepID=B9SVB0_RICCO	13	186	4e-12	72.4
040633_2362_1305	UniRef50_B9SHV9|Leng8 protein, putative n=2 Tax=core eudicotyledons RepID=B9SHV9_RICCO	3	125	1e-08	60.8
040657_2722_3055	UniRef50_A7PUM8|Chromosome chr7 scaffold_31, whole genome shotgun sequence n=7 Tax=Embryophyta RepID=A7PUM8_VITVI	1	256	3e-21	63.5
040730_0768_0542	UniRef50_B9IFA8|Predicted protein n=4 Tax=Embryophyta RepID=B9IFA8_POPTR	1	288	3e-33	142
040731_3736_2643	UniRef50_Q9ZSK5|Zeatin O-glucosyltransferase n=19 Tax=Eukaryota RepID=ZOG_PHALU	2	199	7e-20	98.2
040738_3843_2751	UniRef50_B9SG02|Putative uncharacterized protein n=1 Tax=Ricinus communis RepID=B9SG02_RICCO	91	219	3e-07	56.2
040747_3482_3327	UniRef50_A7Q1C9|Chromosome chr10 scaffold_43, whole genome shotgun sequence n=6 Tax=Magnoliophyta RepID=A7Q1C9_VITVI	29	169	2e-18	93.2
040761_2972_3525	UniRef50_B9GNL7|Predicted protein n=3 Tax=core eudicotyledons RepID=B9GNL7_POPTR	5	106	5e-06	52.4
040766_2839_2151	UniRef50_B9TB77|Putative uncharacterized protein n=1 Tax=Ricinus communis RepID=B9TB77_RICCO	98	208	1e-09	63.9
040835_1687_2099	UniRef50_A5C4A6|Putative uncharacterized protein n=1 Tax=Vitis vinifera RepID=A5C4A6_VITVI	16	204	2e-06	53.9
040850_1622_3998	UniRef50_B8BHK6|Putative uncharacterized protein n=2 Tax=Eukaryota RepID=B8BHK6_ORYSI	3	161	6e-22	105
040866_3162_0597	UniRef50_A5AJG3|Putative uncharacterized protein n=1 Tax=Vitis vinifera RepID=A5AJG3_VITVI	8	217	2e-26	119
040900_3846_3787	UniRef50_Q84WW2|Probable 6-phosphogluconolactonase 5, chloroplastic n=11 Tax=Magnoliophyta RepID=6PGL5_ARATH	3	238	8e-21	98.6
040945_2928_0491	UniRef50_B9HN01|Predicted protein n=6 Tax=Malpighiales RepID=B9HN01_POPTR	132	251	3e-06	53.1
040982_3607_1915	UniRef50_B9H914|Predicted protein (Fragment) n=9 Tax=Embryophyta RepID=B9H914_POPTR	3	176	5e-19	95.5
041073_2973_2326	UniRef50_A9T5W0|Predicted protein (Fragment) n=1 Tax=Physcomitrella patens subsp. patens RepID=A9T5W0_PHYPA	9	185	9e-18	91.3
041084_3277_2852	UniRef50_Q56XQ6|Nitrate transporter NTL1 n=20 Tax=Magnoliophyta RepID=Q56XQ6_ARATH	1	213	4e-16	85.9
041103_1435_1548	UniRef50_Q9SAI4|Aquaporin NIP6-1 n=24 Tax=Magnoliophyta RepID=NIP61_ARATH	2	199	6e-25	115
041103_2643_2927	UniRef50_B9N549|Predicted protein n=3 Tax=Magnoliophyta RepID=B9N549_POPTR	6	185	1e-15	84.3
041163_3159_1380	UniRef50_Q9FF45|Arabidopsis thaliana genomic DNA, chromosome 5, P1 clone:MUP24 n=2 Tax=Arabidopsis thaliana RepID=Q9FF45_ARATH	42	198	1e-11	50.4
041174_1343_0726	UniRef50_Q0J2N7|Os09g0322200 protein n=4 Tax=Magnoliophyta RepID=Q0J2N7_ORYSJ	2	91	2e-05	50.4
041183_0999_0120	UniRef50_A5ATH9|Putative uncharacterized protein n=8 Tax=Vitis vinifera RepID=A5ATH9_VITVI	1	261	3e-33	142
041241_1605_1259	UniRef50_A7PB64|Chromosome chr16 scaffold_10, whole genome shotgun sequence n=1 Tax=Vitis vinifera RepID=A7PB64_VITVI	42	245	3e-08	59.7
041247_2982_1330	UniRef50_B9SQ86|UDP-glucosyltransferase, putative n=2 Tax=Ricinus communis RepID=B9SQ86_RICCO	39	167	5e-05	48.9
041287_0592_0177	UniRef50_Q9LN08|T6D22.8 n=31 Tax=Embryophyta RepID=Q9LN08_ARATH	3	182	2e-21	103
041341_1732_1317	Lj|TC11919|TOG938507	29	208	4e-45	176
041341_1732_1317	UniRef50_Q6Z808|Rac-like GTP-binding protein 3 n=8 Tax=Viridiplantae RepID=RAC3_ORYSJ	37	208	2e-11	67
041348_2799_2656	UniRef50_B9RZL7|Putative uncharacterized protein n=1 Tax=Ricinus communis RepID=B9RZL7_RICCO	12	245	9e-12	71.2
041353_2675_0365	UniRef50_A7PDB5|Chromosome chr17 scaffold_12, whole genome shotgun sequence n=2 Tax=Vitis vinifera RepID=A7PDB5_VITVI	2	214	8e-30	131
041425_1371_1262	UniRef50_O48709|Phosphatidylinositol-4-phosphate 5-kinase 3 n=2 Tax=core eudicotyledons RepID=PI5K3_ARATH	70	246	2e-21	103
041508_2589_2981	UniRef50_A7PZ14|Chromosome chr4 scaffold_39, whole genome shotgun sequence n=8 Tax=Viridiplantae RepID=A7PZ14_VITVI	1	252	2e-20	99.8
041512_0884_2347	UniRef50_Q9AVH3|Putative senescence-associated protein n=1 Tax=Pisum sativum RepID=Q9AVH3_PEA	3	113	5e-06	52.4
041527_1765_0709	UniRef50_A2Q3Z2|Pectinesterase; Pectinesterase inhibitor n=1 Tax=Medicago truncatula RepID=A2Q3Z2_MEDTR	2	193	3e-18	92.8
041538_2818_1703	UniRef50_P61619|Protein transport protein Sec61 subunit alpha isoform 1 n=291 Tax=Eukaryota RepID=S61A1_HUMAN	4	219	1e-27	124
041553_0382_0664	Mt|TC94852|TOG961669	3	233	4e-76	280
041553_0382_0664	UniRef50_Q2PEY0|Putative ras-GTPase-activating protein SH3-domain binding protein n=2 Tax=Trifolium pratense RepID=Q2PEY0_TRIPR	4	114	1e-12	74.3
041570_1473_1462	UniRef50_Q6L3I4|Kelch repeat-containing F-box family protein, putative n=1 Tax=Solanum demissum RepID=Q6L3I4_SOLDE	2	214	1e-16	87.8
041608_1799_1383	UniRef50_B7FH52|Putative uncharacterized protein n=1 Tax=Medicago truncatula RepID=B7FH52_MEDTR	1	122	7e-11	67.8
041683_2970_3305	UniRef50_Q9FX68|T6J4.5 protein n=1 Tax=Arabidopsis thaliana RepID=Q9FX68_ARATH	2	235	1e-39	164
041692_1895_3193	UniRef50_A2WZX6|Putative uncharacterized protein n=1 Tax=Oryza sativa Indica Group RepID=A2WZX6_ORYSI	7	236	6e-05	41.6
041700_2840_1450	UniRef50_B9HF45|Amino acid transporter n=4 Tax=core eudicotyledons RepID=B9HF45_POPTR	3	257	3e-41	169
041706_0165_3733	UniRef50_B3PJA0|MucA n=1 Tax=Cellvibrio japonicus Ueda107 RepID=B3PJA0_CELJU	2	100	8e-08	58.2
041828_1118_2983	UniRef50_A5B3C5|Putative uncharacterized protein n=1 Tax=Vitis vinifera RepID=A5B3C5_VITVI	2	230	2e-18	62.8
041840_2496_3699	UniRef50_B9H6J1|Predicted protein n=3 Tax=eurosids I RepID=B9H6J1_POPTR	2	217	3e-30	132
041851_0209_1340	UniRef50_Q84LK0|DNA mismatch repair protein n=10 Tax=Magnoliophyta RepID=Q84LK0_ARATH	15	200	2e-15	83.2
041866_3897_2257	UniRef50_P83755|Photosystem Q(B) protein n=6120 Tax=root RepID=PSBA_ARATH	1	138	2e-19	97.1
041894_1192_2586	UniRef50_A7PYU1|Chromosome chr12 scaffold_38, whole genome shotgun sequence n=10 Tax=Embryophyta RepID=A7PYU1_VITVI	1	174	2e-24	113
041902_0752_1475	UniRef50_A5AIU2|Putative uncharacterized protein n=4 Tax=Vitis vinifera RepID=A5AIU2_VITVI	5	196	1e-17	90.9
041934_3253_1234	UniRef50_Q9SD94|Arabidopsis thaliana genomic DNA, chromosome 5, P1 clone:MXM12 n=3 Tax=rosids RepID=Q9SD94_ARATH	24	203	6e-09	62
041981_1905_0939	UniRef50_A7PLD9|Chromosome chr7 scaffold_20, whole genome shotgun sequence n=1 Tax=Vitis vinifera RepID=A7PLD9_VITVI	5	220	2e-22	107
042035_1519_2840	Mt|TC102359|TOG903716	1	256	3e-86	313
042035_1519_2840	UniRef50_Q8RXR2|Chloride channel protein CLC-f n=18 Tax=Magnoliophyta RepID=CLCF_ARATH	3	254	3e-25	116
042082_3424_1669	UniRef50_Q8H1K9|RNA-dependent RNA polymerase 1 n=20 Tax=Embryophyta RepID=Q8H1K9_ARATH	10	257	1e-20	83.6
042088_2460_3610	Mt|TC100600|TOG917884	59	189	3e-58	220
042088_2460_3610	UniRef50_B9FU33|Fructose-bisphosphate aldolase n=12 Tax=Eukaryota RepID=B9FU33_ORYSJ	89	187	2e-09	63.9
042133_1545_2855	UniRef50_B9T6F9|Putative uncharacterized protein n=1 Tax=Ricinus communis RepID=B9T6F9_RICCO	1	279	4e-22	105
042155_3018_0873	UniRef50_A7QE83|Chromosome chr4 scaffold_83, whole genome shotgun sequence n=2 Tax=Vitis vinifera RepID=A7QE83_VITVI	1	171	8e-19	94.7
042169_3255_1569	UniRef50_A7P644|DNA-directed RNA polymerase n=3 Tax=core eudicotyledons RepID=A7P644_VITVI	4	234	3e-33	142
042171_3713_0723	UniRef50_Q9LHA3|Arabidopsis thaliana genomic DNA, chromosome 3, BAC clone: T19N8 n=20 Tax=Embryophyta RepID=Q9LHA3_ARATH	3	230	1e-34	147
042175_0629_0303	UniRef50_A7NU03|Chromosome chr18 scaffold_1, whole genome shotgun sequence n=2 Tax=Vitis vinifera RepID=A7NU03_VITVI	16	223	2e-17	79.7
042201_3843_3683	Gm|TC227862|TOG896066	43	192	6e-53	202
042201_3843_3683	UniRef50_UPI0001984F02|PREDICTED: hypothetical protein n=1 Tax=Vitis vinifera RepID=UPI0001984F02	3	188	1e-17	90.9
042204_1687_1841	UniRef50_B9R6Q7|Putative uncharacterized protein n=3 Tax=core eudicotyledons RepID=B9R6Q7_RICCO	2	229	2e-24	113
042227_2740_0407	UniRef50_B9GQ57|Predicted protein n=2 Tax=Malpighiales RepID=B9GQ57_POPTR	41	235	8e-16	84.7
042246_1361_0509	UniRef50_B9SJR4|Adenosylmethionine-8-amino-7-oxononanoate aminotransferase, putative n=6 Tax=Ricinus communis RepID=B9SJR4_RICCO	81	218	3e-16	86.3
042258_1690_1604	UniRef50_B1NY76|CRT/DRE binding factor 1 n=1 Tax=Medicago truncatula RepID=B1NY76_MEDTR	6	201	7e-20	90.5
042264_0580_1418	UniRef50_B9SEV4|Gamma-glutamyl hydrolase, putative n=3 Tax=Magnoliophyta RepID=B9SEV4_RICCO	1	274	1e-25	109
042276_3878_3041	UniRef50_A7P4A4|Chromosome chr1 scaffold_5, whole genome shotgun sequence n=7 Tax=Magnoliophyta RepID=A7P4A4_VITVI	2	242	1e-22	97.8
042315_3668_2235	UniRef50_Q2PF05|Putative uncharacterized protein (Fragment) n=1 Tax=Trifolium pratense RepID=Q2PF05_TRIPR	20	151	4e-17	89
042327_3401_2285	UniRef50_Q9SIX5|Putative beta-1,3-glucanase n=3 Tax=Arabidopsis thaliana RepID=Q9SIX5_ARATH	168	272	2e-07	57
042404_0402_1614	UniRef50_Q9SGY5|F20B24.8 n=22 Tax=Magnoliophyta RepID=Q9SGY5_ARATH	9	263	2e-35	150
042413_0797_0934	UniRef50_A4S1R9|Predicted protein n=7 Tax=Eukaryota RepID=A4S1R9_OSTLU	3	194	3e-15	82.8
042414_3091_2993	UniRef50_Q8S9G8-2|Isoform 2 of Squamosa promoter-binding-like protein 7 n=2 Tax=Brassicales RepID=Q8S9G8-2	4	210	4e-30	132
042430_3163_3812	UniRef50_Q0D8W1|Os07g0123500 protein n=28 Tax=Spermatophyta RepID=Q0D8W1_ORYSJ	1	201	7e-17	88.2
042480_1546_0889	UniRef50_Q9LNK1|At1g01200 n=15 Tax=Magnoliophyta RepID=Q9LNK1_ARATH	88	225	4e-07	55.8
042544_3639_0317	UniRef50_P56770|Cytochrome c biogenesis protein ccsA n=391 Tax=Embryophyta RepID=CCSA_ARATH	25	280	6e-06	42.7
042550_1525_1916	UniRef50_Q6IDB3|At3g09860 n=4 Tax=core eudicotyledons RepID=Q6IDB3_ARATH	151	264	8e-08	58.2
042560_1057_0705	UniRef50_Q5PNS9|Probable protein phosphatase 2C 64 n=104 Tax=Embryophyta RepID=P2C64_ARATH	3	188	1e-17	90.9
042563_1881_3058	UniRef50_P92942|Chloride channel protein CLC-b n=45 Tax=Embryophyta RepID=CLCB_ARATH	3	260	2e-35	150
042574_0602_0806	UniRef50_Q9LH71|Receptor-like serine/threonine kinase n=8 Tax=core eudicotyledons RepID=Q9LH71_ARATH	2	223	6e-22	105
042591_3225_2254	UniRef50_B9T2V8|Transaldolase total2, putative n=1 Tax=Ricinus communis RepID=B9T2V8_RICCO	59	205	2e-14	80.5
042605_2836_1342	UniRef50_A7P316|Chromosome chr1 scaffold_5, whole genome shotgun sequence n=5 Tax=Magnoliophyta RepID=A7P316_VITVI	1	231	5e-34	145
042615_0881_0930	UniRef50_B9N5U9|Predicted protein n=2 Tax=Malpighiales RepID=B9N5U9_POPTR	3	173	2e-26	120
042633_1137_3902	UniRef50_Q4PB85|DNA-directed RNA polymerase n=3 Tax=Basidiomycota RepID=Q4PB85_USTMA	1	249	1e-21	103
042639_3313_1416	UniRef50_B2W532|Putative uncharacterized protein n=3 Tax=Pezizomycotina RepID=B2W532_PYRTR	93	205	6e-05	37.4
042658_2248_1410	UniRef50_A7PRD4|Chromosome chr14 scaffold_26, whole genome shotgun sequence n=5 Tax=core eudicotyledons RepID=A7PRD4_VITVI	74	202	1e-05	50.8
042660_1512_1422	UniRef50_B9RD93|Beta-tubulin cofactor d, putative n=2 Tax=core eudicotyledons RepID=B9RD93_RICCO	3	188	8e-30	131
042671_1526_1343	UniRef50_Q8RY79|Tyrosine decarboxylase 1 n=14 Tax=Embryophyta RepID=TYDC1_ARATH	1	231	2e-24	113
042679_3800_0089	UniRef50_Q9LJ87|Arabidopsis thaliana genomic DNA, chromosome 3, BAC clone:F16J14 n=6 Tax=core eudicotyledons RepID=Q9LJ87_ARATH	54	224	2e-05	50.1
042721_2702_0399	UniRef50_B9H702|Predicted protein (Fragment) n=5 Tax=Spermatophyta RepID=B9H702_POPTR	4	228	5e-28	125
042723_0429_0985	UniRef50_Q0JCB7|Os04g0481000 protein n=1 Tax=Oryza sativa Japonica Group RepID=Q0JCB7_ORYSJ	16	183	1e-10	67.8
042759_1762_0526	UniRef50_Q8L744|At1g73430/T9L24_16 n=12 Tax=Embryophyta RepID=Q8L744_ARATH	1	252	2e-35	150
042798_1159_1189	UniRef50_P35100|ATP-dependent Clp protease ATP-binding subunit clpC homolog, chloroplastic n=158 Tax=cellular organisms RepID=CLPC_PEA	1	204	1e-24	114
042817_3455_3172	UniRef50_B9GIK9|DNA-directed RNA polymerase n=2 Tax=Magnoliophyta RepID=B9GIK9_POPTR	2	220	3e-22	105
042860_0208_0211	UniRef50_Q10FE9|Os03g0670200 protein n=8 Tax=Magnoliophyta RepID=Q10FE9_ORYSJ	67	252	6e-22	105
042870_4017_1140	UniRef50_A7QLU9|Chromosome chr18 scaffold_122, whole genome shotgun sequence n=10 Tax=Magnoliophyta RepID=A7QLU9_VITVI	3	239	2e-36	153
042881_3113_0514	UniRef50_Q9LUW5|DEAD-box ATP-dependent RNA helicase 53 n=18 Tax=Magnoliophyta RepID=RH53_ARATH	2	250	6e-32	138
042898_1481_2090	UniRef50_Q2HU05|Integrase, catalytic region; Zinc finger, CCHC-type; Peptidase aspartic, catalytic n=2 Tax=Medicago truncatula RepID=Q2HU05_MEDTR	4	246	4e-28	125
042916_2831_2984	UniRef50_Q9SV60|Xyloglucan endotransglucosylase/hydrolase protein 2 n=32 Tax=Embryophyta RepID=XTH2_ARATH	3	182	6e-14	78.6
042933_2933_1938	UniRef50_A7QBJ0|Chromosome chr13 scaffold_74, whole genome shotgun sequence n=6 Tax=core eudicotyledons RepID=A7QBJ0_VITVI	2	235	3e-28	125
042965_1621_2789	UniRef50_Q2HS45|RNA-directed DNA polymerase (Reverse transcriptase) n=5 Tax=Medicago truncatula RepID=Q2HS45_MEDTR	2	253	6e-16	85.1
042990_1009_0437	UniRef50_Q07422|Thymidylate synthase n=5 Tax=cellular organisms RepID=DRTS_TOXGO	1	183	4e-06	52.4
043021_2387_1309	UniRef50_Q93ZB9|Fatty acyl-CoA reductase 3 n=17 Tax=core eudicotyledons RepID=FACR3_ARATH	15	203	5e-07	55.5
043077_3683_0872	UniRef50_Q944K3|Histone deacetylase 2 n=6 Tax=Eukaryota RepID=HDA2_ARATH	12	267	7e-14	77.4
043078_2211_1466	UniRef50_A5BIW4|Putative uncharacterized protein n=2 Tax=Vitis vinifera RepID=A5BIW4_VITVI	34	186	1e-15	84.3
043090_3729_3391	UniRef50_Q94AB3|At2g39190/T16B24.17 n=7 Tax=core eudicotyledons RepID=Q94AB3_ARATH	3	254	5e-15	82
043093_1961_2306	UniRef50_A9T0K7|Predicted protein n=3 Tax=Physcomitrella patens subsp. patens RepID=A9T0K7_PHYPA	129	251	5e-05	48.9
043195_1152_2682	UniRef50_Q3E8S5|Uncharacterized protein At5g32470.1 n=17 Tax=Spermatophyta RepID=Q3E8S5_ARATH	3	215	7e-17	88.2
043205_1663_0238	UniRef50_B9ILE6|Predicted protein n=1 Tax=Populus trichocarpa RepID=B9ILE6_POPTR	3	134	6e-14	78.6
043216_0439_1206	UniRef50_A7PF89|Chromosome chr11 scaffold_13, whole genome shotgun sequence n=9 Tax=Magnoliophyta RepID=A7PF89_VITVI	90	215	9e-12	71.2
043227_1746_3550	UniRef50_B9RWA2|Putative uncharacterized protein n=1 Tax=Ricinus communis RepID=B9RWA2_RICCO	3	224	6e-22	105
043246_0484_2693	UniRef50_Q96303|Inorganic phosphate transporter 1-4 n=58 Tax=Embryophyta RepID=PHT14_ARATH	5	199	2e-26	120
043247_2993_1695	UniRef50_B9MVJ6|Predicted protein n=10 Tax=Magnoliophyta RepID=B9MVJ6_POPTR	76	207	1e-05	51.2
043258_1629_2282	UniRef50_C0LGM1|Leucine-rich repeat receptor-like protein kinase (Fragment) n=11 Tax=Magnoliophyta RepID=C0LGM1_ARATH	3	257	1e-29	130
043280_3349_1641	UniRef50_B9P8P2|Predicted protein n=1 Tax=Populus trichocarpa RepID=B9P8P2_POPTR	103	231	8e-11	68.2
043322_2548_1598	UniRef50_B9GKK4|Predicted protein n=4 Tax=core eudicotyledons RepID=B9GKK4_POPTR	116	214	4e-05	49.3
043340_2407_0670	UniRef50_Q9STX5|Endoplasmin homolog n=77 Tax=cellular organisms RepID=ENPL_ARATH	1	108	2e-12	73.2
043354_3081_1988	UniRef50_Q9LE70|F10B6.4 n=5 Tax=core eudicotyledons RepID=Q9LE70_ARATH	17	220	3e-10	66.2
043408_3390_1719	UniRef50_Q9SYM5|Probable rhamnose biosynthetic enzyme 1 n=59 Tax=root RepID=RHM1_ARATH	1	156	1e-20	100
043419_0861_0479	UniRef50_B9SMZ3|E3 ubiquitin protein ligase upl2, putative n=3 Tax=core eudicotyledons RepID=B9SMZ3_RICCO	1	231	8e-38	157
043421_1047_2545	UniRef50_B9HZM2|Predicted protein n=3 Tax=Malpighiales RepID=B9HZM2_POPTR	21	270	5e-06	44.7
043445_0855_1706	UniRef50_B9N9R7|Predicted protein n=1 Tax=Populus trichocarpa RepID=B9N9R7_POPTR	1	156	9e-20	97.8
043447_3057_3076	UniRef50_B9SGF5|Putative uncharacterized protein n=1 Tax=Ricinus communis RepID=B9SGF5_RICCO	53	202	2e-05	50.1
043476_1084_1152	UniRef50_P09762|Wound-induced protein WIN2 n=39 Tax=Magnoliophyta RepID=WIN2_SOLTU	43	174	3e-09	62.8
043520_1104_1780	UniRef50_B9T5H7|Serine/threonine protein kinase, putative n=1 Tax=Ricinus communis RepID=B9T5H7_RICCO	2	232	2e-08	60.5
043549_1831_1168	UniRef50_Q9LUW5|DEAD-box ATP-dependent RNA helicase 53 n=18 Tax=Magnoliophyta RepID=RH53_ARATH	7	222	6e-30	131
043560_2292_1116	UniRef50_B9I5N6|Jumonji domain protein (Fragment) n=1 Tax=Populus trichocarpa RepID=B9I5N6_POPTR	2	190	5e-15	82
043567_0707_1109	UniRef50_A7Q449|Chromosome chr13 scaffold_48, whole genome shotgun sequence n=5 Tax=Magnoliophyta RepID=A7Q449_VITVI	55	216	7e-13	75.1
043610_3835_1407	UniRef50_A7QIJ8|Chromosome chr9 scaffold_104, whole genome shotgun sequence n=14 Tax=core eudicotyledons RepID=A7QIJ8_VITVI	2	208	1e-25	117
043633_0572_2937	UniRef50_A7PDY4|Chromosome chr11 scaffold_13, whole genome shotgun sequence n=8 Tax=Magnoliophyta RepID=A7PDY4_VITVI	1	120	4e-10	65.9
043677_3491_2759	UniRef50_Q9XI45|At1g15230/F9L1_18 n=1 Tax=Arabidopsis thaliana RepID=Q9XI45_ARATH	3	179	2e-05	50.1
043735_1919_1472	UniRef50_Q84WJ2|Probable DNA primase large subunit n=7 Tax=Embryophyta RepID=PRI2_ARATH	2	228	9e-27	117
043739_0344_0145	UniRef50_UPI0001984805|PREDICTED: hypothetical protein n=1 Tax=Vitis vinifera RepID=UPI0001984805	2	202	9e-20	97.8
043749_1531_0162	UniRef50_A7P8V6|Chromosome chr3 scaffold_8, whole genome shotgun sequence n=3 Tax=core eudicotyledons RepID=A7P8V6_VITVI	53	220	2e-17	90.5
043771_2705_2865	UniRef50_A6FJV2|Cell wall-associated hydrolase n=28 Tax=Bacteria RepID=A6FJV2_9RHOB	19	117	4e-07	55.8
043783_3276_0890	UniRef50_B9HF16|Predicted protein n=3 Tax=Malpighiales RepID=B9HF16_POPTR	5	223	6e-17	88.6
043805_3755_0974	UniRef50_Q3E8W4|Uncharacterized protein At5g28680.1 n=40 Tax=Magnoliophyta RepID=Q3E8W4_ARATH	2	178	2e-17	90.1
043842_3528_0047	UniRef50_A7Q3L4|Chromosome chr13 scaffold_48, whole genome shotgun sequence n=5 Tax=core eudicotyledons RepID=A7Q3L4_VITVI	2	112	3e-09	62.8
043847_0575_2818	UniRef50_Q9SMY8|F-box/LRR-repeat protein 15 n=7 Tax=Embryophyta RepID=FBL15_ARATH	20	163	8e-19	94.7
043856_2245_2270	UniRef50_A7Q2V1|Chromosome chr12 scaffold_47, whole genome shotgun sequence n=2 Tax=Vitis vinifera RepID=A7Q2V1_VITVI	2	103	1e-10	67.4
043939_1786_2162	UniRef50_B0THV2|Putative uncharacterized protein n=2 Tax=Clostridia RepID=B0THV2_HELMI	24	146	1e-07	57.8
043974_2730_2495	UniRef50_A7P9E1|Chromosome chr3 scaffold_8, whole genome shotgun sequence n=3 Tax=core eudicotyledons RepID=A7P9E1_VITVI	8	247	2e-24	113
043988_2462_0190	UniRef50_Q9LLC0|Amidase n=12 Tax=Embryophyta RepID=Q9LLC0_ARATH	3	269	3e-22	106
043992_1088_1267	UniRef50_A7P3X3|Chromosome chr1 scaffold_5, whole genome shotgun sequence n=4 Tax=Magnoliophyta RepID=A7P3X3_VITVI	3	266	1e-43	177
044016_2682_1327	UniRef50_Q501A2|At5g61830 n=15 Tax=Spermatophyta RepID=Q501A2_ARATH	3	224	1e-23	110
044017_3828_2291	UniRef50_B9HSF4|Predicted protein n=2 Tax=Populus trichocarpa RepID=B9HSF4_POPTR	5	271	1e-26	120
044030_1789_3683	UniRef50_Q9FIU2|Ankyrin-repeat-containing protein-like n=1 Tax=Arabidopsis thaliana RepID=Q9FIU2_ARATH	37	261	2e-09	63.9
044046_2642_2680	UniRef50_B9MVJ7|Nbs-lrr resistance protein n=4 Tax=core eudicotyledons RepID=B9MVJ7_POPTR	6	257	4e-26	119
044122_1249_0811	UniRef50_Q5M9Z9|Putative uncharacterized protein orf106b n=1 Tax=Nicotiana tabacum RepID=Q5M9Z9_TOBAC	26	173	4e-14	50.8
044142_1060_1114	UniRef50_Q9SDQ4|Glutamate receptor 3.7 n=4 Tax=core eudicotyledons RepID=GLR37_ARATH	6	203	1e-19	97.4
044168_1830_3820	UniRef50_UPI0001983369|PREDICTED: similar to Os06g0624100 n=1 Tax=Vitis vinifera RepID=UPI0001983369	5	166	1e-18	94.4
044181_3296_3948	UniRef50_Q09530|Probable pre-mRNA-splicing factor ATP-dependent RNA helicase mog-5 n=36 Tax=Eukaryota RepID=MOG5_CAEEL	2	205	6e-24	111
044193_1026_1639	UniRef50_A7PV26|Chromosome chr4 scaffold_32, whole genome shotgun sequence n=1 Tax=Vitis vinifera RepID=A7PV26_VITVI	7	246	2e-11	70.5
044208_4019_1699	UniRef50_Q1S5I9|Protein tyrosine kinase, putative n=9 Tax=Medicago truncatula RepID=Q1S5I9_MEDTR	2	256	6e-38	158
044246_2932_0386	UniRef50_A7QVL5|Chromosome chr16 scaffold_189, whole genome shotgun sequence n=1 Tax=Vitis vinifera RepID=A7QVL5_VITVI	9	227	4e-32	139
044252_2630_0351	UniRef50_A7Q3J4|Chromosome chr13 scaffold_48, whole genome shotgun sequence n=4 Tax=core eudicotyledons RepID=A7Q3J4_VITVI	2	105	3e-07	42.7
044254_3270_2588	UniRef50_Q9LTD7|Similarity to unknown protein n=17 Tax=core eudicotyledons RepID=Q9LTD7_ARATH	107	241	2e-13	76.6
044289_3292_2724	UniRef50_Q9FJQ1|Trehalose-6-phosphate phosphatase n=7 Tax=Brassicaceae RepID=Q9FJQ1_ARATH	1	237	3e-22	106
044296_0558_0644	UniRef50_Q9NRH3|Tubulin gamma-2 chain n=46 Tax=Eukaryota RepID=TBG2_HUMAN	46	198	4e-19	95.9
044337_2427_2797	UniRef50_O65757|Putative Pi starvation-induced protein n=1 Tax=Cicer arietinum RepID=O65757_CICAR	3	83	2e-07	56.6
044357_1547_2285	UniRef50_B9P7E4|Cc-nbs-lrr resistance protein (Fragment) n=3 Tax=Malpighiales RepID=B9P7E4_POPTR	8	127	3e-07	56.2
044377_1547_1582	UniRef50_A5BJW3|Putative uncharacterized protein n=2 Tax=Vitis vinifera RepID=A5BJW3_VITVI	31	272	3e-07	38.1
044390_2982_2768	UniRef50_A5ARQ9|Putative uncharacterized protein n=1 Tax=Vitis vinifera RepID=A5ARQ9_VITVI	2	244	2e-35	149
044407_3602_0389	UniRef50_Q9LNH4|F21D18.6 n=104 Tax=Streptophytina RepID=Q9LNH4_ARATH	1	219	6e-17	88.6
044427_1646_3104	UniRef50_A5A5Z1|Putative receptor-like protein kinase n=1 Tax=Capsicum frutescens RepID=A5A5Z1_CAPFR	6	251	5e-31	135
044428_1486_1088	UniRef50_UPI0001A8234C|hypothetical protein SORBIDRAFT_01g008080 n=1 Tax=Sorghum bicolor RepID=UPI0001A8234C	6	266	2e-38	159
044456_2320_0992	UniRef50_B9HD10|Cytokinin oxidase n=7 Tax=Magnoliophyta RepID=B9HD10_POPTR	4	225	2e-23	110
044511_0909_2045	UniRef50_B9ILT2|Predicted protein n=5 Tax=Malpighiales RepID=B9ILT2_POPTR	4	216	5e-05	48.9
044529_1463_0303	UniRef50_C1DWV9|Putative uncharacterized protein n=3 Tax=Sulfurihydrogenibium RepID=C1DWV9_SULAA	9	217	7e-08	50.1
044533_1660_2383	UniRef50_P98183|Tabersonine 16-hydroxylase (Fragment) n=41 Tax=core eudicotyledons RepID=C71DC_CATRO	3	244	7e-19	62.4
044546_0571_0268	UniRef50_B9HGD2|Predicted protein (Fragment) n=13 Tax=Viridiplantae RepID=B9HGD2_POPTR	3	257	2e-21	103
044564_2890_0157	UniRef50_Q9LUC4|F-box/LRR-repeat protein At3g14710 n=1 Tax=Arabidopsis thaliana RepID=FBL43_ARATH	4	258	4e-08	59.3
044586_0410_2956	UniRef50_Q2QTY0|Os12g0279000 protein n=5 Tax=Magnoliophyta RepID=Q2QTY0_ORYSJ	41	190	1e-20	100
044648_3219_0461	UniRef50_B9IF17|Predicted protein n=3 Tax=Malpighiales RepID=B9IF17_POPTR	19	204	7e-13	75.1
044671_0859_0254	UniRef50_Q96303|Inorganic phosphate transporter 1-4 n=58 Tax=Embryophyta RepID=PHT14_ARATH	5	217	6e-22	105
044685_1732_3102	UniRef50_Q9C9C6|60S ribosomal protein L6-2 n=34 Tax=Eukaryota RepID=RL62_ARATH	131	265	4e-08	59.3
044709_1801_1630	UniRef50_A7PMX9|Chromosome chr14 scaffold_21, whole genome shotgun sequence n=2 Tax=Embryophyta RepID=A7PMX9_VITVI	1	243	6e-22	105
044714_3029_3102	UniRef50_A8R9P7|Putative uncharacterized protein n=1 Tax=Eubacterium dolichum DSM 3991 RepID=A8R9P7_9FIRM	18	203	9e-07	54.7
044757_2420_1354	UniRef50_UPI0001985E0A|PREDICTED: similar to H0102C09.1 n=1 Tax=Vitis vinifera RepID=UPI0001985E0A	8	258	3e-17	68.2
044786_3639_1119	UniRef50_A7NTP8|Chromosome chr18 scaffold_1, whole genome shotgun sequence n=3 Tax=Vitis vinifera RepID=A7NTP8_VITVI	2	235	4e-33	142
044797_1039_0129	Mt|TC102271|TOG897884	3	204	6e-72	266
044810_1913_0711	UniRef50_Q9FQ04|5'-3' exoribonuclease 4 n=13 Tax=Magnoliophyta RepID=XRN4_ARATH	1	240	9e-28	124
044811_2903_0352	UniRef50_A5KR92|Putative uncharacterized protein n=2 Tax=Ruminococcus torques ATCC 27756 RepID=A5KR92_9FIRM	5	196	8e-08	58.2
044939_1713_0711	UniRef50_Q8L7A0|At2g25737 n=17 Tax=Spermatophyta RepID=Q8L7A0_ARATH	51	206	3e-12	72.8
044953_3020_0938	UniRef50_B9IA51|Predicted protein n=3 Tax=core eudicotyledons RepID=B9IA51_POPTR	3	98	5e-05	48.9
045129_1106_2491	UniRef50_Q8LER3|Probable xyloglucan endotransglucosylase/hydrolase protein 7 n=32 Tax=Magnoliophyta RepID=XTH7_ARATH	15	95	3e-06	53.1
045142_2529_0153	UniRef50_A7Q3Q6|Chromosome chr13 scaffold_48, whole genome shotgun sequence n=5 Tax=core eudicotyledons RepID=A7Q3Q6_VITVI	6	263	2e-32	139
045152_3454_0823	UniRef50_A2ZV99|Putative uncharacterized protein n=1 Tax=Oryza sativa Japonica Group RepID=A2ZV99_ORYSJ	5	181	1e-20	100
045157_1890_3405	UniRef50_Q9FJR9|Similarity to maturase-related protein n=4 Tax=Magnoliophyta RepID=Q9FJR9_ARATH	3	287	7e-29	128
045167_1361_0109	UniRef50_Q9GPF1|AP-3 complex subunit mu n=4 Tax=Eukaryota RepID=AP3M_DICDI	3	206	1e-15	84.3
045199_1133_1733	Mt|TC101819|TOG916001	1	189	2e-43	170
045199_1133_1733	UniRef50_A7PRU7|Chromosome chr14 scaffold_27, whole genome shotgun sequence n=3 Tax=Magnoliophyta RepID=A7PRU7_VITVI	2	187	2e-14	80.1
045227_1926_2691	UniRef50_B5X0I6|VERNALIZATION INDEPENDENCE 6 n=11 Tax=Magnoliophyta RepID=B5X0I6_ARATH	4	207	7e-26	118
045340_2446_0850	UniRef50_A7PEG8|Chromosome chr11 scaffold_13, whole genome shotgun sequence n=5 Tax=Viridiplantae RepID=A7PEG8_VITVI	2	265	9e-34	144
045377_2596_1251	UniRef50_Q43068|Cytochrome P450 82A1 (Fragment) n=2 Tax=Pisum sativum RepID=C82A1_PEA	3	224	1e-21	103
045401_3219_0414	UniRef50_Q2V3R6|AT3G28760 protein n=16 Tax=Embryophyta RepID=Q2V3R6_ARATH	1	237	3e-32	139
045443_1354_2980	UniRef50_A7PMG5|Chromosome chr14 scaffold_21, whole genome shotgun sequence n=4 Tax=core eudicotyledons RepID=A7PMG5_VITVI	9	255	7e-26	110
045465_3616_2652	UniRef50_Q69MT1|Os09g0517700 protein n=9 Tax=Magnoliophyta RepID=Q69MT1_ORYSJ	3	95	3e-05	49.7
045486_1555_2746	UniRef50_B9I5Q2|Predicted protein n=3 Tax=Malpighiales RepID=B9I5Q2_POPTR	1	218	6e-05	38.5
045536_0484_3911	UniRef50_Q8L7L1|At4g21540 n=9 Tax=core eudicotyledons RepID=Q8L7L1_ARATH	47	238	8e-21	101
045541_1398_1509	Mt|TC94993|TOG895817	2	189	8e-71	262
045541_1398_1509	UniRef50_Q9LUB7|AT5G48160 protein n=21 Tax=Embryophyta RepID=Q9LUB7_ARATH	6	188	1e-20	100
045554_3454_1666	UniRef50_A3CVK0|Filamentation induced by cAMP protein Fic n=2 Tax=cellular organisms RepID=A3CVK0_METMJ	2	259	4e-11	69.3
045570_0150_2051	UniRef50_A7NWQ0|Chromosome chr5 scaffold_2, whole genome shotgun sequence n=4 Tax=core eudicotyledons RepID=A7NWQ0_VITVI	15	260	5e-26	118
045572_3683_2593	UniRef50_B9SMZ3|E3 ubiquitin protein ligase upl2, putative n=3 Tax=core eudicotyledons RepID=B9SMZ3_RICCO	1	99	3e-10	66.2
045590_3254_0220	UniRef50_B9RKS8|Putative uncharacterized protein n=1 Tax=Ricinus communis RepID=B9RKS8_RICCO	40	207	2e-08	60.1
045613_3772_2025	UniRef50_B9RNE1|Putative uncharacterized protein n=1 Tax=Ricinus communis RepID=B9RNE1_RICCO	1	249	5e-35	148
045614_3138_2718	UniRef50_A7R4F4|Chromosome undetermined scaffold_676, whole genome shotgun sequence n=5 Tax=Spermatophyta RepID=A7R4F4_VITVI	1	252	9e-39	160
045669_1498_1404	UniRef50_A2Q4A7|Tetratricopeptide-like helical n=1 Tax=Medicago truncatula RepID=A2Q4A7_MEDTR	3	245	3e-38	159
045676_0577_0607	UniRef50_P93149|Licodione synthase n=84 Tax=core eudicotyledons RepID=C93B1_GLYEC	2	253	3e-17	89.4
045676_3987_3332	UniRef50_Q94C70|Nucleobase-ascorbate transporter 2 n=6 Tax=Embryophyta RepID=NAT2_ARATH	2	241	8e-35	147
045677_1753_2969	UniRef50_B9SSR0|Beta-(1,2)-xylosyltransferase, putative n=1 Tax=Ricinus communis RepID=B9SSR0_RICCO	22	275	2e-22	103
045677_3508_3393	UniRef50_B9R930|Pentatricopeptide repeat-containing protein, putative n=2 Tax=Magnoliophyta RepID=B9R930_RICCO	142	228	2e-09	63.5
045715_1619_2955	UniRef50_A7QY30|Chromosome undetermined scaffold_237, whole genome shotgun sequence n=5 Tax=Vitis vinifera RepID=A7QY30_VITVI	2	130	6e-09	62
045724_1810_3214	UniRef50_Q8W5A0|SH3 domain-containing protein 3 n=10 Tax=Magnoliophyta RepID=Q8W5A0_ARATH	3	104	6e-09	62
045756_3472_0845	UniRef50_Q6R9A5|Putative uncharacterized protein orf111-b n=1 Tax=Zea mays RepID=Q6R9A5_MAIZE	67	210	6e-11	68.6
045763_1904_1002	UniRef50_Q9FNY6|Oxalyl-CoA decarboxylase n=21 Tax=Embryophyta RepID=Q9FNY6_ARATH	19	108	2e-06	53.9
045775_3961_0130	UniRef50_Q6R9A5|Putative uncharacterized protein orf111-b n=1 Tax=Zea mays RepID=Q6R9A5_MAIZE	1	135	2e-08	60.5
045776_2724_3128	UniRef50_P46639|Homeobox protein knotted-1-like 1 n=75 Tax=Magnoliophyta RepID=KNAT1_ARATH	13	102	3e-08	59.7
045799_0535_0242	UniRef50_Q9M378|TATA box binding protein (TBP) associated factor (TAF)-like protein n=9 Tax=Embryophyta RepID=Q9M378_ARATH	1	225	5e-21	102
045844_3980_0456	UniRef50_B9SF79|ATP binding protein, putative n=1 Tax=Ricinus communis RepID=B9SF79_RICCO	53	223	1e-11	70.9
045891_3465_2219	UniRef50_UPI000198567F|PREDICTED: hypothetical protein n=1 Tax=Vitis vinifera RepID=UPI000198567F	9	146	3e-10	66.2
045896_3025_0611	UniRef50_B9HCU5|Predicted protein n=16 Tax=Spermatophyta RepID=B9HCU5_POPTR	9	212	1e-24	114
045908_3060_1441	UniRef50_Q8VZ80|Polyol transporter 5 n=47 Tax=Magnoliophyta RepID=PLT5_ARATH	1	258	1e-34	147
045932_2192_2379	UniRef50_A7PTD1|Chromosome chr8 scaffold_29, whole genome shotgun sequence n=5 Tax=Magnoliophyta RepID=A7PTD1_VITVI	3	239	3e-30	132
045934_3934_2543	UniRef50_UPI0001984064|PREDICTED: hypothetical protein n=1 Tax=Vitis vinifera RepID=UPI0001984064	50	166	3e-05	49.7
045958_2601_2668	UniRef50_UPI0001984D51|PREDICTED: hypothetical protein n=1 Tax=Vitis vinifera RepID=UPI0001984D51	8	235	1e-10	67.4
045990_1822_3124	UniRef50_Q9MAV5|F24O1.4 n=46 Tax=Embryophyta RepID=Q9MAV5_ARATH	2	205	1e-12	73.9
046031_0774_0170	UniRef50_B9REW0|Putative uncharacterized protein n=2 Tax=Magnoliophyta RepID=B9REW0_RICCO	74	193	5e-05	48.9
046051_0812_2783	UniRef50_UPI00019831F5|PREDICTED: hypothetical protein n=1 Tax=Vitis vinifera RepID=UPI00019831F5	74	238	2e-06	53.9
046063_0220_1515	UniRef50_Q9SRW8|F20H23.1 protein (Fragment) n=38 Tax=Viridiplantae RepID=Q9SRW8_ARATH	1	240	2e-30	133
046109_1686_1081	UniRef50_C1GL14|Phospho-2-dehydro-3-deoxyheptonate aldolase n=2 Tax=Onygenales RepID=C1GL14_PARBR	3	242	3e-30	132
046213_3563_0533	UniRef50_Q84VX1|At4g38650 n=21 Tax=Magnoliophyta RepID=Q84VX1_ARATH	1	249	4e-16	85.9
046233_3728_0929	UniRef50_A7NXH6|Chromosome chr5 scaffold_2, whole genome shotgun sequence n=3 Tax=Vitis vinifera RepID=A7NXH6_VITVI	2	228	1e-09	63.2
046248_1199_3848	UniRef50_P56786|Protein ycf2 n=118 Tax=Magnoliophyta RepID=YCF2_ARATH	5	211	2e-05	50.1
046316_0959_0140	UniRef50_B9PAN2|Predicted protein n=1 Tax=Populus trichocarpa RepID=B9PAN2_POPTR	40	183	4e-08	59.3
046317_3155_2523	Gm|TC230081|TOG904988	37	242	6e-60	226
046317_3155_2523	UniRef50_Q9LJQ1|Gb|AAD55299.1 n=4 Tax=Magnoliophyta RepID=Q9LJQ1_ARATH	1	240	1e-17	90.9
046347_1390_2012	UniRef50_B9IA66|Predicted protein n=1 Tax=Populus trichocarpa RepID=B9IA66_POPTR	4	204	2e-11	70.1
046359_1558_2642	UniRef50_B3D9S7|Putative uncharacterized protein n=2 Tax=Betaproteobacteria RepID=B3D9S7_BURM1	49	231	3e-09	62.8
046371_3967_1940	UniRef50_Q8VZ80|Polyol transporter 5 n=47 Tax=Magnoliophyta RepID=PLT5_ARATH	13	234	2e-16	86.7
046375_1002_0525	UniRef50_Q9LFG1|Receptor protein kinase-like protein n=1 Tax=Arabidopsis thaliana RepID=Q9LFG1_ARATH	12	253	1e-19	73.6
046399_1621_1235	UniRef50_Q6H3Z1|Os02g0650500 protein n=25 Tax=Embryophyta RepID=Q6H3Z1_ORYSJ	3	236	7e-31	134
046415_0800_1255	UniRef50_B9SKB6|Putative uncharacterized protein n=1 Tax=Ricinus communis RepID=B9SKB6_RICCO	104	250	9e-07	54.7
046433_0281_0387	UniRef50_B9MVS4|Predicted protein n=2 Tax=Malpighiales RepID=B9MVS4_POPTR	8	259	5e-19	95.5
046478_3888_0318	UniRef50_Q9SKP6|Triosephosphate isomerase, chloroplastic n=75 Tax=cellular organisms RepID=TPIC_ARATH	10	183	2e-19	97.1
046483_2738_0212	UniRef50_B7FH77|Putative uncharacterized protein (Fragment) n=1 Tax=Medicago truncatula RepID=B7FH77_MEDTR	37	135	2e-09	63.5
046487_3503_2385	UniRef50_B9GWL1|Predicted protein n=5 Tax=Embryophyta RepID=B9GWL1_POPTR	1	192	3e-21	102
046489_0998_0333	UniRef50_A7PD64|Chromosome chr17 scaffold_12, whole genome shotgun sequence n=5 Tax=core eudicotyledons RepID=A7PD64_VITVI	3	104	4e-13	75.9
046499_0513_2287	UniRef50_A5AMW1|Putative uncharacterized protein n=1 Tax=Vitis vinifera RepID=A5AMW1_VITVI	75	161	8e-09	61.6
046521_2580_0342	UniRef50_Q9SZT6|Cytochrome p450-like protein n=7 Tax=rosids RepID=Q9SZT6_ARATH	2	115	1e-05	50.8
046674_0534_1461	UniRef50_UPI0001A84398|hypothetical protein SORBIDRAFT_03g036050 n=1 Tax=Sorghum bicolor RepID=UPI0001A84398	1	186	1e-23	110
046686_1241_0472	UniRef50_A5ANY5|Putative uncharacterized protein n=1 Tax=Vitis vinifera RepID=A5ANY5_VITVI	1	243	4e-30	132
046699_2825_2149	UniRef50_Q8GX69|Beta-galactosidase 16 n=17 Tax=Magnoliophyta RepID=BGL16_ARATH	2	208	2e-13	77
046723_0503_0353	Mt|TC99556|TOG910732	1	236	3e-95	343
046723_0503_0353	UniRef50_A7P3Y1|Chromosome chr1 scaffold_5, whole genome shotgun sequence n=3 Tax=Vitis vinifera RepID=A7P3Y1_VITVI	1	221	5e-21	95.5
046806_3471_2139	UniRef50_A7Q1K6|Chromosome chr7 scaffold_44, whole genome shotgun sequence n=4 Tax=Magnoliophyta RepID=A7Q1K6_VITVI	72	191	5e-11	68.9
046823_1596_0916	UniRef50_B9FAL8|Putative uncharacterized protein n=1 Tax=Oryza sativa Japonica Group RepID=B9FAL8_ORYSJ	1	166	1e-13	69.3
046833_1561_3141	UniRef50_A2Q354|Harpin-induced 1 n=1 Tax=Medicago truncatula RepID=A2Q354_MEDTR	1	234	2e-23	110
046877_2954_2122	UniRef50_Q2HVA8|Peptidase C48, SUMO/Sentrin/Ubl1, putative (Fragment) n=1 Tax=Medicago truncatula RepID=Q2HVA8_MEDTR	2	229	3e-22	105
046889_3992_0583	UniRef50_B7RDP9|Putative uncharacterized protein n=1 Tax=Marinitoga piezophila KA3 RepID=B7RDP9_9THEM	16	220	8e-07	50.4
046897_2542_1519	UniRef50_Q8VY01|Serine carboxypeptidase-like 46 n=32 Tax=Magnoliophyta RepID=SCP46_ARATH	23	259	4e-09	62.4
046908_2398_0694	UniRef50_O22757|MLO-like protein 8 n=18 Tax=Magnoliophyta RepID=MLO8_ARATH	2	259	2e-32	140
046913_1069_1275	UniRef50_B9HG06|White-brown-complex ABC transporter family n=1 Tax=Populus trichocarpa RepID=B9HG06_POPTR	12	242	6e-21	101
046919_3116_3491	UniRef50_Q1S5L5|Transferase family n=2 Tax=Medicago truncatula RepID=Q1S5L5_MEDTR	2	223	1e-12	74.3
047009_2692_0295	UniRef50_B9HBE3|Predicted protein n=2 Tax=Malpighiales RepID=B9HBE3_POPTR	2	223	5e-23	108
047023_1839_2785	UniRef50_B9IC39|Predicted protein n=9 Tax=core eudicotyledons RepID=B9IC39_POPTR	6	248	2e-24	113
047029_1743_1999	UniRef50_Q6X0P1|Putative uncharacterized protein n=2 Tax=Eukaryota RepID=Q6X0P1_SOYBN	1	252	1e-31	137
047031_2929_3385	UniRef50_B9N215|Predicted protein n=2 Tax=Malpighiales RepID=B9N215_POPTR	1	237	5e-31	135
047032_3795_0513	UniRef50_P56766|Photosystem I P700 chlorophyll a apoprotein A1 n=354 Tax=root RepID=PSAA_ARATH	1	227	1e-31	128
047048_3219_1310	UniRef50_Q9SS78|MZB10.12 protein n=15 Tax=Magnoliophyta RepID=Q9SS78_ARATH	6	176	4e-07	55.8
047071_1891_2816	UniRef50_Q9FPT1|Ubiquitin carboxyl-terminal hydrolase 12 n=47 Tax=Eukaryota RepID=UBP12_ARATH	1	258	3e-41	169
047125_0768_2888	UniRef50_A7QMJ9|Chromosome chr19 scaffold_126, whole genome shotgun sequence n=3 Tax=core eudicotyledons RepID=A7QMJ9_VITVI	2	142	2e-10	67
047132_3827_3068	UniRef50_A7QNL9|Chromosome undetermined scaffold_133, whole genome shotgun sequence n=10 Tax=Magnoliophyta RepID=A7QNL9_VITVI	2	214	1e-17	90.9
047135_3580_2505	UniRef50_B9GWH5|Glutathione peroxidase (Fragment) n=11 Tax=cellular organisms RepID=B9GWH5_POPTR	6	222	7e-14	55.1
047140_1872_1744	UniRef50_Q0D5Z0|Os07g0523600 protein (Fragment) n=4 Tax=Magnoliophyta RepID=Q0D5Z0_ORYSJ	2	121	8e-13	74.7
047169_2450_0918	UniRef50_Q9FXK0|F5A9.19 n=38 Tax=Embryophyta RepID=Q9FXK0_ARATH	22	183	6e-08	58.5
047188_3743_0893	UniRef50_UPI0001985750|PREDICTED: hypothetical protein n=1 Tax=Vitis vinifera RepID=UPI0001985750	3	107	3e-11	69.7
047242_2947_2028	UniRef50_Q93XK2|Stachyose synthase n=17 Tax=core eudicotyledons RepID=STSYN_PEA	3	260	6e-45	181
047246_1912_1428	UniRef50_B9HRF6|Predicted protein n=7 Tax=core eudicotyledons RepID=B9HRF6_POPTR	4	144	3e-05	49.7
047276_3368_1346	UniRef50_Q7PC88|ABC transporter G family member 31 n=26 Tax=Embryophyta RepID=AB31G_ARATH	1	267	1e-24	114
047281_3343_3005	UniRef50_A7PRX1|Chromosome chr14 scaffold_27, whole genome shotgun sequence n=5 Tax=Vitis vinifera RepID=A7PRX1_VITVI	3	213	1e-12	58.9
047304_1733_1961	UniRef50_B9S3R5|Putative uncharacterized protein n=1 Tax=Ricinus communis RepID=B9S3R5_RICCO	6	257	7e-15	81.6
047309_1577_2735	UniRef50_Q8S5U9|1,3-beta-glucan synthase component family protein, expressed n=2 Tax=BEP clade RepID=Q8S5U9_ORYSJ	17	145	5e-18	92
047313_0694_0579	UniRef50_Q2HU20|Ribonuclease H n=1 Tax=Medicago truncatula RepID=Q2HU20_MEDTR	46	204	9e-05	48.1
047339_0961_0793	UniRef50_A2Q206|Beta tubulin n=1 Tax=Medicago truncatula RepID=A2Q206_MEDTR	106	264	3e-09	63.2
047374_3012_1864	UniRef50_Q3EDB9|Uncharacterized protein At1g15440.2 n=2 Tax=Embryophyta RepID=Q3EDB9_ARATH	2	223	1e-26	120
047380_0656_1817	UniRef50_Q9FZA1|F3H9.7 protein n=7 Tax=rosids RepID=Q9FZA1_ARATH	141	242	1e-09	64.3
047397_1170_3104	UniRef50_C4JXT5|Importin alpha subunit n=1 Tax=Uncinocarpus reesii 1704 RepID=C4JXT5_9EURO	2	88	3e-05	49.7
047410_2586_1515	UniRef50_A7LHF7|WRKY8 (Fragment) n=2 Tax=Glycine max RepID=A7LHF7_SOYBN	3	263	1e-08	61.2
047419_2504_1171	Lj|TC14037|TOG919337	102	227	6e-41	163
047419_2504_1171	UniRef50_B9I2L7|Predicted protein n=4 Tax=core eudicotyledons RepID=B9I2L7_POPTR	68	226	4e-16	85.9
047422_3559_0736	UniRef50_Q1PF34|Protein kinase n=91 Tax=Eukaryota RepID=Q1PF34_ARATH	1	160	2e-09	59.3
047457_1397_0497	UniRef50_B9GN25|Predicted protein n=4 Tax=core eudicotyledons RepID=B9GN25_POPTR	2	253	4e-36	152
047467_1615_1343	UniRef50_B9FIH5|Putative uncharacterized protein n=3 Tax=Oryza sativa RepID=B9FIH5_ORYSJ	2	271	5e-35	148
047536_1802_2191	UniRef50_Q9FNL3|Arabidopsis thaliana genomic DNA, chromosome 5, P1 clone:MCL19 n=11 Tax=core eudicotyledons RepID=Q9FNL3_ARATH	122	233	2e-06	44.3
047574_3444_0261	UniRef50_UPI00019852AD|PREDICTED: hypothetical protein n=1 Tax=Vitis vinifera RepID=UPI00019852AD	34	252	4e-15	82.4
047610_0290_0109	UniRef50_A7QE93|Chromosome chr4 scaffold_83, whole genome shotgun sequence n=16 Tax=cellular organisms RepID=A7QE93_VITVI	6	251	2e-26	119
047616_0977_3163	UniRef50_A3AC37|Putative uncharacterized protein n=1 Tax=Oryza sativa Japonica Group RepID=A3AC37_ORYSJ	1	230	8e-25	94.4
047619_1757_0988	UniRef50_A2Q1X9|TIR n=2 Tax=Medicago truncatula RepID=A2Q1X9_MEDTR	2	181	2e-05	50.1
047621_3690_2440	UniRef50_Q3E979|Uncharacterized protein At5g22140.2 n=8 Tax=Embryophyta RepID=Q3E979_ARATH	114	239	4e-09	62.4
047640_3898_1847	UniRef50_Q9C590|Expressed protein n=3 Tax=Magnoliophyta RepID=Q9C590_ARATH	5	202	1e-23	110
047705_1592_3580	UniRef50_A2Q1K2|SMAD/FHA n=1 Tax=Medicago truncatula RepID=A2Q1K2_MEDTR	25	222	1e-20	100
047711_1089_2008	UniRef50_Q7FRS8|Calcineurin B-like protein 10 n=58 Tax=Embryophyta RepID=CNBLA_ARATH	3	233	1e-25	117
047736_2289_2349	UniRef50_Q9LNZ8|F9C16.20 n=6 Tax=core eudicotyledons RepID=Q9LNZ8_ARATH	5	103	2e-08	60.5
047774_2290_0546	UniRef50_B8ADN1|Putative uncharacterized protein n=3 Tax=Poaceae RepID=B8ADN1_ORYSI	3	248	4e-32	139
047845_3856_0308	UniRef50_Q8RWU4|Homeobox-leucine zipper protein MERISTEM L1 n=42 Tax=Spermatophyta RepID=ATML1_ARATH	6	263	5e-07	55.5
047846_1221_0765	UniRef50_Q9MAP3|50S ribosomal protein L11, chloroplastic n=325 Tax=root RepID=RK11_ARATH	3	166	1e-07	54.3
047928_2574_0974	UniRef50_Q9ZPJ8|Ammonium transporter 1 member 2 n=135 Tax=Embryophyta RepID=AMT12_ARATH	31	288	4e-25	115
047986_2891_2106	UniRef50_Q8VZ67|Uncharacterized zinc finger CCHC domain-containing protein At4g19190 n=4 Tax=core eudicotyledons RepID=Y4919_ARATH	1	191	1e-19	64.3
048003_1774_3808	UniRef50_Q3E8V0|Uncharacterized protein At5g28960.1 n=3 Tax=Arabidopsis thaliana RepID=Q3E8V0_ARATH	2	212	2e-22	103
048021_4037_0755	UniRef50_O64815|At2g23060 n=19 Tax=Magnoliophyta RepID=O64815_ARATH	3	164	4e-08	59.3
048032_3825_2096	UniRef50_Q2PEW0|Putative thaumatin-like protein n=1 Tax=Trifolium pratense RepID=Q2PEW0_TRIPR	2	205	4e-30	132
048050_0846_1214	UniRef50_A5BSQ4|Putative uncharacterized protein n=1 Tax=Vitis vinifera RepID=A5BSQ4_VITVI	2	235	5e-32	138
048117_3510_1419	UniRef50_Q9STT5|ABC transporter A family member 7 n=10 Tax=Magnoliophyta RepID=AB7A_ARATH	5	238	3e-23	109
048135_1105_0210	UniRef50_Q9ZU96|Ankyrin repeat-containing protein At2g01680 n=11 Tax=Magnoliophyta RepID=Y2168_ARATH	1	247	9e-26	109
048137_2485_0642	UniRef50_Q3EAY1|Uncharacterized protein At3g28630.2 n=21 Tax=Spermatophyta RepID=Q3EAY1_ARATH	41	274	8e-30	131
048159_3952_0548	UniRef50_B9HPP5|Predicted protein n=4 Tax=Malpighiales RepID=B9HPP5_POPTR	34	216	8e-05	48.1
048168_3051_0348	Mt|TC109479|TOG906936	81	205	6e-50	192
048168_3051_0348	UniRef50_A5C678|Putative uncharacterized protein n=1 Tax=Vitis vinifera RepID=A5C678_VITVI	2	205	3e-28	125
048177_2391_0090	UniRef50_Q6EQ64|PDR-type ABC transporter-like n=2 Tax=Oryza sativa Japonica Group RepID=Q6EQ64_ORYSJ	8	169	3e-12	72.8
048192_2824_3117	UniRef50_Q9SL79|CRS2-associated factor 1, chloroplastic n=1 Tax=Arabidopsis thaliana RepID=CAF1P_ARATH	3	188	3e-19	96.3
048196_3312_1260	UniRef50_A2Q4E5|Disease resistance protein n=4 Tax=Medicago truncatula RepID=A2Q4E5_MEDTR	3	242	6e-14	78.6
048201_1275_0896	UniRef50_Q6NQD5|At5g28690 n=8 Tax=core eudicotyledons RepID=Q6NQD5_ARATH	2	238	1e-15	84.3
048209_1571_0596	UniRef50_Q9SSL0|At1g70820 n=11 Tax=Magnoliophyta RepID=Q9SSL0_ARATH	2	223	6e-35	148
048217_0802_1461	UniRef50_B6J4Q5|30S ribosomal protein S9 n=102 Tax=Bacteria RepID=RS9_COXB1	2	235	1e-24	114
048245_2474_0568	UniRef50_Q9SUC5|AT4g20870/T13K14_30 n=28 Tax=Embryophyta RepID=Q9SUC5_ARATH	3	128	4e-13	75.9
048317_2776_2623	UniRef50_Q31RA2|Geranylgeranyl reductase n=12 Tax=cellular organisms RepID=Q31RA2_SYNE7	2	222	4e-16	85.1
048319_0246_1480	UniRef50_Q8GVW4|Os08g0375800 protein n=3 Tax=Oryza sativa RepID=Q8GVW4_ORYSJ	2	220	3e-11	69.7
048371_1057_1075	UniRef50_Q0J466-2|Isoform 2 of MADS-box transcription factor 7 n=1 Tax=Oryza sativa Japonica Group RepID=Q0J466-2	74	235	2e-22	107
048394_3769_0272	UniRef50_B9IF17|Predicted protein n=3 Tax=Malpighiales RepID=B9IF17_POPTR	38	259	8e-11	68.2
048415_1313_0412	UniRef50_A5AIP6|Putative uncharacterized protein n=7 Tax=Vitis vinifera RepID=A5AIP6_VITVI	1	248	6e-15	52.8
048416_3122_0985	UniRef50_UPI00019843BD|PREDICTED: similar to SNF2 domain-containing protein / helicase domain-containing protein / RING finger domain-containing protein n=1 Tax=Vitis vinifera RepID=UPI00019843BD	2	244	3e-33	142
048418_1060_0221	Mt|TC100434|TOG894968	1	224	3e-80	293
048418_1060_0221	UniRef50_Q94KE3|Pyruvate kinase n=45 Tax=Embryophyta RepID=Q94KE3_ARATH	2	223	6e-33	141
048426_1550_1004	Mt|TC106952|TOG909835	3	199	1e-69	258
048426_1550_1004	UniRef50_Q42553|Isopentenyl-diphosphate Delta-isomerase II n=85 Tax=Eukaryota RepID=IDI2_ARATH	3	197	1e-25	117
048450_1952_1110	UniRef50_Q9ASS9|AT4g24840/F6I7_50 n=4 Tax=Embryophyta RepID=Q9ASS9_ARATH	90	206	2e-12	73.6
048459_0449_1683	UniRef50_A7QQR8|Chromosome undetermined scaffold_144, whole genome shotgun sequence n=6 Tax=Embryophyta RepID=A7QQR8_VITVI	3	162	7e-15	74.3
048480_1469_0229	UniRef50_UPI0001985B66|PREDICTED: hypothetical protein n=2 Tax=Vitis vinifera RepID=UPI0001985B66	2	235	1e-23	110
048517_1571_1045	UniRef50_A3LSK3|Predicted protein (Fragment) n=8 Tax=Fungi/Metazoa group RepID=A3LSK3_PICST	3	152	1e-05	50.8
048519_1614_1933	UniRef50_B9N884|Predicted protein (Fragment) n=2 Tax=Populus trichocarpa RepID=B9N884_POPTR	2	196	2e-21	103
048536_1917_0510	UniRef50_Q9LTR6|Gb|AAF36750.1 n=6 Tax=core eudicotyledons RepID=Q9LTR6_ARATH	74	238	5e-16	85.5
048541_1108_3657	UniRef50_UPI0001A86DA0|hypothetical protein SORBIDRAFT_06g030910 n=1 Tax=Sorghum bicolor RepID=UPI0001A86DA0	5	79	5e-07	55.5
048561_0195_0454	Mt|TC105967|TOG906504	1	144	2e-44	174
048561_0195_0454	UniRef50_B9H2J9|Predicted protein (Fragment) n=10 Tax=Embryophyta RepID=B9H2J9_POPTR	2	178	1e-16	87.4
048611_2780_0732	UniRef50_A7PEV3|Chromosome chr11 scaffold_13, whole genome shotgun sequence n=2 Tax=Magnoliophyta RepID=A7PEV3_VITVI	2	85	3e-07	56.2
048637_3300_3496	UniRef50_B9GL34|Predicted protein n=2 Tax=Malpighiales RepID=B9GL34_POPTR	2	118	8e-06	51.6
048681_1151_2104	UniRef50_Q9FI12|At5g44530 n=14 Tax=Magnoliophyta RepID=Q9FI12_ARATH	66	197	2e-09	63.9
048690_1783_0070	UniRef50_A7PDR7|Chromosome chr11 scaffold_13, whole genome shotgun sequence n=4 Tax=core eudicotyledons RepID=A7PDR7_VITVI	18	170	5e-13	75.5
048694_2164_2421	UniRef50_Q2HS65|F-box domain, , putative n=1 Tax=Medicago truncatula RepID=Q2HS65_MEDTR	3	233	2e-08	60.1
048751_3932_1825	UniRef50_A2Q4A7|Tetratricopeptide-like helical n=1 Tax=Medicago truncatula RepID=A2Q4A7_MEDTR	2	157	4e-21	102
048772_0558_1534	UniRef50_B9H7H1|Predicted protein n=3 Tax=Magnoliophyta RepID=B9H7H1_POPTR	1	210	2e-24	113
048803_1224_0800	UniRef50_Q2HTZ5|At1g61340 n=2 Tax=Medicago truncatula RepID=Q2HTZ5_MEDTR	6	239	8e-27	121
048824_3399_2049	UniRef50_B9GMJ5|Predicted protein n=3 Tax=rosids RepID=B9GMJ5_POPTR	5	193	7e-12	71.6
048844_0804_0320	UniRef50_C0P892|Putative uncharacterized protein n=1 Tax=Zea mays RepID=C0P892_MAIZE	3	104	2e-10	66.6
048849_2786_0290	UniRef50_UPI0001A89570|hypothetical protein SORBIDRAFT_09g022620 n=1 Tax=Sorghum bicolor RepID=UPI0001A89570	1	261	3e-25	116
048869_0468_1768	Mt|TC107025|TOG894099	13	249	5e-79	289
048869_0468_1768	UniRef50_Q45NI9|Proteasome subunit n=1 Tax=Medicago sativa RepID=Q45NI9_MEDSA	1	249	7e-34	144
048883_1487_0678	UniRef50_B9S836|Calcium ion binding protein, putative n=1 Tax=Ricinus communis RepID=B9S836_RICCO	34	177	4e-15	82.4
048900_2876_2336	UniRef50_UPI0001982D36|PREDICTED: hypothetical protein n=1 Tax=Vitis vinifera RepID=UPI0001982D36	19	225	3e-23	109
048934_2823_2887	UniRef50_Q9SCP3|Nodulin / glutamate-ammonia ligase-like protein n=21 Tax=Magnoliophyta RepID=Q9SCP3_ARATH	44	253	5e-21	102
049008_3542_1771	UniRef50_UPI000198569A|PREDICTED: similar to retrotransposon protein, putative, Ty3-gypsy sub-class n=3 Tax=Vitis vinifera RepID=UPI000198569A	8	271	1e-26	120
049054_2589_3094	UniRef50_Q8S403|Putative phosphate transporter 1 n=8 Tax=core eudicotyledons RepID=PHO1_ARATH	3	249	5e-25	85.5
049071_0281_1223	UniRef50_UPI0001985C9D|PREDICTED: hypothetical protein n=4 Tax=Vitis vinifera RepID=UPI0001985C9D	8	162	3e-05	39.3
049182_2419_2028	UniRef50_A7PER4|Chromosome chr11 scaffold_13, whole genome shotgun sequence n=8 Tax=core eudicotyledons RepID=A7PER4_VITVI	1	252	6e-17	88.6
049189_2971_1951	UniRef50_A7QVD3|Chromosome chr2 scaffold_187, whole genome shotgun sequence n=3 Tax=Vitis vinifera RepID=A7QVD3_VITVI	33	194	6e-08	58.5
049213_2611_0411	UniRef50_Q6AV34|Probable N-acetyl-gamma-glutamyl-phosphate reductase, chloroplastic n=16 Tax=Spermatophyta RepID=ARGC_ORYSJ	12	215	5e-21	102
049246_1494_3828	UniRef50_B9GZ30|Predicted protein n=2 Tax=core eudicotyledons RepID=B9GZ30_POPTR	146	241	8e-05	48.1
049271_3374_2653	UniRef50_UPI0001A8727E|hypothetical protein SORBIDRAFT_06g032115 n=1 Tax=Sorghum bicolor RepID=UPI0001A8727E	3	149	7e-12	71.6
049282_2928_1868	UniRef50_UPI0001983E8A|PREDICTED: hypothetical protein isoform 2 n=2 Tax=Vitis vinifera RepID=UPI0001983E8A	1	192	2e-14	80.1
049324_0554_0486	UniRef50_Q9LZS7|GDSL esterase/lipase At5g03610 n=13 Tax=core eudicotyledons RepID=GDL71_ARATH	121	231	2e-07	56.6
049399_1365_0308	Lj|TC18904|TOG908767	1	240	1e-111	396
049399_1365_0308	UniRef50_B9RS44|Putative uncharacterized protein n=1 Tax=Ricinus communis RepID=B9RS44_RICCO	2	238	3e-22	105
049423_1339_1397	UniRef50_Q9SNE3|Kinesin-like protein n=27 Tax=Embryophyta RepID=Q9SNE3_ARATH	3	256	7e-13	57.4
049429_2955_1292	UniRef50_A7P1T6|Chromosome chr19 scaffold_4, whole genome shotgun sequence n=4 Tax=core eudicotyledons RepID=A7P1T6_VITVI	2	265	1e-28	127
049458_1521_3893	UniRef50_Q8LCP6|Endoglucanase 10 n=24 Tax=Embryophyta RepID=GUN10_ARATH	1	201	3e-15	82.8
049468_3642_0592	UniRef50_B9SXD0|Putative uncharacterized protein n=1 Tax=Ricinus communis RepID=B9SXD0_RICCO	4	237	3e-06	53.1
049469_0853_0342	UniRef50_P25853|Beta-amylase n=174 Tax=Embryophyta RepID=AMYB_ARATH	1	81	2e-05	50.1
049471_2441_1591	UniRef50_Q9ZPH4|DES-1-like transmembrane protein n=14 Tax=Eukaryota RepID=Q9ZPH4_ARATH	53	223	1e-15	84
049574_0419_0374	UniRef50_A7QGW6|Chromosome chr16 scaffold_94, whole genome shotgun sequence n=4 Tax=Magnoliophyta RepID=A7QGW6_VITVI	3	83	1e-05	50.8
049583_2926_1840	UniRef50_UPI0001984D51|PREDICTED: hypothetical protein n=1 Tax=Vitis vinifera RepID=UPI0001984D51	1	240	5e-15	82
049610_1331_0859	UniRef50_B9I0J7|Predicted protein n=19 Tax=Embryophyta RepID=B9I0J7_POPTR	3	204	5e-12	67.8
049621_1471_3222	UniRef50_A7PA09|Chromosome chr14 scaffold_9, whole genome shotgun sequence n=3 Tax=Vitis vinifera RepID=A7PA09_VITVI	34	192	5e-10	65.5
049646_0822_3480	UniRef50_A7R485|Chromosome undetermined scaffold_631, whole genome shotgun sequence n=8 Tax=Magnoliophyta RepID=A7R485_VITVI	1	246	2e-24	113
049672_1581_1903	UniRef50_P22988|L-lactate dehydrogenase A n=30 Tax=Embryophyta RepID=LDHA_HORVU	8	220	1e-19	97.4
049687_1731_1225	UniRef50_B9GTN7|Predicted protein n=2 Tax=core eudicotyledons RepID=B9GTN7_POPTR	1	147	7e-07	55.1
049692_2769_1950	UniRef50_UPI0001A7B204|DNA binding / protein dimerization n=1 Tax=Arabidopsis thaliana RepID=UPI0001A7B204	10	258	2e-20	99.8
049694_1722_2654	UniRef50_Q9FJP3|50S ribosomal protein L29, chloroplastic n=4 Tax=core eudicotyledons RepID=RK29_ARATH	1	102	7e-05	48.5
049703_1584_3475	UniRef50_B9R7C6|Pentatricopeptide repeat-containing protein, putative n=6 Tax=Magnoliophyta RepID=B9R7C6_RICCO	1	255	1e-28	127
049740_0306_1529	UniRef50_Q8RWB1|At5g37370 n=23 Tax=Embryophyta RepID=Q8RWB1_ARATH	2	88	5e-05	48.9
049744_3192_2032	UniRef50_Q9ZVH4|Cullin 3a n=25 Tax=Viridiplantae RepID=Q9ZVH4_ARATH	31	258	3e-28	125
049752_2475_1863	UniRef50_A5BYK7|Putative uncharacterized protein n=1 Tax=Vitis vinifera RepID=A5BYK7_VITVI	4	234	7e-18	91.7
049761_2466_1052	UniRef50_P29058|3-hydroxy-3-methylglutaryl-coenzyme A reductase 2 (Fragment) n=81 Tax=cellular organisms RepID=HMDH2_HEVBR	73	183	3e-09	62.8
049763_0457_3676	UniRef50_UPI0001984580|PREDICTED: hypothetical protein isoform 2 n=2 Tax=Vitis vinifera RepID=UPI0001984580	6	257	4e-33	142
049789_3447_1263	UniRef50_A5AV49|Putative uncharacterized protein n=1 Tax=Vitis vinifera RepID=A5AV49_VITVI	5	259	2e-11	70.5
049794_2347_0353	UniRef50_UPI00019846B2|PREDICTED: hypothetical protein n=1 Tax=Vitis vinifera RepID=UPI00019846B2	3	161	5e-10	65.5
049827_1356_0448	UniRef50_Q00M92|WOX4 protein (Fragment) n=1 Tax=Glycine max RepID=Q00M92_SOYBN	20	160	2e-18	93.2
049857_2546_3011	UniRef50_B9RV01|Peroxisome biogenesis factor, putative n=2 Tax=core eudicotyledons RepID=B9RV01_RICCO	2	172	2e-16	87
049861_3696_1198	UniRef50_P35685|60S ribosomal protein L7a n=32 Tax=Eukaryota RepID=RL7A_ORYSJ	3	251	2e-37	156
049863_1539_0356	UniRef50_Q8S3W5|Mei2-like protein n=2 Tax=Poaceae RepID=Q8S3W5_HORVD	11	163	1e-20	100
049877_3279_1883	UniRef50_A7QF72|Chromosome undetermined scaffold_87, whole genome shotgun sequence n=3 Tax=Vitis vinifera RepID=A7QF72_VITVI	39	167	2e-08	60.5
049880_2350_0099	UniRef50_Q8SA94|Putative oxysterol-binding protein n=1 Tax=Zea mays RepID=Q8SA94_MAIZE	3	183	6e-24	105
049882_1408_1961	UniRef50_Q9LPG5|T3F20.19 n=5 Tax=core eudicotyledons RepID=Q9LPG5_ARATH	6	176	7e-21	101
[truncated: 58,331 more rows]
