# Supplementary material for: Large-scale transcriptome analysis in chickpea (Cicer arietinum L.), an orphan legume crop of the semi-arid tropics of Asia and Africa
Source: Plant Biotechnol J. 2011 Oct;9(8):922–31. doi: 10.1111/j.1467-7652.2011.00625.x (PMC3437486; doi:10.1111/j.1467-7652.2011.00625.x)
Supplement: Supplementary file 4 [file pbi0009-0922-SD4.xlsx]

## Sheet: 2974_Sig, >2 fold_DE_TUSs
Chickpea TUS IDs	ICC4958S	ICC1882S	R VALUE	log ICC4958S	log ICC1882S	log4958-log1882
Contig2204	99.8542	32.9232	7.71161	6.64175	5.04103	1.60072
Contig37090	221.042	74.8737	16.4713	7.78818	6.22639	1.56179
Contig273	2289.24	784.492	167.919	11.1607	9.61561	1.54504
Contig10348	121.336	43.3665	8.38968	6.92287	5.43851	1.48436
Contig46729	325.637	122.665	20.8163	8.34712	6.93858	1.40854
Contig28838	678.831	290.821	34.9004	9.40691	8.18399	1.22292
Contig39481	135.262	59.2971	6.65879	7.07962	5.88989	1.18973
Contig1504	192.449	90.9812	8.12393	7.58833	6.5075	1.08084
Contig30465	191.412	92.3973	7.71803	7.58054	6.52978	1.05076
081758_1824_1963	192.597	93.2823	7.70749	7.58944	6.54353	1.04591
Contig19559	190.819	93.6363	7.41275	7.57606	6.549	1.02707
Contig45871	173.041	86.9101	6.3651	7.43497	6.44145	0.99352
095046_2876_0657	223.116	112.399	8.14783	7.80165	6.81249	0.989167
Contig44	308.304	160.545	10.371	8.26821	7.32683	0.941377
Contig20076	4334.18	2404.63	122.775	12.0815	11.2316	0.849943
Contig41705	378.527	216.833	9.74964	8.56425	7.76044	0.803816
205452_1543_0399	783.426	452.074	19.7255	9.61365	8.82042	0.793238
Contig14083	969.801	576.863	22.1423	9.92154	9.17209	0.749458
Contig29728	271.562	162.492	6.07834	8.08514	7.34422	0.740915
Contig29037	1389.37	832.638	30.9346	10.4402	9.70154	0.738666
Contig10664	602.977	366.049	12.8436	9.23596	8.51589	0.720067
038398_3165_1583	418.825	255.066	8.82232	8.7102	7.99473	0.715476
Contig31309	1721.23	1081.51	32.3551	10.7492	10.0788	0.670392
Contig44950	587.718	369.766	10.9933	9.19898	8.53047	0.66851
Contig1660	478.826	317.726	7.21664	8.90336	8.31164	0.591718
Contig17849	945.652	665.721	10.7746	9.88517	9.37877	0.506393
CD25D11	3431.64	2582.17	26.6315	11.7447	11.3344	0.410314
Contig1234	4082.62	3084.69	30.8437	11.9953	11.5909	0.404369
Contig189	1459.15	1115.14	10.2101	10.5109	10.123	0.3879
Contig28622	33934.6	26816.8	185.602	15.0505	14.7108	0.339619
152010_1402_0500	3724.09	2996.19	17.5733	11.8627	11.5489	0.31376
Contig338	6662.97	5526.31	23.7052	12.702	12.4321	0.269849
Contig234	1834.71	1529.69	6.1891	10.8413	10.579	0.262314
CD58-F8	22939.7	19508.9	62.2554	14.4856	14.2518	0.233709
CD03C02	11081	9444.88	29.2941	13.4358	13.2053	0.230484
341710_0743_1014	24480	20902.3	63.3738	14.5793	14.3514	0.22794
Contig5088	32266.5	27572.4	82.7526	14.9778	14.7509	0.226812
164966_3094_2565	7971.89	6918.64	16.7994	12.9607	12.7563	0.204433
059463_3736_1946	4022.61	3496.94	8.2903	11.9739	11.7719	0.202042
CD39G05	7412.47	6473.83	14.3306	12.8557	12.6604	0.195336
Contig192	117473	103974	186.59	16.842	16.6659	0.176098
CD83-D7	45470.4	41553.6	40.5682	15.4726	15.3427	0.129953
CD51-H4	20126.8	18677	12.6107	14.2968	14.189	0.107859
gi|169745001|gb|FE669835.1|FE669835	11466.6	12675.2	12.4612	13.4852	13.6297	-0.14457
Contig145	7387.43	8527.99	17.1169	12.8509	13.058	-0.207132
Contig191	4541.74	5295.32	12.1203	12.149	12.3705	-0.221474
085586_3763_2024	3369.86	3970.25	10.335	11.7185	11.955	-0.236543
CD44-B5	3995.8	4822.71	16.3923	11.9643	12.2356	-0.271361
CD55-B12	7878.41	9519.04	32.7136	12.9437	13.2166	-0.272912
Contig215	9442.15	11507.9	43.1274	13.2049	13.4903	-0.285436
Contig30264	4984.71	6299.48	32.5917	12.2833	12.621	-0.337722
Contig128	841.65	1098.5	7.25924	9.71708	10.1013	-0.384245
Contig34255	622.385	836.001	6.6971	9.28166	9.70736	-0.425697
Contig25119	889.799	1214.97	10.7672	9.79734	10.2467	-0.449371
Contig232	887.725	1214.26	10.8738	9.79397	10.2459	-0.451897
CD57-F6	1732.49	2400.91	23.1946	10.7586	11.2294	-0.47074
Contig111	1312.92	1829.36	18.2204	10.3586	10.8371	-0.47856
Contig46269	2648.8	3789.53	43.4695	11.3711	11.8878	-0.516677
CD83-D11	1176.18	1685.81	19.5209	10.1999	10.7192	-0.519336
Contig46285	2446.58	3554.46	44.0376	11.2565	11.7954	-0.538867
Contig15593	2549.1	3703.86	45.9156	11.3158	11.8548	-0.539042
Contig203	10682.9	15605.9	198.569	13.383	13.9298	-0.546789
Contig201	3163.63	4648.72	60.8295	11.6274	12.1826	-0.555251
219634_2212_3599	636.163	939.372	12.5774	9.31325	9.87555	-0.5623
CD97-G12	1895.6	2806.43	38.0366	10.8884	11.4545	-0.566084
054742_4032_1041	660.756	980.615	13.4396	9.36797	9.93754	-0.569568
Contig24779	477.345	708.91	9.74694	8.89889	9.46946	-0.570572
CD59-B3	1624.78	2423.92	34.0222	10.666	11.2431	-0.577101
150975_3976_1706	2111.16	3151.42	44.3535	11.0438	11.6218	-0.577965
Contig30466	375.268	561.995	8.02579	8.55178	9.13441	-0.582635
Contig46372	417.047	627.31	9.13561	8.70407	9.29304	-0.588969
CD18C11	271.414	412.071	6.25047	8.08435	8.68675	-0.602397
141149_3853_3766	3520.68	5381.17	84.0003	11.7816	12.3937	-0.612067
Contig28	262.525	409.947	6.99102	8.03631	8.67929	-0.642982
Contig38254	310.97	490.307	8.68777	8.28063	8.93754	-0.65691
237689_1499_2230	313.785	507.831	9.93547	8.29363	8.9882	-0.694571
Contig25111	820.316	1338.34	26.9641	9.68004	10.3862	-0.706198
Contig46404	202.968	332.418	6.79051	7.66511	8.37685	-0.711747
Contig46361	208.301	341.622	7.01287	7.70253	8.41626	-0.71373
029511_2381_0149	661.349	1097.44	23.4774	9.36927	10.0999	-0.730657
CD97-H12	1521.67	2534.55	54.9303	10.5714	11.3075	-0.73608
Contig140	222.524	370.828	8.05043	7.79782	8.53461	-0.736791
CD58-H8	796.76	1327.9	28.8375	9.638	10.3749	-0.736931
161263_0437_0423	997.653	1672	37.0072	9.96239	10.7074	-0.744966
Contig332	285.785	481.457	10.8452	8.15878	8.91126	-0.752479
Contig165	7467.88	12726.2	297.773	12.8665	13.6355	-0.769033
Contig38522	210.524	361.093	8.62884	7.71784	8.49623	-0.778388
CD60-A3	3821.72	6558.79	157.019	11.9	12.6792	-0.779208
CD44-B3	151.411	260.022	6.23831	7.24233	8.02249	-0.780165
296678_0840_2427	157.041	270.112	6.51293	7.295	8.07741	-0.782416
CD60-F1	722.98	1252.32	30.8801	9.49781	10.2904	-0.792575
Contig22383	393.639	702.184	18.946	8.62073	9.45571	-0.834976
Contig13099	141.633	253.296	6.88635	7.14601	7.98468	-0.838667
170370_0948_0226	1028.32	1879.81	54.4521	10.0061	10.8764	-0.870294
231566_3879_0955	1205.66	2217.89	65.3919	10.2356	11.115	-0.879366
Contig33251	187.264	352.065	11.0179	7.54893	8.4597	-0.910773
Contig3091	115.114	218.426	7.00535	6.84692	7.771	-0.924082
177632_2503_1579	144.448	280.378	9.53488	7.17441	8.13123	-0.956824
Contig14875	95.5578	189.043	6.74008	6.5783	7.56257	-0.984266
Contig44621	91.4096	190.105	7.61918	6.51427	7.57065	-1.05638
Contig12414	73.4832	153.11	6.16234	6.19934	7.25843	-1.05909
Contig543	112.151	238.604	10.0537	6.8093	7.89848	-1.08918
284948_2527_3366	123.262	266.925	11.6787	6.94559	8.06029	-1.11471
323543_3734_1648	58.0755	130.454	6.15015	5.85986	7.02739	-1.16754
Contig672	50.2234	118.417	6.12393	5.65029	6.88773	-1.23745
Contig31913	55.5569	132.401	6.98211	5.79589	7.04877	-1.25287
Contig552	63.7052	162.846	9.6906	5.99334	7.34736	-1.35402
Contig11527	41.7788	107.266	6.42906	5.3847	6.74505	-1.36035
Contig14554	113.929	301.442	18.956	6.83199	8.23574	-1.40375
CD10A06	195.264	524.293	33.7285	7.60928	9.03423	-1.42495
Contig727	214.079	575.978	37.1687	7.742	9.16987	-1.42787
Contig13	232.746	633.505	41.6066	7.86261	9.30721	-1.4446
Contig7121	267.117	750.684	51.6826	8.06133	9.55206	-1.49073
CD82-E1	87.5576	335.073	33.4401	6.45216	8.38833	-1.93617
CD45-E5	30.0748	132.401	15.049	4.91048	7.04877	-2.13828
Contig16320	15.2596	71.8646	8.63966	3.93165	6.16721	-2.23556
Contig21832	2.81488	0.354013		1.49307	-1.49813	2.9912
Contig30155	2.81488	0.354013		1.49307	-1.49813	2.9912
003437_3858_2492	4.14825	0.531019		2.0525	-0.913165	2.96567
Contig20861	1.33336	0.177006		0.415072	-2.49813	2.9132
Contig36923	1.33336	0.177006		0.415072	-2.49813	2.9132
Contig15835	1.33336	0.177006		0.415072	-2.49813	2.9132
436716_0195_3693	1.33336	0.177006		0.415072	-2.49813	2.9132
Contig1407	2.66673	0.354013		1.41507	-1.49813	2.9132
Contig41139	1.33336	0.177006		0.415072	-2.49813	2.9132
Contig4242	2.66673	0.354013		1.41507	-1.49813	2.9132
327298_3330_2442	1.33336	0.177006		0.415072	-2.49813	2.9132
Contig14407	1.33336	0.177006		0.415072	-2.49813	2.9132
012274_1413_1982	1.33336	0.177006		0.415072	-2.49813	2.9132
Contig6936	1.33336	0.177006		0.415072	-2.49813	2.9132
323193_2264_3565	1.33336	0.177006		0.415072	-2.49813	2.9132
Contig36647	1.33336	0.177006		0.415072	-2.49813	2.9132
347092_2377_0736	1.33336	0.177006		0.415072	-2.49813	2.9132
397531_2788_0942	1.33336	0.177006		0.415072	-2.49813	2.9132
Contig276	1.33336	0.177006		0.415072	-2.49813	2.9132
377331_2407_3854	1.33336	0.177006		0.415072	-2.49813	2.9132
367347_1735_1210	1.33336	0.177006		0.415072	-2.49813	2.9132
363863_3393_4041	1.33336	0.177006		0.415072	-2.49813	2.9132
Contig31959	1.33336	0.177006		0.415072	-2.49813	2.9132
Contig6959	1.33336	0.177006		0.415072	-2.49813	2.9132
Contig31977	1.33336	0.177006		0.415072	-2.49813	2.9132
Contig3218	2.66673	0.354013		1.41507	-1.49813	2.9132
Contig44918	1.33336	0.177006		0.415072	-2.49813	2.9132
047101_2652_2621	1.33336	0.177006		0.415072	-2.49813	2.9132
358498_3223_3480	1.33336	0.177006		0.415072	-2.49813	2.9132
Contig42512	1.33336	0.177006		0.415072	-2.49813	2.9132
350957_3791_1092	1.33336	0.177006		0.415072	-2.49813	2.9132
362610_3754_0048	2.66673	0.354013		1.41507	-1.49813	2.9132
090454_2612_0703	1.33336	0.177006		0.415072	-2.49813	2.9132
331016_0837_2083	1.33336	0.177006		0.415072	-2.49813	2.9132
056389_0418_1200	1.33336	0.177006		0.415072	-2.49813	2.9132
CD33_H09	1.33336	0.177006		0.415072	-2.49813	2.9132
Contig22127	1.33336	0.177006		0.415072	-2.49813	2.9132
Contig22908	1.33336	0.177006		0.415072	-2.49813	2.9132
Contig22613	1.33336	0.177006		0.415072	-2.49813	2.9132
Contig38230	1.33336	0.177006		0.415072	-2.49813	2.9132
Contig25870	1.33336	0.177006		0.415072	-2.49813	2.9132
Contig22532	1.33336	0.177006		0.415072	-2.49813	2.9132
Contig43291	1.33336	0.177006		0.415072	-2.49813	2.9132
Contig45666	1.33336	0.177006		0.415072	-2.49813	2.9132
Contig39043	1.33336	0.177006		0.415072	-2.49813	2.9132
Contig6093	1.33336	0.177006		0.415072	-2.49813	2.9132
Contig28794	2.66673	0.354013		1.41507	-1.49813	2.9132
Contig29679	1.33336	0.177006		0.415072	-2.49813	2.9132
Contig45116	2.66673	0.354013		1.41507	-1.49813	2.9132
428488_1396_1698	1.33336	0.177006		0.415072	-2.49813	2.9132
352814_3454_2937	1.33336	0.177006		0.415072	-2.49813	2.9132
Contig15083	1.33336	0.177006		0.415072	-2.49813	2.9132
114345_3904_1846	1.33336	0.177006		0.415072	-2.49813	2.9132
039683_1485_0190	1.33336	0.177006		0.415072	-2.49813	2.9132
Contig18298	1.33336	0.177006		0.415072	-2.49813	2.9132
Contig7371	1.33336	0.177006		0.415072	-2.49813	2.9132
Contig45080	1.33336	0.177006		0.415072	-2.49813	2.9132
Contig15635	1.33336	0.177006		0.415072	-2.49813	2.9132
Contig30870	1.33336	0.177006		0.415072	-2.49813	2.9132
154590_2723_0493	1.33336	0.177006		0.415072	-2.49813	2.9132
Contig39430	1.33336	0.177006		0.415072	-2.49813	2.9132
242737_1597_0203	1.33336	0.177006		0.415072	-2.49813	2.9132
Contig19821	1.33336	0.177006		0.415072	-2.49813	2.9132
397322_2974_0878	1.33336	0.177006		0.415072	-2.49813	2.9132
Contig38459	1.33336	0.177006		0.415072	-2.49813	2.9132
326223_2987_3707	1.33336	0.177006		0.415072	-2.49813	2.9132
Contig8539	1.33336	0.177006		0.415072	-2.49813	2.9132
004394_3743_0120	1.33336	0.177006		0.415072	-2.49813	2.9132
Contig5702	1.33336	0.177006		0.415072	-2.49813	2.9132
Contig9911	1.33336	0.177006		0.415072	-2.49813	2.9132
Contig9819	1.33336	0.177006		0.415072	-2.49813	2.9132
138650_2739_1887	1.33336	0.177006		0.415072	-2.49813	2.9132
Contig8896	2.66673	0.354013		1.41507	-1.49813	2.9132
159378_1461_1654	1.33336	0.177006		0.415072	-2.49813	2.9132
068395_3285_2697	3.85194	0.531019		1.94559	-0.913165	2.85875
Contig6294	2.51858	0.354013		1.33261	-1.49813	2.83074
Contig21464	2.51858	0.354013		1.33261	-1.49813	2.83074
Contig9199	2.51858	0.354013		1.33261	-1.49813	2.83074
Contig8277	2.51858	0.354013		1.33261	-1.49813	2.83074
Contig10847	2.51858	0.354013		1.33261	-1.49813	2.83074
025984_1183_1349	2.51858	0.354013		1.33261	-1.49813	2.83074
012136_3976_1304	2.51858	0.354013		1.33261	-1.49813	2.83074
116394_3325_2631	3.70379	0.531019		1.889	-0.913165	2.80217
294624_3379_0520	3.70379	0.531019		1.889	-0.913165	2.80217
Contig6442	6.07422	0.885031		2.6027	-0.176199	2.7789
Contig44766	1.18521	0.177006		0.245147	-2.49813	2.74327
Contig38671	1.18521	0.177006		0.245147	-2.49813	2.74327
Contig8338	1.18521	0.177006		0.245147	-2.49813	2.74327
Contig20084	1.18521	0.177006		0.245147	-2.49813	2.74327
Contig36931	1.18521	0.177006		0.245147	-2.49813	2.74327
003714_0870_0792	1.18521	0.177006		0.245147	-2.49813	2.74327
Contig44729	1.18521	0.177006		0.245147	-2.49813	2.74327
Contig36388	1.18521	0.177006		0.245147	-2.49813	2.74327
379891_3240_3592	1.18521	0.177006		0.245147	-2.49813	2.74327
Contig12099	1.18521	0.177006		0.245147	-2.49813	2.74327
429637_0304_3596	1.18521	0.177006		0.245147	-2.49813	2.74327
Contig32666	1.18521	0.177006		0.245147	-2.49813	2.74327
Contig11772	1.18521	0.177006		0.245147	-2.49813	2.74327
145175_1070_1698	1.18521	0.177006		0.245147	-2.49813	2.74327
217309_3996_1333	1.18521	0.177006		0.245147	-2.49813	2.74327
Contig12619	1.18521	0.177006		0.245147	-2.49813	2.74327
Contig22065	1.18521	0.177006		0.245147	-2.49813	2.74327
Contig34623	1.18521	0.177006		0.245147	-2.49813	2.74327
203822_2652_2176	1.18521	0.177006		0.245147	-2.49813	2.74327
Contig36985	1.18521	0.177006		0.245147	-2.49813	2.74327
Contig19779	1.18521	0.177006		0.245147	-2.49813	2.74327
394838_3220_1947	1.18521	0.177006		0.245147	-2.49813	2.74327
Contig20901	1.18521	0.177006		0.245147	-2.49813	2.74327
Contig20880	1.18521	0.177006		0.245147	-2.49813	2.74327
Contig45357	1.18521	0.177006		0.245147	-2.49813	2.74327
Contig16482	1.18521	0.177006		0.245147	-2.49813	2.74327
Contig17288	2.37043	0.354013		1.24515	-1.49813	2.74327
Contig17378	1.18521	0.177006		0.245147	-2.49813	2.74327
Contig8112	1.18521	0.177006		0.245147	-2.49813	2.74327
352671_3516_0999	1.18521	0.177006		0.245147	-2.49813	2.74327
413772_1402_0810	1.18521	0.177006		0.245147	-2.49813	2.74327
Contig6320	1.18521	0.177006		0.245147	-2.49813	2.74327
Contig37682	1.18521	0.177006		0.245147	-2.49813	2.74327
Contig4542	1.18521	0.177006		0.245147	-2.49813	2.74327
Contig24145	1.18521	0.177006		0.245147	-2.49813	2.74327
185884_1414_0229	1.18521	0.177006		0.245147	-2.49813	2.74327
202331_1383_1408	1.18521	0.177006		0.245147	-2.49813	2.74327
Contig10639	1.18521	0.177006		0.245147	-2.49813	2.74327
Contig24828	1.18521	0.177006		0.245147	-2.49813	2.74327
295935_0047_1023	1.18521	0.177006		0.245147	-2.49813	2.74327
Contig46252	2.37043	0.354013		1.24515	-1.49813	2.74327
Contig9067	1.18521	0.177006		0.245147	-2.49813	2.74327
Contig33387	2.37043	0.354013		1.24515	-1.49813	2.74327
Contig17444	1.18521	0.177006		0.245147	-2.49813	2.74327
Contig35016	1.18521	0.177006		0.245147	-2.49813	2.74327
Contig28206	1.18521	0.177006		0.245147	-2.49813	2.74327
Contig11438	1.18521	0.177006		0.245147	-2.49813	2.74327
Contig19769	1.18521	0.177006		0.245147	-2.49813	2.74327
Contig45969	1.18521	0.177006		0.245147	-2.49813	2.74327
Contig27147	1.18521	0.177006		0.245147	-2.49813	2.74327
Contig26307	1.18521	0.177006		0.245147	-2.49813	2.74327
Contig28129	1.18521	0.177006		0.245147	-2.49813	2.74327
Contig15325	1.18521	0.177006		0.245147	-2.49813	2.74327
Contig42207	1.18521	0.177006		0.245147	-2.49813	2.74327
Contig15330	1.18521	0.177006		0.245147	-2.49813	2.74327
396909_2796_2361	1.18521	0.177006		0.245147	-2.49813	2.74327
Contig31515	1.18521	0.177006		0.245147	-2.49813	2.74327
129580_0812_2412	1.18521	0.177006		0.245147	-2.49813	2.74327
Contig12922	1.18521	0.177006		0.245147	-2.49813	2.74327
Contig18516	1.18521	0.177006		0.245147	-2.49813	2.74327
Contig20338	1.18521	0.177006		0.245147	-2.49813	2.74327
Contig11889	1.18521	0.177006		0.245147	-2.49813	2.74327
Contig10049	1.18521	0.177006		0.245147	-2.49813	2.74327
335576_0825_0156	1.18521	0.177006		0.245147	-2.49813	2.74327
Contig24056	1.18521	0.177006		0.245147	-2.49813	2.74327
286062_3844_3694	1.18521	0.177006		0.245147	-2.49813	2.74327
Contig10627	1.18521	0.177006		0.245147	-2.49813	2.74327
Contig10675	1.18521	0.177006		0.245147	-2.49813	2.74327
Contig37598	1.18521	0.177006		0.245147	-2.49813	2.74327
002062_1920_0920	1.18521	0.177006		0.245147	-2.49813	2.74327
119720_3813_0915	1.18521	0.177006		0.245147	-2.49813	2.74327
Contig38089	1.18521	0.177006		0.245147	-2.49813	2.74327
069635_1950_1376	1.18521	0.177006		0.245147	-2.49813	2.74327
Contig43052	2.37043	0.354013		1.24515	-1.49813	2.74327
323511_2567_0698	1.18521	0.177006		0.245147	-2.49813	2.74327
Contig5142	1.18521	0.177006		0.245147	-2.49813	2.74327
Contig35930	1.18521	0.177006		0.245147	-2.49813	2.74327
Contig8650	1.18521	0.177006		0.245147	-2.49813	2.74327
122204_1873_2178	1.18521	0.177006		0.245147	-2.49813	2.74327
381384_0957_3384	1.18521	0.177006		0.245147	-2.49813	2.74327
Contig21096	1.18521	0.177006		0.245147	-2.49813	2.74327
Contig35098	1.18521	0.177006		0.245147	-2.49813	2.74327
298109_3178_0304	1.18521	0.177006		0.245147	-2.49813	2.74327
190877_1284_3236	1.18521	0.177006		0.245147	-2.49813	2.74327
Contig12360	1.18521	0.177006		0.245147	-2.49813	2.74327
300095_0844_3671	1.18521	0.177006		0.245147	-2.49813	2.74327
Contig20759	1.18521	0.177006		0.245147	-2.49813	2.74327
Contig29632	1.18521	0.177006		0.245147	-2.49813	2.74327
Contig10429	1.18521	0.177006		0.245147	-2.49813	2.74327
Contig1191	1.18521	0.177006		0.245147	-2.49813	2.74327
Contig30239	1.18521	0.177006		0.245147	-2.49813	2.74327
Contig13763	1.18521	0.177006		0.245147	-2.49813	2.74327
324424_3431_2783	1.18521	0.177006		0.245147	-2.49813	2.74327
Contig39170	1.18521	0.177006		0.245147	-2.49813	2.74327
283870_3255_2368	1.18521	0.177006		0.245147	-2.49813	2.74327
196604_0680_2506	1.18521	0.177006		0.245147	-2.49813	2.74327
400407_1147_3556	1.18521	0.177006		0.245147	-2.49813	2.74327
Contig3797	1.18521	0.177006		0.245147	-2.49813	2.74327
318711_1086_0511	1.18521	0.177006		0.245147	-2.49813	2.74327
143818_0222_2013	1.18521	0.177006		0.245147	-2.49813	2.74327
Contig36798	1.18521	0.177006		0.245147	-2.49813	2.74327
201175_1305_0604	1.18521	0.177006		0.245147	-2.49813	2.74327
Contig31858	1.18521	0.177006		0.245147	-2.49813	2.74327
042395_1335_3103	1.18521	0.177006		0.245147	-2.49813	2.74327
285927_1036_2437	1.18521	0.177006		0.245147	-2.49813	2.74327
Contig31679	1.18521	0.177006		0.245147	-2.49813	2.74327
Contig17145	1.18521	0.177006		0.245147	-2.49813	2.74327
Contig33278	1.18521	0.177006		0.245147	-2.49813	2.74327
397456_4014_0983	1.18521	0.177006		0.245147	-2.49813	2.74327
Contig35314	1.18521	0.177006		0.245147	-2.49813	2.74327
265323_3609_0487	1.18521	0.177006		0.245147	-2.49813	2.74327
Contig8336	1.18521	0.177006		0.245147	-2.49813	2.74327
Contig18834	5.77791	0.885031		2.53055	-0.176199	2.70675
Contig20027	4.5927	0.708025		2.19934	-0.498128	2.69747
306622_1280_0064	3.40749	0.531019		1.76871	-0.913165	2.68187
Contig29960	3.40749	0.531019		1.76871	-0.913165	2.68187
Contig43909	3.40749	0.531019		1.76871	-0.913165	2.68187
330112_0563_0650	3.40749	0.531019		1.76871	-0.913165	2.68187
Contig38915	3.40749	0.531019		1.76871	-0.913165	2.68187
Contig42653	3.40749	0.531019		1.76871	-0.913165	2.68187
195951_2992_0079	2.22227	0.354013		1.15204	-1.49813	2.65016
Contig10288	2.22227	0.354013		1.15204	-1.49813	2.65016
196948_3755_2566	2.22227	0.354013		1.15204	-1.49813	2.65016
Contig37102	2.22227	0.354013		1.15204	-1.49813	2.65016
Contig18963	2.22227	0.354013		1.15204	-1.49813	2.65016
221942_1699_2335	2.22227	0.354013		1.15204	-1.49813	2.65016
Contig5083	2.22227	0.354013		1.15204	-1.49813	2.65016
Contig29659	2.22227	0.354013		1.15204	-1.49813	2.65016
057408_2242_0154	2.22227	0.354013		1.15204	-1.49813	2.65016
Contig46475	6.66682	1.06204		2.737	0.086835	2.65016
CD21H12	3.25934	0.531019		1.70458	-0.913165	2.61774
Contig11128	4.2964	0.708025		2.10313	-0.498128	2.60126
Contig16475	3.11118	0.531019		1.63746	-0.913165	2.55063
Contig27679	3.11118	0.531019		1.63746	-0.913165	2.55063
Contig18450	3.11118	0.531019		1.63746	-0.913165	2.55063
Contig34663	1.03706	0.177006		0.0525016	-2.49813	2.55063
163213_1275_3301	1.03706	0.177006		0.0525016	-2.49813	2.55063
172391_0584_1436	2.07412	0.354013		1.0525	-1.49813	2.55063
Contig15064	1.03706	0.177006		0.0525016	-2.49813	2.55063
Contig14844	1.03706	0.177006		0.0525016	-2.49813	2.55063
Contig41322	1.03706	0.177006		0.0525016	-2.49813	2.55063
322088_0199_1980	1.03706	0.177006		0.0525016	-2.49813	2.55063
249515_3641_1307	1.03706	0.177006		0.0525016	-2.49813	2.55063
083120_2314_0267	1.03706	0.177006		0.0525016	-2.49813	2.55063
Contig14239	1.03706	0.177006		0.0525016	-2.49813	2.55063
Contig9970	1.03706	0.177006		0.0525016	-2.49813	2.55063
159122_2502_1130	1.03706	0.177006		0.0525016	-2.49813	2.55063
437108_0496_2615	1.03706	0.177006		0.0525016	-2.49813	2.55063
Contig2783	1.03706	0.177006		0.0525016	-2.49813	2.55063
Contig37938	1.03706	0.177006		0.0525016	-2.49813	2.55063
Contig6806	1.03706	0.177006		0.0525016	-2.49813	2.55063
161664_3936_1353	1.03706	0.177006		0.0525016	-2.49813	2.55063
Contig5930	1.03706	0.177006		0.0525016	-2.49813	2.55063
355406_3888_0642	1.03706	0.177006		0.0525016	-2.49813	2.55063
Contig17557	1.03706	0.177006		0.0525016	-2.49813	2.55063
052811_3419_3757	1.03706	0.177006		0.0525016	-2.49813	2.55063
Contig11221	1.03706	0.177006		0.0525016	-2.49813	2.55063
Contig27207	1.03706	0.177006		0.0525016	-2.49813	2.55063
Contig13419	2.07412	0.354013		1.0525	-1.49813	2.55063
106904_3586_2104	1.03706	0.177006		0.0525016	-2.49813	2.55063
Contig32484	1.03706	0.177006		0.0525016	-2.49813	2.55063
295962_0786_2921	1.03706	0.177006		0.0525016	-2.49813	2.55063
Contig9415	1.03706	0.177006		0.0525016	-2.49813	2.55063
Contig42081	1.03706	0.177006		0.0525016	-2.49813	2.55063
397340_0620_3625	1.03706	0.177006		0.0525016	-2.49813	2.55063
072715_0351_2062	1.03706	0.177006		0.0525016	-2.49813	2.55063
265878_0229_1814	1.03706	0.177006		0.0525016	-2.49813	2.55063
Contig44748	1.03706	0.177006		0.0525016	-2.49813	2.55063
014055_1751_0858	1.03706	0.177006		0.0525016	-2.49813	2.55063
Contig44067	2.07412	0.354013		1.0525	-1.49813	2.55063
Contig46634	1.03706	0.177006		0.0525016	-2.49813	2.55063
Contig42293	1.03706	0.177006		0.0525016	-2.49813	2.55063
Contig35013	1.03706	0.177006		0.0525016	-2.49813	2.55063
CD39-A8	1.03706	0.177006		0.0525016	-2.49813	2.55063
166250_0619_1218	2.07412	0.354013		1.0525	-1.49813	2.55063
Contig14223	1.03706	0.177006		0.0525016	-2.49813	2.55063
218227_3570_3958	1.03706	0.177006		0.0525016	-2.49813	2.55063
Contig24415	1.03706	0.177006		0.0525016	-2.49813	2.55063
227497_2515_3474	1.03706	0.177006		0.0525016	-2.49813	2.55063
Contig12321	1.03706	0.177006		0.0525016	-2.49813	2.55063
220948_0826_2126	2.07412	0.354013		1.0525	-1.49813	2.55063
Contig27664	1.03706	0.177006		0.0525016	-2.49813	2.55063
Contig21479	1.03706	0.177006		0.0525016	-2.49813	2.55063
Contig41735	1.03706	0.177006		0.0525016	-2.49813	2.55063
314793_0215_2708	1.03706	0.177006		0.0525016	-2.49813	2.55063
Contig5472	1.03706	0.177006		0.0525016	-2.49813	2.55063
Contig15845	1.03706	0.177006		0.0525016	-2.49813	2.55063
Contig23823	1.03706	0.177006		0.0525016	-2.49813	2.55063
Contig20768	2.07412	0.354013		1.0525	-1.49813	2.55063
Contig16948	1.03706	0.177006		0.0525016	-2.49813	2.55063
Contig23461	1.03706	0.177006		0.0525016	-2.49813	2.55063
Contig25716	1.03706	0.177006		0.0525016	-2.49813	2.55063
Contig29872	2.07412	0.354013		1.0525	-1.49813	2.55063
Contig8366	1.03706	0.177006		0.0525016	-2.49813	2.55063
447373_3765_2049	1.03706	0.177006		0.0525016	-2.49813	2.55063
Contig20351	1.03706	0.177006		0.0525016	-2.49813	2.55063
Contig18208	1.03706	0.177006		0.0525016	-2.49813	2.55063
Contig3755	1.03706	0.177006		0.0525016	-2.49813	2.55063
255460_3621_2370	1.03706	0.177006		0.0525016	-2.49813	2.55063
424120_2311_3108	1.03706	0.177006		0.0525016	-2.49813	2.55063
Contig9833	1.03706	0.177006		0.0525016	-2.49813	2.55063
308047_0746_3754	1.03706	0.177006		0.0525016	-2.49813	2.55063
Contig15284	1.03706	0.177006		0.0525016	-2.49813	2.55063
140396_1061_2623	1.03706	0.177006		0.0525016	-2.49813	2.55063
Contig11937	1.03706	0.177006		0.0525016	-2.49813	2.55063
Contig6102	1.03706	0.177006		0.0525016	-2.49813	2.55063
Contig42621	1.03706	0.177006		0.0525016	-2.49813	2.55063
074593_0485_2088	1.03706	0.177006		0.0525016	-2.49813	2.55063
Contig42276	1.03706	0.177006		0.0525016	-2.49813	2.55063
304518_0279_3056	1.03706	0.177006		0.0525016	-2.49813	2.55063
Contig36968	1.03706	0.177006		0.0525016	-2.49813	2.55063
Contig29234	1.03706	0.177006		0.0525016	-2.49813	2.55063
Contig38737	1.03706	0.177006		0.0525016	-2.49813	2.55063
Contig1413	1.03706	0.177006		0.0525016	-2.49813	2.55063
Contig37546	1.03706	0.177006		0.0525016	-2.49813	2.55063
Contig2682	1.03706	0.177006		0.0525016	-2.49813	2.55063
Contig3814	1.03706	0.177006		0.0525016	-2.49813	2.55063
027701_2637_1659	2.07412	0.354013		1.0525	-1.49813	2.55063
Contig35534	1.03706	0.177006		0.0525016	-2.49813	2.55063
435199_3587_2769	1.03706	0.177006		0.0525016	-2.49813	2.55063
Contig32777	2.07412	0.354013		1.0525	-1.49813	2.55063
Contig34060	1.03706	0.177006		0.0525016	-2.49813	2.55063
358531_3474_3313	1.03706	0.177006		0.0525016	-2.49813	2.55063
Contig41373	1.03706	0.177006		0.0525016	-2.49813	2.55063
279728_1133_1018	1.03706	0.177006		0.0525016	-2.49813	2.55063
034577_0552_2499	1.03706	0.177006		0.0525016	-2.49813	2.55063
Contig34617	1.03706	0.177006		0.0525016	-2.49813	2.55063
Contig38756	1.03706	0.177006		0.0525016	-2.49813	2.55063
Contig40524	1.03706	0.177006		0.0525016	-2.49813	2.55063
Contig43396	1.03706	0.177006		0.0525016	-2.49813	2.55063
Contig2845	1.03706	0.177006		0.0525016	-2.49813	2.55063
Contig32576	1.03706	0.177006		0.0525016	-2.49813	2.55063
Contig42291	1.03706	0.177006		0.0525016	-2.49813	2.55063
Contig16525	1.03706	0.177006		0.0525016	-2.49813	2.55063
Contig16634	1.03706	0.177006		0.0525016	-2.49813	2.55063
037298_1600_0962	1.03706	0.177006		0.0525016	-2.49813	2.55063
276448_1027_0213	1.03706	0.177006		0.0525016	-2.49813	2.55063
Contig39261	1.03706	0.177006		0.0525016	-2.49813	2.55063
180596_1588_3379	1.03706	0.177006		0.0525016	-2.49813	2.55063
Contig25891	1.03706	0.177006		0.0525016	-2.49813	2.55063
276998_1515_0913	1.03706	0.177006		0.0525016	-2.49813	2.55063
Contig35628	1.03706	0.177006		0.0525016	-2.49813	2.55063
397245_0349_3013	1.03706	0.177006		0.0525016	-2.49813	2.55063
432647_0161_2099	1.03706	0.177006		0.0525016	-2.49813	2.55063
263743_1498_1974	1.03706	0.177006		0.0525016	-2.49813	2.55063
201763_3048_1600	1.03706	0.177006		0.0525016	-2.49813	2.55063
Contig26561	2.07412	0.354013		1.0525	-1.49813	2.55063
148848_0772_3110	1.03706	0.177006		0.0525016	-2.49813	2.55063
248263_3049_1820	1.03706	0.177006		0.0525016	-2.49813	2.55063
137416_3681_0129	1.03706	0.177006		0.0525016	-2.49813	2.55063
363576_0542_3286	1.03706	0.177006		0.0525016	-2.49813	2.55063
Contig20434	1.03706	0.177006		0.0525016	-2.49813	2.55063
047122_1579_2163	1.03706	0.177006		0.0525016	-2.49813	2.55063
134668_3829_1955	1.03706	0.177006		0.0525016	-2.49813	2.55063
192583_4001_1095	1.03706	0.177006		0.0525016	-2.49813	2.55063
155235_1585_3563	1.03706	0.177006		0.0525016	-2.49813	2.55063
Contig8928	1.03706	0.177006		0.0525016	-2.49813	2.55063
Contig11571	1.03706	0.177006		0.0525016	-2.49813	2.55063
Contig36956	1.03706	0.177006		0.0525016	-2.49813	2.55063
Contig43072	1.03706	0.177006		0.0525016	-2.49813	2.55063
305083_0604_2999	1.03706	0.177006		0.0525016	-2.49813	2.55063
Contig27077	1.03706	0.177006		0.0525016	-2.49813	2.55063
Contig40005	1.03706	0.177006		0.0525016	-2.49813	2.55063
395065_2149_2430	1.03706	0.177006		0.0525016	-2.49813	2.55063
Contig35751	1.03706	0.177006		0.0525016	-2.49813	2.55063
Contig38026	1.03706	0.177006		0.0525016	-2.49813	2.55063
Contig19345	1.03706	0.177006		0.0525016	-2.49813	2.55063
341685_3174_1040	1.03706	0.177006		0.0525016	-2.49813	2.55063
Contig30711	1.03706	0.177006		0.0525016	-2.49813	2.55063
Contig4830	1.03706	0.177006		0.0525016	-2.49813	2.55063
196749_3094_2587	1.03706	0.177006		0.0525016	-2.49813	2.55063
341982_0221_3305	1.03706	0.177006		0.0525016	-2.49813	2.55063
257279_3625_3658	1.03706	0.177006		0.0525016	-2.49813	2.55063
228911_0942_1017	1.03706	0.177006		0.0525016	-2.49813	2.55063
Contig9624	1.03706	0.177006		0.0525016	-2.49813	2.55063
Contig2846	1.03706	0.177006		0.0525016	-2.49813	2.55063
Contig11136	1.03706	0.177006		0.0525016	-2.49813	2.55063
290592_0408_1317	1.03706	0.177006		0.0525016	-2.49813	2.55063
164999_0963_1010	1.03706	0.177006		0.0525016	-2.49813	2.55063
122314_1321_0753	1.03706	0.177006		0.0525016	-2.49813	2.55063
Contig44098	1.03706	0.177006		0.0525016	-2.49813	2.55063
263167_0953_0590	1.03706	0.177006		0.0525016	-2.49813	2.55063
025256_2341_1952	1.03706	0.177006		0.0525016	-2.49813	2.55063
240685_0231_1684	1.03706	0.177006		0.0525016	-2.49813	2.55063
387517_2331_2226	1.03706	0.177006		0.0525016	-2.49813	2.55063
311968_1774_0591	1.03706	0.177006		0.0525016	-2.49813	2.55063
150143_3101_2182	1.03706	0.177006		0.0525016	-2.49813	2.55063
Contig28784	1.03706	0.177006		0.0525016	-2.49813	2.55063
Contig37709	1.03706	0.177006		0.0525016	-2.49813	2.55063
317172_3791_0469	1.03706	0.177006		0.0525016	-2.49813	2.55063
283596_0321_3383	1.03706	0.177006		0.0525016	-2.49813	2.55063
321422_2142_2662	1.03706	0.177006		0.0525016	-2.49813	2.55063
225749_0068_3124	1.03706	0.177006		0.0525016	-2.49813	2.55063
Contig38761	1.03706	0.177006		0.0525016	-2.49813	2.55063
Contig43713	1.03706	0.177006		0.0525016	-2.49813	2.55063
068825_0759_2490	1.03706	0.177006		0.0525016	-2.49813	2.55063
272233_1183_2474	1.03706	0.177006		0.0525016	-2.49813	2.55063
Contig28088	1.03706	0.177006		0.0525016	-2.49813	2.55063
Contig31920	1.03706	0.177006		0.0525016	-2.49813	2.55063
296318_3092_0570	1.03706	0.177006		0.0525016	-2.49813	2.55063
016665_3492_1156	1.03706	0.177006		0.0525016	-2.49813	2.55063
Contig17487	1.03706	0.177006		0.0525016	-2.49813	2.55063
424630_1284_3517	1.03706	0.177006		0.0525016	-2.49813	2.55063
Contig13444	5.18531	0.885031		2.37443	-0.176199	2.55063
Contig15337	5.03716	0.885031		2.33261	-0.176199	2.50881
Contig25259	5.03716	0.885031		2.33261	-0.176199	2.50881
376949_0828_3002	4.00009	0.708025		2.00003	-0.498128	2.49816
Contig22148	4.00009	0.708025		2.00003	-0.498128	2.49816
138958_3603_3311	2.96303	0.531019		1.56707	-0.913165	2.48024
Contig29455	2.96303	0.531019		1.56707	-0.913165	2.48024
Contig16148	2.96303	0.531019		1.56707	-0.913165	2.48024
084490_0258_2059	1.92597	0.354013		0.945586	-1.49813	2.44371
350658_1923_3588	1.92597	0.354013		0.945586	-1.49813	2.44371
Contig22051	1.92597	0.354013		0.945586	-1.49813	2.44371
Contig44954	1.92597	0.354013		0.945586	-1.49813	2.44371
Contig2878	1.92597	0.354013		0.945586	-1.49813	2.44371
Contig37755	1.92597	0.354013		0.945586	-1.49813	2.44371
Contig28524	1.92597	0.354013		0.945586	-1.49813	2.44371
Contig14556	1.92597	0.354013		0.945586	-1.49813	2.44371
Contig3940	1.92597	0.354013		0.945586	-1.49813	2.44371
Contig33511	1.92597	0.354013		0.945586	-1.49813	2.44371
176771_0213_1252	1.92597	0.354013		0.945586	-1.49813	2.44371
Contig36802	1.92597	0.354013		0.945586	-1.49813	2.44371
Contig39685	1.92597	0.354013		0.945586	-1.49813	2.44371
013889_0549_0671	1.92597	0.354013		0.945586	-1.49813	2.44371
235256_3647_2198	1.92597	0.354013		0.945586	-1.49813	2.44371
180082_1060_3022	1.92597	0.354013		0.945586	-1.49813	2.44371
Contig7098	1.92597	0.354013		0.945586	-1.49813	2.44371
Contig35061	1.92597	0.354013		0.945586	-1.49813	2.44371
Contig5172	1.92597	0.354013		0.945586	-1.49813	2.44371
Contig42294	1.92597	0.354013		0.945586	-1.49813	2.44371
315666_2616_2964	1.92597	0.354013		0.945586	-1.49813	2.44371
Contig25969	1.92597	0.354013		0.945586	-1.49813	2.44371
Contig34853	1.92597	0.354013		0.945586	-1.49813	2.44371
275630_1472_3150	1.92597	0.354013		0.945586	-1.49813	2.44371
Contig40495	1.92597	0.354013		0.945586	-1.49813	2.44371
Contig523	1.92597	0.354013		0.945586	-1.49813	2.44371
Contig22861	1.92597	0.354013		0.945586	-1.49813	2.44371
Contig25963	1.92597	0.354013		0.945586	-1.49813	2.44371
Contig35727	1.92597	0.354013		0.945586	-1.49813	2.44371
038411_1611_1518	1.92597	0.354013		0.945586	-1.49813	2.44371
Contig19272	3.85194	0.708025		1.94559	-0.498128	2.44371
Contig417	3.85194	0.708025		1.94559	-0.498128	2.44371
253471_0877_1229	2.81488	0.531019		1.49307	-0.913165	2.40624
Contig32198	2.81488	0.531019		1.49307	-0.913165	2.40624
170044_2483_2909	2.81488	0.531019		1.49307	-0.913165	2.40624
Contig42773	2.81488	0.531019		1.49307	-0.913165	2.40624
Contig15370	2.81488	0.531019		1.49307	-0.913165	2.40624
440122_1315_0872	2.81488	0.531019		1.49307	-0.913165	2.40624
Contig44844	5.62976	1.06204		2.49307	0.086835	2.40624
Contig28547	3.70379	0.708025		1.889	-0.498128	2.38713
409599_0715_3793	3.70379	0.708025		1.889	-0.498128	2.38713
293753_1464_1799	3.70379	0.708025		1.889	-0.498128	2.38713
Contig32349	3.70379	0.708025		1.889	-0.498128	2.38713
Contig22166	8.29649	1.59306		3.0525	0.671797	2.3807
Contig124	11.704	2.30108		3.54893	1.20231	2.34662
Contig2886	1.77782	0.354013		0.830109	-1.49813	2.32824
Contig22848	1.77782	0.354013		0.830109	-1.49813	2.32824
335109_0115_3556	1.77782	0.354013		0.830109	-1.49813	2.32824
200621_2855_2660	1.77782	0.354013		0.830109	-1.49813	2.32824
Contig17388	1.77782	0.354013		0.830109	-1.49813	2.32824
120515_1113_1166	1.77782	0.354013		0.830109	-1.49813	2.32824
Contig33945	1.77782	0.354013		0.830109	-1.49813	2.32824
Contig14418	1.77782	0.354013		0.830109	-1.49813	2.32824
Contig24034	1.77782	0.354013		0.830109	-1.49813	2.32824
379702_2523_0853	1.77782	0.354013		0.830109	-1.49813	2.32824
Contig26021	1.77782	0.354013		0.830109	-1.49813	2.32824
Contig11589	1.77782	0.354013		0.830109	-1.49813	2.32824
025030_1928_1927	1.77782	0.354013		0.830109	-1.49813	2.32824
Contig23061	1.77782	0.354013		0.830109	-1.49813	2.32824
Contig40185	1.77782	0.354013		0.830109	-1.49813	2.32824
Contig20006	1.77782	0.354013		0.830109	-1.49813	2.32824
274025_1220_1165	1.77782	0.354013		0.830109	-1.49813	2.32824
Contig6873	1.77782	0.354013		0.830109	-1.49813	2.32824
Contig23159	1.77782	0.354013		0.830109	-1.49813	2.32824
Contig25084	1.77782	0.354013		0.830109	-1.49813	2.32824
CD76-E9	1.77782	0.354013		0.830109	-1.49813	2.32824
Contig13092	1.77782	0.354013		0.830109	-1.49813	2.32824
361960_2565_0226	1.77782	0.354013		0.830109	-1.49813	2.32824
085212_1269_3826	1.77782	0.354013		0.830109	-1.49813	2.32824
317692_3571_2662	1.77782	0.354013		0.830109	-1.49813	2.32824
098685_2811_2201	1.77782	0.354013		0.830109	-1.49813	2.32824
175149_2707_3331	1.77782	0.354013		0.830109	-1.49813	2.32824
192447_0494_2043	1.77782	0.354013		0.830109	-1.49813	2.32824
Contig27221	1.77782	0.354013		0.830109	-1.49813	2.32824
310555_0589_3684	1.77782	0.354013		0.830109	-1.49813	2.32824
Contig31883	1.77782	0.354013		0.830109	-1.49813	2.32824
203700_3939_1399	1.77782	0.354013		0.830109	-1.49813	2.32824
Contig23231	2.66673	0.531019		1.41507	-0.913165	2.32824
Contig33969	2.66673	0.531019		1.41507	-0.913165	2.32824
Contig18036	2.66673	0.531019		1.41507	-0.913165	2.32824
Contig9975	2.66673	0.531019		1.41507	-0.913165	2.32824
Contig28097	2.66673	0.531019		1.41507	-0.913165	2.32824
133806_1742_0058	2.66673	0.531019		1.41507	-0.913165	2.32824
Contig29383	2.66673	0.531019		1.41507	-0.913165	2.32824
209623_3686_3327	2.66673	0.531019		1.41507	-0.913165	2.32824
008175_1050_1124	2.66673	0.531019		1.41507	-0.913165	2.32824
Contig4682	2.66673	0.531019		1.41507	-0.913165	2.32824
Contig16333	0.88891	0.177006		-0.169891	-2.49813	2.32824
Contig34770	0.88891	0.177006		-0.169891	-2.49813	2.32824
169609_3448_0942	0.88891	0.177006		-0.169891	-2.49813	2.32824
Contig3811	0.88891	0.177006		-0.169891	-2.49813	2.32824
Contig27644	0.88891	0.177006		-0.169891	-2.49813	2.32824
Contig22978	0.88891	0.177006		-0.169891	-2.49813	2.32824
Contig13941	0.88891	0.177006		-0.169891	-2.49813	2.32824
160400_2807_2516	0.88891	0.177006		-0.169891	-2.49813	2.32824
Contig10680	0.88891	0.177006		-0.169891	-2.49813	2.32824
063527_2728_2129	0.88891	0.177006		-0.169891	-2.49813	2.32824
391437_1354_4039	0.88891	0.177006		-0.169891	-2.49813	2.32824
006776_0614_0299	0.88891	0.177006		-0.169891	-2.49813	2.32824
Contig28321	0.88891	0.177006		-0.169891	-2.49813	2.32824
Contig44508	0.88891	0.177006		-0.169891	-2.49813	2.32824
Contig17575	0.88891	0.177006		-0.169891	-2.49813	2.32824
Contig22872	0.88891	0.177006		-0.169891	-2.49813	2.32824
Contig26122	0.88891	0.177006		-0.169891	-2.49813	2.32824
244852_0492_0873	0.88891	0.177006		-0.169891	-2.49813	2.32824
Contig19219	0.88891	0.177006		-0.169891	-2.49813	2.32824
Contig16864	0.88891	0.177006		-0.169891	-2.49813	2.32824
Contig45743	0.88891	0.177006		-0.169891	-2.49813	2.32824
Contig26988	0.88891	0.177006		-0.169891	-2.49813	2.32824
Contig33510	0.88891	0.177006		-0.169891	-2.49813	2.32824
171674_3798_3402	0.88891	0.177006		-0.169891	-2.49813	2.32824
264275_0757_0728	0.88891	0.177006		-0.169891	-2.49813	2.32824
205596_2496_2108	0.88891	0.177006		-0.169891	-2.49813	2.32824
Contig15975	0.88891	0.177006		-0.169891	-2.49813	2.32824
283350_1951_1007	0.88891	0.177006		-0.169891	-2.49813	2.32824
291864_3266_1010	0.88891	0.177006		-0.169891	-2.49813	2.32824
Contig24253	0.88891	0.177006		-0.169891	-2.49813	2.32824
Contig41496	0.88891	0.177006		-0.169891	-2.49813	2.32824
Contig11201	0.88891	0.177006		-0.169891	-2.49813	2.32824
Contig18191	0.88891	0.177006		-0.169891	-2.49813	2.32824
Contig11089	0.88891	0.177006		-0.169891	-2.49813	2.32824
Contig39510	0.88891	0.177006		-0.169891	-2.49813	2.32824
Contig26045	0.88891	0.177006		-0.169891	-2.49813	2.32824
Contig41719	0.88891	0.177006		-0.169891	-2.49813	2.32824
Contig20488	0.88891	0.177006		-0.169891	-2.49813	2.32824
270027_0122_1659	0.88891	0.177006		-0.169891	-2.49813	2.32824
Contig39866	0.88891	0.177006		-0.169891	-2.49813	2.32824
105885_2440_3256	0.88891	0.177006		-0.169891	-2.49813	2.32824
Contig19288	0.88891	0.177006		-0.169891	-2.49813	2.32824
036860_0552_1530	0.88891	0.177006		-0.169891	-2.49813	2.32824
Contig42536	0.88891	0.177006		-0.169891	-2.49813	2.32824
Contig39032	0.88891	0.177006		-0.169891	-2.49813	2.32824
Contig19269	0.88891	0.177006		-0.169891	-2.49813	2.32824
390937_2560_3861	0.88891	0.177006		-0.169891	-2.49813	2.32824
Contig37372	0.88891	0.177006		-0.169891	-2.49813	2.32824
Contig34634	0.88891	0.177006		-0.169891	-2.49813	2.32824
Contig24338	0.88891	0.177006		-0.169891	-2.49813	2.32824
Contig3552	0.88891	0.177006		-0.169891	-2.49813	2.32824
155043_3297_1279	0.88891	0.177006		-0.169891	-2.49813	2.32824
004841_0862_1004	0.88891	0.177006		-0.169891	-2.49813	2.32824
Contig35725	0.88891	0.177006		-0.169891	-2.49813	2.32824
Contig2881	0.88891	0.177006		-0.169891	-2.49813	2.32824
Contig22263	0.88891	0.177006		-0.169891	-2.49813	2.32824
009558_2679_0284	0.88891	0.177006		-0.169891	-2.49813	2.32824
Contig42166	0.88891	0.177006		-0.169891	-2.49813	2.32824
427676_2375_2686	0.88891	0.177006		-0.169891	-2.49813	2.32824
Contig34135	0.88891	0.177006		-0.169891	-2.49813	2.32824
223714_0865_2126	0.88891	0.177006		-0.169891	-2.49813	2.32824
320989_3639_1104	0.88891	0.177006		-0.169891	-2.49813	2.32824
Contig838	0.88891	0.177006		-0.169891	-2.49813	2.32824
414636_3008_2821	0.88891	0.177006		-0.169891	-2.49813	2.32824
Contig40040	0.88891	0.177006		-0.169891	-2.49813	2.32824
Contig16443	0.88891	0.177006		-0.169891	-2.49813	2.32824
287674_1234_1009	0.88891	0.177006		-0.169891	-2.49813	2.32824
Contig36739	0.88891	0.177006		-0.169891	-2.49813	2.32824
Contig28377	0.88891	0.177006		-0.169891	-2.49813	2.32824
086982_1844_0565	0.88891	0.177006		-0.169891	-2.49813	2.32824
Contig12315	0.88891	0.177006		-0.169891	-2.49813	2.32824
Contig12698	0.88891	0.177006		-0.169891	-2.49813	2.32824
Contig17494	0.88891	0.177006		-0.169891	-2.49813	2.32824
244939_0947_3491	0.88891	0.177006		-0.169891	-2.49813	2.32824
330405_2697_0291	0.88891	0.177006		-0.169891	-2.49813	2.32824
152959_3115_0626	0.88891	0.177006		-0.169891	-2.49813	2.32824
Contig6391	0.88891	0.177006		-0.169891	-2.49813	2.32824
355291_0250_0059	0.88891	0.177006		-0.169891	-2.49813	2.32824
164898_1648_3897	0.88891	0.177006		-0.169891	-2.49813	2.32824
281098_3540_3941	0.88891	0.177006		-0.169891	-2.49813	2.32824
Contig23242	0.88891	0.177006		-0.169891	-2.49813	2.32824
313908_0926_1030	0.88891	0.177006		-0.169891	-2.49813	2.32824
149891_0733_0978	0.88891	0.177006		-0.169891	-2.49813	2.32824
052901_3595_1887	0.88891	0.177006		-0.169891	-2.49813	2.32824
363391_1035_0026	0.88891	0.177006		-0.169891	-2.49813	2.32824
Contig19037	0.88891	0.177006		-0.169891	-2.49813	2.32824
Contig43763	0.88891	0.177006		-0.169891	-2.49813	2.32824
357552_3427_0249	0.88891	0.177006		-0.169891	-2.49813	2.32824
Contig35875	0.88891	0.177006		-0.169891	-2.49813	2.32824
Contig35369	0.88891	0.177006		-0.169891	-2.49813	2.32824
407035_3973_2965	0.88891	0.177006		-0.169891	-2.49813	2.32824
Contig31499	0.88891	0.177006		-0.169891	-2.49813	2.32824
070747_1399_3379	0.88891	0.177006		-0.169891	-2.49813	2.32824
Contig43890	0.88891	0.177006		-0.169891	-2.49813	2.32824
Contig45018	0.88891	0.177006		-0.169891	-2.49813	2.32824
Contig33408	0.88891	0.177006		-0.169891	-2.49813	2.32824
119609_1791_2850	0.88891	0.177006		-0.169891	-2.49813	2.32824
Contig1806	0.88891	0.177006		-0.169891	-2.49813	2.32824
Contig36441	0.88891	0.177006		-0.169891	-2.49813	2.32824
229148_0125_1586	0.88891	0.177006		-0.169891	-2.49813	2.32824
Contig43818	0.88891	0.177006		-0.169891	-2.49813	2.32824
037380_1010_2156	0.88891	0.177006		-0.169891	-2.49813	2.32824
Contig44609	0.88891	0.177006		-0.169891	-2.49813	2.32824
306164_1924_3268	0.88891	0.177006		-0.169891	-2.49813	2.32824
404703_3949_2216	0.88891	0.177006		-0.169891	-2.49813	2.32824
Contig20709	0.88891	0.177006		-0.169891	-2.49813	2.32824
Contig16426	0.88891	0.177006		-0.169891	-2.49813	2.32824
Contig40839	0.88891	0.177006		-0.169891	-2.49813	2.32824
Contig19263	0.88891	0.177006		-0.169891	-2.49813	2.32824
Contig37420	0.88891	0.177006		-0.169891	-2.49813	2.32824
Contig32856	0.88891	0.177006		-0.169891	-2.49813	2.32824
Contig13560	0.88891	0.177006		-0.169891	-2.49813	2.32824
086684_1000_1587	0.88891	0.177006		-0.169891	-2.49813	2.32824
207661_3666_0431	0.88891	0.177006		-0.169891	-2.49813	2.32824
Contig1587	0.88891	0.177006		-0.169891	-2.49813	2.32824
Contig42981	0.88891	0.177006		-0.169891	-2.49813	2.32824
070834_1844_0078	0.88891	0.177006		-0.169891	-2.49813	2.32824
Contig44993	0.88891	0.177006		-0.169891	-2.49813	2.32824
Contig37975	0.88891	0.177006		-0.169891	-2.49813	2.32824
Contig15562	0.88891	0.177006		-0.169891	-2.49813	2.32824
Contig15598	0.88891	0.177006		-0.169891	-2.49813	2.32824
Contig845	0.88891	0.177006		-0.169891	-2.49813	2.32824
177205_1280_2386	0.88891	0.177006		-0.169891	-2.49813	2.32824
206440_1218_0386	0.88891	0.177006		-0.169891	-2.49813	2.32824
419921_0504_1647	0.88891	0.177006		-0.169891	-2.49813	2.32824
378172_0205_0046	0.88891	0.177006		-0.169891	-2.49813	2.32824
Contig20826	0.88891	0.177006		-0.169891	-2.49813	2.32824
438602_3062_0353	0.88891	0.177006		-0.169891	-2.49813	2.32824
Contig37049	0.88891	0.177006		-0.169891	-2.49813	2.32824
381353_1487_3180	0.88891	0.177006		-0.169891	-2.49813	2.32824
242159_2836_0303	0.88891	0.177006		-0.169891	-2.49813	2.32824
413521_0633_2731	0.88891	0.177006		-0.169891	-2.49813	2.32824
234637_0626_1210	0.88891	0.177006		-0.169891	-2.49813	2.32824
Contig27275	0.88891	0.177006		-0.169891	-2.49813	2.32824
Contig3024	0.88891	0.177006		-0.169891	-2.49813	2.32824
066734_3697_2285	0.88891	0.177006		-0.169891	-2.49813	2.32824
160967_0452_1979	0.88891	0.177006		-0.169891	-2.49813	2.32824
Contig44768	0.88891	0.177006		-0.169891	-2.49813	2.32824
Contig41627	0.88891	0.177006		-0.169891	-2.49813	2.32824
132424_1660_1530	0.88891	0.177006		-0.169891	-2.49813	2.32824
Contig12187	0.88891	0.177006		-0.169891	-2.49813	2.32824
106358_1718_1083	0.88891	0.177006		-0.169891	-2.49813	2.32824
175843_2259_3369	0.88891	0.177006		-0.169891	-2.49813	2.32824
045934_3934_2543	0.88891	0.177006		-0.169891	-2.49813	2.32824
Contig43277	0.88891	0.177006		-0.169891	-2.49813	2.32824
317516_1875_3372	0.88891	0.177006		-0.169891	-2.49813	2.32824
Contig5732	0.88891	0.177006		-0.169891	-2.49813	2.32824
058628_0567_1012	0.88891	0.177006		-0.169891	-2.49813	2.32824
347198_0150_1027	0.88891	0.177006		-0.169891	-2.49813	2.32824
Contig8004	0.88891	0.177006		-0.169891	-2.49813	2.32824
Contig23541	0.88891	0.177006		-0.169891	-2.49813	2.32824
Contig14340	0.88891	0.177006		-0.169891	-2.49813	2.32824
Contig14534	0.88891	0.177006		-0.169891	-2.49813	2.32824
Contig13604	0.88891	0.177006		-0.169891	-2.49813	2.32824
Contig6092	0.88891	0.177006		-0.169891	-2.49813	2.32824
Contig17655	0.88891	0.177006		-0.169891	-2.49813	2.32824
Contig30991	0.88891	0.177006		-0.169891	-2.49813	2.32824
159487_0874_1920	0.88891	0.177006		-0.169891	-2.49813	2.32824
Contig20204	0.88891	0.177006		-0.169891	-2.49813	2.32824
065286_3645_0715	0.88891	0.177006		-0.169891	-2.49813	2.32824
Contig28773	0.88891	0.177006		-0.169891	-2.49813	2.32824
Contig37322	0.88891	0.177006		-0.169891	-2.49813	2.32824
403837_0853_3610	0.88891	0.177006		-0.169891	-2.49813	2.32824
Contig23543	0.88891	0.177006		-0.169891	-2.49813	2.32824
239707_2716_3513	0.88891	0.177006		-0.169891	-2.49813	2.32824
Contig21883	0.88891	0.177006		-0.169891	-2.49813	2.32824
Contig41571	0.88891	0.177006		-0.169891	-2.49813	2.32824
097447_1381_0695	0.88891	0.177006		-0.169891	-2.49813	2.32824
Contig3697	0.88891	0.177006		-0.169891	-2.49813	2.32824
176285_2424_1666	0.88891	0.177006		-0.169891	-2.49813	2.32824
Contig30541	0.88891	0.177006		-0.169891	-2.49813	2.32824
Contig18245	0.88891	0.177006		-0.169891	-2.49813	2.32824
432361_3813_2155	0.88891	0.177006		-0.169891	-2.49813	2.32824
020072_3589_0241	0.88891	0.177006		-0.169891	-2.49813	2.32824
Contig44524	0.88891	0.177006		-0.169891	-2.49813	2.32824
Contig14870	0.88891	0.177006		-0.169891	-2.49813	2.32824
174821_3239_1395	0.88891	0.177006		-0.169891	-2.49813	2.32824
Contig26322	0.88891	0.177006		-0.169891	-2.49813	2.32824
Contig23897	0.88891	0.177006		-0.169891	-2.49813	2.32824
385979_2176_3052	0.88891	0.177006		-0.169891	-2.49813	2.32824
407909_0931_3581	0.88891	0.177006		-0.169891	-2.49813	2.32824
Contig17375	0.88891	0.177006		-0.169891	-2.49813	2.32824
Contig29887	0.88891	0.177006		-0.169891	-2.49813	2.32824
Contig43977	0.88891	0.177006		-0.169891	-2.49813	2.32824
Contig31247	0.88891	0.177006		-0.169891	-2.49813	2.32824
Contig9829	0.88891	0.177006		-0.169891	-2.49813	2.32824
192888_2824_0681	0.88891	0.177006		-0.169891	-2.49813	2.32824
018891_3912_1329	0.88891	0.177006		-0.169891	-2.49813	2.32824
Contig6208	0.88891	0.177006		-0.169891	-2.49813	2.32824
Contig17316	0.88891	0.177006		-0.169891	-2.49813	2.32824
Contig7051	0.88891	0.177006		-0.169891	-2.49813	2.32824
Contig17667	0.88891	0.177006		-0.169891	-2.49813	2.32824
Contig39969	0.88891	0.177006		-0.169891	-2.49813	2.32824
Contig45724	0.88891	0.177006		-0.169891	-2.49813	2.32824
165389_1184_0709	0.88891	0.177006		-0.169891	-2.49813	2.32824
Contig22987	0.88891	0.177006		-0.169891	-2.49813	2.32824
Contig24913	0.88891	0.177006		-0.169891	-2.49813	2.32824
Contig2551	0.88891	0.177006		-0.169891	-2.49813	2.32824
Contig6169	0.88891	0.177006		-0.169891	-2.49813	2.32824
Contig11117	0.88891	0.177006		-0.169891	-2.49813	2.32824
Contig42686	0.88891	0.177006		-0.169891	-2.49813	2.32824
361244_3844_3079	0.88891	0.177006		-0.169891	-2.49813	2.32824
Contig34664	0.88891	0.177006		-0.169891	-2.49813	2.32824
391783_3596_3983	0.88891	0.177006		-0.169891	-2.49813	2.32824
Contig46205	0.88891	0.177006		-0.169891	-2.49813	2.32824
157487_3704_0241	0.88891	0.177006		-0.169891	-2.49813	2.32824
Contig23982	0.88891	0.177006		-0.169891	-2.49813	2.32824
Contig42116	0.88891	0.177006		-0.169891	-2.49813	2.32824
Contig4587	0.88891	0.177006		-0.169891	-2.49813	2.32824
Contig5244	0.88891	0.177006		-0.169891	-2.49813	2.32824
075577_2401_3578	0.88891	0.177006		-0.169891	-2.49813	2.32824
Contig35505	0.88891	0.177006		-0.169891	-2.49813	2.32824
170220_2689_2533	0.88891	0.177006		-0.169891	-2.49813	2.32824
Contig27669	0.88891	0.177006		-0.169891	-2.49813	2.32824
Contig34505	0.88891	0.177006		-0.169891	-2.49813	2.32824
304306_2746_3249	0.88891	0.177006		-0.169891	-2.49813	2.32824
265204_0228_3187	0.88891	0.177006		-0.169891	-2.49813	2.32824
291658_3545_1764	0.88891	0.177006		-0.169891	-2.49813	2.32824
212221_2436_1954	0.88891	0.177006		-0.169891	-2.49813	2.32824
176847_3194_1394	0.88891	0.177006		-0.169891	-2.49813	2.32824
192489_0340_2105	0.88891	0.177006		-0.169891	-2.49813	2.32824
Contig30410	0.88891	0.177006		-0.169891	-2.49813	2.32824
106543_1349_2262	0.88891	0.177006		-0.169891	-2.49813	2.32824
Contig15666	0.88891	0.177006		-0.169891	-2.49813	2.32824
Contig34942	0.88891	0.177006		-0.169891	-2.49813	2.32824
271463_0260_0568	0.88891	0.177006		-0.169891	-2.49813	2.32824
387729_1690_3898	0.88891	0.177006		-0.169891	-2.49813	2.32824
110825_3361_1114	0.88891	0.177006		-0.169891	-2.49813	2.32824
005457_2529_1646	0.88891	0.177006		-0.169891	-2.49813	2.32824
212399_2905_3072	0.88891	0.177006		-0.169891	-2.49813	2.32824
Contig31910	0.88891	0.177006		-0.169891	-2.49813	2.32824
022369_1607_0985	0.88891	0.177006		-0.169891	-2.49813	2.32824
Contig30741	0.88891	0.177006		-0.169891	-2.49813	2.32824
020527_3108_1164	0.88891	0.177006		-0.169891	-2.49813	2.32824
Contig14747	0.88891	0.177006		-0.169891	-2.49813	2.32824
Contig30780	0.88891	0.177006		-0.169891	-2.49813	2.32824
Contig16271	0.88891	0.177006		-0.169891	-2.49813	2.32824
Contig44274	0.88891	0.177006		-0.169891	-2.49813	2.32824
276564_3174_2757	0.88891	0.177006		-0.169891	-2.49813	2.32824
287285_3691_3751	0.88891	0.177006		-0.169891	-2.49813	2.32824
212578_1114_0308	0.88891	0.177006		-0.169891	-2.49813	2.32824
387763_3309_1836	0.88891	0.177006		-0.169891	-2.49813	2.32824
055885_1904_1935	0.88891	0.177006		-0.169891	-2.49813	2.32824
161813_2776_0171	0.88891	0.177006		-0.169891	-2.49813	2.32824
226059_2216_0716	0.88891	0.177006		-0.169891	-2.49813	2.32824
Contig41318	0.88891	0.177006		-0.169891	-2.49813	2.32824
290872_1807_1899	0.88891	0.177006		-0.169891	-2.49813	2.32824
101271_1546_1018	0.88891	0.177006		-0.169891	-2.49813	2.32824
Contig38724	0.88891	0.177006		-0.169891	-2.49813	2.32824
Contig23710	0.88891	0.177006		-0.169891	-2.49813	2.32824
345992_0716_2434	0.88891	0.177006		-0.169891	-2.49813	2.32824
235737_0369_2473	0.88891	0.177006		-0.169891	-2.49813	2.32824
200777_0987_1727	0.88891	0.177006		-0.169891	-2.49813	2.32824
359198_0126_1783	0.88891	0.177006		-0.169891	-2.49813	2.32824
138084_3602_1564	0.88891	0.177006		-0.169891	-2.49813	2.32824
Contig27480	0.88891	0.177006		-0.169891	-2.49813	2.32824
Contig39466	0.88891	0.177006		-0.169891	-2.49813	2.32824
037843_0966_1012	0.88891	0.177006		-0.169891	-2.49813	2.32824
093667_2248_1501	0.88891	0.177006		-0.169891	-2.49813	2.32824
Contig28043	0.88891	0.177006		-0.169891	-2.49813	2.32824
362595_3456_1909	0.88891	0.177006		-0.169891	-2.49813	2.32824
179405_2752_0578	0.88891	0.177006		-0.169891	-2.49813	2.32824
Contig28781	0.88891	0.177006		-0.169891	-2.49813	2.32824
375603_2549_0107	0.88891	0.177006		-0.169891	-2.49813	2.32824
277783_1427_3248	0.88891	0.177006		-0.169891	-2.49813	2.32824
Contig20631	0.88891	0.177006		-0.169891	-2.49813	2.32824
Contig27188	0.88891	0.177006		-0.169891	-2.49813	2.32824
380387_3338_0717	0.88891	0.177006		-0.169891	-2.49813	2.32824
007224_3834_0915	0.88891	0.177006		-0.169891	-2.49813	2.32824
170408_2170_1605	0.88891	0.177006		-0.169891	-2.49813	2.32824
Contig4219	0.88891	0.177006		-0.169891	-2.49813	2.32824
Contig621	0.88891	0.177006		-0.169891	-2.49813	2.32824
Contig4256	0.88891	0.177006		-0.169891	-2.49813	2.32824
Contig5299	0.88891	0.177006		-0.169891	-2.49813	2.32824
CD25-B1	0.88891	0.177006		-0.169891	-2.49813	2.32824
271456_3703_3316	0.88891	0.177006		-0.169891	-2.49813	2.32824
Contig9838	0.88891	0.177006		-0.169891	-2.49813	2.32824
Contig12577	0.88891	0.177006		-0.169891	-2.49813	2.32824
Contig16358	0.88891	0.177006		-0.169891	-2.49813	2.32824
168697_1019_2100	0.88891	0.177006		-0.169891	-2.49813	2.32824
CD51-C4	14.2226	2.8321		3.83011	1.50187	2.32824
174344_2594_2999	5.33346	1.06204		2.41507	0.086835	2.32824
260080_2474_1420	5.33346	1.06204		2.41507	0.086835	2.32824
Contig218	4.44455	0.885031		2.15204	-0.176199	2.32824
Contig18520	3.55564	0.708025		1.83011	-0.498128	2.32824
381970_3446_3437	3.55564	0.708025		1.83011	-0.498128	2.32824
217185_2754_2643	10.3706	2.12408		3.37443	1.08683	2.28759
Contig444	6.81498	1.41605		2.76871	0.501872	2.26684
Contig15128	3.40749	0.708025		1.76871	-0.498128	2.26684
092667_3095_1905	3.40749	0.708025		1.76871	-0.498128	2.26684
Contig12677	2.51858	0.531019		1.33261	-0.913165	2.24577
Contig37885	2.51858	0.531019		1.33261	-0.913165	2.24577
Contig11601	2.51858	0.531019		1.33261	-0.913165	2.24577
Contig11688	2.51858	0.531019		1.33261	-0.913165	2.24577
161021_1628_3080	2.51858	0.531019		1.33261	-0.913165	2.24577
Contig11805	2.51858	0.531019		1.33261	-0.913165	2.24577
Contig39233	2.51858	0.531019		1.33261	-0.913165	2.24577
Contig44020	2.51858	0.531019		1.33261	-0.913165	2.24577
231850_3140_3471	5.03716	1.06204		2.33261	0.086835	2.24577
Contig41730	4.14825	0.885031		2.0525	-0.176199	2.2287
Contig22883	1.62967	0.354013		0.704578	-1.49813	2.20271
Contig26213	1.62967	0.354013		0.704578	-1.49813	2.20271
381657_3161_1455	1.62967	0.354013		0.704578	-1.49813	2.20271
Contig36134	1.62967	0.354013		0.704578	-1.49813	2.20271
Contig8002	1.62967	0.354013		0.704578	-1.49813	2.20271
Contig20998	1.62967	0.354013		0.704578	-1.49813	2.20271
317664_3302_0105	1.62967	0.354013		0.704578	-1.49813	2.20271
Contig22093	1.62967	0.354013		0.704578	-1.49813	2.20271
026508_2545_1638	1.62967	0.354013		0.704578	-1.49813	2.20271
260428_2252_0668	1.62967	0.354013		0.704578	-1.49813	2.20271
Contig2394	1.62967	0.354013		0.704578	-1.49813	2.20271
Contig22050	1.62967	0.354013		0.704578	-1.49813	2.20271
Contig23908	1.62967	0.354013		0.704578	-1.49813	2.20271
Contig34661	1.62967	0.354013		0.704578	-1.49813	2.20271
Contig44571	1.62967	0.354013		0.704578	-1.49813	2.20271
Contig41814	1.62967	0.354013		0.704578	-1.49813	2.20271
Contig36260	1.62967	0.354013		0.704578	-1.49813	2.20271
Contig28539	1.62967	0.354013		0.704578	-1.49813	2.20271
Contig44200	1.62967	0.354013		0.704578	-1.49813	2.20271
Contig27588	1.62967	0.354013		0.704578	-1.49813	2.20271
175623_0778_0788	1.62967	0.354013		0.704578	-1.49813	2.20271
Contig24003	1.62967	0.354013		0.704578	-1.49813	2.20271
Contig34541	1.62967	0.354013		0.704578	-1.49813	2.20271
104759_3518_1353	1.62967	0.354013		0.704578	-1.49813	2.20271
Contig14205	1.62967	0.354013		0.704578	-1.49813	2.20271
Contig28697	1.62967	0.354013		0.704578	-1.49813	2.20271
174936_1491_3900	1.62967	0.354013		0.704578	-1.49813	2.20271
Contig5348	1.62967	0.354013		0.704578	-1.49813	2.20271
Contig39135	1.62967	0.354013		0.704578	-1.49813	2.20271
268288_0301_1205	1.62967	0.354013		0.704578	-1.49813	2.20271
305883_4039_1384	1.62967	0.354013		0.704578	-1.49813	2.20271
Contig3212	1.62967	0.354013		0.704578	-1.49813	2.20271
123761_1241_1164	1.62967	0.354013		0.704578	-1.49813	2.20271
296429_0657_2102	1.62967	0.354013		0.704578	-1.49813	2.20271
Contig6907	1.62967	0.354013		0.704578	-1.49813	2.20271
Contig42498	1.62967	0.354013		0.704578	-1.49813	2.20271
342484_3599_2738	1.62967	0.354013		0.704578	-1.49813	2.20271
Contig38184	1.62967	0.354013		0.704578	-1.49813	2.20271
Contig27328	1.62967	0.354013		0.704578	-1.49813	2.20271
119352_2516_1896	1.62967	0.354013		0.704578	-1.49813	2.20271
183767_0990_0412	1.62967	0.354013		0.704578	-1.49813	2.20271
Contig45654	1.62967	0.354013		0.704578	-1.49813	2.20271
Contig22111	1.62967	0.354013		0.704578	-1.49813	2.20271
Contig8313	1.62967	0.354013		0.704578	-1.49813	2.20271
Contig29896	1.62967	0.354013		0.704578	-1.49813	2.20271
097277_3018_2070	1.62967	0.354013		0.704578	-1.49813	2.20271
Contig7046	1.62967	0.354013		0.704578	-1.49813	2.20271
Contig15915	1.62967	0.354013		0.704578	-1.49813	2.20271
434968_3625_1492	1.62967	0.354013		0.704578	-1.49813	2.20271
Contig9001	1.62967	0.354013		0.704578	-1.49813	2.20271
075057_1740_0211	1.62967	0.354013		0.704578	-1.49813	2.20271
245303_0393_3511	3.25934	0.708025		1.70458	-0.498128	2.20271
Contig14656	3.25934	0.708025		1.70458	-0.498128	2.20271
Contig31277	4.00009	0.885031		2.00003	-0.176199	2.17623
070183_0324_2871	4.00009	0.885031		2.00003	-0.176199	2.17623
Contig34678	8.74095	1.94707		3.12779	0.961304	2.16649
380728_3591_2750	2.37043	0.531019		1.24515	-0.913165	2.15831
Contig19176	2.37043	0.531019		1.24515	-0.913165	2.15831
Contig3781	2.37043	0.531019		1.24515	-0.913165	2.15831
Contig38090	2.37043	0.531019		1.24515	-0.913165	2.15831
Contig35196	2.37043	0.531019		1.24515	-0.913165	2.15831
103208_0563_1466	2.37043	0.531019		1.24515	-0.913165	2.15831
Contig30233	2.37043	0.531019		1.24515	-0.913165	2.15831
CD03H10	2.37043	0.531019		1.24515	-0.913165	2.15831
CD19G07	2.37043	0.531019		1.24515	-0.913165	2.15831
413694_0329_3803	2.37043	0.531019		1.24515	-0.913165	2.15831
Contig7682	2.37043	0.531019		1.24515	-0.913165	2.15831
245007_1638_2537	2.37043	0.531019		1.24515	-0.913165	2.15831
Contig7833	7.85204	1.77006		2.97307	0.823801	2.14927
359399_0630_2603	3.11118	0.708025		1.63746	-0.498128	2.13559
Contig33951	3.11118	0.708025		1.63746	-0.498128	2.13559
367103_2317_2003	3.11118	0.708025		1.63746	-0.498128	2.13559
Contig41593	3.11118	0.708025		1.63746	-0.498128	2.13559
Contig23205	3.11118	0.708025		1.63746	-0.498128	2.13559
Contig35198	3.85194	0.885031		1.94559	-0.176199	2.12179
Contig44156	4.5927	1.06204		2.19934	0.086835	2.11251
Contig42380	4.5927	1.06204		2.19934	0.086835	2.11251
CD32H02	84.8909	20.0017		6.40754	4.32205	2.08549
Contig37467	1.48152	0.354013		0.567075	-1.49813	2.0652
Contig22511	1.48152	0.354013		0.567075	-1.49813	2.0652
Contig42831	1.48152	0.354013		0.567075	-1.49813	2.0652
141848_1745_1182	1.48152	0.354013		0.567075	-1.49813	2.0652
143369_1335_3118	1.48152	0.354013		0.567075	-1.49813	2.0652
237848_1354_2235	1.48152	0.354013		0.567075	-1.49813	2.0652
Contig21330	1.48152	0.354013		0.567075	-1.49813	2.0652
Contig43827	1.48152	0.354013		0.567075	-1.49813	2.0652
245319_0773_1146	1.48152	0.354013		0.567075	-1.49813	2.0652
Contig22229	1.48152	0.354013		0.567075	-1.49813	2.0652
Contig41144	1.48152	0.354013		0.567075	-1.49813	2.0652
Contig8205	1.48152	0.354013		0.567075	-1.49813	2.0652
020705_3258_0410	1.48152	0.354013		0.567075	-1.49813	2.0652
291443_1175_2945	1.48152	0.354013		0.567075	-1.49813	2.0652
006870_2536_1637	1.48152	0.354013		0.567075	-1.49813	2.0652
214372_1355_2730	1.48152	0.354013		0.567075	-1.49813	2.0652
088732_0751_2231	1.48152	0.354013		0.567075	-1.49813	2.0652
Contig7272	1.48152	0.354013		0.567075	-1.49813	2.0652
Contig45778	1.48152	0.354013		0.567075	-1.49813	2.0652
147120_1821_3573	1.48152	0.354013		0.567075	-1.49813	2.0652
Contig31711	1.48152	0.354013		0.567075	-1.49813	2.0652
Contig23372	1.48152	0.354013		0.567075	-1.49813	2.0652
Contig38649	1.48152	0.354013		0.567075	-1.49813	2.0652
Contig8953	1.48152	0.354013		0.567075	-1.49813	2.0652
Contig37307	1.48152	0.354013		0.567075	-1.49813	2.0652
Contig11563	1.48152	0.354013		0.567075	-1.49813	2.0652
Contig6116	1.48152	0.354013		0.567075	-1.49813	2.0652
205276_3576_0810	1.48152	0.354013		0.567075	-1.49813	2.0652
097547_1696_0198	1.48152	0.354013		0.567075	-1.49813	2.0652
Contig10915	1.48152	0.354013		0.567075	-1.49813	2.0652
135311_1873_3512	1.48152	0.354013		0.567075	-1.49813	2.0652
Contig33429	1.48152	0.354013		0.567075	-1.49813	2.0652
239478_0697_0173	1.48152	0.354013		0.567075	-1.49813	2.0652
Contig649	1.48152	0.354013		0.567075	-1.49813	2.0652
288865_1128_3801	1.48152	0.354013		0.567075	-1.49813	2.0652
Contig11990	1.48152	0.354013		0.567075	-1.49813	2.0652
Contig3277	1.48152	0.354013		0.567075	-1.49813	2.0652
264622_0509_0991	1.48152	0.354013		0.567075	-1.49813	2.0652
Contig19632	1.48152	0.354013		0.567075	-1.49813	2.0652
Contig30028	1.48152	0.354013		0.567075	-1.49813	2.0652
Contig7769	1.48152	0.354013		0.567075	-1.49813	2.0652
Contig16259	1.48152	0.354013		0.567075	-1.49813	2.0652
Contig26973	1.48152	0.354013		0.567075	-1.49813	2.0652
Contig21227	1.48152	0.354013		0.567075	-1.49813	2.0652
Contig35729	1.48152	0.354013		0.567075	-1.49813	2.0652
Contig6650	1.48152	0.354013		0.567075	-1.49813	2.0652
Contig13084	1.48152	0.354013		0.567075	-1.49813	2.0652
Contig41715	1.48152	0.354013		0.567075	-1.49813	2.0652
441452_0652_3832	1.48152	0.354013		0.567075	-1.49813	2.0652
Contig32481	1.48152	0.354013		0.567075	-1.49813	2.0652
303160_2369_2073	1.48152	0.354013		0.567075	-1.49813	2.0652
435025_3283_3231	1.48152	0.354013		0.567075	-1.49813	2.0652
188596_1312_1427	1.48152	0.354013		0.567075	-1.49813	2.0652
218053_1078_0887	1.48152	0.354013		0.567075	-1.49813	2.0652
Contig39516	1.48152	0.354013		0.567075	-1.49813	2.0652
Contig42742	2.22227	0.531019		1.15204	-0.913165	2.0652
Contig1220	2.22227	0.531019		1.15204	-0.913165	2.0652
Contig45726	2.22227	0.531019		1.15204	-0.913165	2.0652
Contig6886	2.22227	0.531019		1.15204	-0.913165	2.0652
Contig15062	2.22227	0.531019		1.15204	-0.913165	2.0652
Contig4365	2.22227	0.531019		1.15204	-0.913165	2.0652
Contig19310	2.22227	0.531019		1.15204	-0.913165	2.0652
Contig9368	2.22227	0.531019		1.15204	-0.913165	2.0652
Contig13355	2.22227	0.531019		1.15204	-0.913165	2.0652
307414_2952_0667	2.22227	0.531019		1.15204	-0.913165	2.0652
Contig18211	2.22227	0.531019		1.15204	-0.913165	2.0652
Contig8906	2.22227	0.531019		1.15204	-0.913165	2.0652
Contig7432	2.22227	0.531019		1.15204	-0.913165	2.0652
Contig16715	2.22227	0.531019		1.15204	-0.913165	2.0652
Contig40600	2.22227	0.531019		1.15204	-0.913165	2.0652
Contig5215	2.22227	0.531019		1.15204	-0.913165	2.0652
391488_1099_3689	2.22227	0.531019		1.15204	-0.913165	2.0652
Contig41227	0.740758	0.177006		-0.432925	-2.49813	2.0652
Contig16815	0.740758	0.177006		-0.432925	-2.49813	2.0652
Contig19153	0.740758	0.177006		-0.432925	-2.49813	2.0652
313090_0465_2028	0.740758	0.177006		-0.432925	-2.49813	2.0652
Contig15695	0.740758	0.177006		-0.432925	-2.49813	2.0652
Contig14837	0.740758	0.177006		-0.432925	-2.49813	2.0652
Contig15736	0.740758	0.177006		-0.432925	-2.49813	2.0652
Contig30854	0.740758	0.177006		-0.432925	-2.49813	2.0652
Contig4345	0.740758	0.177006		-0.432925	-2.49813	2.0652
Contig24141	0.740758	0.177006		-0.432925	-2.49813	2.0652
Contig5939	0.740758	0.177006		-0.432925	-2.49813	2.0652
Contig14520	0.740758	0.177006		-0.432925	-2.49813	2.0652
430901_0566_3180	0.740758	0.177006		-0.432925	-2.49813	2.0652
Contig20122	0.740758	0.177006		-0.432925	-2.49813	2.0652
Contig8668	0.740758	0.177006		-0.432925	-2.49813	2.0652
038507_1745_0259	0.740758	0.177006		-0.432925	-2.49813	2.0652
Contig40708	0.740758	0.177006		-0.432925	-2.49813	2.0652
Contig12620	0.740758	0.177006		-0.432925	-2.49813	2.0652
125746_3479_1527	0.740758	0.177006		-0.432925	-2.49813	2.0652
Contig32226	0.740758	0.177006		-0.432925	-2.49813	2.0652
Contig9827	0.740758	0.177006		-0.432925	-2.49813	2.0652
Contig27502	0.740758	0.177006		-0.432925	-2.49813	2.0652
295935_3312_3973	0.740758	0.177006		-0.432925	-2.49813	2.0652
Contig41317	0.740758	0.177006		-0.432925	-2.49813	2.0652
391463_1977_0733	0.740758	0.177006		-0.432925	-2.49813	2.0652
Contig24259	0.740758	0.177006		-0.432925	-2.49813	2.0652
070690_1354_0133	0.740758	0.177006		-0.432925	-2.49813	2.0652
Contig40669	0.740758	0.177006		-0.432925	-2.49813	2.0652
Contig12665	0.740758	0.177006		-0.432925	-2.49813	2.0652
Contig39507	0.740758	0.177006		-0.432925	-2.49813	2.0652
016703_1295_0754	0.740758	0.177006		-0.432925	-2.49813	2.0652
Contig2047	0.740758	0.177006		-0.432925	-2.49813	2.0652
Contig23268	0.740758	0.177006		-0.432925	-2.49813	2.0652
421844_2941_2995	0.740758	0.177006		-0.432925	-2.49813	2.0652
Contig36746	0.740758	0.177006		-0.432925	-2.49813	2.0652
Contig39351	0.740758	0.177006		-0.432925	-2.49813	2.0652
Contig1353	0.740758	0.177006		-0.432925	-2.49813	2.0652
160696_2547_0841	0.740758	0.177006		-0.432925	-2.49813	2.0652
Contig33189	0.740758	0.177006		-0.432925	-2.49813	2.0652
Contig27716	0.740758	0.177006		-0.432925	-2.49813	2.0652
054608_1650_1004	0.740758	0.177006		-0.432925	-2.49813	2.0652
Contig9754	0.740758	0.177006		-0.432925	-2.49813	2.0652
Contig5772	0.740758	0.177006		-0.432925	-2.49813	2.0652
Contig3987	0.740758	0.177006		-0.432925	-2.49813	2.0652
CD18C06	0.740758	0.177006		-0.432925	-2.49813	2.0652
125938_1190_0241	0.740758	0.177006		-0.432925	-2.49813	2.0652
Contig39558	0.740758	0.177006		-0.432925	-2.49813	2.0652
Contig23407	0.740758	0.177006		-0.432925	-2.49813	2.0652
Contig22728	0.740758	0.177006		-0.432925	-2.49813	2.0652
Contig19416	0.740758	0.177006		-0.432925	-2.49813	2.0652
350317_3082_1126	0.740758	0.177006		-0.432925	-2.49813	2.0652
001215_2199_2119	0.740758	0.177006		-0.432925	-2.49813	2.0652
Contig18451	0.740758	0.177006		-0.432925	-2.49813	2.0652
085441_3057_1738	0.740758	0.177006		-0.432925	-2.49813	2.0652
Contig25707	0.740758	0.177006		-0.432925	-2.49813	2.0652
053969_0642_1706	0.740758	0.177006		-0.432925	-2.49813	2.0652
361918_0731_3132	0.740758	0.177006		-0.432925	-2.49813	2.0652
Contig36838	0.740758	0.177006		-0.432925	-2.49813	2.0652
Contig31484	0.740758	0.177006		-0.432925	-2.49813	2.0652
Contig33525	0.740758	0.177006		-0.432925	-2.49813	2.0652
Contig30457	0.740758	0.177006		-0.432925	-2.49813	2.0652
Contig10406	0.740758	0.177006		-0.432925	-2.49813	2.0652
Contig38035	0.740758	0.177006		-0.432925	-2.49813	2.0652
Contig41255	0.740758	0.177006		-0.432925	-2.49813	2.0652
Contig23036	0.740758	0.177006		-0.432925	-2.49813	2.0652
208986_2697_1880	0.740758	0.177006		-0.432925	-2.49813	2.0652
Contig36528	0.740758	0.177006		-0.432925	-2.49813	2.0652
Contig23873	0.740758	0.177006		-0.432925	-2.49813	2.0652
Contig24633	0.740758	0.177006		-0.432925	-2.49813	2.0652
Contig9713	0.740758	0.177006		-0.432925	-2.49813	2.0652
223959_0848_3918	0.740758	0.177006		-0.432925	-2.49813	2.0652
Contig456	0.740758	0.177006		-0.432925	-2.49813	2.0652
407005_3982_2054	0.740758	0.177006		-0.432925	-2.49813	2.0652
109903_1547_2232	0.740758	0.177006		-0.432925	-2.49813	2.0652
Contig31216	0.740758	0.177006		-0.432925	-2.49813	2.0652
Contig32409	0.740758	0.177006		-0.432925	-2.49813	2.0652
Contig12986	0.740758	0.177006		-0.432925	-2.49813	2.0652
317606_1490_0096	0.740758	0.177006		-0.432925	-2.49813	2.0652
Contig21369	0.740758	0.177006		-0.432925	-2.49813	2.0652
Contig8181	0.740758	0.177006		-0.432925	-2.49813	2.0652
Contig38098	0.740758	0.177006		-0.432925	-2.49813	2.0652
Contig40928	0.740758	0.177006		-0.432925	-2.49813	2.0652
Contig22422	0.740758	0.177006		-0.432925	-2.49813	2.0652
250348_1681_1012	0.740758	0.177006		-0.432925	-2.49813	2.0652
362891_3623_2798	0.740758	0.177006		-0.432925	-2.49813	2.0652
Contig46214	0.740758	0.177006		-0.432925	-2.49813	2.0652
Contig14093	0.740758	0.177006		-0.432925	-2.49813	2.0652
224594_2716_0488	0.740758	0.177006		-0.432925	-2.49813	2.0652
Contig13996	0.740758	0.177006		-0.432925	-2.49813	2.0652
Contig20788	0.740758	0.177006		-0.432925	-2.49813	2.0652
Contig32811	0.740758	0.177006		-0.432925	-2.49813	2.0652
045484_0753_1090	0.740758	0.177006		-0.432925	-2.49813	2.0652
125296_2540_3053	0.740758	0.177006		-0.432925	-2.49813	2.0652
046348_0669_0958	0.740758	0.177006		-0.432925	-2.49813	2.0652
Contig19977	0.740758	0.177006		-0.432925	-2.49813	2.0652
366391_2673_3056	0.740758	0.177006		-0.432925	-2.49813	2.0652
Contig1690	0.740758	0.177006		-0.432925	-2.49813	2.0652
269474_3049_2568	0.740758	0.177006		-0.432925	-2.49813	2.0652
Contig35425	0.740758	0.177006		-0.432925	-2.49813	2.0652
Contig28805	0.740758	0.177006		-0.432925	-2.49813	2.0652
Contig33277	0.740758	0.177006		-0.432925	-2.49813	2.0652
318135_1139_3717	0.740758	0.177006		-0.432925	-2.49813	2.0652
Contig35190	0.740758	0.177006		-0.432925	-2.49813	2.0652
Contig16433	0.740758	0.177006		-0.432925	-2.49813	2.0652
Contig11203	0.740758	0.177006		-0.432925	-2.49813	2.0652
Contig30025	0.740758	0.177006		-0.432925	-2.49813	2.0652
Contig42534	0.740758	0.177006		-0.432925	-2.49813	2.0652
171971_2447_1774	0.740758	0.177006		-0.432925	-2.49813	2.0652
184817_0437_0636	0.740758	0.177006		-0.432925	-2.49813	2.0652
Contig17664	0.740758	0.177006		-0.432925	-2.49813	2.0652
226275_0326_0081	0.740758	0.177006		-0.432925	-2.49813	2.0652
376072_3237_2893	0.740758	0.177006		-0.432925	-2.49813	2.0652
Contig3679	0.740758	0.177006		-0.432925	-2.49813	2.0652
384100_2509_3706	0.740758	0.177006		-0.432925	-2.49813	2.0652
Contig40102	0.740758	0.177006		-0.432925	-2.49813	2.0652
Contig9611	0.740758	0.177006		-0.432925	-2.49813	2.0652
Contig4707	0.740758	0.177006		-0.432925	-2.49813	2.0652
Contig32610	0.740758	0.177006		-0.432925	-2.49813	2.0652
338567_3358_2979	0.740758	0.177006		-0.432925	-2.49813	2.0652
246138_1289_3393	0.740758	0.177006		-0.432925	-2.49813	2.0652
081465_1589_2679	0.740758	0.177006		-0.432925	-2.49813	2.0652
Contig16282	0.740758	0.177006		-0.432925	-2.49813	2.0652
267877_2568_2852	0.740758	0.177006		-0.432925	-2.49813	2.0652
Contig43372	0.740758	0.177006		-0.432925	-2.49813	2.0652
061152_0324_1851	0.740758	0.177006		-0.432925	-2.49813	2.0652
195091_3862_2137	0.740758	0.177006		-0.432925	-2.49813	2.0652
Contig16512	0.740758	0.177006		-0.432925	-2.49813	2.0652
Contig28400	0.740758	0.177006		-0.432925	-2.49813	2.0652
Contig9652	0.740758	0.177006		-0.432925	-2.49813	2.0652
208948_1813_1725	0.740758	0.177006		-0.432925	-2.49813	2.0652
Contig33683	0.740758	0.177006		-0.432925	-2.49813	2.0652
Contig42833	0.740758	0.177006		-0.432925	-2.49813	2.0652
Contig18009	0.740758	0.177006		-0.432925	-2.49813	2.0652
Contig10679	0.740758	0.177006		-0.432925	-2.49813	2.0652
Contig6999	0.740758	0.177006		-0.432925	-2.49813	2.0652
Contig34502	0.740758	0.177006		-0.432925	-2.49813	2.0652
Contig20406	0.740758	0.177006		-0.432925	-2.49813	2.0652
CD24F07	0.740758	0.177006		-0.432925	-2.49813	2.0652
252945_3148_2062	0.740758	0.177006		-0.432925	-2.49813	2.0652
015524_0646_0753	0.740758	0.177006		-0.432925	-2.49813	2.0652
Contig45004	0.740758	0.177006		-0.432925	-2.49813	2.0652
101645_0644_0555	0.740758	0.177006		-0.432925	-2.49813	2.0652
020956_1248_0798	0.740758	0.177006		-0.432925	-2.49813	2.0652
189834_1282_1043	0.740758	0.177006		-0.432925	-2.49813	2.0652
125004_3546_1930	0.740758	0.177006		-0.432925	-2.49813	2.0652
248130_1795_3682	0.740758	0.177006		-0.432925	-2.49813	2.0652
Contig29546	0.740758	0.177006		-0.432925	-2.49813	2.0652
Contig33729	0.740758	0.177006		-0.432925	-2.49813	2.0652
Contig4190	0.740758	0.177006		-0.432925	-2.49813	2.0652
Contig31262	0.740758	0.177006		-0.432925	-2.49813	2.0652
Contig43368	0.740758	0.177006		-0.432925	-2.49813	2.0652
235019_2731_1271	0.740758	0.177006		-0.432925	-2.49813	2.0652
Contig3948	0.740758	0.177006		-0.432925	-2.49813	2.0652
138802_2359_2181	0.740758	0.177006		-0.432925	-2.49813	2.0652
Contig9809	0.740758	0.177006		-0.432925	-2.49813	2.0652
Contig41391	0.740758	0.177006		-0.432925	-2.49813	2.0652
Contig16873	0.740758	0.177006		-0.432925	-2.49813	2.0652
Contig20174	0.740758	0.177006		-0.432925	-2.49813	2.0652
295703_2307_2675	0.740758	0.177006		-0.432925	-2.49813	2.0652
381619_3515_0208	0.740758	0.177006		-0.432925	-2.49813	2.0652
Contig37541	0.740758	0.177006		-0.432925	-2.49813	2.0652
323525_2138_3230	0.740758	0.177006		-0.432925	-2.49813	2.0652
Contig22397	0.740758	0.177006		-0.432925	-2.49813	2.0652
075981_0191_2651	0.740758	0.177006		-0.432925	-2.49813	2.0652
Contig36869	0.740758	0.177006		-0.432925	-2.49813	2.0652
Contig11940	0.740758	0.177006		-0.432925	-2.49813	2.0652
139328_1661_0709	0.740758	0.177006		-0.432925	-2.49813	2.0652
303938_0427_2658	0.740758	0.177006		-0.432925	-2.49813	2.0652
Contig26386	0.740758	0.177006		-0.432925	-2.49813	2.0652
Contig34359	0.740758	0.177006		-0.432925	-2.49813	2.0652
223902_1288_1290	0.740758	0.177006		-0.432925	-2.49813	2.0652
Contig37838	0.740758	0.177006		-0.432925	-2.49813	2.0652
Contig36644	0.740758	0.177006		-0.432925	-2.49813	2.0652
Contig35932	0.740758	0.177006		-0.432925	-2.49813	2.0652
414886_3701_2067	0.740758	0.177006		-0.432925	-2.49813	2.0652
179922_3220_1814	0.740758	0.177006		-0.432925	-2.49813	2.0652
286624_3185_1160	0.740758	0.177006		-0.432925	-2.49813	2.0652
Contig37142	0.740758	0.177006		-0.432925	-2.49813	2.0652
291154_3222_3650	0.740758	0.177006		-0.432925	-2.49813	2.0652
327893_1815_1973	0.740758	0.177006		-0.432925	-2.49813	2.0652
Contig36538	0.740758	0.177006		-0.432925	-2.49813	2.0652
Contig44678	0.740758	0.177006		-0.432925	-2.49813	2.0652
Contig6110	0.740758	0.177006		-0.432925	-2.49813	2.0652
Contig17246	0.740758	0.177006		-0.432925	-2.49813	2.0652
227918_1603_1389	0.740758	0.177006		-0.432925	-2.49813	2.0652
072972_2364_3565	0.740758	0.177006		-0.432925	-2.49813	2.0652
Contig46625	0.740758	0.177006		-0.432925	-2.49813	2.0652
Contig2698	0.740758	0.177006		-0.432925	-2.49813	2.0652
Contig11754	0.740758	0.177006		-0.432925	-2.49813	2.0652
Contig19361	0.740758	0.177006		-0.432925	-2.49813	2.0652
078638_2589_0672	0.740758	0.177006		-0.432925	-2.49813	2.0652
Contig6535	0.740758	0.177006		-0.432925	-2.49813	2.0652
073454_1132_0586	0.740758	0.177006		-0.432925	-2.49813	2.0652
Contig20859	0.740758	0.177006		-0.432925	-2.49813	2.0652
262459_3606_2079	0.740758	0.177006		-0.432925	-2.49813	2.0652
Contig32506	0.740758	0.177006		-0.432925	-2.49813	2.0652
Contig19500	0.740758	0.177006		-0.432925	-2.49813	2.0652
CD84-C1	0.740758	0.177006		-0.432925	-2.49813	2.0652
Contig36307	0.740758	0.177006		-0.432925	-2.49813	2.0652
Contig10645	0.740758	0.177006		-0.432925	-2.49813	2.0652
Contig3927	0.740758	0.177006		-0.432925	-2.49813	2.0652
Contig32277	0.740758	0.177006		-0.432925	-2.49813	2.0652
Contig25435	0.740758	0.177006		-0.432925	-2.49813	2.0652
Contig22183	0.740758	0.177006		-0.432925	-2.49813	2.0652
Contig1298	0.740758	0.177006		-0.432925	-2.49813	2.0652
157638_0684_0523	0.740758	0.177006		-0.432925	-2.49813	2.0652
299201_3380_1567	0.740758	0.177006		-0.432925	-2.49813	2.0652
Contig6150	0.740758	0.177006		-0.432925	-2.49813	2.0652
Contig5699	0.740758	0.177006		-0.432925	-2.49813	2.0652
425309_0786_1942	0.740758	0.177006		-0.432925	-2.49813	2.0652
Contig45625	0.740758	0.177006		-0.432925	-2.49813	2.0652
Contig37083	0.740758	0.177006		-0.432925	-2.49813	2.0652
143632_1043_2686	0.740758	0.177006		-0.432925	-2.49813	2.0652
Contig38424	0.740758	0.177006		-0.432925	-2.49813	2.0652
095596_1707_2041	0.740758	0.177006		-0.432925	-2.49813	2.0652
Contig6084	0.740758	0.177006		-0.432925	-2.49813	2.0652
Contig44866	0.740758	0.177006		-0.432925	-2.49813	2.0652
Contig3055	0.740758	0.177006		-0.432925	-2.49813	2.0652
113337_2924_0064	0.740758	0.177006		-0.432925	-2.49813	2.0652
448155_1737_2887	0.740758	0.177006		-0.432925	-2.49813	2.0652
Contig32503	0.740758	0.177006		-0.432925	-2.49813	2.0652
311000_1041_2993	0.740758	0.177006		-0.432925	-2.49813	2.0652
331966_3751_0504	0.740758	0.177006		-0.432925	-2.49813	2.0652
Contig15518	0.740758	0.177006		-0.432925	-2.49813	2.0652
268446_1471_1356	0.740758	0.177006		-0.432925	-2.49813	2.0652
Contig30034	0.740758	0.177006		-0.432925	-2.49813	2.0652
085899_1221_1796	0.740758	0.177006		-0.432925	-2.49813	2.0652
Contig10640	0.740758	0.177006		-0.432925	-2.49813	2.0652
Contig35526	0.740758	0.177006		-0.432925	-2.49813	2.0652
212140_0440_3214	0.740758	0.177006		-0.432925	-2.49813	2.0652
Contig39667	0.740758	0.177006		-0.432925	-2.49813	2.0652
Contig39146	0.740758	0.177006		-0.432925	-2.49813	2.0652
013299_0816_0517	0.740758	0.177006		-0.432925	-2.49813	2.0652
341661_2837_0241	0.740758	0.177006		-0.432925	-2.49813	2.0652
Contig10341	0.740758	0.177006		-0.432925	-2.49813	2.0652
Contig31408	0.740758	0.177006		-0.432925	-2.49813	2.0652
219416_2891_0211	0.740758	0.177006		-0.432925	-2.49813	2.0652
Contig14551	0.740758	0.177006		-0.432925	-2.49813	2.0652
Contig21894	0.740758	0.177006		-0.432925	-2.49813	2.0652
Contig18638	0.740758	0.177006		-0.432925	-2.49813	2.0652
301908_0500_2365	0.740758	0.177006		-0.432925	-2.49813	2.0652
Contig22260	0.740758	0.177006		-0.432925	-2.49813	2.0652
087517_1180_1768	0.740758	0.177006		-0.432925	-2.49813	2.0652
229480_1319_0861	0.740758	0.177006		-0.432925	-2.49813	2.0652
Contig20816	0.740758	0.177006		-0.432925	-2.49813	2.0652
178929_1506_0365	0.740758	0.177006		-0.432925	-2.49813	2.0652
135326_2302_2150	0.740758	0.177006		-0.432925	-2.49813	2.0652
Contig36785	0.740758	0.177006		-0.432925	-2.49813	2.0652
086478_2636_3412	0.740758	0.177006		-0.432925	-2.49813	2.0652
127857_1515_2775	0.740758	0.177006		-0.432925	-2.49813	2.0652
Contig33233	0.740758	0.177006		-0.432925	-2.49813	2.0652
Contig217	0.740758	0.177006		-0.432925	-2.49813	2.0652
Contig38128	0.740758	0.177006		-0.432925	-2.49813	2.0652
Contig1051	0.740758	0.177006		-0.432925	-2.49813	2.0652
Contig21324	0.740758	0.177006		-0.432925	-2.49813	2.0652
288683_2799_2424	0.740758	0.177006		-0.432925	-2.49813	2.0652
Contig26937	0.740758	0.177006		-0.432925	-2.49813	2.0652
Contig30945	0.740758	0.177006		-0.432925	-2.49813	2.0652
Contig31847	0.740758	0.177006		-0.432925	-2.49813	2.0652
Contig12496	0.740758	0.177006		-0.432925	-2.49813	2.0652
140798_1444_0792	0.740758	0.177006		-0.432925	-2.49813	2.0652
Contig13561	0.740758	0.177006		-0.432925	-2.49813	2.0652
Contig32905	0.740758	0.177006		-0.432925	-2.49813	2.0652
Contig27733	0.740758	0.177006		-0.432925	-2.49813	2.0652
019259_1484_1992	0.740758	0.177006		-0.432925	-2.49813	2.0652
214868_2385_3642	0.740758	0.177006		-0.432925	-2.49813	2.0652
Contig17981	0.740758	0.177006		-0.432925	-2.49813	2.0652
198649_0339_0630	0.740758	0.177006		-0.432925	-2.49813	2.0652
Contig1327	0.740758	0.177006		-0.432925	-2.49813	2.0652
136994_0549_2486	0.740758	0.177006		-0.432925	-2.49813	2.0652
150980_2862_2062	0.740758	0.177006		-0.432925	-2.49813	2.0652
Contig11208	0.740758	0.177006		-0.432925	-2.49813	2.0652
Contig18957	0.740758	0.177006		-0.432925	-2.49813	2.0652
Contig18990	0.740758	0.177006		-0.432925	-2.49813	2.0652
394653_3063_3836	0.740758	0.177006		-0.432925	-2.49813	2.0652
Contig20850	0.740758	0.177006		-0.432925	-2.49813	2.0652
Contig1799	0.740758	0.177006		-0.432925	-2.49813	2.0652
090974_3530_3792	0.740758	0.177006		-0.432925	-2.49813	2.0652
Contig2810	0.740758	0.177006		-0.432925	-2.49813	2.0652
375987_0288_1944	0.740758	0.177006		-0.432925	-2.49813	2.0652
Contig41774	0.740758	0.177006		-0.432925	-2.49813	2.0652
Contig6390	0.740758	0.177006		-0.432925	-2.49813	2.0652
Contig31921	0.740758	0.177006		-0.432925	-2.49813	2.0652
Contig32385	0.740758	0.177006		-0.432925	-2.49813	2.0652
Contig1746	0.740758	0.177006		-0.432925	-2.49813	2.0652
354781_1529_1955	0.740758	0.177006		-0.432925	-2.49813	2.0652
Contig3051	0.740758	0.177006		-0.432925	-2.49813	2.0652
Contig10417	0.740758	0.177006		-0.432925	-2.49813	2.0652
Contig28137	0.740758	0.177006		-0.432925	-2.49813	2.0652
207249_0667_0415	0.740758	0.177006		-0.432925	-2.49813	2.0652
Contig23739	0.740758	0.177006		-0.432925	-2.49813	2.0652
Contig35003	0.740758	0.177006		-0.432925	-2.49813	2.0652
181354_2516_2188	0.740758	0.177006		-0.432925	-2.49813	2.0652
Contig19594	0.740758	0.177006		-0.432925	-2.49813	2.0652
Contig34949	0.740758	0.177006		-0.432925	-2.49813	2.0652
Contig33064	0.740758	0.177006		-0.432925	-2.49813	2.0652
335668_1118_0895	0.740758	0.177006		-0.432925	-2.49813	2.0652
Contig41881	0.740758	0.177006		-0.432925	-2.49813	2.0652
213515_1118_3134	0.740758	0.177006		-0.432925	-2.49813	2.0652
259827_0396_2715	0.740758	0.177006		-0.432925	-2.49813	2.0652
Contig27556	0.740758	0.177006		-0.432925	-2.49813	2.0652
Contig43980	0.740758	0.177006		-0.432925	-2.49813	2.0652
Contig9333	0.740758	0.177006		-0.432925	-2.49813	2.0652
Contig16941	0.740758	0.177006		-0.432925	-2.49813	2.0652
126525_0422_3786	0.740758	0.177006		-0.432925	-2.49813	2.0652
Contig45795	0.740758	0.177006		-0.432925	-2.49813	2.0652
Contig42772	0.740758	0.177006		-0.432925	-2.49813	2.0652
Contig45349	0.740758	0.177006		-0.432925	-2.49813	2.0652
110449_3387_3874	0.740758	0.177006		-0.432925	-2.49813	2.0652
251058_1221_2855	0.740758	0.177006		-0.432925	-2.49813	2.0652
257924_3810_0107	0.740758	0.177006		-0.432925	-2.49813	2.0652
Contig4566	0.740758	0.177006		-0.432925	-2.49813	2.0652
Contig5479	0.740758	0.177006		-0.432925	-2.49813	2.0652
Contig18256	0.740758	0.177006		-0.432925	-2.49813	2.0652
Contig37518	0.740758	0.177006		-0.432925	-2.49813	2.0652
189040_0201_0986	0.740758	0.177006		-0.432925	-2.49813	2.0652
Contig12612	0.740758	0.177006		-0.432925	-2.49813	2.0652
Contig1518	0.740758	0.177006		-0.432925	-2.49813	2.0652
258258_1429_1738	0.740758	0.177006		-0.432925	-2.49813	2.0652
395313_1179_0690	0.740758	0.177006		-0.432925	-2.49813	2.0652
030896_2659_1944	0.740758	0.177006		-0.432925	-2.49813	2.0652
180262_1754_1184	0.740758	0.177006		-0.432925	-2.49813	2.0652
183103_2627_1734	0.740758	0.177006		-0.432925	-2.49813	2.0652
Contig819	0.740758	0.177006		-0.432925	-2.49813	2.0652
Contig38651	0.740758	0.177006		-0.432925	-2.49813	2.0652
338210_1117_3688	0.740758	0.177006		-0.432925	-2.49813	2.0652
Contig43929	0.740758	0.177006		-0.432925	-2.49813	2.0652
269021_3333_3529	0.740758	0.177006		-0.432925	-2.49813	2.0652
152747_0532_2017	0.740758	0.177006		-0.432925	-2.49813	2.0652
277936_0211_2212	0.740758	0.177006		-0.432925	-2.49813	2.0652
371344_3292_3867	0.740758	0.177006		-0.432925	-2.49813	2.0652
307394_3107_0972	0.740758	0.177006		-0.432925	-2.49813	2.0652
136696_3258_2309	0.740758	0.177006		-0.432925	-2.49813	2.0652
409629_3764_1080	0.740758	0.177006		-0.432925	-2.49813	2.0652
Contig38896	0.740758	0.177006		-0.432925	-2.49813	2.0652
Contig32898	0.740758	0.177006		-0.432925	-2.49813	2.0652
295175_2921_2097	0.740758	0.177006		-0.432925	-2.49813	2.0652
316511_0803_3299	0.740758	0.177006		-0.432925	-2.49813	2.0652
297492_1122_3449	0.740758	0.177006		-0.432925	-2.49813	2.0652
Contig44357	0.740758	0.177006		-0.432925	-2.49813	2.0652
Contig5567	0.740758	0.177006		-0.432925	-2.49813	2.0652
376138_0400_3783	0.740758	0.177006		-0.432925	-2.49813	2.0652
Contig17058	0.740758	0.177006		-0.432925	-2.49813	2.0652
080823_3585_3133	0.740758	0.177006		-0.432925	-2.49813	2.0652
Contig42185	0.740758	0.177006		-0.432925	-2.49813	2.0652
Contig7573	0.740758	0.177006		-0.432925	-2.49813	2.0652
140133_3873_2245	0.740758	0.177006		-0.432925	-2.49813	2.0652
Contig32691	0.740758	0.177006		-0.432925	-2.49813	2.0652
172960_2505_0043	0.740758	0.177006		-0.432925	-2.49813	2.0652
Contig26466	0.740758	0.177006		-0.432925	-2.49813	2.0652
Contig1612	0.740758	0.177006		-0.432925	-2.49813	2.0652
Contig12395	0.740758	0.177006		-0.432925	-2.49813	2.0652
Contig31747	0.740758	0.177006		-0.432925	-2.49813	2.0652
Contig43062	0.740758	0.177006		-0.432925	-2.49813	2.0652
Contig29509	0.740758	0.177006		-0.432925	-2.49813	2.0652
419683_1283_0441	0.740758	0.177006		-0.432925	-2.49813	2.0652
412207_0883_4042	0.740758	0.177006		-0.432925	-2.49813	2.0652
Contig46245	0.740758	0.177006		-0.432925	-2.49813	2.0652
Contig18221	0.740758	0.177006		-0.432925	-2.49813	2.0652
314090_0549_1991	0.740758	0.177006		-0.432925	-2.49813	2.0652
112726_2970_0132	0.740758	0.177006		-0.432925	-2.49813	2.0652
223335_1887_2017	0.740758	0.177006		-0.432925	-2.49813	2.0652
Contig18776	0.740758	0.177006		-0.432925	-2.49813	2.0652
308362_1067_1364	0.740758	0.177006		-0.432925	-2.49813	2.0652
Contig31114	0.740758	0.177006		-0.432925	-2.49813	2.0652
Contig9241	0.740758	0.177006		-0.432925	-2.49813	2.0652
037234_0924_0084	0.740758	0.177006		-0.432925	-2.49813	2.0652
Contig14980	0.740758	0.177006		-0.432925	-2.49813	2.0652
Contig3040	0.740758	0.177006		-0.432925	-2.49813	2.0652
313781_0211_2788	0.740758	0.177006		-0.432925	-2.49813	2.0652
Contig13111	0.740758	0.177006		-0.432925	-2.49813	2.0652
294805_0259_2726	0.740758	0.177006		-0.432925	-2.49813	2.0652
Contig11797	0.740758	0.177006		-0.432925	-2.49813	2.0652
Contig2631	0.740758	0.177006		-0.432925	-2.49813	2.0652
Contig13597	0.740758	0.177006		-0.432925	-2.49813	2.0652
216157_3163_3144	0.740758	0.177006		-0.432925	-2.49813	2.0652
087547_0318_0781	0.740758	0.177006		-0.432925	-2.49813	2.0652
076784_3511_0821	0.740758	0.177006		-0.432925	-2.49813	2.0652
048637_3300_3496	0.740758	0.177006		-0.432925	-2.49813	2.0652
216878_4014_0956	0.740758	0.177006		-0.432925	-2.49813	2.0652
Contig18840	0.740758	0.177006		-0.432925	-2.49813	2.0652
149944_3886_0310	0.740758	0.177006		-0.432925	-2.49813	2.0652
134294_3886_2287	0.740758	0.177006		-0.432925	-2.49813	2.0652
Contig38196	0.740758	0.177006		-0.432925	-2.49813	2.0652
019074_1458_1756	0.740758	0.177006		-0.432925	-2.49813	2.0652
Contig39591	0.740758	0.177006		-0.432925	-2.49813	2.0652
302272_3591_0741	0.740758	0.177006		-0.432925	-2.49813	2.0652
Contig8022	0.740758	0.177006		-0.432925	-2.49813	2.0652
340237_1097_2671	0.740758	0.177006		-0.432925	-2.49813	2.0652
392073_0106_0900	0.740758	0.177006		-0.432925	-2.49813	2.0652
368222_0194_1877	0.740758	0.177006		-0.432925	-2.49813	2.0652
CD32-A7	0.740758	0.177006		-0.432925	-2.49813	2.0652
243373_1699_3085	0.740758	0.177006		-0.432925	-2.49813	2.0652
144576_3631_3293	0.740758	0.177006		-0.432925	-2.49813	2.0652
352963_0746_3248	0.740758	0.177006		-0.432925	-2.49813	2.0652
021880_2655_1112	0.740758	0.177006		-0.432925	-2.49813	2.0652
441416_0357_2532	0.740758	0.177006		-0.432925	-2.49813	2.0652
206970_2463_1378	0.740758	0.177006		-0.432925	-2.49813	2.0652
Contig20721	0.740758	0.177006		-0.432925	-2.49813	2.0652
Contig39928	0.740758	0.177006		-0.432925	-2.49813	2.0652
254316_2588_0574	0.740758	0.177006		-0.432925	-2.49813	2.0652
085656_0577_2023	0.740758	0.177006		-0.432925	-2.49813	2.0652
Contig5108	0.740758	0.177006		-0.432925	-2.49813	2.0652
069443_2535_2905	0.740758	0.177006		-0.432925	-2.49813	2.0652
290555_1740_2215	0.740758	0.177006		-0.432925	-2.49813	2.0652
265740_2313_2206	0.740758	0.177006		-0.432925	-2.49813	2.0652
064638_0918_2334	0.740758	0.177006		-0.432925	-2.49813	2.0652
Contig11123	0.740758	0.177006		-0.432925	-2.49813	2.0652
330721_1463_0414	0.740758	0.177006		-0.432925	-2.49813	2.0652
Contig34424	0.740758	0.177006		-0.432925	-2.49813	2.0652
339632_3553_1909	0.740758	0.177006		-0.432925	-2.49813	2.0652
Contig23361	0.740758	0.177006		-0.432925	-2.49813	2.0652
169851_3507_0808	0.740758	0.177006		-0.432925	-2.49813	2.0652
023062_3424_2805	0.740758	0.177006		-0.432925	-2.49813	2.0652
266547_3514_1915	0.740758	0.177006		-0.432925	-2.49813	2.0652
Contig23116	0.740758	0.177006		-0.432925	-2.49813	2.0652
274942_1774_0332	0.740758	0.177006		-0.432925	-2.49813	2.0652
Contig39359	0.740758	0.177006		-0.432925	-2.49813	2.0652
135274_3224_2695	0.740758	0.177006		-0.432925	-2.49813	2.0652
018388_2492_0967	0.740758	0.177006		-0.432925	-2.49813	2.0652
432673_1864_2429	3.70379	0.885031		1.889	-0.176199	2.0652
Contig19919	3.70379	0.885031		1.889	-0.176199	2.0652
Contig2307	3.70379	0.885031		1.889	-0.176199	2.0652
Contig17880	3.70379	0.885031		1.889	-0.176199	2.0652
247431_1280_3196	3.70379	0.885031		1.889	-0.176199	2.0652
077120_1429_0539	3.70379	0.885031		1.889	-0.176199	2.0652
069407_1704_1841	2.96303	0.708025		1.56707	-0.498128	2.0652
312252_1972_0717	2.96303	0.708025		1.56707	-0.498128	2.0652
Contig40927	2.96303	0.708025		1.56707	-0.498128	2.0652
Contig40043	2.96303	0.708025		1.56707	-0.498128	2.0652
253938_2337_1417	2.96303	0.708025		1.56707	-0.498128	2.0652
Contig2696	13.9263	3.36312		3.79974	1.7498	2.04994
334198_0317_2179	11.704	2.8321		3.54893	1.50187	2.04705
Contig6469	5.77791	1.41605		2.53055	0.501872	2.02868
CD38-H6	25.7784	6.37223		4.68809	2.6718	2.01629
Contig6339	4.2964	1.06204		2.10313	0.086835	2.01629
Contig15453	4.2964	1.06204		2.10313	0.086835	2.01629
Contig35376	4.2964	1.06204		2.10313	0.086835	2.01629
Contig3355	3.55564	0.885031		1.83011	-0.176199	2.00631
Contig32801	3.55564	0.885031		1.83011	-0.176199	2.00631
Contig16944	3.55564	0.885031		1.83011	-0.176199	2.00631
Contig34122	3.55564	0.885031		1.83011	-0.176199	2.00631
098571_2508_0171	3.55564	0.885031		1.83011	-0.176199	2.00631
Contig42400	1.18521	4.77917		0.245147	2.25676	-2.01161
Contig7118	1.48152	6.01821		0.567075	2.58934	-2.02226
181087_3359_2194	1.48152	6.01821		0.567075	2.58934	-2.02226
035703_2331_3643	5.18531	21.0637		2.37443	4.39669	-2.02226
339102_0774_0485	0.740758	3.00911		-0.432925	1.58934	-2.02226
Contig42415	0.740758	3.00911		-0.432925	1.58934	-2.02226
Contig46289	0.740758	3.00911		-0.432925	1.58934	-2.02226
007808_3553_3003	1.33336	5.48719		0.415072	2.45607	-2.041
Contig1740	0.296303	1.23904		-1.75485	0.309227	-2.06408
Contig2880	0.296303	1.23904		-1.75485	0.309227	-2.06408
162445_1654_1921	0.296303	1.23904		-1.75485	0.309227	-2.06408
Contig7362	0.592607	2.47809		-0.754853	1.30923	-2.06408
248505_2392_1640	0.296303	1.23904		-1.75485	0.309227	-2.06408
Contig5797	0.296303	1.23904		-1.75485	0.309227	-2.06408
Contig6388	0.296303	1.23904		-1.75485	0.309227	-2.06408
Contig42630	0.296303	1.23904		-1.75485	0.309227	-2.06408
Contig41026	0.296303	1.23904		-1.75485	0.309227	-2.06408
Contig31409	0.296303	1.23904		-1.75485	0.309227	-2.06408
Contig10844	0.296303	1.23904		-1.75485	0.309227	-2.06408
Contig17656	0.296303	1.23904		-1.75485	0.309227	-2.06408
Contig23732	0.296303	1.23904		-1.75485	0.309227	-2.06408
Contig35073	0.296303	1.23904		-1.75485	0.309227	-2.06408
Contig19577	0.296303	1.23904		-1.75485	0.309227	-2.06408
Contig30361	0.592607	2.47809		-0.754853	1.30923	-2.06408
Contig44913	0.296303	1.23904		-1.75485	0.309227	-2.06408
025278_2738_1476	0.296303	1.23904		-1.75485	0.309227	-2.06408
263152_2456_1985	0.296303	1.23904		-1.75485	0.309227	-2.06408
Contig16181	0.592607	2.47809		-0.754853	1.30923	-2.06408
Contig9679	0.592607	2.47809		-0.754853	1.30923	-2.06408
Contig37154	0.296303	1.23904		-1.75485	0.309227	-2.06408
210787_1743_3300	0.296303	1.23904		-1.75485	0.309227	-2.06408
Contig42040	0.296303	1.23904		-1.75485	0.309227	-2.06408
Contig46350	0.296303	1.23904		-1.75485	0.309227	-2.06408
Contig29380	0.296303	1.23904		-1.75485	0.309227	-2.06408
Contig17634	0.296303	1.23904		-1.75485	0.309227	-2.06408
Contig10996	0.296303	1.23904		-1.75485	0.309227	-2.06408
350739_3732_2389	0.592607	2.47809		-0.754853	1.30923	-2.06408
Contig21129	0.296303	1.23904		-1.75485	0.309227	-2.06408
Contig6756	0.296303	1.23904		-1.75485	0.309227	-2.06408
Contig21723	0.296303	1.23904		-1.75485	0.309227	-2.06408
Contig40218	0.296303	1.23904		-1.75485	0.309227	-2.06408
Contig34621	0.296303	1.23904		-1.75485	0.309227	-2.06408
117825_1205_1706	0.296303	1.23904		-1.75485	0.309227	-2.06408
Contig24869	0.296303	1.23904		-1.75485	0.309227	-2.06408
404671_1470_2165	0.296303	1.23904		-1.75485	0.309227	-2.06408
Contig29640	0.296303	1.23904		-1.75485	0.309227	-2.06408
184895_3846_0660	0.296303	1.23904		-1.75485	0.309227	-2.06408
171694_2432_2331	0.296303	1.23904		-1.75485	0.309227	-2.06408
Contig34196	0.296303	1.23904		-1.75485	0.309227	-2.06408
Contig37266	0.592607	2.47809		-0.754853	1.30923	-2.06408
Contig32729	0.296303	1.23904		-1.75485	0.309227	-2.06408
380980_0485_3743	0.296303	1.23904		-1.75485	0.309227	-2.06408
Contig6986	0.592607	2.47809		-0.754853	1.30923	-2.06408
Contig36127	0.296303	1.23904		-1.75485	0.309227	-2.06408
Contig35929	0.296303	1.23904		-1.75485	0.309227	-2.06408
Contig41187	0.296303	1.23904		-1.75485	0.309227	-2.06408
102452_1477_3975	0.296303	1.23904		-1.75485	0.309227	-2.06408
291794_0628_2984	0.296303	1.23904		-1.75485	0.309227	-2.06408
285942_0199_2959	0.296303	1.23904		-1.75485	0.309227	-2.06408
Contig26741	0.296303	1.23904		-1.75485	0.309227	-2.06408
437042_0615_3820	0.296303	1.23904		-1.75485	0.309227	-2.06408
Contig33920	0.296303	1.23904		-1.75485	0.309227	-2.06408
Contig12186	0.296303	1.23904		-1.75485	0.309227	-2.06408
404891_2777_3541	0.296303	1.23904		-1.75485	0.309227	-2.06408
298563_1357_3227	0.296303	1.23904		-1.75485	0.309227	-2.06408
Contig32468	0.296303	1.23904		-1.75485	0.309227	-2.06408
Contig7531	0.296303	1.23904		-1.75485	0.309227	-2.06408
Contig31296	0.296303	1.23904		-1.75485	0.309227	-2.06408
072304_2786_2714	0.296303	1.23904		-1.75485	0.309227	-2.06408
Contig24013	0.296303	1.23904		-1.75485	0.309227	-2.06408
398096_2632_3623	0.296303	1.23904		-1.75485	0.309227	-2.06408
241317_0716_2060	0.296303	1.23904		-1.75485	0.309227	-2.06408
Contig42881	0.296303	1.23904		-1.75485	0.309227	-2.06408
214154_0984_0209	0.296303	1.23904		-1.75485	0.309227	-2.06408
Contig31218	0.296303	1.23904		-1.75485	0.309227	-2.06408
CD30A12	0.296303	1.23904		-1.75485	0.309227	-2.06408
275272_1268_1578	0.296303	1.23904		-1.75485	0.309227	-2.06408
036016_2992_3556	0.296303	1.23904		-1.75485	0.309227	-2.06408
Contig25673	0.592607	2.47809		-0.754853	1.30923	-2.06408
Contig14626	0.296303	1.23904		-1.75485	0.309227	-2.06408
145695_2371_2489	0.296303	1.23904		-1.75485	0.309227	-2.06408
Contig39890	0.296303	1.23904		-1.75485	0.309227	-2.06408
Contig13332	0.296303	1.23904		-1.75485	0.309227	-2.06408
258739_3963_3694	0.296303	1.23904		-1.75485	0.309227	-2.06408
114889_1213_1768	0.296303	1.23904		-1.75485	0.309227	-2.06408
Contig37093	0.296303	1.23904		-1.75485	0.309227	-2.06408
Contig12184	0.296303	1.23904		-1.75485	0.309227	-2.06408
210146_2792_1199	0.296303	1.23904		-1.75485	0.309227	-2.06408
Contig38504	0.296303	1.23904		-1.75485	0.309227	-2.06408
Contig35612	0.592607	2.47809		-0.754853	1.30923	-2.06408
095341_2365_2652	0.296303	1.23904		-1.75485	0.309227	-2.06408
032523_3495_0343	0.296303	1.23904		-1.75485	0.309227	-2.06408
098496_3381_1742	0.296303	1.23904		-1.75485	0.309227	-2.06408
317605_1702_2539	0.296303	1.23904		-1.75485	0.309227	-2.06408
111030_0155_2049	0.296303	1.23904		-1.75485	0.309227	-2.06408
395056_0594_3084	0.296303	1.23904		-1.75485	0.309227	-2.06408
322579_3448_3365	0.296303	1.23904		-1.75485	0.309227	-2.06408
Contig21836	0.296303	1.23904		-1.75485	0.309227	-2.06408
Contig34416	0.296303	1.23904		-1.75485	0.309227	-2.06408
177163_0619_0408	0.296303	1.23904		-1.75485	0.309227	-2.06408
Contig35168	0.296303	1.23904		-1.75485	0.309227	-2.06408
167865_1178_2269	0.296303	1.23904		-1.75485	0.309227	-2.06408
321824_1104_0860	0.296303	1.23904		-1.75485	0.309227	-2.06408
373732_2460_2700	0.296303	1.23904		-1.75485	0.309227	-2.06408
387266_0292_3525	0.296303	1.23904		-1.75485	0.309227	-2.06408
Contig46576	0.296303	1.23904		-1.75485	0.309227	-2.06408
004047_2331_0612	0.296303	1.23904		-1.75485	0.309227	-2.06408
Contig4181	0.296303	1.23904		-1.75485	0.309227	-2.06408
Contig30859	0.296303	1.23904		-1.75485	0.309227	-2.06408
006292_3037_2032	0.296303	1.23904		-1.75485	0.309227	-2.06408
099041_1708_2825	0.296303	1.23904		-1.75485	0.309227	-2.06408
117343_2507_2207	0.296303	1.23904		-1.75485	0.309227	-2.06408
083473_0486_0634	0.296303	1.23904		-1.75485	0.309227	-2.06408
260799_0199_2135	0.296303	1.23904		-1.75485	0.309227	-2.06408
Contig21868	0.592607	2.47809		-0.754853	1.30923	-2.06408
254427_1717_2479	0.296303	1.23904		-1.75485	0.309227	-2.06408
428260_1726_1509	0.296303	1.23904		-1.75485	0.309227	-2.06408
Contig29530	0.592607	2.47809		-0.754853	1.30923	-2.06408
Contig40293	0.296303	1.23904		-1.75485	0.309227	-2.06408
109764_1789_3497	0.296303	1.23904		-1.75485	0.309227	-2.06408
Contig42638	1.77782	7.43426		0.830109	2.89419	-2.06408
Contig25467	0.88891	3.71713		-0.169891	1.89419	-2.06408
193258_2462_3056	3.11118	13.0985		1.63746	3.71133	-2.07386
136990_2158_1523	15.4078	64.9613		3.94559	6.02151	-2.07592
Contig6705	1.33336	5.6642		0.415072	2.50187	-2.0868
330905_0749_2827	3.40749	14.5145		1.76871	3.85942	-2.09072
389274_1319_2929	1.03706	4.42516		0.0525016	2.14573	-2.09323
CD83-A6	1.03706	4.42516		0.0525016	2.14573	-2.09323
004643_2837_2983	2.81488	12.0364		1.49307	3.58934	-2.09626
401535_0554_1120	0.740758	3.18611		-0.432925	1.6718	-2.10472
Contig1381	0.740758	3.18611		-0.432925	1.6718	-2.10472
Contig14100	1.62967	7.08025		0.704578	2.8238	-2.11922
209067_2480_0442	0.444455	1.94707		-1.16989	0.961304	-2.13119
Contig26358	0.444455	1.94707		-1.16989	0.961304	-2.13119
363618_0430_3867	0.444455	1.94707		-1.16989	0.961304	-2.13119
318032_1540_0928	0.444455	1.94707		-1.16989	0.961304	-2.13119
Contig32340	0.444455	1.94707		-1.16989	0.961304	-2.13119
Contig29537	0.444455	1.94707		-1.16989	0.961304	-2.13119
Contig25125	0.444455	1.94707		-1.16989	0.961304	-2.13119
Contig25959	0.444455	1.94707		-1.16989	0.961304	-2.13119
Contig21054	0.444455	1.94707		-1.16989	0.961304	-2.13119
Contig21729	0.444455	1.94707		-1.16989	0.961304	-2.13119
217013_1002_2869	0.444455	1.94707		-1.16989	0.961304	-2.13119
Contig2635	0.444455	1.94707		-1.16989	0.961304	-2.13119
Contig18334	0.444455	1.94707		-1.16989	0.961304	-2.13119
Contig30276	0.444455	1.94707		-1.16989	0.961304	-2.13119
227608_1869_2346	0.444455	1.94707		-1.16989	0.961304	-2.13119
Contig7224	0.444455	1.94707		-1.16989	0.961304	-2.13119
061230_1220_0215	0.444455	1.94707		-1.16989	0.961304	-2.13119
Contig37361	1.03706	4.60216		0.0525016	2.20231	-2.14981
Contig8633	0.592607	2.65509		-0.754853	1.40876	-2.16362
Contig23651	0.592607	2.65509		-0.754853	1.40876	-2.16362
Contig17342	0.592607	2.65509		-0.754853	1.40876	-2.16362
024956_1291_1585	0.592607	2.65509		-0.754853	1.40876	-2.16362
116076_2561_2290	1.48152	6.72624		0.567075	2.7498	-2.18273
376163_3944_2165	0.740758	3.36312		-0.432925	1.7498	-2.18273
Contig6083	0.740758	3.36312		-0.432925	1.7498	-2.18273
Contig22381	0.740758	3.36312		-0.432925	1.7498	-2.18273
Contig38728	0.740758	3.36312		-0.432925	1.7498	-2.18273
Contig17141	1.77782	8.14229		0.830109	3.02543	-2.19533
Contig16729	0.88891	4.07114		-0.169891	2.02543	-2.19533
Contig3406	1.03706	4.77917		0.0525016	2.25676	-2.20426
Contig38538	1.03706	4.77917		0.0525016	2.25676	-2.20426
288693_0927_2113	1.62967	7.61127		0.704578	2.92814	-2.22356
Contig4660	3.85194	18.0546		1.94559	4.1743	-2.22871
Contig5363	0.592607	2.8321		-0.754853	1.50187	-2.25673
Contig36178	0.592607	2.8321		-0.754853	1.50187	-2.25673
Contig41456	0.592607	2.8321		-0.754853	1.50187	-2.25673
135463_3617_2207	0.592607	2.8321		-0.754853	1.50187	-2.25673
201843_0317_1075	0.296303	1.41605		-1.75485	0.501872	-2.25673
406382_0924_3272	0.296303	1.41605		-1.75485	0.501872	-2.25673
Contig38569	0.296303	1.41605		-1.75485	0.501872	-2.25673
Contig38552	0.296303	1.41605		-1.75485	0.501872	-2.25673
Contig45445	0.296303	1.41605		-1.75485	0.501872	-2.25673
Contig30729	0.296303	1.41605		-1.75485	0.501872	-2.25673
Contig18822	0.296303	1.41605		-1.75485	0.501872	-2.25673
Contig36068	0.296303	1.41605		-1.75485	0.501872	-2.25673
Contig34584	0.296303	1.41605		-1.75485	0.501872	-2.25673
Contig17497	0.296303	1.41605		-1.75485	0.501872	-2.25673
199283_3373_0757	0.296303	1.41605		-1.75485	0.501872	-2.25673
141798_3142_2196	0.296303	1.41605		-1.75485	0.501872	-2.25673
Contig38879	0.296303	1.41605		-1.75485	0.501872	-2.25673
197979_3530_0553	0.296303	1.41605		-1.75485	0.501872	-2.25673
Contig45597	0.296303	1.41605		-1.75485	0.501872	-2.25673
Contig12641	0.296303	1.41605		-1.75485	0.501872	-2.25673
213483_3053_1456	0.296303	1.41605		-1.75485	0.501872	-2.25673
288502_1974_1852	0.296303	1.41605		-1.75485	0.501872	-2.25673
Contig25249	0.296303	1.41605		-1.75485	0.501872	-2.25673
Contig33780	0.296303	1.41605		-1.75485	0.501872	-2.25673
Contig44777	0.296303	1.41605		-1.75485	0.501872	-2.25673
Contig4507	0.296303	1.41605		-1.75485	0.501872	-2.25673
Contig4290	0.296303	1.41605		-1.75485	0.501872	-2.25673
398069_2323_2536	0.296303	1.41605		-1.75485	0.501872	-2.25673
235955_3482_1759	0.296303	1.41605		-1.75485	0.501872	-2.25673
Contig44914	0.296303	1.41605		-1.75485	0.501872	-2.25673
Contig43837	0.296303	1.41605		-1.75485	0.501872	-2.25673
Contig30301	0.296303	1.41605		-1.75485	0.501872	-2.25673
Contig13819	0.296303	1.41605		-1.75485	0.501872	-2.25673
Contig29580	0.296303	1.41605		-1.75485	0.501872	-2.25673
Contig15690	0.296303	1.41605		-1.75485	0.501872	-2.25673
280714_1069_1435	0.296303	1.41605		-1.75485	0.501872	-2.25673
Contig12728	0.296303	1.41605		-1.75485	0.501872	-2.25673
Contig39098	0.296303	1.41605		-1.75485	0.501872	-2.25673
Contig24029	0.296303	1.41605		-1.75485	0.501872	-2.25673
Contig19222	0.296303	1.41605		-1.75485	0.501872	-2.25673
122348_1300_1745	0.296303	1.41605		-1.75485	0.501872	-2.25673
Contig42590	0.296303	1.41605		-1.75485	0.501872	-2.25673
044927_1766_3514	0.296303	1.41605		-1.75485	0.501872	-2.25673
Contig40918	0.296303	1.41605		-1.75485	0.501872	-2.25673
302180_2672_1038	0.296303	1.41605		-1.75485	0.501872	-2.25673
242187_0908_2469	0.296303	1.41605		-1.75485	0.501872	-2.25673
Contig35611	0.296303	1.41605		-1.75485	0.501872	-2.25673
Contig21731	0.296303	1.41605		-1.75485	0.501872	-2.25673
Contig10754	0.296303	1.41605		-1.75485	0.501872	-2.25673
Contig22696	0.296303	1.41605		-1.75485	0.501872	-2.25673
161512_2682_3379	0.296303	1.41605		-1.75485	0.501872	-2.25673
Contig1803	0.296303	1.41605		-1.75485	0.501872	-2.25673
Contig43136	0.296303	1.41605		-1.75485	0.501872	-2.25673
Contig42500	0.296303	1.41605		-1.75485	0.501872	-2.25673
Contig24450	0.296303	1.41605		-1.75485	0.501872	-2.25673
Contig46635	0.296303	1.41605		-1.75485	0.501872	-2.25673
Contig34957	0.296303	1.41605		-1.75485	0.501872	-2.25673
045676_0577_0607	0.296303	1.41605		-1.75485	0.501872	-2.25673
228603_2310_1201	0.296303	1.41605		-1.75485	0.501872	-2.25673
341793_0170_1556	0.296303	1.41605		-1.75485	0.501872	-2.25673
Contig28344	0.296303	1.41605		-1.75485	0.501872	-2.25673
192704_0476_2789	0.296303	1.41605		-1.75485	0.501872	-2.25673
020301_0445_2263	0.296303	1.41605		-1.75485	0.501872	-2.25673
149329_3546_0977	0.296303	1.41605		-1.75485	0.501872	-2.25673
Contig13964	0.444455	2.12408		-1.16989	1.08683	-2.25673
231805_0568_2559	0.444455	2.12408		-1.16989	1.08683	-2.25673
222956_3385_2684	0.444455	2.12408		-1.16989	1.08683	-2.25673
143118_1814_1710	0.444455	2.12408		-1.16989	1.08683	-2.25673
Contig14529	0.444455	2.12408		-1.16989	1.08683	-2.25673
Contig1594	0.444455	2.12408		-1.16989	1.08683	-2.25673
Contig8151	0.444455	2.12408		-1.16989	1.08683	-2.25673
Contig35997	0.444455	2.12408		-1.16989	1.08683	-2.25673
Contig35812	0.444455	2.12408		-1.16989	1.08683	-2.25673
Contig37152	0.444455	2.12408		-1.16989	1.08683	-2.25673
429360_1829_1542	0.444455	2.12408		-1.16989	1.08683	-2.25673
171967_1719_1440	0.444455	2.12408		-1.16989	1.08683	-2.25673
186829_0551_1888	0.444455	2.12408		-1.16989	1.08683	-2.25673
Contig34188	0.444455	2.12408		-1.16989	1.08683	-2.25673
Contig30501	0.444455	2.12408		-1.16989	1.08683	-2.25673
Contig13654	0.444455	2.12408		-1.16989	1.08683	-2.25673
CD25-B9	0.444455	2.12408		-1.16989	1.08683	-2.25673
161492_2832_3531	1.62967	7.78828		0.704578	2.9613	-2.25673
Contig22012	0.148152	0.708025		-2.75485	-0.498128	-2.25673
Contig9868	0.148152	0.708025		-2.75485	-0.498128	-2.25673
301158_1361_1944	0.148152	0.708025		-2.75485	-0.498128	-2.25673
015249_3064_3041	0.148152	0.708025		-2.75485	-0.498128	-2.25673
012416_2914_2748	0.148152	0.708025		-2.75485	-0.498128	-2.25673
173948_0443_0608	0.148152	0.708025		-2.75485	-0.498128	-2.25673
Contig39480	0.148152	0.708025		-2.75485	-0.498128	-2.25673
Contig12125	0.148152	0.708025		-2.75485	-0.498128	-2.25673
089143_1037_1497	0.148152	0.708025		-2.75485	-0.498128	-2.25673
Contig30460	0.148152	0.708025		-2.75485	-0.498128	-2.25673
Contig41455	0.148152	0.708025		-2.75485	-0.498128	-2.25673
Contig32356	0.148152	0.708025		-2.75485	-0.498128	-2.25673
Contig42886	0.148152	0.708025		-2.75485	-0.498128	-2.25673
227318_1267_1062	0.148152	0.708025		-2.75485	-0.498128	-2.25673
Contig20563	0.148152	0.708025		-2.75485	-0.498128	-2.25673
Contig6094	0.148152	0.708025		-2.75485	-0.498128	-2.25673
442270_0173_3037	0.148152	0.708025		-2.75485	-0.498128	-2.25673
Contig43709	0.148152	0.708025		-2.75485	-0.498128	-2.25673
gi|105636867|gb|DY475440.1|DY475440	0.148152	0.708025		-2.75485	-0.498128	-2.25673
328066_3401_0934	0.148152	0.708025		-2.75485	-0.498128	-2.25673
Contig45214	0.148152	0.708025		-2.75485	-0.498128	-2.25673
222386_2466_2817	0.148152	0.708025		-2.75485	-0.498128	-2.25673
347500_1068_3888	0.148152	0.708025		-2.75485	-0.498128	-2.25673
Contig20602	0.148152	0.708025		-2.75485	-0.498128	-2.25673
347822_2472_2048	0.148152	0.708025		-2.75485	-0.498128	-2.25673
Contig2144	0.148152	0.708025		-2.75485	-0.498128	-2.25673
162385_1960_2057	0.148152	0.708025		-2.75485	-0.498128	-2.25673
146336_2591_2530	0.148152	0.708025		-2.75485	-0.498128	-2.25673
Contig15728	0.148152	0.708025		-2.75485	-0.498128	-2.25673
398193_2964_3677	0.148152	0.708025		-2.75485	-0.498128	-2.25673
Contig13027	0.148152	0.708025		-2.75485	-0.498128	-2.25673
301311_2439_2793	0.148152	0.708025		-2.75485	-0.498128	-2.25673
044625_1257_0917	0.148152	0.708025		-2.75485	-0.498128	-2.25673
172080_1426_1684	0.148152	0.708025		-2.75485	-0.498128	-2.25673
Contig20946	0.148152	0.708025		-2.75485	-0.498128	-2.25673
177496_0333_2750	0.148152	0.708025		-2.75485	-0.498128	-2.25673
189739_0540_1304	0.148152	0.708025		-2.75485	-0.498128	-2.25673
Contig17144	0.148152	0.708025		-2.75485	-0.498128	-2.25673
Contig39791	0.148152	0.708025		-2.75485	-0.498128	-2.25673
Contig7179	0.148152	0.708025		-2.75485	-0.498128	-2.25673
Contig44986	0.148152	0.708025		-2.75485	-0.498128	-2.25673
179697_0570_3665	0.148152	0.708025		-2.75485	-0.498128	-2.25673
Contig21172	0.148152	0.708025		-2.75485	-0.498128	-2.25673
Contig25022	0.148152	0.708025		-2.75485	-0.498128	-2.25673
Contig19943	0.148152	0.708025		-2.75485	-0.498128	-2.25673
Contig6451	0.148152	0.708025		-2.75485	-0.498128	-2.25673
Contig33084	0.148152	0.708025		-2.75485	-0.498128	-2.25673
173111_3844_2355	0.148152	0.708025		-2.75485	-0.498128	-2.25673
296260_2418_3393	0.148152	0.708025		-2.75485	-0.498128	-2.25673
030821_3105_1895	0.148152	0.708025		-2.75485	-0.498128	-2.25673
Contig42282	0.148152	0.708025		-2.75485	-0.498128	-2.25673
Contig36093	0.148152	0.708025		-2.75485	-0.498128	-2.25673
274554_0529_2021	0.148152	0.708025		-2.75485	-0.498128	-2.25673
326074_0534_2997	0.148152	0.708025		-2.75485	-0.498128	-2.25673
Contig39127	0.148152	0.708025		-2.75485	-0.498128	-2.25673
067663_3176_1519	0.148152	0.708025		-2.75485	-0.498128	-2.25673
274173_2716_1036	0.148152	0.708025		-2.75485	-0.498128	-2.25673
154251_3011_2968	0.148152	0.708025		-2.75485	-0.498128	-2.25673
174855_2595_0635	0.148152	0.708025		-2.75485	-0.498128	-2.25673
Contig34034	0.148152	0.708025		-2.75485	-0.498128	-2.25673
306978_3758_2834	0.148152	0.708025		-2.75485	-0.498128	-2.25673
329106_2816_3356	0.148152	0.708025		-2.75485	-0.498128	-2.25673
Contig11566	0.148152	0.708025		-2.75485	-0.498128	-2.25673
Contig22450	0.148152	0.708025		-2.75485	-0.498128	-2.25673
Contig7976	0.148152	0.708025		-2.75485	-0.498128	-2.25673
Contig10387	0.148152	0.708025		-2.75485	-0.498128	-2.25673
129425_3020_3533	0.148152	0.708025		-2.75485	-0.498128	-2.25673
278108_0390_0979	0.148152	0.708025		-2.75485	-0.498128	-2.25673
Contig35763	0.148152	0.708025		-2.75485	-0.498128	-2.25673
Contig5470	0.148152	0.708025		-2.75485	-0.498128	-2.25673
Contig33689	0.148152	0.708025		-2.75485	-0.498128	-2.25673
Contig24368	0.148152	0.708025		-2.75485	-0.498128	-2.25673
Contig19438	0.148152	0.708025		-2.75485	-0.498128	-2.25673
Contig32762	0.148152	0.708025		-2.75485	-0.498128	-2.25673
Contig37313	0.148152	0.708025		-2.75485	-0.498128	-2.25673
Contig30579	0.148152	0.708025		-2.75485	-0.498128	-2.25673
204294_2621_0686	0.148152	0.708025		-2.75485	-0.498128	-2.25673
Contig43265	0.148152	0.708025		-2.75485	-0.498128	-2.25673
Contig17049	0.148152	0.708025		-2.75485	-0.498128	-2.25673
195531_3010_1941	0.148152	0.708025		-2.75485	-0.498128	-2.25673
358176_2358_2245	0.148152	0.708025		-2.75485	-0.498128	-2.25673
Contig26499	0.148152	0.708025		-2.75485	-0.498128	-2.25673
282038_1131_3419	0.148152	0.708025		-2.75485	-0.498128	-2.25673
312162_3235_2754	0.148152	0.708025		-2.75485	-0.498128	-2.25673
235892_0320_1987	0.148152	0.708025		-2.75485	-0.498128	-2.25673
Contig37588	0.148152	0.708025		-2.75485	-0.498128	-2.25673
Contig37068	0.148152	0.708025		-2.75485	-0.498128	-2.25673
Contig6944	0.148152	0.708025		-2.75485	-0.498128	-2.25673
Contig39400	0.148152	0.708025		-2.75485	-0.498128	-2.25673
Contig27959	0.148152	0.708025		-2.75485	-0.498128	-2.25673
290772_3839_1062	0.148152	0.708025		-2.75485	-0.498128	-2.25673
376850_0384_3578	0.148152	0.708025		-2.75485	-0.498128	-2.25673
Contig17298	0.148152	0.708025		-2.75485	-0.498128	-2.25673
140678_1479_0519	0.148152	0.708025		-2.75485	-0.498128	-2.25673
217711_3255_2452	0.148152	0.708025		-2.75485	-0.498128	-2.25673
401765_3510_0684	0.148152	0.708025		-2.75485	-0.498128	-2.25673
274093_1723_3823	0.148152	0.708025		-2.75485	-0.498128	-2.25673
Contig34155	0.148152	0.708025		-2.75485	-0.498128	-2.25673
407510_3662_3713	0.148152	0.708025		-2.75485	-0.498128	-2.25673
Contig24558	0.148152	0.708025		-2.75485	-0.498128	-2.25673
Contig17277	0.148152	0.708025		-2.75485	-0.498128	-2.25673
156948_1633_0288	0.148152	0.708025		-2.75485	-0.498128	-2.25673
Contig28312	0.148152	0.708025		-2.75485	-0.498128	-2.25673
402541_0715_3465	0.148152	0.708025		-2.75485	-0.498128	-2.25673
298658_2563_2703	0.148152	0.708025		-2.75485	-0.498128	-2.25673
100523_1842_1821	0.148152	0.708025		-2.75485	-0.498128	-2.25673
Contig30691	0.148152	0.708025		-2.75485	-0.498128	-2.25673
Contig19680	0.148152	0.708025		-2.75485	-0.498128	-2.25673
Contig46006	0.148152	0.708025		-2.75485	-0.498128	-2.25673
Contig33794	0.148152	0.708025		-2.75485	-0.498128	-2.25673
Contig35456	0.148152	0.708025		-2.75485	-0.498128	-2.25673
363289_3080_1107	0.148152	0.708025		-2.75485	-0.498128	-2.25673
Contig20985	0.148152	0.708025		-2.75485	-0.498128	-2.25673
011748_0432_0655	0.148152	0.708025		-2.75485	-0.498128	-2.25673
Contig14861	0.148152	0.708025		-2.75485	-0.498128	-2.25673
Contig8805	0.148152	0.708025		-2.75485	-0.498128	-2.25673
Contig13977	0.148152	0.708025		-2.75485	-0.498128	-2.25673
098232_0713_0836	0.148152	0.708025		-2.75485	-0.498128	-2.25673
401825_2655_3194	0.148152	0.708025		-2.75485	-0.498128	-2.25673
061444_3266_1578	0.148152	0.708025		-2.75485	-0.498128	-2.25673
Contig14713	0.148152	0.708025		-2.75485	-0.498128	-2.25673
209424_2227_1142	0.148152	0.708025		-2.75485	-0.498128	-2.25673
276533_0936_2226	0.148152	0.708025		-2.75485	-0.498128	-2.25673
Contig12818	0.148152	0.708025		-2.75485	-0.498128	-2.25673
284378_1015_3321	0.148152	0.708025		-2.75485	-0.498128	-2.25673
Contig38748	0.148152	0.708025		-2.75485	-0.498128	-2.25673
118028_1247_1459	0.148152	0.708025		-2.75485	-0.498128	-2.25673
006094_2834_3773	0.148152	0.708025		-2.75485	-0.498128	-2.25673
Contig34171	0.148152	0.708025		-2.75485	-0.498128	-2.25673
Contig45305	0.148152	0.708025		-2.75485	-0.498128	-2.25673
233498_1548_1750	0.148152	0.708025		-2.75485	-0.498128	-2.25673
Contig7589	0.148152	0.708025		-2.75485	-0.498128	-2.25673
078612_0880_1156	0.148152	0.708025		-2.75485	-0.498128	-2.25673
Contig38916	0.148152	0.708025		-2.75485	-0.498128	-2.25673
Contig44590	0.148152	0.708025		-2.75485	-0.498128	-2.25673
060354_3713_1018	0.148152	0.708025		-2.75485	-0.498128	-2.25673
Contig33414	0.148152	0.708025		-2.75485	-0.498128	-2.25673
Contig5130	0.148152	0.708025		-2.75485	-0.498128	-2.25673
Contig29197	0.148152	0.708025		-2.75485	-0.498128	-2.25673
392815_2564_0135	0.148152	0.708025		-2.75485	-0.498128	-2.25673
068226_1197_1210	0.148152	0.708025		-2.75485	-0.498128	-2.25673
Contig33835	0.148152	0.708025		-2.75485	-0.498128	-2.25673
Contig39069	0.148152	0.708025		-2.75485	-0.498128	-2.25673
355531_0210_0715	0.148152	0.708025		-2.75485	-0.498128	-2.25673
Contig9692	0.148152	0.708025		-2.75485	-0.498128	-2.25673
Contig22064	0.148152	0.708025		-2.75485	-0.498128	-2.25673
Contig21494	0.148152	0.708025		-2.75485	-0.498128	-2.25673
Contig2192	0.148152	0.708025		-2.75485	-0.498128	-2.25673
Contig24638	0.148152	0.708025		-2.75485	-0.498128	-2.25673
Contig23643	0.148152	0.708025		-2.75485	-0.498128	-2.25673
081865_2608_2703	0.148152	0.708025		-2.75485	-0.498128	-2.25673
CD111-D10	0.148152	0.708025		-2.75485	-0.498128	-2.25673
295383_3415_0950	0.148152	0.708025		-2.75485	-0.498128	-2.25673
Contig6917	0.148152	0.708025		-2.75485	-0.498128	-2.25673
307794_2992_0727	0.148152	0.708025		-2.75485	-0.498128	-2.25673
081158_2537_0631	0.148152	0.708025		-2.75485	-0.498128	-2.25673
Contig41352	0.148152	0.708025		-2.75485	-0.498128	-2.25673
Contig32542	0.148152	0.708025		-2.75485	-0.498128	-2.25673
Contig31740	0.148152	0.708025		-2.75485	-0.498128	-2.25673
Contig36197	0.148152	0.708025		-2.75485	-0.498128	-2.25673
Contig1971	0.148152	0.708025		-2.75485	-0.498128	-2.25673
370058_3827_2679	0.148152	0.708025		-2.75485	-0.498128	-2.25673
367297_3605_3432	0.148152	0.708025		-2.75485	-0.498128	-2.25673
Contig23806	0.148152	0.708025		-2.75485	-0.498128	-2.25673
162091_2967_0960	0.148152	0.708025		-2.75485	-0.498128	-2.25673
256861_0928_3638	0.148152	0.708025		-2.75485	-0.498128	-2.25673
383797_2545_3562	0.148152	0.708025		-2.75485	-0.498128	-2.25673
Contig21492	0.148152	0.708025		-2.75485	-0.498128	-2.25673
377318_2339_3943	0.148152	0.708025		-2.75485	-0.498128	-2.25673
Contig32483	0.148152	0.708025		-2.75485	-0.498128	-2.25673
395489_1954_0445	0.148152	0.708025		-2.75485	-0.498128	-2.25673
Contig1365	0.148152	0.708025		-2.75485	-0.498128	-2.25673
Contig32676	0.148152	0.708025		-2.75485	-0.498128	-2.25673
106015_2433_2889	0.148152	0.708025		-2.75485	-0.498128	-2.25673
238453_0450_3693	0.148152	0.708025		-2.75485	-0.498128	-2.25673
282629_2518_0822	0.148152	0.708025		-2.75485	-0.498128	-2.25673
Contig38510	0.148152	0.708025		-2.75485	-0.498128	-2.25673
Contig37782	0.148152	0.708025		-2.75485	-0.498128	-2.25673
Contig37950	0.148152	0.708025		-2.75485	-0.498128	-2.25673
Contig18054	0.148152	0.708025		-2.75485	-0.498128	-2.25673
Contig17801	0.148152	0.708025		-2.75485	-0.498128	-2.25673
Contig24164	0.148152	0.708025		-2.75485	-0.498128	-2.25673
350667_3376_1383	0.148152	0.708025		-2.75485	-0.498128	-2.25673
Contig35965	0.148152	0.708025		-2.75485	-0.498128	-2.25673
Contig15805	0.148152	0.708025		-2.75485	-0.498128	-2.25673
013321_1710_0232	0.148152	0.708025		-2.75485	-0.498128	-2.25673
Contig41826	0.148152	0.708025		-2.75485	-0.498128	-2.25673
Contig20715	0.148152	0.708025		-2.75485	-0.498128	-2.25673
Contig1657	0.148152	0.708025		-2.75485	-0.498128	-2.25673
192501_0294_2468	0.148152	0.708025		-2.75485	-0.498128	-2.25673
188854_1384_2501	0.148152	0.708025		-2.75485	-0.498128	-2.25673
Contig10785	0.148152	0.708025		-2.75485	-0.498128	-2.25673
Contig24281	0.148152	0.708025		-2.75485	-0.498128	-2.25673
422630_3676_3941	0.148152	0.708025		-2.75485	-0.498128	-2.25673
Contig15382	0.148152	0.708025		-2.75485	-0.498128	-2.25673
240535_1333_2454	0.148152	0.708025		-2.75485	-0.498128	-2.25673
411294_3020_3573	0.148152	0.708025		-2.75485	-0.498128	-2.25673
Contig38928	0.148152	0.708025		-2.75485	-0.498128	-2.25673
217822_0690_2752	0.148152	0.708025		-2.75485	-0.498128	-2.25673
Contig4322	0.148152	0.708025		-2.75485	-0.498128	-2.25673
246153_3468_3978	0.148152	0.708025		-2.75485	-0.498128	-2.25673
271758_0779_4042	0.148152	0.708025		-2.75485	-0.498128	-2.25673
Contig6835	0.148152	0.708025		-2.75485	-0.498128	-2.25673
Contig1880	0.148152	0.708025		-2.75485	-0.498128	-2.25673
Contig15739	0.148152	0.708025		-2.75485	-0.498128	-2.25673
Contig17604	0.148152	0.708025		-2.75485	-0.498128	-2.25673
185242_3564_1198	0.148152	0.708025		-2.75485	-0.498128	-2.25673
Contig35184	0.148152	0.708025		-2.75485	-0.498128	-2.25673
Contig38463	0.148152	0.708025		-2.75485	-0.498128	-2.25673
227972_0886_2192	0.148152	0.708025		-2.75485	-0.498128	-2.25673
244679_3010_0656	0.148152	0.708025		-2.75485	-0.498128	-2.25673
315854_3905_2306	0.148152	0.708025		-2.75485	-0.498128	-2.25673
230546_0588_2391	0.148152	0.708025		-2.75485	-0.498128	-2.25673
198278_0540_3395	0.148152	0.708025		-2.75485	-0.498128	-2.25673
296647_0804_3670	0.148152	0.708025		-2.75485	-0.498128	-2.25673
278278_1375_2333	0.148152	0.708025		-2.75485	-0.498128	-2.25673
Contig18055	0.148152	0.708025		-2.75485	-0.498128	-2.25673
Contig38143	0.148152	0.708025		-2.75485	-0.498128	-2.25673
Contig40570	0.148152	0.708025		-2.75485	-0.498128	-2.25673
Contig16656	0.148152	0.708025		-2.75485	-0.498128	-2.25673
Contig30097	0.148152	0.708025		-2.75485	-0.498128	-2.25673
Contig22285	0.148152	0.708025		-2.75485	-0.498128	-2.25673
Contig17009	0.148152	0.708025		-2.75485	-0.498128	-2.25673
CD14-D11	0.148152	0.708025		-2.75485	-0.498128	-2.25673
306906_2722_3356	0.148152	0.708025		-2.75485	-0.498128	-2.25673
Contig10444	0.148152	0.708025		-2.75485	-0.498128	-2.25673
199397_3239_0173	0.148152	0.708025		-2.75485	-0.498128	-2.25673
308776_0608_0209	0.148152	0.708025		-2.75485	-0.498128	-2.25673
Contig9411	0.148152	0.708025		-2.75485	-0.498128	-2.25673
Contig6863	0.148152	0.708025		-2.75485	-0.498128	-2.25673
233417_2811_0328	0.148152	0.708025		-2.75485	-0.498128	-2.25673
201357_1256_2145	0.148152	0.708025		-2.75485	-0.498128	-2.25673
Contig30764	0.148152	0.708025		-2.75485	-0.498128	-2.25673
Contig17834	0.148152	0.708025		-2.75485	-0.498128	-2.25673
129627_1464_0087	0.148152	0.708025		-2.75485	-0.498128	-2.25673
017536_2515_1916	0.148152	0.708025		-2.75485	-0.498128	-2.25673
063383_1063_2515	0.148152	0.708025		-2.75485	-0.498128	-2.25673
462677_1121_3937	0.148152	0.708025		-2.75485	-0.498128	-2.25673
238068_1259_2671	0.148152	0.708025		-2.75485	-0.498128	-2.25673
367393_2268_1152	0.148152	0.708025		-2.75485	-0.498128	-2.25673
Contig12041	0.148152	0.708025		-2.75485	-0.498128	-2.25673
279655_0556_2343	0.148152	0.708025		-2.75485	-0.498128	-2.25673
Contig21127	0.148152	0.708025		-2.75485	-0.498128	-2.25673
Contig21523	0.148152	0.708025		-2.75485	-0.498128	-2.25673
131158_1677_2348	0.148152	0.708025		-2.75485	-0.498128	-2.25673
Contig38596	0.148152	0.708025		-2.75485	-0.498128	-2.25673
Contig34216	0.148152	0.708025		-2.75485	-0.498128	-2.25673
145155_1003_0483	0.148152	0.708025		-2.75485	-0.498128	-2.25673
Contig18163	0.148152	0.708025		-2.75485	-0.498128	-2.25673
314197_1020_2097	0.148152	0.708025		-2.75485	-0.498128	-2.25673
109377_1480_2792	0.148152	0.708025		-2.75485	-0.498128	-2.25673
325532_4049_2719	0.148152	0.708025		-2.75485	-0.498128	-2.25673
065306_3767_0955	0.148152	0.708025		-2.75485	-0.498128	-2.25673
282253_1655_1111	0.148152	0.708025		-2.75485	-0.498128	-2.25673
Contig14016	0.148152	0.708025		-2.75485	-0.498128	-2.25673
Contig13909	0.148152	0.708025		-2.75485	-0.498128	-2.25673
355699_2859_4006	0.148152	0.708025		-2.75485	-0.498128	-2.25673
Contig18018	0.148152	0.708025		-2.75485	-0.498128	-2.25673
233145_0850_0235	0.148152	0.708025		-2.75485	-0.498128	-2.25673
Contig4217	0.148152	0.708025		-2.75485	-0.498128	-2.25673
[truncated: 975 more rows]
