# Supplementary material for: Large-scale transcriptome analysis in chickpea (Cicer arietinum L.), an orphan legume crop of the semi-arid tropics of Asia and Africa
Source: Plant Biotechnol J. 2011 Oct;9(8):922–31. doi: 10.1111/j.1467-7652.2011.00625.x (PMC3437486; doi:10.1111/j.1467-7652.2011.00625.x)
Supplement: Supplementary file 5 [file pbi0009-0922-SD5.xls]

## Sheet: Sheet1
BinCode	Bin Name	Chickpea TUS ID	Description	value
1.1.1.1	PS.lightreaction.photosystem II.LHC-II	Contig44391	moderately similar to ( 438)AT3G61470| Symbols: LHCA2 | LHCA2 (Photosystem I light harvesting complex gene 2); chlorophyll binding | chr3:22756711-22758007 FORWARDmoderately similar to ( 455)CB12_PETHY no original description	-2.58
1.1.1.2	PS.lightreaction.photosystem II.PSII polypeptide subunits	Contig35330	weakly similar to ( 183)AT1G03600| Symbols: | photosystem II family protein | chr1:898915-899439 FORWARD no original description	-3.06
1.1.1.2	PS.lightreaction.photosystem II.PSII polypeptide subunits	Contig31399	weakly similar to ( 130)ATCG00710| Symbols: PSBH | Encodes a 8 kD phosphoprotein that is a component of the photosystem II oxygen evolving core. Its exact molecular function has not been determined but it may play a role in mediating electron transfer between the secondary quinone acceptors, QA and QB, associated with the acceptor side of PSII. | chrC:74485-74706 FORWARDweakly similar to ( 137)PS…	-2.84
1.1.3	PS.lightreaction.cytochrome b6/f	Contig41251	moderately similar to ( 411)ATCG00720| Symbols: PETB | Encodes the cytochrome b(6) subunit of the cytochrome b6f complex. | chrC:74841-76292 FORWARDmoderately similar to ( 411)CYB6_TOBAC no original description	-2.49
1.1.5.2	PS.lightreaction.other electron carrier (ox/red).ferredoxin	Contig6110	weakly similar to ( 177)AT1G60950| Symbols: ATFD2, FED A | FED A (FERREDOXIN 2); 2 iron, 2 sulfur cluster binding / electron carrier/ iron-sulfur cluster binding | chr1:22448230-22448676 FORWARDweakly similar to ( 182)FER_CAPAN no original description	2.07
1.1.5.2	PS.lightreaction.other electron carrier (ox/red).ferredoxin	Contig17058	moderately similar to ( 210)AT4G32590| Symbols: | ferredoxin-related | chr4:15721423-15722787 FORWARD no original description	2.07
1.1.5.2	PS.lightreaction.other electron carrier (ox/red).ferredoxin	Contig31913	weakly similar to ( 151)AT1G60950| Symbols: ATFD2, FED A | FED A (FERREDOXIN 2); 2 iron, 2 sulfur cluster binding / electron carrier/ iron-sulfur cluster binding | chr1:22448230-22448676 FORWARDweakly similar to ( 196)FER1_PEA no original description	-1.25
1.1.6	PS.lightreaction.NADH DH	003437_3858_2492	very weakly similar to (81.3)NU4C_LOTJA length=296 uaccno=FFD849A02JO1D6	2.97
1.1.6	PS.lightreaction.NADH DH	081951_1396_1745	very weakly similar to (97.4)ATCG01050| Symbols: NDHD | Represents a plastid-encoded subunit of a NAD(P)H dehydrogenase complex. Its mRNA is edited at four positions. Translation data is not available for this gene. | chrC:115665-117185 REVERSEvery weakly similar to ( 100)NU4C_TOBAC length=285 uaccno=FFD849A01DOVOJ	3.99
1.1.6	PS.lightreaction.NADH DH	347092_2377_0736	weakly similar to ( 103)ATCG00430| Symbols: PSBG | Encodes a protein which was originally thought to be part of photosystem II but its wheat homolog was later shown to encode for subunit K of NADH dehydrogenase. | chrC:49257-49934 REVERSEweakly similar to ( 103)NDHK_TOBAC length=183 uaccno=FFD849A02F2ZCI	2.91
1.1.40	PS.lightreaction.cyclic electron flow-chlororespiration	Contig22532	highly similar to ( 632)ATMG01320| Symbols: NAD2.2, NAD2, NAD2B | encodes subunit of mitochondrial NAD(P)H dehydrogenase that is trans-spliced from two precursors, NAD2A and NAD2B. | chrM:327890-333105 REVERSEhighly similar to ( 677)NU2M_OENBE no original description	2.91
1.1.40	PS.lightreaction.cyclic electron flow-chlororespiration	Contig10139	weakly similar to ( 125)ATCG01010| Symbols: NDHF | Chloroplast encoded NADH dehydrogenase unit. | chrC:110398-112638 REVERSEweakly similar to ( 182)NU5C_VICFA no original description	-3.43
1.1.40	PS.lightreaction.cyclic electron flow-chlororespiration	Contig16181	moderately similar to ( 372)ATCG01110| Symbols: NDHH | Encodes the 49KDa plastid NAD(P)H dehydrogenase subunit H protein. Its transcription is regulated by an ndhF-specific plastid sigma factor, SIG4. | chrC:122011-123192 REVERSEmoderately similar to ( 405)NDHH_LOTJA no original description	-2.06
1.2.2	PS.photorespiration.glycolate oxydase	Contig34155	weakly similar to ( 169)AT3G14420| Symbols: | (S)-2-hydroxy-acid oxidase, peroxisomal, putative / glycolate oxidase, putative / short chain alpha-hydroxy acid oxidase, putative | chr3:4821906-4823906 FORWARDweakly similar to ( 168)GOX_SPIOL no original description	-2.26
1.2.5	PS.photorespiration.serine hydroxymethyltransferase	Contig32730	weakly similar to ( 196)AT4G32520| Symbols: SHM3 | SHM3 (SERINE HYDROXYMETHYLTRANSFERASE 3) | chr4:15689648-15692340 REVERSEweakly similar to ( 132)GLYM_PEA no original description	-3.26
2.1.1.1	major CHO metabolism.synthesis.sucrose.SPS	094945_1454_3235	weakly similar to ( 127)AT5G20280| Symbols: ATSPS1F | ATSPS1F (SUCROSE PHOSPHATE SYNTHASE 1F); sucrose-phosphate synthase/ transferase, transferring glycosyl groups | chr5:6844996-6849999 REVERSEweakly similar to ( 150)SPS_VICFA length=241 uaccno=FFD849A01DTZ41	-3.58
2.1.1.2	major CHO metabolism.synthesis.sucrose.SPP	Contig5625	weakly similar to ( 131)AT2G35840| Symbols: | sucrose-phosphatase 1 (SPP1) | chr2:15061031-15062855 FORWARD no original description	-2.43
2.1.1.3	major CHO metabolism.synthesis.sucrose.FBPase	Contig19391	moderately similar to ( 439)AT1G43670| Symbols: | fructose-1,6-bisphosphatase, putative / D-fructose-1,6-bisphosphate 1-phosphohydrolase, putative / FBPase, putative | chr1:16470624-16472787 FORWARDmoderately similar to ( 458)F16P2_SPIOL no original description	3.2
2.1.2.2	major CHO metabolism.synthesis.starch.starch synthase	Contig36869	moderately similar to ( 355)AT3G01180| Symbols: ATSS2 | ATSS2 (STARCH SYNTHASE 2); transferase, transferring glycosyl groups | chr3:62463-65685 REVERSEmoderately similar to ( 361)SSY2_SOLTU no original description	2.07
2.2.1.1	major CHO metabolism.degradation.sucrose.fructokinase	Contig27478	weakly similar to ( 170)AT1G69200| Symbols: | kinase | chr1:26019681-26022028 FORWARD no original description	-2.58
2.2.1.3.1	major CHO metabolism.degradation.sucrose.invertases.neutral	Contig28539	weakly similar to ( 190)AT5G22510| Symbols: | beta-fructofuranosidase, putative / invertase, putative / saccharase, putative / beta-fructosidase, putative | chr5:7474977-7477482 REVERSE no original description	2.2
2.2.1.3.2	major CHO metabolism.degradation.sucrose.invertases.cell wall	243917_0729_1643	very weakly similar to (85.9)AT1G55120| Symbols: ATCWINV3, ATFRUCT5 | ATFRUCT5 (BETA-FRUCTOFURANOSIDASE 5) | chr1:20570650-20572832 FORWARDvery weakly similar to (80.9)INVA_MAIZE length=247 uaccno=FFD849A01B2BJX	-3.06
2.2.1.3.2	major CHO metabolism.degradation.sucrose.invertases.cell wall	Contig9624	weakly similar to ( 138)AT1G12240| Symbols: ATBETAFRUCT4, VAC-INV | ATBETAFRUCT4/VAC-INV (VACUOLAR INVERTASE); beta-fructofuranosidase/ hydrolase, hydrolyzing O-glycosyl compounds | chr1:4153697-4157455 FORWARDweakly similar to ( 152)INVA_PHAAU no original description	2.55
2.2.1.3.3	major CHO metabolism.degradation.sucrose.invertases.vacuolar	Contig9624	weakly similar to ( 138)AT1G12240| Symbols: ATBETAFRUCT4, VAC-INV | ATBETAFRUCT4/VAC-INV (VACUOLAR INVERTASE); beta-fructofuranosidase/ hydrolase, hydrolyzing O-glycosyl compounds | chr1:4153697-4157455 FORWARDweakly similar to ( 152)INVA_PHAAU no original description	2.55
2.2.2.1	major CHO metabolism.degradation.starch.starch cleavage	Contig16815	weakly similar to ( 179)AT4G25000| Symbols: ATAMY1, AMY1 | AMY1/ATAMY1 (ALPHA-AMYLASE-LIKE); alpha-amylase | chr4:12852119-12853835 REVERSEweakly similar to ( 177)AMY3D_ORYSA no original description	2.07
2.2.2.1	major CHO metabolism.degradation.starch.starch cleavage	Contig12623	very weakly similar to ( 100)AT4G25000| Symbols: ATAMY1, AMY1 | AMY1/ATAMY1 (ALPHA-AMYLASE-LIKE); alpha-amylase | chr4:12852119-12853835 REVERSEweakly similar to ( 105)AMY3C_ORYSA no original description	-2.5
2.2.2.3	major CHO metabolism.degradation.starch.glucan water dikinase	Contig29640	highly similar to ( 542)AT1G10760| Symbols: SOP1, SOP, GWD1, GWD, SEX1 | SEX1 (STARCH EXCESS 1) | chr1:3581211-3590044 REVERSEhighly similar to ( 550)GWD1_SOLTU no original description	-2.06
2.2.2.6	major CHO metabolism.degradation.starch.transporter	Contig6650	very weakly similar to (93.2)AT5G17523| Symbols: | Similar to Maltose excess protein 1 | chr5:5776246-5777233 REVERSEvery weakly similar to (95.5)MEX1_ORYSA no original description	2.07
3.1.2.2	minor CHO metabolism.raffinose family.raffinose synthases.putative	Contig44020	weakly similar to ( 184)AT1G55740| Symbols: ATSIP1 | ATSIP1 (ARABIDOPSIS THALIANA SEED IMBIBITION 1); hydrolase, hydrolyzing O-glycosyl compounds | chr1:20839173-20842373 REVERSE no original description	2.25
3.1.2.2	minor CHO metabolism.raffinose family.raffinose synthases.putative	Contig28206	moderately similar to ( 387)AT5G20250| Symbols: DIN10 | DIN10 (DARK INDUCIBLE 10); hydrolase, hydrolyzing O-glycosyl compounds | chr5:6834209-6836637 FORWARDweakly similar to ( 178)STSYN_PEA no original description	2.74
3.2.2	minor CHO metabolism.trehalose.TPP	Contig34529	weakly similar to ( 171)AT4G12430| Symbols: | trehalose-6-phosphate phosphatase, putative | chr4:7365477-7367343 REVERSE no original description	-2.58
3.2.2	minor CHO metabolism.trehalose.TPP	064638_0918_2334	weakly similar to ( 117)AT4G12430| Symbols: | trehalose-6-phosphate phosphatase, putative | chr4:7365477-7367343 REVERSE length=253 uaccno=FFD849A01CIXE4	2.07
3.2.3	minor CHO metabolism.trehalose.potential TPS/TPP	Contig38928	weakly similar to ( 198)AT1G23870| Symbols: TPS9, ATTPS9 | ATTPS9 (Arabidopsis thaliana trehalose-phosphatase/synthase 9); transferase, transferring glycosyl groups / trehalose-phosphatase | chr1:8432684-8435495 FORWARD no original description	-2.26
3.2.3	minor CHO metabolism.trehalose.potential TPS/TPP	149329_3546_0977	weakly similar to ( 152)AT1G60140| Symbols: TPS10, ATTPS10 | ATTPS10 (TREHALOSE PHOSPHATE SYNTHASE); transferase, transferring glycosyl groups / trehalose-phosphatase | chr1:22180911-22183738 REVERSE length=240 uaccno=FFD849A02IXL5F	-2.26
3.4.3	minor CHO metabolism.myo-inositol.InsP Synthases	Contig1538	very weakly similar to (85.1)AT2G22240| Symbols: | inositol-3-phosphate synthase isozyme 2 / myo-inositol-1-phosphate synthase 2 / MI-1-P synthase 2 / IPS 2 | chr2:9458981-9460455 REVERSEvery weakly similar to (85.1)INO1_WHEAT no original description	-3.26
3.4.3	minor CHO metabolism.myo-inositol.InsP Synthases	Contig10915	moderately similar to ( 425)AT2G22240| Symbols: | inositol-3-phosphate synthase isozyme 2 / myo-inositol-1-phosphate synthase 2 / MI-1-P synthase 2 / IPS 2 | chr2:9458981-9460455 REVERSEmoderately similar to ( 431)INO1_TOBAC no original description	2.07
3.5	minor CHO metabolism.others	Contig16873	moderately similar to ( 204)AT5G53850| Symbols: | haloacid dehalogenase-like hydrolase family protein | chr5:21878843-21882043 REVERSE no original description	2.07
3.6	minor CHO metabolism.callose	Contig8151	weakly similar to ( 106)AT3G14780| Symbols: | similar to ATGSL04 (GLUCAN SYNTHASE-LIKE 4), 1,3-beta-glucan synthase/ transferase, transferring glycosyl groups [Arabidopsis thaliana] (TAIR:AT3G14570.1); similar to hypothetical protein [Vitis vinifera] (GB:CAN81673.1) | chr3:4961904-4963472 REVERSE no original description	-2.26
3.8.1	minor CHO metabolism.galactose.galactokinases	391488_1099_3689	weakly similar to ( 148)AT3G42850| Symbols: | galactokinase, putative | chr3:14951102-14956279 REVERSE length=230 uaccno=FFD849A01CYUIJ	2.07
3.8.2	minor CHO metabolism.galactose.alpha-galactosidases	Contig32578	highly similar to ( 630)AT5G08380| Symbols: ATAGAL1 | ATAGAL1 (ARABIDOPSIS THALIANA ALPHA-GALACTOSIDASE 1); alpha-galactosidase | chr5:2694852-2697617 REVERSEmoderately similar to ( 483)AGAL_ORYSA no original description	-3.58
4.5	glycolysis.pyrophosphate-fructose-6-P phosphotransferase	Contig32905	moderately similar to ( 381)AT1G20950| Symbols: | pyrophosphate--fructose-6-phosphate 1-phosphotransferase-related / pyrophosphate-dependent 6-phosphofructose-1-kinase-related | chr1:7297456-7301325 REVERSEmoderately similar to ( 409)PFPA_RICCO no original description	2.07
4.12	glycolysis.enolase	Contig21324	moderately similar to ( 329)AT2G36530| Symbols: LOS2 | LOS2 (Low expression of osmotically responsive genes 1); phosphopyruvate hydratase | chr2:15328160-15330865 REVERSEmoderately similar to ( 344)ENO1_MAIZE no original description	2.07
4.13	glycolysis.PK	Contig9815	moderately similar to ( 253)AT3G52990| Symbols: | pyruvate kinase, putative | chr3:19660314-19663215 FORWARDweakly similar to ( 130)KPYC_SOYBN no original description	-2.58
4.13	glycolysis.PK	Contig338	weakly similar to ( 199)AT5G63680| Symbols: | pyruvate kinase, putative | chr5:25507733-25509756 FORWARDmoderately similar to ( 215)KPYC_SOYBN no original description	0.27
4.14	glycolysis.PEPCase	329106_2816_3356	very weakly similar to (90.9)AT1G53310| Symbols: ATPPC1 | ATPPC1 (PHOSPHOENOLPYRUVATE CARBOXYLASE 1); phosphoenolpyruvate carboxylase | chr1:19887929-19891738 REVERSEvery weakly similar to (93.2)CAPP2_MESCR length=189 uaccno=FFD849A02G5KTQ	-2.26
5.1	fermentation.aldehyde dehydrogenase	Contig34810	moderately similar to ( 437)AT3G24503| Symbols: ALDH1A, REF1, ALDH2C4 | ALDH2C4 (REDUCED EPIDERMAL FLUORESCENCE1); 3-chloroallyl aldehyde dehydrogenase/ aldehyde dehydrogenase (NAD) | chr3:8919739-8923036 REVERSEmoderately similar to ( 251)BADH_BETVU no original description	3.07
5.1	fermentation.aldehyde dehydrogenase	Contig30551	weakly similar to ( 167)AT1G44170| Symbols: ALDH4, ALDH3H1 | ALDH3H1 (ALDEHYDE DEHYDROGENASE 4) | chr1:16799004-16801014 REVERSE no original description	-2.26
5.2	fermentation.PDC	Contig26466	moderately similar to ( 331)AT5G54960| Symbols: PDC2 | PDC2 (PYRUVATE DECARBOXYLASE-2); pyruvate decarboxylase | chr5:22328084-22329907 REVERSEmoderately similar to ( 407)PDC1_PEA no original description	2.07
8.1.4	TCA / org. transformation.TCA.IDH	125746_3479_1527	weakly similar to ( 161)AT1G65930| Symbols: | isocitrate dehydrogenase, putative / NADP+ isocitrate dehydrogenase, putative | chr1:24542751-24545524 FORWARDweakly similar to ( 160)IDHC_SOYBN length=253 uaccno=FFD849A02IRQTL	2.07
8.1.4	TCA / org. transformation.TCA.IDH	376072_3237_2893	very weakly similar to (84.3)AT4G35650| Symbols: | isocitrate dehydrogenase, putative / NAD+ isocitrate dehydrogenase, putative | chr4:16908589-16909978 FORWARD length=230 uaccno=FFD849A02H6I1B	2.07
8.2.3	TCA / org. transformation.other organic acid transformaitons.aconitase	253471_0877_1229	weakly similar to ( 163)AT4G13430| Symbols: | aconitase family protein / aconitate hydratase family protein | chr4:7804190-7807785 REVERSE length=257 uaccno=FFD849A01CFAZJ	2.41
8.2.3	TCA / org. transformation.other organic acid transformaitons.aconitase	209623_3686_3327	weakly similar to ( 141)AT4G13430| Symbols: | aconitase family protein / aconitate hydratase family protein | chr4:7804190-7807785 REVERSE length=255 uaccno=FFD849A02I9YFL	2.33
8.2.4	TCA / org. transformation.other organic acid transformaitons.IDH	376072_3237_2893	very weakly similar to (84.3)AT4G35650| Symbols: | isocitrate dehydrogenase, putative / NAD+ isocitrate dehydrogenase, putative | chr4:16908589-16909978 FORWARD length=230 uaccno=FFD849A02H6I1B	2.07
8.2.9	TCA / org. transformation.other organic acid transformaitons.cyt MDH	Contig23461	moderately similar to ( 206)AT5G58330| Symbols: | malate dehydrogenase (NADP), chloroplast, putative | chr5:23597236-23599513 REVERSEmoderately similar to ( 233)MDHP_PEA no original description	2.55
8.2.10	TCA / org. transformation.other organic acid transformaitons.malic	208948_1813_1725	very weakly similar to (95.1)AT1G79750| Symbols: ATNADP-ME4 | ATNADP-ME4 (NADP-MALIC ENZYME 4); malate dehydrogenase (oxaloacetate-decarboxylating) (NADP+)/ malic enzyme/ oxidoreductase, acting on NADH or NADPH, NAD or NADP as acceptor | chr1:30012548-30016072 REVERSEweakly similar to ( 105)MAOX_PHAVU length=205 uaccno=FFD849A01EPHLB	2.07
8.2.10	TCA / org. transformation.other organic acid transformaitons.malic	097161_3112_1650	weakly similar to ( 115)AT5G11670| Symbols: ATNADP-ME2 | ATNADP-ME2 (NADP-MALIC ENZYME 2); malate dehydrogenase (oxaloacetate-decarboxylating) (NADP+)/ malic enzyme/ oxidoreductase, acting on NADH or NADPH, NAD or NADP as acceptor | chr5:3754457-3758041 FORWARDweakly similar to ( 127)MAOX_VITVI length=255 uaccno=FFD849A02HVI0K	-2.72
8.2.11	TCA / org. transformation.other organic acid transformaitons.atp-citrate lyase	184895_3846_0660	very weakly similar to (94.0)AT5G49460| Symbols: ACLB-2 | ACLB-2 (ATP-citrate lyase B-2) | chr5:20072274-20075421 FORWARD length=257 uaccno=FFD849A02JNX1Y	-2.06
8.2.11	TCA / org. transformation.other organic acid transformaitons.atp-citrate lyase	Contig42297	weakly similar to ( 198)AT5G49460| Symbols: ACLB-2 | ACLB-2 (ATP-citrate lyase B-2) | chr5:20072274-20075421 FORWARD no original description	-3.26
8.2.99	TCA / org. transformation.other organic acid transformaitons.misc	Contig30780	weakly similar to ( 119)AT1G79440| Symbols: SSADH1, SSADH, ALDH5F1 | ALDH5F1 (SUCCINIC SEMIALDEHYDE DEHYDROGENASE); 3-chloroallyl aldehyde dehydrogenase/ succinate-semialdehyde dehydrogenase | chr1:29887418-29892168 REVERSE no original description	2.33
8.3	TCA / org. transformation.carbonic anhydrases	322088_0199_1980	very weakly similar to (81.3)AT2G28210| Symbols: | carbonic anhydrase family protein | chr2:12037074-12039415 FORWARD length=260 uaccno=FFD849A01ARSQ2	2.55
8.3	TCA / org. transformation.carbonic anhydrases	Contig9809	weakly similar to ( 111)AT4G20990| Symbols: | carbonic anhydrase family protein | chr4:11219783-11221137 FORWARD no original description	2.07
8.3	TCA / org. transformation.carbonic anhydrases	Contig44590	moderately similar to ( 234)AT3G01500| Symbols: CA1 | CA1 (CARBONIC ANHYDRASE 1); carbonate dehydratase/ zinc ion binding | chr3:195180-197880 REVERSEmoderately similar to ( 290)CAHC_PEA no original description	-2.26
9.1.2	mitochondrial electron transport / ATP synthesis.NADH-DH.localisation not clear	Contig26021	weakly similar to ( 174)AT5G37510| Symbols: EMB1467 | EMB1467 (EMBRYO DEFECTIVE 1467); NADH dehydrogenase | chr5:14914720-14917677 FORWARDweakly similar to ( 189)NDUS1_SOLTU no original description	2.33
9.1.2	mitochondrial electron transport / ATP synthesis.NADH-DH.localisation not clear	213483_3053_1456	very weakly similar to (85.9)AT5G67590| Symbols: FRO1 | FRO1 (FROSTBITE1) | chr5:26975299-26976582 FORWARD length=187 uaccno=FFD849A02HQCEA	-2.26
9.1.2	mitochondrial electron transport / ATP synthesis.NADH-DH.localisation not clear	Contig7589	moderately similar to ( 424)AT4G04860| Symbols: DER2.2 | DER2.2 (DERLIN-2.2) | chr4:2460133-2461376 FORWARDmoderately similar to ( 409)DERL2_ORYSA no original description	-2.26
9.4	mitochondrial electron transport / ATP synthesis.alternative oxidase	Contig37313	moderately similar to ( 387)AT3G22370| Symbols: ATAOX1A, AOX1A | AOX1A (alternative oxidase 1A); alternative oxidase | chr3:7906897-7908423 FORWARDmoderately similar to ( 374)AOX1_SOYBN no original description	-2.26
9.7	mitochondrial electron transport / ATP synthesis.cytochrome c oxidase	Contig17928	weakly similar to ( 145)AT4G37830| Symbols: | cytochrome c oxidase-related | chr4:17787666-17788756 REVERSE no original description	-2.58
9.7	mitochondrial electron transport / ATP synthesis.cytochrome c oxidase	Contig44777	very weakly similar to (94.7)AT2G47380| Symbols: | cytochrome c oxidase subunit Vc family protein / COX5C family protein | chr2:19448764-19448958 FORWARDvery weakly similar to (90.9)COX5C_ORYSA no original description	-2.26
9.7	mitochondrial electron transport / ATP synthesis.cytochrome c oxidase	Contig39261	weakly similar to ( 182)AT3G15640| Symbols: | cytochrome c oxidase family protein | chr3:5299280-5301378 FORWARD no original description	2.55
9.9	mitochondrial electron transport / ATP synthesis.F1-ATPase	Contig32224	weakly similar to ( 129)AT3G10350| Symbols: | anion-transporting ATPase family protein | chr3:3208315-3210683 FORWARD no original description	3.65
9.9	mitochondrial electron transport / ATP synthesis.F1-ATPase	Contig32801	moderately similar to ( 306)AT2G21870| Symbols: | Identical to Probable ATP synthase 24 kDa subunit, mitochondrial precursor [Arabidopsis Thaliana] (GB:Q9SJ12;GB:Q8LBN3); similar to unnamed protein product [Vitis vinifera] (GB:CAO71749.1) | chr2:9327536-9329698 REVERSE no original description	2.01
10.1.2	cell wall.precursor synthesis.UGE	Contig36644	moderately similar to ( 270)AT4G23920| Symbols: UGE2 | UGE2 (UDP-D-GLUCOSE/UDP-D-GALACTOSE 4-EPIMERASE 2); UDP-glucose 4-epimerase/ protein dimerization | chr4:12431426-12433676 FORWARDmoderately similar to ( 221)GALE1_PEA no original description	2.07
10.1.2	cell wall.precursor synthesis.UGE	Contig43908	moderately similar to ( 343)AT1G12780| Symbols: UGE1 | UGE1 (UDP-D-GLUCOSE/UDP-D-GALACTOSE 4-EPIMERASE 1); UDP-glucose 4-epimerase/ protein dimerization | chr1:4356122-4358118 REVERSEmoderately similar to ( 369)GALE1_PEA no original description	-2.72
10.1.4	cell wall.precursor synthesis.UGD	Contig14858	weakly similar to ( 150)AT5G15490| Symbols: | UDP-glucose 6-dehydrogenase, putative | chr5:5027875-5029317 REVERSEweakly similar to ( 154)UGDH_SOYBN no original description	-3.06
10.1.6	cell wall.precursor synthesis.GAE	Contig9970	weakly similar to ( 123)AT1G02000| Symbols: GAE2 | GAE2 (UDP-D-GLUCURONATE 4-EPIMERASE 2); catalytic | chr1:346052-347356 FORWARD no original description	2.55
10.1.20	cell wall.precursor synthesis.phosphomannose isomerase	Contig19632	weakly similar to ( 115)AT3G02570| Symbols: MEE31 | MEE31 (maternal effect embryo arrest 31); mannose-6-phosphate isomerase | chr3:543470-545485 REVERSE no original description	2.07
10.2.1	cell wall.cellulose synthesis.cellulose synthase	Contig29197	weakly similar to ( 147)AT5G16910| Symbols: CSLD2, ATCSLD2 | ATCSLD2 (Cellulose synthase-like D2); cellulose synthase/ transferase, transferring glycosyl groups | chr5:5561682-5565293 FORWARD no original description	-2.26
10.3	cell wall.hemicellulose synthesis	206970_2463_1378	very weakly similar to (80.1)AT1G14100| Symbols: FUT8 | FUT8 (FUCOSYLTRANSFERASE 8); galactoside 2-alpha-L-fucosyltransferase | chr1:4827958-4829584 FORWARDweakly similar to ( 114)FUT1_PEA length=164 uaccno=FFD849A02GAJM8	2.07
10.5.4	cell wall.cell wall proteins.HRGP	Contig26499	moderately similar to ( 283)AT5G48385| Symbols: | similar to hydroxyproline-rich glycoprotein family protein [Arabidopsis thaliana] (TAIR:AT3G22440.1); similar to unknown [Populus trichocarpa] (GB:ABK94872.1); contains InterPro domain Frigida-like (InterPro:IPR012474) | chr5:19626697-19628938 FORWARD no original description	-2.26
10.6.3	cell wall.degradation.pectate lyases and polygalacturonases	146336_2591_2530	very weakly similar to (86.3)AT5G06860| Symbols: PGIP1 | PGIP1 (POLYGALACTURONASE INHIBITING PROTEIN 1); protein binding | chr5:2132374-2133435 FORWARDweakly similar to ( 142)PGIP2_PHAVU length=299 uaccno=FFD849A02GLS2S	-2.26
10.6.3	cell wall.degradation.pectate lyases and polygalacturonases	Contig29442	weakly similar to ( 167)AT3G55140| Symbols: | pectate lyase family protein | chr3:20450037-20451202 FORWARD no original description	-2.58
10.6.3	cell wall.degradation.pectate lyases and polygalacturonases	Contig7549	weakly similar to ( 146)AT5G48900| Symbols: | pectate lyase family protein | chr5:19842466-19846135 FORWARDvery weakly similar to (99.8)PEL_LILLO no original description	-3.06
10.7	cell wall.modification	Contig14534	weakly similar to ( 150)AT5G57560| Symbols: XTH22, TCH4 | TCH4 (TOUCH 4); hydrolase, acting on glycosyl bonds / xyloglucan:xyloglucosyl transferase | chr5:23324522-23325461 REVERSEweakly similar to ( 124)BRU1_SOYBN no original description	2.33
10.7	cell wall.modification	397531_2788_0942	weakly similar to ( 148)AT5G57530| Symbols: | xyloglucan:xyloglucosyl transferase, putative / xyloglucan endotransglycosylase, putative / endo-xyloglucan transferase, putative | chr5:23317695-23318775 REVERSEweakly similar to ( 140)BRU1_SOYBN length=257 uaccno=FFD849A02G22GW	2.91
10.7	cell wall.modification	Contig1051	weakly similar to ( 130)AT2G39700| Symbols: ATEXP4, ATHEXP ALPHA 1.6, ATEXPA4 | ATEXPA4 (ARABIDOPSIS THALIANA EXPANSIN A4) | chr2:16551324-16552512 REVERSEweakly similar to ( 129)EXPA7_ORYSA no original description	2.07
10.8.1	cell wall.pectin*esterases.PME	Contig42791	highly similar to ( 504)AT1G11580| Symbols: ATPMEPCRA | ATPMEPCRA; pectinesterase | chr1:3888730-3890649 FORWARDmoderately similar to ( 398)PME_PRUPE no original description	-2.34
10.8.1	cell wall.pectin*esterases.PME	179431_1135_1427	very weakly similar to (99.0)AT5G53370| Symbols: ATPMEPCRF | ATPMEPCRF; pectinesterase | chr5:21666909-21668756 REVERSE length=233 uaccno=FFD849A01C1YJP	-2.84
10.8.1	cell wall.pectin*esterases.PME	Contig27588	moderately similar to ( 378)AT1G53840| Symbols: ATPME1 | ATPME1 (Arabidopsis thaliana pectin methylesterase 1); pectinesterase | chr1:20105201-20107126 FORWARDmoderately similar to ( 447)PME3_PHAVU no original description	2.2
10.8.2	cell wall.pectin*esterases.acetyl esterase	Contig22885	weakly similar to ( 120)AT3G09410| Symbols: | pectinacetylesterase family protein | chr3:2895015-2897372 REVERSE no original description	-4.06
10.8.99	cell wall.pectin*esterases.misc	179431_1135_1427	very weakly similar to (99.0)AT5G53370| Symbols: ATPMEPCRF | ATPMEPCRF; pectinesterase | chr5:21666909-21668756 REVERSE length=233 uaccno=FFD849A01C1YJP	-2.84
11.1.3	lipid metabolism.FA synthesis and FA elongation.ketoacyl ACP synthase	163213_1275_3301	weakly similar to ( 102)AT1G74960| Symbols: KAS2, FAB1 | FAB1 (FATTY ACID BIOSYNTHESIS 1); fatty-acid synthase | chr1:28156225-28159609 REVERSE length=249 uaccno=FFD849A01DEAGN	2.55
11.1.8	lipid metabolism.FA synthesis and FA elongation.acyl coa ligase	Contig23982	weakly similar to ( 199)AT1G20560| Symbols: | AMP-dependent synthetase and ligase family protein | chr1:7119917-7121353 REVERSEvery weakly similar to (80.1)4CL1_TOBAC no original description	2.33
11.1.8	lipid metabolism.FA synthesis and FA elongation.acyl coa ligase	181662_1580_1982	very weakly similar to (80.1)AT5G16340| Symbols: | AMP-binding protein, putative | chr5:5349258-5350910 REVERSE length=271 uaccno=FFD849A01D41D8	3.07
11.1.9	lipid metabolism.FA synthesis and FA elongation.long chain fatty acid CoA ligase	Contig35003	very weakly similar to (82.0)AT2G04350| Symbols: | long-chain-fatty-acid--CoA ligase family protein / long-chain acyl-CoA synthetase family protein (LACS8) | chr2:1516083-1519175 FORWARD no original description	2.07
11.1.9	lipid metabolism.FA synthesis and FA elongation.long chain fatty acid CoA ligase	Contig24558	moderately similar to ( 306)AT1G77590| Symbols: LACS9 | LACS9 (LONG CHAIN ACYL-COA SYNTHETASE 9); long-chain-fatty-acid-CoA ligase | chr1:29153395-29156670 REVERSE no original description	-2.26
11.3	lipid metabolism.Phospholipid synthesis	Contig456	weakly similar to ( 147)AT3G18000| Symbols: XIPOTL1, PEAMT, NMT1 | NMT1 (N-METHYLTRANSFERASE 1); phosphoethanolamine N-methyltransferase | chr3:6154584-6157337 FORWARDweakly similar to ( 147)PEAM1_ARATH no original description	2.07
11.5.2	lipid metabolism.glyceral metabolism.Glycerol-3-phosphate dehydrogenase (NAD+)	Contig19559	weakly similar to ( 151)AT2G41540| Symbols: GPDHC1 | GPDHC1; glycerol-3-phosphate dehydrogenase (NAD+) | chr2:17333879-17335732 FORWARD no original description	1.03
11.5.3	lipid metabolism.glyceral metabolism.FAD-dependent glycerol-3-phosphate dehydrogenase	Contig39043	very weakly similar to (85.5)AT3G10370| Symbols: | glycerol-3-phosphate dehydrogenase, putative | chr3:3216507-3219032 FORWARD no original description	2.91
11.8.1	lipid metabolism.''exotics'' (steroids, squalene etc).sphingolipids	242737_1597_0203	weakly similar to ( 130)AT1G27980| Symbols: | pyridoxal-dependent decarboxylase family protein | chr1:9748799-9752605 FORWARDweakly similar to ( 124)SGPL_ORYSA length=245 uaccno=FFD849A01D6HQ1	2.91
11.8.1.2	lipid metabolism.''exotics'' (steroids, squalene etc).sphingolipids.serine C-palmitoyltransferase	Contig41317	weakly similar to ( 176)AT5G23670| Symbols: LCB2 | LCB2 (Serine palmitoyltransferase LCB2 (long chain base) subunit gene); serine C-palmitoyltransferase | chr5:7981892-7985040 FORWARD no original description	2.07
11.8.3	lipid metabolism.''exotics'' (steroids, squalene etc).UDP-glucose:sterol glucosyltransferase	072715_0351_2062	very weakly similar to (90.1)AT3G07020| Symbols: | UDP-glucose:sterol glucosyltransferase (UGT80A2) | chr3:2217847-2221596 REVERSE length=258 uaccno=FFD849A01A447K	2.55
11.8.7	lipid metabolism.''exotics'' (steroids, squalene etc).trans-2-enoyl-CoA reductase (NADPH)	Contig13112	weakly similar to ( 150)AT3G45770| Symbols: | oxidoreductase, zinc-binding dehydrogenase family protein | chr3:16816738-16818759 REVERSE no original description	-2.58
11.8.10	lipid metabolism.'exotics' (steroids, squalene etc).phosphatidylcholinesterol O-acyltransferase	199283_3373_0757	weakly similar to ( 169)AT5G13640| Symbols: ATPDAT | ATPDAT (Arabidopsis thaliana phospholipid:diacylglycerol acyltransferase); phosphatidylcholine-sterol O-acyltransferase | chr5:4393532-4397216 FORWARD length=261 uaccno=FFD849A02IIE7R	-2.26
11.9.2.1	lipid metabolism.lipid degradation.lipases.triacylglycerol lipase	063383_1063_2515	very weakly similar to (90.1)AT4G13550| Symbols: | lipase class 3 family protein | chr4:7871247-7876873 REVERSE length=245 uaccno=FFD849A01CVNTX	-2.26
11.9.2.1	lipid metabolism.lipid degradation.lipases.triacylglycerol lipase	Contig44310	weakly similar to ( 102)AT1G02660| Symbols: | lipase class 3 family protein | chr1:572187-574746 REVERSE no original description	-2.58
11.9.3.3	lipid metabolism.lipid degradation.lysophospholipases.glycerophosphodiester phosphodiesterase	Contig12099	weakly similar to ( 163)AT4G26690| Symbols: MRH5, SHV3 | MRH5/SHV3 (morphogenesis of root hair 5); glycerophosphodiester phosphodiesterase/ kinase | chr4:13456799-13459896 REVERSE no original description	2.74
11.9.3.3	lipid metabolism.lipid degradation.lysophospholipases.glycerophosphodiester phosphodiesterase	Contig24253	moderately similar to ( 223)AT3G02040| Symbols: SRG3 | SRG3 (SENESCENCE-RELATED GENE 3); glycerophosphodiester phosphodiesterase | chr3:348512-349916 REVERSE no original description	2.33
11.9.4.2	lipid metabolism.lipid degradation.beta-oxidation.acyl CoA DH	Contig10785	weakly similar to ( 197)AT3G51840| Symbols: ATSCX, ATG6, ACX4 | ACX4 (ACYL-COA OXIDASE 4); oxidoreductase | chr3:19236630-19239985 REVERSE no original description	-2.26
11.9.4.2	lipid metabolism.lipid degradation.beta-oxidation.acyl CoA DH	261399_0237_3452	weakly similar to ( 105)AT1G06290| Symbols: ATACX3, ACX3 | ACX3 (ACYL-COA OXIDASE 3); acyl-CoA oxidase | chr1:1922422-1926001 FORWARD length=249 uaccno=FFD849A01AU5ZI	-2.26
12.2.1	N-metabolism.ammonia metabolism.glutamate synthase	259010_2804_1788	weakly similar to ( 127)AT5G53460| Symbols: GLT1 | GLT1 (NADH-dependent glutamate synthase 1 gene) | chr5:21717744-21726855 FORWARDweakly similar to ( 130)GLSN_MEDSA length=251 uaccno=FFD849A02G4HOU	-2.26
12.2.2	N-metabolism.ammonia metabolism.glutamine synthase	Contig14875	moderately similar to ( 361)AT5G16570| Symbols: GLN1;4 | GLN1;4 (Glutamine synthetase 1;4); glutamate-ammonia ligase | chr5:5421901-5424526 REVERSEmoderately similar to ( 376)GLNA1_MEDSA no original description	-0.98
12.3.1	N-metabolism.N-degradation.glutamate dehydrogenase	Contig33564	weakly similar to ( 170)AT1G51720| Symbols: | glutamate dehydrogenase, putative | chr1:19185409-19189965 FORWARD no original description	-2.26
12.4	N-metabolism.misc	Contig8366	weakly similar to ( 119)AT3G49640| Symbols: | FAD binding / catalytic/ tRNA dihydrouridine synthase | chr3:18411465-18413578 REVERSE no original description	2.55
13.1.1.2.1	amino acid metabolism.synthesis.central amino acid metabolism.aspartate.aspartate aminotransferase	Contig29509	weakly similar to ( 158)AT2G30970| Symbols: ASP1 | ASP1 (ASPARTATE AMINOTRANSFERASE 1) | chr2:13186089-13188763 FORWARDweakly similar to ( 116)AATC_ORYSA no original description	2.07
13.1.3.4	amino acid metabolism.synthesis.aspartate family.methionine	Contig21130	weakly similar to ( 127)AT3G22740| Symbols: HMT3 | HMT3 (Homocysteine S-methyltransferase 3); homocysteine S-methyltransferase | chr3:8033207-8035717 REVERSEweakly similar to ( 106)HMT3_MAIZE no original description	-2.26
13.1.3.5	amino acid metabolism.synthesis.aspartate family.lysine	Contig23231	moderately similar to ( 288)AT2G45440| Symbols: DHDPS2 | DHDPS2 (DIHYDRODIPICOLINATE SYNTHASE); dihydrodipicolinate synthase | chr2:18738368-18739941 FORWARDmoderately similar to ( 298)DAPA_SOYBN no original description	2.33
13.1.3.5.5	amino acid metabolism.synthesis.aspartate family.lysine.diaminopimelate decarboxylase	Contig26973	moderately similar to ( 277)AT3G14390| Symbols: | diaminopimelate decarboxylase, putative / DAP carboxylase, putative | chr3:4806778-4808961 FORWARD no original description	2.07
13.1.4.1	amino acid metabolism.synthesis.branched chain group.common	091987_3305_3989	weakly similar to ( 116)AT3G58610| Symbols: | ketol-acid reductoisomerase | chr3:21682538-21685616 FORWARDweakly similar to ( 123)ILV5_PEA length=245 uaccno=FFD849A02ICISN	-2.58
13.1.4.1.1	amino acid metabolism.synthesis.branched chain group.common.acetolactate synthase	Contig16426	moderately similar to ( 265)AT2G31810| Symbols: | acetolactate synthase small subunit, putative | chr2:13531348-13535323 FORWARD no original description	2.33
13.1.4.1.4	amino acid metabolism.synthesis.branched chain group.common.branched-chain amino acid aminotransferase	387785_0374_1280	weakly similar to ( 124)AT5G65780| Symbols: ATBCAT-5 | ATBCAT-5; branched-chain-amino-acid transaminase/ catalytic | chr5:26333644-26335811 FORWARD length=253 uaccno=FFD849A01A65AQ	-2.84
13.1.4.1.4	amino acid metabolism.synthesis.branched chain group.common.branched-chain amino acid aminotransferase	Contig41496	moderately similar to ( 212)AT1G10070| Symbols: ATBCAT-2 | ATBCAT-2; catalytic | chr1:3288674-3290166 FORWARD no original description	2.33
13.1.4.1.4	amino acid metabolism.synthesis.branched chain group.common.branched-chain amino acid aminotransferase	404703_3949_2216	weakly similar to ( 115)AT3G49680| Symbols: ATBCAT-3, BCAT3 | ATBCAT-3/BCAT3 (BRANCHED-CHAIN AMINOTRANSFERASE 3) | chr3:18433753-18436458 FORWARD length=242 uaccno=FFD849A02JW0SA	2.33
13.1.4.5	amino acid metabolism.synthesis.branched chain group.isoleucine specific	Contig21836	moderately similar to ( 391)AT4G11640| Symbols: ATSR | ATSR (ARABIDOPSIS THALIANA SIGNAL-RESPONSIVE); serine racemase | chr4:7021764-7023246 FORWARDweakly similar to ( 128)THD1_CICAR no original description	-2.06
13.1.4.5.1	amino acid metabolism.synthesis.branched chain group.isoleucine specific.threonine ammonia-lyase	013299_0816_0517	weakly similar to ( 106)AT3G10050| Symbols: OMR1 | OMR1 (L-O-METHYLTHREONINE RESISTANT 1); L-threonine ammonia-lyase | chr3:3099169-3101746 REVERSE length=261 uaccno=FFD849A01B9XNB	2.07
13.1.5.3	amino acid metabolism.synthesis.serine-glycine-cysteine group.cysteine	188854_1384_2501	very weakly similar to (84.3)AT5G65720| Symbols: ATNIFS1, NIFS1, NFS1, ATNFS1 | ATNFS1/ATNIFS1/NFS1/NIFS1 (ARABIOPSIS THALIANA NITROGEN FIXATION S HOMOLOG 1) | chr5:26313959-26314936 FORWARD length=241 uaccno=FFD849A01DNUB7	-2.26
13.1.5.3.1	amino acid metabolism.synthesis.serine-glycine-cysteine group.cysteine.OASTL	Contig13111	moderately similar to ( 218)AT3G59760| Symbols: ATCS-C, OASC | OASC (O-ACETYLSERINE (THIOL) LYASE ISOFORM C); cysteine synthase | chr3:22083638-22086322 REVERSEmoderately similar to ( 214)CYSKP_SOLTU no original description	2.07
13.1.5.3.2	amino acid metabolism.synthesis.serine-glycine-cysteine group.cysteine.SAT	Contig15518	very weakly similar to (90.5)AT3G13110| Symbols: SAT-1, SAT-A, SAT3, AtSerat2;2 | AtSerat2;2 (SERINE ACETYLTRANSFERASE 1); serine O-acetyltransferase | chr3:4214946-4216121 REVERSE no original description	2.07
13.1.6.1.5	amino acid metabolism.synthesis.aromatic aa.chorismate.shikimate kinase	Contig6863	moderately similar to ( 342)AT2G35500| Symbols: | shikimate kinase-related | chr2:14921117-14922988 FORWARD no original description	-2.26
13.1.6.3.1	amino acid metabolism.synthesis.aromatic aa.phenylalanine.arogenate dehydratase / prephenate dehydratase	Contig43348	very weakly similar to (85.9)AT3G07630| Symbols: ADT2 | ADT2 (AROGENATE DEHYDRATASE 2); prephenate dehydratase | chr3:2435463-2437536 FORWARD no original description	-2.48
13.1.6.4.1	amino acid metabolism.synthesis.aromatic aa.tyrosine.arogenate dehydrogenase \& prephenate dehydrogenase	Contig15915	weakly similar to ( 193)AT5G34930| Symbols: | arogenate dehydrogenase | chr5:13250621-13252752 FORWARD no original description	2.2
13.1.6.5	amino acid metabolism.synthesis.aromatic aa.tryptophan	Contig4219	weakly similar to ( 117)AT3G03680| Symbols: | C2 domain-containing protein | chr3:907631-910684 FORWARD no original description	2.33
13.1.6.5.4	amino acid metabolism.synthesis.aromatic aa.tryptophan.indole-3-glycerol phosphate synthase	Contig42207	moderately similar to ( 389)AT5G48220| Symbols: | indole-3-glycerol phosphate synthase, putative | chr5:19567665-19569272 FORWARD no original description	2.74
13.1.6.5.5	amino acid metabolism.synthesis.aromatic aa.tryptophan.tryptophan synthase	Contig33878	weakly similar to ( 176)AT4G27070| Symbols: TSB2 | TSB2 (TRYPTOPHAN SYNTHASE BETA-SUBUNIT); tryptophan synthase | chr4:13586570-13588625 FORWARDweakly similar to ( 174)TRPB1_MAIZE no original description	-2.84
13.1.7	amino acid metabolism.synthesis.histidine	Contig5108	weakly similar to ( 182)AT5G10330| Symbols: EMB2196, HPA1, HISN6A | EMB2196/HISN6A/HPA1 (EMBRYO DEFECTIVE 2196) | chr5:3248028-3249694 REVERSEweakly similar to ( 184)HIS8_TOBAC no original description	2.07
13.2.4.1	amino acid metabolism.degradation.branched-chain group.shared	Contig15083	very weakly similar to (94.4)AT3G06850| Symbols: LTA1, DIN3, BCE2 | DIN3/LTA1 (DARK INDUCIBLE 3); alpha-ketoacid dehydrogenase | chr3:2158218-2160471 REVERSE no original description	2.91
13.2.4.4	amino acid metabolism.degradation.branched-chain group.leucine	Contig6858	weakly similar to ( 142)AT4G34030| Symbols: MCCB | MCCB (3-METHYLCROTONYL-COA CARBOXYLASE); biotin carboxylase | chr4:16301303-16303954 FORWARD no original description	-2.58
13.2.4.4	amino acid metabolism.degradation.branched-chain group.leucine	Contig26386	weakly similar to ( 167)AT3G45300| Symbols: ATIVD, IVD | IVD (ISOVALERYL-COA-DEHYDROGENASE) | chr3:16632644-16635833 REVERSEweakly similar to ( 172)IVD2_SOLTU no original description	2.07
13.2.5.2	amino acid metabolism.degradation.serine-glycine-cysteine group.glycine	Contig22861	moderately similar to ( 263)AT1G11860| Symbols: | aminomethyltransferase, putative | chr1:4001800-4003244 FORWARDmoderately similar to ( 294)GCST_PEA no original description	2.44
13.2.6.3	amino acid metabolism.degradation.aromatic aa.tryptophan	244493_1106_1371	weakly similar to ( 115)AT1G06550| Symbols: | enoyl-CoA hydratase/isomerase family protein | chr1:2003833-2006563 REVERSE length=268 uaccno=FFD849A01CZEUL	-2.58
14.2	S-assimilation.APR	Contig5611	moderately similar to ( 231)AT4G21990| Symbols: PRH-26, PRH26, ATAPR3, APR3 | APR3 (APS REDUCTASE 3) | chr4:11657296-11658985 REVERSE no original description	-2.78
15	metal handling	Contig26636	very weakly similar to (98.2)AT4G19070| Symbols: | cadmium-responsive protein / cadmium induced protein (AS8) | chr4:10446781-10448090 REVERSE no original description	-2.84
15.2	metal handling.binding, chelation and storage	Contig15518	very weakly similar to (90.5)AT3G13110| Symbols: SAT-1, SAT-A, SAT3, AtSerat2;2 | AtSerat2;2 (SERINE ACETYLTRANSFERASE 1); serine O-acetyltransferase | chr3:4214946-4216121 REVERSE no original description	2.07
15.2	metal handling.binding, chelation and storage	Contig38544	moderately similar to ( 266)AT4G36390| Symbols: | radical SAM domain-containing protein / TRAM domain-containing protein | chr4:17194749-17197057 REVERSEmoderately similar to ( 263)CK5P1_ORYSA no original description	3.33
15.2	metal handling.binding, chelation and storage	Contig39098	weakly similar to ( 111)AT5G24580| Symbols: | copper-binding family protein | chr5:8410397-8412090 REVERSE no original description	-2.26
15.3	metal handling.regulation	Contig9998	moderately similar to ( 352)AT4G14710| Symbols: ATARD2 | ATARD2 | chr4:8424938-8426355 REVERSEmoderately similar to ( 316)ARD2_ORYSA no original description	3.07
16.1	secondary metabolism.simple phenols	Contig22872	weakly similar to ( 133)AT2G38080| Symbols: IRX12, LAC4 | IRX12/LAC4 (laccase 4); copper ion binding / oxidoreductase | chr2:15941618-15944430 FORWARD no original description	2.33
16.1	secondary metabolism.simple phenols	363389_3179_0321	weakly similar to ( 164)AT5G05390| Symbols: LAC12 | LAC12 (laccase 12); copper ion binding / oxidoreductase | chr5:1594754-1597043 FORWARD length=242 uaccno=FFD849A02H1DQR	-2.26
16.1	secondary metabolism.simple phenols	Contig37311	moderately similar to ( 213)AT5G01040| Symbols: LAC8 | LAC8 (laccase 8); copper ion binding / oxidoreductase | chr5:13393-16141 REVERSE no original description	-2.84
16.1.1.6	secondary metabolism.isoprenoids.non-mevalonate pathway.HDS	Contig42653	weakly similar to ( 118)AT5G60600| Symbols: ISPG, CSB3, CLB4, GcpE | GcpE (CHLOROPLAST BIOGENESIS 4) | chr5:24376673-24380245 FORWARD no original description	2.68
16.1.2.2	secondary metabolism.isoprenoids.mevalonate pathway.HMG-CoA synthase	211991_0371_1048	weakly similar to ( 110)AT4G11820| Symbols: HMGS, EMB2778, MVA1 | MVA1 (HYDROXYMETHYLGLUTARYL-COA SYNTHASE) | chr4:7109118-7111895 REVERSE length=255 uaccno=FFD849A01A6VMY	3.07
16.1.2.7	secondary metabolism.isoprenoids.mevalonate pathway.isopentenyl pyrophosphate:dimethyllallyl pyrophosphate isomerase	425309_0786_1942	weakly similar to ( 113)AT5G16440| Symbols: IPP1, IDI1 | IPP1 (ISOPENTENYL DIPHOSPHATE ISOMERASE 1); isopentenyl-diphosphate delta-isomerase | chr5:5371768-5373578 FORWARD length=218 uaccno=FFD849A01B7BXK	2.07
16.1.2.9	secondary metabolism.isoprenoids.mevalonate pathway.farnesyl pyrophosphate synthetase	Contig13467	weakly similar to ( 160)AT5G47770| Symbols: FPS1 | FPS1 (FARNESYL DIPHOSPHATE SYNTHASE 1); dimethylallyltranstransferase/ geranyltranstransferase | chr5:19362523-19364641 FORWARDweakly similar to ( 173)FPPS_HELAN no original description	-3.06
16.1.3.2	secondary metabolism.isoprenoids.tocopherol biosynthesis.homogentisate phytyltransferase	Contig7371	moderately similar to ( 211)AT2G18950| Symbols: TPT1, ATHPT, HPT, VTE2, HPT1 | HPT1 (HOMOGENTISATE PHYTYLTRANSFERASE 1); prenyltransferase | chr2:8214573-8217129 FORWARD no original description	2.91
16.1.3.3	secondary metabolism.isoprenoids.tocopherol biosynthesis.MPBQ/MSBQ methyltransferase	Contig37975	moderately similar to ( 284)AT3G63410| Symbols: VTE3, APG1 | APG1 (ALBINO OR PALE GREEN MUTANT 1); methyltransferase | chr3:23426791-23427977 REVERSEmoderately similar to ( 298)IN37_SPIOL no original description	2.33
16.1.3.5	secondary metabolism.isoprenoids.tocopherol biosynthesis.tocopherol methyltransferase	Contig4190	weakly similar to ( 127)AT1G64970| Symbols: TMT1, VTE4, G-TMT | G-TMT (GAMMA-TOCOPHEROL METHYLTRANSFERASE) | chr1:24138000-24139656 REVERSE no original description	2.07
16.1.4	secondary metabolism.isoprenoids.carotenoids	404671_1470_2165	very weakly similar to (88.2)AT4G25700| Symbols: B1, CHY1, BETA-OHASE 1 | BETA-OHASE 1 (BETA-HYDROXYLASE 1) | chr4:13094974-13095875 REVERSE length=197 uaccno=FFD849A01DVDVR	-2.06
16.1.4	secondary metabolism.isoprenoids.carotenoids	Contig12800	weakly similar to ( 200)AT1G06820| Symbols: CCR2, CRTISO | CRTISO (CAROTENOID ISOMERASE); carotenoid isomerase | chr1:2093144-2096219 REVERSEweakly similar to ( 183)CRTSO_DAUCA no original description	3.2
16.1.5	secondary metabolism.isoprenoids.terpenoids	Contig111	weakly similar to ( 128)AT1G78955| Symbols: CAMS1 | CAMS1 (CAMELLIOL C SYNTHASE 1); beta-amyrin synthase | chr1:29694046-29699148 REVERSE no original description	-0.48
16.1.5	secondary metabolism.isoprenoids.terpenoids	Contig40218	moderately similar to ( 204)AT5G23960| Symbols: | terpene synthase/cyclase family protein | chr5:8092972-8095131 FORWARDmoderately similar to ( 256)DCS1_GOSHI no original description	-2.06
16.1.5	secondary metabolism.isoprenoids.terpenoids	Contig37372	weakly similar to ( 199)AT1G78950| Symbols: | beta-amyrin synthase, putative | chr1:29689451-29693566 REVERSE no original description	2.33
16.2	secondary metabolism.phenylpropanoids	Contig16328	weakly similar to ( 129)AT4G30210| Symbols: AR2, ATR2 | ATR2 (ARABIDOPSIS P450 REDUCTASE 2) | chr4:14796906-14800584 FORWARDweakly similar to ( 143)NCPR_PHAAU no original description	-2.58
16.2	secondary metabolism.phenylpropanoids	Contig19246	very weakly similar to (99.8)AT4G05160| Symbols: | 4-coumarate--CoA ligase, putative / 4-coumaroyl-CoA synthase, putative | chr4:2664449-2666545 FORWARD no original description	-2.58
16.2	secondary metabolism.phenylpropanoids	Contig13560	very weakly similar to (89.0)AT1G68540| Symbols: | oxidoreductase family protein | chr1:25723729-25724945 FORWARD no original description	2.33
16.2.1.1	secondary metabolism.phenylpropanoids.lignin biosynthesis.PAL	Contig37682	weakly similar to ( 192)AT2G37040| Symbols: PAL1 | PAL1 (PHE AMMONIA LYASE 1); phenylalanine ammonia-lyase | chr2:15564681-15567316 REVERSEweakly similar to ( 196)PALY_MEDSA no original description	2.74
16.2.1.3	secondary metabolism.phenylpropanoids.lignin biosynthesis.4CL	Contig34135	moderately similar to ( 376)AT3G48990| Symbols: | AMP-dependent synthetase and ligase family protein | chr3:18170016-18172279 REVERSEweakly similar to ( 135)4CL1_ORYSA no original description	2.33
16.2.1.3	secondary metabolism.phenylpropanoids.lignin biosynthesis.4CL	272368_3837_0552	weakly similar to ( 104)AT3G21240| Symbols: AT4CL2, 4CL2 | 4CL2 (4-coumarate:CoA ligase 2); 4-coumarate-CoA ligase | chr3:7454503-7457320 REVERSEweakly similar to ( 121)4CL1_SOYBN length=261 uaccno=FFD849A02JM5IY	-3.06
16.2.1.6	secondary metabolism.phenylpropanoids.lignin biosynthesis.CCoAOMT	Contig44729	weakly similar to ( 105)AT4G34050| Symbols: | caffeoyl-CoA 3-O-methyltransferase, putative | chr4:16310849-16311978 FORWARDweakly similar to ( 127)CAMT_MEDSA no original description	2.74
16.2.1.7	secondary metabolism.phenylpropanoids.lignin biosynthesis.CCR1	Contig16558	weakly similar to ( 195)AT2G02400| Symbols: | cinnamoyl-CoA reductase family | chr2:631412-632448 REVERSE no original description	-2.43
16.2.1.9	secondary metabolism.phenylpropanoids.lignin biosynthesis.COMT	Contig4830	weakly similar to ( 119)AT5G54160| Symbols: OMT1, ATOMT1 | ATOMT1 (O-METHYLTRANSFERASE 1) | chr5:21999301-22001393 FORWARDmoderately similar to ( 365)CHOMT_MEDSA no original description	2.55
16.2.1.10	secondary metabolism.phenylpropanoids.lignin biosynthesis.CAD	Contig19782	very weakly similar to (88.6)MTDH_FRAAN no original description	-2.58
16.2.1.10	secondary metabolism.phenylpropanoids.lignin biosynthesis.CAD	Contig29368	very weakly similar to (95.1)AT4G39330| Symbols: | mannitol dehydrogenase, putative | chr4:18291262-18292734 FORWARDvery weakly similar to (97.1)MTDH_MEDSA no original description	-2.58
16.4.2	secondary metabolism.N misc.betaine	Contig34810	moderately similar to ( 437)AT3G24503| Symbols: ALDH1A, REF1, ALDH2C4 | ALDH2C4 (REDUCED EPIDERMAL FLUORESCENCE1); 3-chloroallyl aldehyde dehydrogenase/ aldehyde dehydrogenase (NAD) | chr3:8919739-8923036 REVERSEmoderately similar to ( 251)BADH_BETVU no original description	3.07
16.4.2	secondary metabolism.N misc.betaine	302180_2672_1038	very weakly similar to (86.3)AT1G74920| Symbols: ALDH10A8 | ALDH10A8 (Aldehyde dehydrogenase 10A8); 3-chloroallyl aldehyde dehydrogenase | chr1:28142836-28146234 REVERSEvery weakly similar to (84.0)BADH_BETVU length=209 uaccno=FFD849A02GSVXC	-2.26
16.4.3	secondary metabolism.N misc.cyanogenic glycosides	184562_0305_2462	very weakly similar to (97.1)AT3G23490| Symbols: CYN | CYN (CYANASE); cyanate hydratase | chr3:8423245-8424422 REVERSEvery weakly similar to (82.8)CYNS_ORYSA length=256 uaccno=FFD849A01A034W	-2.58
16.8.2	secondary metabolism.flavonoids.chalcones	435025_3283_3231	very weakly similar to (88.2)6DCS_SOYBN length=218 uaccno=FFD849A02IAKOH	2.07
16.8.2	secondary metabolism.flavonoids.chalcones	Contig30991	moderately similar to ( 201)AT1G53520| Symbols: | chalcone-flavanone isomerase-related | chr1:19980153-19981583 REVERSE no original description	2.33
16.8.3	secondary metabolism.flavonoids.dihydroflavonols	Contig29289	weakly similar to ( 107)AT2G44800| Symbols: | oxidoreductase, 2OG-Fe(II) oxygenase family protein | chr2:18474079-18475626 FORWARD no original description	-2.72
16.8.3	secondary metabolism.flavonoids.dihydroflavonols	Contig13027	weakly similar to ( 129)AT4G33360| Symbols: | terpene cyclase/mutase-related | chr4:16068126-16069377 REVERSE no original description	-2.26
16.8.3	secondary metabolism.flavonoids.dihydroflavonols	Contig6835	weakly similar to ( 139)AT3G51240| Symbols: TT6, F3'H, F3H | F3H (TRANSPARENT TESTA 6); naringenin 3-dioxygenase | chr3:19036388-19037637 FORWARDweakly similar to ( 142)FL3H_PETHY no original description	-2.26
16.8.4	secondary metabolism.flavonoids.flavonols	Contig29289	weakly similar to ( 107)AT2G44800| Symbols: | oxidoreductase, 2OG-Fe(II) oxygenase family protein | chr2:18474079-18475626 FORWARD no original description	-2.72
16.8.4	secondary metabolism.flavonoids.flavonols	Contig13027	weakly similar to ( 129)AT4G33360| Symbols: | terpene cyclase/mutase-related | chr4:16068126-16069377 REVERSE no original description	-2.26
19.1	tetrapyrrole synthesis.magnesium chelatase	Contig44524	moderately similar to ( 267)AT5G45930| Symbols: CHL I2, CHLI-2, CHLI2 | CHLI2; magnesium chelatase | chr5:18645322-18646792 FORWARDmoderately similar to ( 290)CHLI_SOYBN no original description	2.33
19.2	tetrapyrrole synthesis.glu-tRNA reductase	Contig24041	weakly similar to ( 107)AT2G30390| Symbols: | ferrochelatase II | chr2:12958319-12961062 REVERSEweakly similar to ( 104)HEMH_ORYSA no original description	-2.34
19.5	tetrapyrrole synthesis.porphobilinogen deaminase	Contig44428	highly similar to ( 513)AT5G08280| Symbols: HEMC | HEMC (HYDROXYMETHYLBILANE SYNTHASE); hydroxymethylbilane synthase | chr5:2663764-2665597 REVERSEhighly similar to ( 603)HEM3_PEA no original description	3.2
19.21	tetrapyrrole synthesis.heme oxygenase	Contig22166	weakly similar to ( 117)AT1G69720| Symbols: HO3 | HO3 (HEME OXYGENASE 3) | chr1:26230841-26231827 FORWARD no original description	2.38
17.1.3	hormone metabolism.abscisic acid.induced-regulated-responsive-activated	Contig36379	weakly similar to ( 132)AT4G01600| Symbols: | GRAM domain-containing protein / ABA-responsive protein-related | chr4:693210-694319 FORWARD no original description	-2.58
17.2.3	hormone metabolism.auxin.induced-regulated-responsive-activated	Contig14315	very weakly similar to (96.7)AT1G60680| Symbols: AGD2 | AGD2 (ARF-GAP DOMAIN 2); aldo-keto reductase | chr1:22351489-22352901 REVERSEvery weakly similar to (98.6)A115_TOBAC no original description	-2.26
17.2.3	hormone metabolism.auxin.induced-regulated-responsive-activated	Contig16289	weakly similar to ( 113)AT2G44500| Symbols: | similar to unknown protein [Arabidopsis thaliana] (TAIR:AT3G07900.1); similar to unnamed protein product [Vitis vinifera] (GB:CAO15104.1); contains InterPro domain Protein of unknown function DUF246, plant (InterPro:IPR004348) | chr2:18381523-18383511 FORWARD no original description	-2.84
17.2.3	hormone metabolism.auxin.induced-regulated-responsive-activated	Contig10996	very weakly similar to (95.5)AT1G29450| Symbols: | auxin-responsive protein, putative | chr1:10305967-10306392 REVERSE no original description	-2.06
17.3.1.1.1	hormone metabolism.brassinosteroid.synthesis-degradation.BRs.DET2	Contig35850	weakly similar to ( 145)AT5G16010| Symbols: | 3-oxo-5-alpha-steroid 4-dehydrogenase family protein / steroid 5-alpha-reductase family protein | chr5:5227985-5229015 FORWARD no original description	-3.43
17.3.1.1.1	hormone metabolism.brassinosteroid.synthesis-degradation.BRs.DET2	Contig29383	very weakly similar to (90.1)AT2G16530| Symbols: | 3-oxo-5-alpha-steroid 4-dehydrogenase family protein / steroid 5-alpha-reductase family protein | chr2:7170358-7172146 REVERSE no original description	2.33
17.4.2	hormone metabolism.cytokinin.signal transduction	175623_0778_0788	very weakly similar to (92.4)AT2G01830| Symbols: CRE1, WOL1, AHK4, WOL | WOL (WOODEN LEG) | chr2:363331-367428 REVERSE length=258 uaccno=FFD849A01B6LRA	2.2
17.5.1	hormone metabolism.ethylene.synthesis-degradation	Contig42534	very weakly similar to (99.4)AT5G59530| Symbols: | 2-oxoglutarate-dependent dioxygenase, putative | chr5:24011660-24012941 REVERSEvery weakly similar to (91.3)DV4H_CATRO no original description	2.07
17.5.1	hormone metabolism.ethylene.synthesis-degradation	Contig7572	moderately similar to ( 356)AT3G19000| Symbols: | oxidoreductase, 2OG-Fe(II) oxygenase family protein | chr3:6554010-6554993 REVERSEweakly similar to ( 166)GAOX2_ORYSA no original description	-2.26
17.5.1	hormone metabolism.ethylene.synthesis-degradation	Contig29235	weakly similar to ( 147)AT1G06650| Symbols: | 2-oxoglutarate-dependent dioxygenase, putative | chr1:2035908-2037185 FORWARDweakly similar to ( 123)DV4H_CATRO no original description	-3.26
17.5.2	hormone metabolism.ethylene.signal transduction	Contig21227	weakly similar to ( 171)AT3G23240| Symbols: ATERF1, ERF1 | ATERF1/ERF1 (ETHYLENE RESPONSE FACTOR 1); DNA binding / transcription activator/ transcription factor | chr3:8295712-8296368 FORWARDvery weakly similar to (89.0)ERF5_TOBAC no original description	2.07
17.5.2	hormone metabolism.ethylene.signal transduction	036860_0552_1530	very weakly similar to (80.5)AT3G23240| Symbols: ATERF1, ERF1 | ATERF1/ERF1 (ETHYLENE RESPONSE FACTOR 1); DNA binding / transcription activator/ transcription factor | chr3:8295712-8296368 FORWARD length=240 uaccno=FFD849A01BMR14	2.33
17.5.3	hormone metabolism.ethylene.induced-regulated-responsive-activated	Contig35196	weakly similar to ( 107)AT4G29100| Symbols: | ethylene-responsive family protein | chr4:14341146-14344581 FORWARD no original description	2.16
17.6.1.3	hormone metabolism.gibberelin.synthesis-degradation.ent-kaurene oxidase	Contig5861	very weakly similar to (84.3)AT5G25900| Symbols: CYP701A3, GA3 | GA3 (GA REQUIRING 3); oxygen binding | chr5:9036076-9038281 FORWARD no original description	-2.26
17.6.1.3	hormone metabolism.gibberelin.synthesis-degradation.ent-kaurene oxidase	Contig41058	weakly similar to ( 116)AT5G25900| Symbols: CYP701A3, GA3 | GA3 (GA REQUIRING 3); oxygen binding | chr5:9036076-9038281 FORWARD no original description	-2.58
17.6.1.12	hormone metabolism.gibberelin.synthesis-degradation.GA3 oxidase	Contig17298	weakly similar to ( 106)AT1G15550| Symbols: ATGA3OX1, GA4 | GA4 (GA REQUIRING 4); gibberellin 3-beta-dioxygenase | chr1:5344564-5346073 REVERSEvery weakly similar to (82.4)G3O23_WHEAT no original description	-2.26
17.6.2	hormone metabolism.gibberelin.signal transduction	223714_0865_2126	weakly similar to ( 113)AT3G11540| Symbols: SPY | SPY (SPINDLY) | chr3:3632848-3637553 FORWARDweakly similar to ( 126)SPY_PETHY length=245 uaccno=FFD849A01CD9Q4	2.33
17.6.2	hormone metabolism.gibberelin.signal transduction	Contig29679	weakly similar to ( 187)AT3G11540| Symbols: SPY | SPY (SPINDLY) | chr3:3632848-3637553 FORWARDweakly similar to ( 186)SPY_HORVU no original description	2.91
17.6.3	hormone metabolism.gibberelin.induced-regulated-responsive-activated	Contig18623	weakly similar to ( 130)AT3G10185| Symbols: | Encodes a Gibberellin-regulated GASA/GAST/Snakin family protein | chr3:3145584-3146204 FORWARD no original description	-3.43
17.7.1.2	hormone metabolism.jasmonate.synthesis-degradation.lipoxygenase	Contig24109	moderately similar to ( 238)AT1G72520| Symbols: | lipoxygenase, putative | chr1:27312273-27316251 FORWARDmoderately similar to ( 270)LOX23_HORVU no original description	-2.43
17.7.1.3	hormone metabolism.jasmonate.synthesis-degradation.allene oxidase synthase	014055_1751_0858	very weakly similar to (93.2)AT5G42650| Symbols: CYP74A, AOS | AOS (ALLENE OXIDE SYNTHASE); hydro-lyase/ oxygen binding | chr5:17115031-17116587 REVERSEvery weakly similar to (86.7)C74A1_ORYSA length=280 uaccno=FFD849A01EJ0Y0	2.55
18.4.1	Co-factor and vitamine metabolism.pantothenate.pantothenate kinase	178929_1506_0365	weakly similar to ( 101)AT4G32180| Symbols: ATPANK2 | ATPANK2 (PANTOTHENATE KINASE 2) | chr4:15538346-15543721 REVERSE length=244 uaccno=FFD849A01DYH9R	2.07
18.4.1	Co-factor and vitamine metabolism.pantothenate.pantothenate kinase	179922_3220_1814	very weakly similar to (97.4)AT4G32180| Symbols: ATPANK2 | ATPANK2 (PANTOTHENATE KINASE 2) | chr4:15538346-15543721 REVERSE length=248 uaccno=FFD849A02H40G4	2.07
20	stress	Contig42775	weakly similar to ( 194)AT4G12400| Symbols: | stress-inducible protein, putative | chr4:7338863-7341236 REVERSEweakly similar to ( 177)STIP_SOYBN no original description	3.07
20.1	stress.biotic	Contig42881	weakly similar to ( 191)AT1G32210| Symbols: ATDAD1 | ATDAD1 (DEFENDER AGAINST APOPTOTIC DEATH 1) | chr1:11606027-11607632 REVERSEweakly similar to ( 191)DAD1_PEA no original description	-2.06
20.1	stress.biotic	Contig9868	moderately similar to ( 328)AT5G24090| Symbols: | acidic endochitinase (CHIB1) | chr5:8143808-8145156 REVERSEhighly similar to ( 527)CHIA_CICAR no original description	-2.26
20.1	stress.biotic	Contig2810	very weakly similar to (88.6)AT2G02130| Symbols: PDF2.3, LCR68 | LCR68/PDF2.3 (Low-molecular-weight cysteine-rich 68); protease inhibitor | chr2:540070-540406 FORWARDvery weakly similar to (97.1)THGC1_VIGUN no original description	2.07
20.1	stress.biotic	085750_3530_3483	very weakly similar to (98.2)AT5G65830| Symbols: | leucine-rich repeat family protein | chr5:26359622-26360461 REVERSE length=295 uaccno=FFD849A02IV9IL	-3.06
20.1	stress.biotic	Contig11940	very weakly similar to (85.1)AT5G24090| Symbols: | acidic endochitinase (CHIB1) | chr5:8143808-8145156 REVERSEvery weakly similar to (81.3)CHLY_HEVBR no original description	2.07
20.1	stress.biotic	Contig8928	weakly similar to ( 107)AT1G32210| Symbols: ATDAD1 | ATDAD1 (DEFENDER AGAINST APOPTOTIC DEATH 1) | chr1:11606027-11607632 REVERSEweakly similar to ( 108)DAD1_PEA no original description	2.55
20.1.1	stress.biotic.respiratory burst	Contig8002	very weakly similar to (88.2)AT5G47910| Symbols: ATRBOHD, RBOHD | RBOHD (RESPIRATORY BURST OXIDASE PROTEIN D) | chr5:19414811-19418994 FORWARD no original description	2.2
20.1.7	stress.biotic.PR-proteins	Contig32762	weakly similar to ( 110)AT3G24020| Symbols: | disease resistance-responsive family protein | chr3:8678834-8679565 FORWARD no original description	-2.26
20.1.7	stress.biotic.PR-proteins	Contig9713	very weakly similar to (97.1)AT5G66900| Symbols: | disease resistance protein (CC-NBS-LRR class), putative | chr5:26732157-26734983 REVERSE no original description	2.07
20.1.7	stress.biotic.PR-proteins	Contig23710	very weakly similar to (90.1)AT1G63730| Symbols: | disease resistance protein (TIR-NBS-LRR class), putative | chr1:23645433-23648795 FORWARD no original description	2.33
20.2	stress.abiotic	295962_0786_2921	very weakly similar to ( 100)AT2G37570| Symbols: SLT1 | SLT1 (SODIUM- AND LITHIUM-TOLERANT 1) | chr2:15768544-15770028 REVERSE length=209 uaccno=FFD849A01B7COR	2.55
20.2.1	stress.abiotic.heat	Contig8338	moderately similar to ( 274)AT1G79930| Symbols: HSP91 | HSP91 (Heat shock protein 91) | chr1:30068817-30071960 REVERSE no original description	2.74
20.2.1	stress.abiotic.heat	Contig42772	moderately similar to ( 477)AT3G12580| Symbols: HSP70 | HSP70 (heat shock protein 70); ATP binding | chr3:3991494-3993696 REVERSEmoderately similar to ( 462)HSP7E_SPIOL no original description	2.07
20.2.1	stress.abiotic.heat	Contig2852	weakly similar to ( 157)AT5G49580| Symbols: | DNAJ heat shock N-terminal domain-containing protein | chr5:20141049-20144039 REVERSE no original description	3.74
20.2.1	stress.abiotic.heat	Contig39510	weakly similar to ( 154)AT5G06910| Symbols: ATJ6 | ATJ6 (ARABIDOPSIS J-DOMAIN PROTEIN 6); heat shock protein binding / unfolded protein binding | chr5:2140599-2142526 FORWARD no original description	2.33
20.2.3	stress.abiotic.drought/salt	Contig2783	weakly similar to ( 109)AT5G25610| Symbols: RD22 | RD22 (RESPONSIVE TO DESSICATION 22) | chr5:8914501-8916687 REVERSEmoderately similar to ( 293)EA30_VICFA no original description	2.55
20.2.3	stress.abiotic.drought/salt	Contig24056	weakly similar to ( 110)AT1G49320| Symbols: | BURP domain-containing protein | chr1:18250109-18251485 FORWARD no original description	2.74
20.2.3	stress.abiotic.drought/salt	126525_0422_3786	weakly similar to ( 130)AT1G58520| Symbols: RXW8 | RXW8 | chr1:21737208-21741830 FORWARD length=252 uaccno=FFD849A01BBEXO	2.07
20.2.3	stress.abiotic.drought/salt	Contig30466	very weakly similar to (92.4)AT4G04340| Symbols: | early-responsive to dehydration protein-related / ERD protein-related | chr4:2123233-2126622 FORWARD no original description	-0.58
20.2.3	stress.abiotic.drought/salt	Contig15845	moderately similar to ( 249)AT3G23300| Symbols: | dehydration-responsive protein-related | chr3:8333528-8335909 FORWARD no original description	2.55
20.2.5	stress.abiotic.light	Contig43713	weakly similar to ( 149)AT4G05420| Symbols: DDB1A | DDB1A (UV-damaged DNA-binding protein 1A) | chr4:2746285-2752660 FORWARD no original description	2.55
20.2.99	stress.abiotic.unspecified	Contig43465	weakly similar to ( 105)ABR18_PEA no original description	-2.26
20.2.99	stress.abiotic.unspecified	Contig6810	moderately similar to ( 271)AT5G39120| Symbols: | germin-like protein, putative | chr5:15679933-15680714 REVERSEmoderately similar to ( 226)GLP1_MESCR no original description	-2.58
20.2.99	stress.abiotic.unspecified	Contig42630	moderately similar to ( 244)ABR17_PEA no original description	-2.06
20.2.99	stress.abiotic.unspecified	Contig1116	weakly similar to ( 200)ABR17_PEA no original description	-3.06
21.1	redox.thioredoxin	412207_0883_4042	very weakly similar to (91.7)AT5G18120| Symbols: ATAPRL7 | ATAPRL7 (APR-LIKE 7) | chr5:5991387-5993698 FORWARD length=236 uaccno=FFD849A01CFV4C	2.07
21.1	redox.thioredoxin	Contig5978	moderately similar to ( 256)AT1G35620| Symbols: ATPDIL5-2 | ATPDIL5-2 (PDI-LIKE 5-2); thiol-disulfide exchange intermediate | chr1:13156482-13158258 FORWARD no original description	3.2
21.1	redox.thioredoxin	123825_2903_3058	weakly similar to ( 140)AT5G60640| Symbols: ATPDIL1-4 | ATPDIL1-4 (PDI-LIKE 1-4); thiol-disulfide exchange intermediate | chr5:24388642-24391219 REVERSEvery weakly similar to (84.3)PDI_HORVU length=262 uaccno=FFD849A02HC7J4	-2.26
21.2.1	redox.ascorbate and glutathione.ascorbate	Contig13355	weakly similar to ( 113)AT5G21105| Symbols: | L-ascorbate oxidase/ copper ion binding | chr5:7172903-7177412 FORWARDweakly similar to ( 120)ASO_CUCMA no original description	2.07
21.2.1.2	redox.ascorbate and glutathione.ascorbate.GDP-L-galactose-hexose-1-phosphate guanyltransferase	Contig43980	moderately similar to ( 500)AT4G26850| Symbols: VTC2 | VTC2 (VITAMIN C DEFECTIVE 2) | chr4:13499268-13501151 REVERSE no original description	2.07
21.2.2	redox.ascorbate and glutathione.glutathione	Contig37467	very weakly similar to (95.9)AT1G63460| Symbols: | glutathione peroxidase, putative | chr1:23538783-23539991 FORWARDvery weakly similar to (93.6)GPX4_SPIOL no original description	2.07
21.2.2	redox.ascorbate and glutathione.glutathione	Contig9051	highly similar to ( 616)AT4G23100| Symbols: GSH1, CAD2, PAD2, RML1 | RML1 (ROOT MERISTEMLESS 1) | chr4:12103790-12106762 REVERSEhighly similar to ( 662)GSH1_MEDTR no original description	-3.43
21.4	redox.glutaredoxins	Contig332	weakly similar to ( 154)AT5G40370| Symbols: | glutaredoxin, putative | chr5:16165054-16166128 REVERSEweakly similar to ( 154)GLRX_ORYSA no original description	-0.75
21.4	redox.glutaredoxins	Contig17473	very weakly similar to (82.0)AT1G64500| Symbols: | glutaredoxin family protein | chr1:23956933-23958039 FORWARD no original description	3.2
21.4	redox.glutaredoxins	Contig27207	weakly similar to ( 107)AT4G33040| Symbols: | glutaredoxin family protein | chr4:15940782-15941216 REVERSE no original description	2.55
21.5	redox.peroxiredoxin	Contig20602	weakly similar to ( 184)AT5G06290| Symbols: 2-CYS PRX B | 2-cys peroxiredoxin, chloroplast, putative | chr5:1919381-1921212 FORWARDweakly similar to ( 171)BAS1_SPIOL no original description	-2.26
22.1.4	polyamine metabolism.synthesis.agmatine deiminase	Contig25759	weakly similar to ( 164)AT5G08170| Symbols: EMB1873, ATAIH | ATAIH/EMB1873 (AGMATINE IMINOHYDROLASE); agmatine deiminase | chr5:2628664-2631048 REVERSE no original description	-2.37
23.1.1.1	nucleotide metabolism.synthesis.pyrimidine.carbamoyl phosphate synthetase	Contig34770	moderately similar to ( 484)AT1G29900| Symbols: CARB | CARB (CARBAMOYL PHOSPHATE SYNTHETASE B); ATP binding / carbamoyl-phosphate synthase | chr1:10468148-10471960 FORWARD no original description	2.33
23.1.2.8	nucleotide metabolism.synthesis.purine.SAICAR lyase	Contig33064	moderately similar to ( 208)AT4G18440| Symbols: | adenylosuccinate lyase, putative / adenylosuccinase, putative | chr4:10186396-10188843 REVERSE no original description	2.07
23.1.2.20	nucleotide metabolism.synthesis.purine.adenylosuccinate synthase	264622_0509_0991	very weakly similar to (95.5)AT3G57610| Symbols: ATPURA | ATPURA; adenylosuccinate synthase | chr3:21345496-21347580 REVERSEvery weakly similar to (97.8)PURA_WHEAT length=262 uaccno=FFD849A01BIZQP	2.07
23.1.3	nucleotide metabolism.synthesis.PRS-PP	Contig24779	moderately similar to ( 297)AT2G44530| Symbols: | ribose-phosphate pyrophosphokinase, putative / phosphoribosyl diphosphate synthetase, putative | chr2:18390808-18393050 FORWARDmoderately similar to ( 310)KPRS1_SPIOL no original description	-0.57
23.1.3	nucleotide metabolism.synthesis.PRS-PP	Contig32884	moderately similar to ( 353)AT2G42910| Symbols: | ribose-phosphate pyrophosphokinase 4 / phosphoribosyl diphosphate synthetase 4 (PRS4) | chr2:17863473-17865471 FORWARDmoderately similar to ( 352)KPRS4_SPIOL no original description	3.07
23.2	nucleotide metabolism.degradation	Contig33794	very weakly similar to (88.2)AT5G28050| Symbols: | cytidine/deoxycytidylate deaminase family protein | chr5:10044213-10045488 REVERSE no original description	-2.26
23.2	nucleotide metabolism.degradation	379702_2523_0853	weakly similar to ( 171)AT2G38280| Symbols: ATAMPD, FAC1 | FAC1 (EMBRYONIC FACTOR1); AMP deaminase | chr2:16040845-16045871 REVERSEweakly similar to ( 163)AMPD_ORYSA length=258 uaccno=FFD849A02GFSVB	2.33
23.2	nucleotide metabolism.degradation	Contig30264	weakly similar to ( 197)AT5G28050| Symbols: | cytidine/deoxycytidylate deaminase family protein | chr5:10044213-10045488 REVERSE no original description	-0.34
23.3.1.1	nucleotide metabolism.salvage.phosphoribosyltransferases.aprt	Contig32340	moderately similar to ( 216)AT4G22570| Symbols: APT3 | APT3 (ADENINE PHOSPHORIBOSYL TRANSFERASE 3); adenine phosphoribosyltransferase | chr4:11882321-11885261 REVERSEweakly similar to ( 199)APT1_WHEAT no original description	-2.13
25.1	C1-metabolism.glycine hydroxymethyltransferase	Contig43678	weakly similar to ( 106)AT4G13930| Symbols: SHM4 | SHM4 (SERINE HYDROXYMETHYLTRANSFERASE 4); glycine hydroxymethyltransferase | chr4:8048008-8050016 REVERSE no original description	-2.58
25.1	C1-metabolism.glycine hydroxymethyltransferase	Contig32730	weakly similar to ( 196)AT4G32520| Symbols: SHM3 | SHM3 (SERINE HYDROXYMETHYLTRANSFERASE 3) | chr4:15689648-15692340 REVERSEweakly similar to ( 132)GLYM_PEA no original description	-3.26
25.5	C1-metabolism.Methylenetetrahydrofolate dehydrogenase & Methenyltetrahydrofolate cyclohydrolase	Contig17817	weakly similar to ( 185)AT3G12290| Symbols: | tetrahydrofolate dehydrogenase/cyclohydrolase, putative | chr3:3919598-3921333 FORWARD no original description	-2.5
26.1	misc.misc2	Contig16328	weakly similar to ( 129)AT4G30210| Symbols: AR2, ATR2 | ATR2 (ARABIDOPSIS P450 REDUCTASE 2) | chr4:14796906-14800584 FORWARDweakly similar to ( 143)NCPR_PHAAU no original description	-2.58
26.1	misc.misc2	Contig17656	moderately similar to ( 356)AT1G79870| Symbols: | oxidoreductase family protein | chr1:30049687-30050744 FORWARDvery weakly similar to (90.9)DHGY_CUCSA no original description	-2.06
26.1	misc.misc2	Contig5650	moderately similar to ( 412)AT4G02340| Symbols: | epoxide hydrolase, putative | chr4:1035722-1037403 FORWARD no original description	-2.58
26.1	misc.misc2	Contig39516	very weakly similar to (80.5)AT1G13560| Symbols: AAPT1 | AAPT1 (AMINOALCOHOLPHOSPHOTRANSFERASE 1); phosphatidyltransferase | chr1:4638831-4641688 REVERSE no original description	2.07
26.1	misc.misc2	Contig4243	moderately similar to ( 413)AT4G37550| Symbols: | formamidase, putative / formamide amidohydrolase, putative | chr4:17643678-17645243 FORWARD no original description	-2.58
26.1	misc.misc2	023062_3424_2805	very weakly similar to (96.7)C71D8_SOYBN length=230 uaccno=FFD849A02IMXZB	2.07
26.1.1	misc.cytochrome P450	Contig16148	moderately similar to ( 216)AT1G64950| Symbols: CYP89A5 | CYP89A5 (cytochrome P450, family 87, subfamily A, polypeptide 5); oxygen binding | chr1:24131250-24132782 FORWARDweakly similar to ( 143)C77A1_SOLME no original description	2.48
26.1.1	misc.cytochrome P450	207661_3666_0431	weakly similar to ( 150)AT2G45970| Symbols: LCR, CYP86A8 | CYP86A8 (LACERATA); fatty acid (omega-1)-hydroxylase/ oxygen binding | chr2:18919621-18921234 REVERSE length=244 uaccno=FFD849A02I74ZL	2.33
26.1.1	misc.cytochrome P450	Contig39430	weakly similar to ( 115)AT2G23180| Symbols: CYP96A1 | CYP96A1 (cytochrome P450, family 96, subfamily A, polypeptide 1); oxygen binding | chr2:9882033-9883583 FORWARD no original description	2.91
26.1.1	misc.cytochrome P450	Contig42918	moderately similar to ( 259)AT2G45510| Symbols: CYP704A2 | CYP704A2 (cytochrome P450, family 704, subfamily A, polypeptide 2); oxygen binding | chr2:18760159-18762018 FORWARDvery weakly similar to (82.0)C97B2_SOYBN no original description	-3.72
26.1.1	misc.cytochrome P450	Contig43720	weakly similar to ( 185)AT2G27690| Symbols: CYP94C1 | CYP94C1 (cytochrome P450, family 94, subfamily C, polypeptide 1); oxygen binding | chr2:11816450-11817937 FORWARD no original description	3.44
26.1.1	misc.cytochrome P450	Contig13419	weakly similar to ( 120)AT5G24910| Symbols: CYP714A1 | CYP714A1 (cytochrome P450, family 714, subfamily A, polypeptide 1); oxygen binding | chr5:8567677-8570263 REVERSE no original description	2.55
26.1.1	misc.cytochrome P450	Contig1407	moderately similar to ( 272)AT2G45550| Symbols: CYP76C4 | CYP76C4 (cytochrome P450, family 76, subfamily C, polypeptide 4); oxygen binding | chr2:18780615-18782728 REVERSEmoderately similar to ( 251)C76A1_SOLME no original description	2.91
26.1.1	misc.cytochrome P450	Contig40839	weakly similar to ( 166)AT4G00360| Symbols: ATT1, CYP86A2 | CYP86A2 (ABERRANT INDUCTION OF TYPE THREE GENES 1); oxygen binding | chr4:160951-162778 FORWARD no original description	2.33
26.1.1	misc.cytochrome P450	Contig40154	very weakly similar to (85.9)AT1G64940| Symbols: CYP89A6 | CYP89A6 (cytochrome P450, family 87, subfamily A, polypeptide 6); oxygen binding | chr1:24127452-24128987 FORWARD no original description	-2.58
26.1.1	misc.cytochrome P450	Contig30301	weakly similar to ( 172)AT1G31800| Symbols: CYP97A3, LUT5 | CYP97A3/LUT5 (CYTOCHROME P450-TYPE MONOOXYGENASE 97A3); carotene beta-ring hydroxylase/ oxygen binding | chr1:11396421-11399451 FORWARD no original description	-2.26
26.1.1	misc.cytochrome P450	Contig27275	weakly similar to ( 152)AT2G23190| Symbols: CYP81D7 | CYP81D7 (cytochrome P450, family 81, subfamily D, polypeptide 7); oxygen binding | chr2:9884138-9886087 FORWARDvery weakly similar to (96.7)C82A1_PEA no original description	2.33
26.1.1	misc.cytochrome P450	247431_1280_3196	very weakly similar to (99.8)AT2G45510| Symbols: CYP704A2 | CYP704A2 (cytochrome P450, family 704, subfamily A, polypeptide 2); oxygen binding | chr2:18760159-18762018 FORWARD length=257 uaccno=FFD849A01DEP6M	2.07
26.1.1	misc.cytochrome P450	Contig22987	very weakly similar to ( 100)AT4G37310| Symbols: CYP81H1 | CYP81H1 (cytochrome P450, family 81, subfamily H, polypeptide 1); oxygen binding | chr4:17556146-17558827 REVERSE no original description	2.33
26.1.1	misc.cytochrome P450	274093_1723_3823	very weakly similar to (83.2)AT5G24910| Symbols: CYP714A1 | CYP714A1 (cytochrome P450, family 714, subfamily A, polypeptide 1); oxygen binding | chr5:8567677-8570263 REVERSE length=273 uaccno=FFD849A01EHMRL	-2.26
26.2	misc.UDP glucosyl and glucoronyl transferases	Contig35425	weakly similar to ( 123)AT2G38650| Symbols: GAUT7, LGT7 | GAUT7/LGT7 (GALACTURONOSYLTRANSFERASE 7); polygalacturonate 4-alpha-galacturonosyltransferase/ transferase, transferring glycosyl groups | chr2:16168934-16172601 REVERSE no original description	2.07
26.2	misc.UDP glucosyl and glucoronyl transferases	Contig41826	weakly similar to ( 182)AT4G34135| Symbols: UGT73B2 | UGT73B2; UDP-glycosyltransferase | chr4:16346013-16347020 REVERSE no original description	-2.26
26.2	misc.UDP glucosyl and glucoronyl transferases	Contig15593	weakly similar to ( 191)AT3G16520| Symbols: | UDP-glucoronosyl/UDP-glucosyl transferase family protein | chr3:5618853-5620839 REVERSEweakly similar to ( 132)UFOG_SOLME no original description	-0.54
26.2	misc.UDP glucosyl and glucoronyl transferases	Contig28784	moderately similar to ( 201)AT3G45400| Symbols: | exostosin family protein | chr3:16662948-16664464 FORWARD no original description	2.55
26.2	misc.UDP glucosyl and glucoronyl transferases	Contig11990	weakly similar to ( 169)AT3G61130| Symbols: GAUT1, LGT1 | GAUT1/LGT1 (Galacturonosyltransferase 1); polygalacturonate 4-alpha-galacturonosyltransferase/ transferase, transferring glycosyl groups | chr3:22633374-22636489 FORWARD no original description	2.07
26.2	misc.UDP glucosyl and glucoronyl transferases	Contig14972	weakly similar to ( 192)AT3G06260| Symbols: GATL4 | GATL4 (Galacturonosyltransferase-like 4); polygalacturonate 4-alpha-galacturonosyltransferase/ transferase, transferring glycosyl groups / transferase, transferring hexosyl groups | chr3:1893810-1894865 REVERSE no original description	-3.16
26.2	misc.UDP glucosyl and glucoronyl transferases	Contig13252	very weakly similar to (99.8)AT2G36750| Symbols: UGT72C1 | UGT72C1 (UDP-GLUCOSYL TRANSFERASE 72C1); UDP-glycosyltransferase/ transferase, transferring glycosyl groups | chr2:15417610-15419085 REVERSE no original description	-2.84
26.3	misc.gluco-, galacto- and mannosidases	Contig43827	weakly similar to ( 127)AT2G44480| Symbols: | glycosyl hydrolase family 1 protein | chr2:18367552-18370077 FORWARDweakly similar to ( 116)BGLC_MAIZE no original description	2.07
26.3	misc.gluco-, galacto- and mannosidases	Contig12041	weakly similar to ( 125)AT1G27520| Symbols: | glycoside hydrolase family 47 protein | chr1:9558739-9562078 FORWARD no original description	-2.26
26.3	misc.gluco-, galacto- and mannosidases	Contig5772	moderately similar to ( 254)AT2G44480| Symbols: | glycosyl hydrolase family 1 protein | chr2:18367552-18370077 FORWARDweakly similar to ( 199)BGLC_MAIZE no original description	2.07
26.3	misc.gluco-, galacto- and mannosidases	Contig11797	weakly similar to ( 174)AT1G61820| Symbols: BGLU46 | BGLU46; hydrolase, hydrolyzing O-glycosyl compounds | chr1:22840372-22842109 FORWARDweakly similar to ( 113)BGLC_MAIZE no original description	2.07
26.3	misc.gluco-, galacto- and mannosidases	Contig36197	very weakly similar to (99.0)AT1G13130| Symbols: | glycosyl hydrolase family 5 protein / cellulase family protein | chr1:4474724-4477818 FORWARD no original description	-2.26
26.3	misc.gluco-, galacto- and mannosidases	127448_3932_3646	very weakly similar to (99.0)AT1G02850| Symbols: | glycosyl hydrolase family 1 protein | chr1:630569-633085 FORWARD length=242 uaccno=FFD849A02JVJ5S	-2.26
26.3	misc.gluco-, galacto- and mannosidases	401963_2795_0881	weakly similar to ( 136)AT4G26140| Symbols: BGAL12 | BGAL12 (beta-galactosidase 12); beta-galactosidase | chr4:13243683-13247832 REVERSEweakly similar to ( 140)BGAL_MALDO length=275 uaccno=FFD849A02G3OJN	3.33
26.3	misc.gluco-, galacto- and mannosidases	Contig33431	moderately similar to ( 252)AT5G36890| Symbols: | glycosyl hydrolase family 1 protein | chr5:14558757-14563320 REVERSEweakly similar to ( 123)BGLC_MAIZE no original description	-2.58
26.3	misc.gluco-, galacto- and mannosidases	Contig9415	weakly similar to ( 114)AT3G26720| Symbols: | glycosyl hydrolase family 38 protein | chr3:9817944-9824195 FORWARD no original description	2.55
26.3	misc.gluco-, galacto- and mannosidases	Contig5244	weakly similar to ( 166)AT5G43710| Symbols: | glycoside hydrolase family 47 protein | chr5:17569479-17573750 REVERSE no original description	2.33
26.3	misc.gluco-, galacto- and mannosidases	Contig12641	weakly similar to ( 187)AT3G13750| Symbols: BGAL1 | BGAL1 (BETA GALACTOSIDASE 1); beta-galactosidase | chr3:4511199-4515763 FORWARDweakly similar to ( 187)BGAL_MALDO no original description	-2.26
26.4	misc.beta 1,3 glucan hydrolases	Contig30028	weakly similar to ( 119)AT4G16260| Symbols: | glycosyl hydrolase family 17 protein | chr4:9200310-9201457 REVERSEweakly similar to ( 145)E13B_SOYBN no original description	2.07
26.4	misc.beta 1,3 glucan hydrolases	Contig273	weakly similar to ( 121)AT3G55430| Symbols: | glycosyl hydrolase family 17 protein / beta-1,3-glucanase, putative | chr3:20560783-20562981 REVERSEweakly similar to ( 116)E13B_WHEAT no original description	1.55
26.4	misc.beta 1,3 glucan hydrolases	279530_1130_2119	very weakly similar to (95.1)AT2G27500| Symbols: | glycosyl hydrolase family 17 protein | chr2:11759442-11760592 REVERSE length=245 uaccno=FFD849A01C1I91	-2.84
26.6	misc.O-methyl transferases	Contig24550	weakly similar to ( 176)AT3G06930| Symbols: | protein arginine N-methyltransferase family protein | chr3:2185475-2189302 REVERSE no original description	-3.26
26.7	misc.oxidases - copper, flavone etc.	Contig37509	moderately similar to ( 229)AT3G13400| Symbols: SKS13 | SKS13 (SKU5 Similar 13); copper ion binding / oxidoreductase | chr3:4355264-4357312 FORWARDmoderately similar to ( 217)ASO_BRANA no original description	-2.84
26.7	misc.oxidases - copper, flavone etc.	Contig19310	very weakly similar to (83.6)AT5G16970| Symbols: AT-AER | AT-AER (ALKENAL REDUCTASE); 2-alkenal reductase | chr5:5576294-5578004 REVERSE no original description	2.07
26.7	misc.oxidases - copper, flavone etc.	Contig23876	weakly similar to ( 149)AT2G43020| Symbols: ATPAO2 | ATPAO2 (POLYAMINE OXIDASE 2); amine oxidase | chr2:17899022-17901517 FORWARD no original description	3.33
26.7	misc.oxidases - copper, flavone etc.	Contig19919	weakly similar to ( 167)AT1G65560| Symbols: | allyl alcohol dehydrogenase, putative | chr1:24375271-24377336 REVERSE no original description	2.07
26.7	misc.oxidases - copper, flavone etc.	Contig20122	weakly similar to ( 139)AT2G42490| Symbols: | copper amine oxidase, putative | chr2:17698678-17702604 REVERSE no original description	2.07
26.7	misc.oxidases - copper, flavone etc.	347819_1192_3937	very weakly similar to (82.8)AT1G62600| Symbols: | flavin-containing monooxygenase family protein / FMO family protein | chr1:23183207-23185076 FORWARD length=292 uaccno=FFD849A01C60MR	-2.58
26.7	misc.oxidases - copper, flavone etc.	Contig20969	moderately similar to ( 243)AT4G12270| Symbols: | copper amine oxidase family protein | chr4:7297802-7299924 FORWARDweakly similar to ( 130)AMO_PEA no original description	3.83
26.8	misc.nitrilases, *nitrile lyases, berberine bridge enzymes, reticuline oxidases, troponine reductases	Contig25870	weakly similar to ( 177)AT5G06060| Symbols: | tropinone reductase, putative / tropine dehydrogenase, putative | chr5:1824067-1825834 REVERSE no original description	2.91
26.8	misc.nitrilases, *nitrile lyases, berberine bridge enzymes, reticuline oxidases, troponine reductases	Contig17049	moderately similar to ( 429)AT3G29770| Symbols: | hydrolase, alpha/beta fold family protein | chr3:11650950-11653044 FORWARDweakly similar to ( 145)PIR7A_ORYSA no original description	-2.26
26.8	misc.nitrilases, *nitrile lyases, berberine bridge enzymes, reticuline oxidases, troponine reductases	Contig37139	very weakly similar to (83.2)AT2G23570| Symbols: | hydrolase, alpha/beta fold family protein | chr2:10038793-10039507 REVERSEvery weakly similar to (84.3)PIR7B_ORYSA no original description	3.07
26.9	misc.glutathione S transferases	Contig20859	weakly similar to ( 105)AT3G09270| Symbols: ATGSTU8 | ATGSTU8 (Arabidopsis thaliana Glutathione S-transferase (class tau) 8); glutathione transferase | chr3:2848413-2849232 REVERSEweakly similar to ( 177)GSTX6_SOYBN no original description	2.07
26.9	misc.glutathione S transferases	Contig23962	very weakly similar to (81.6)AT1G78380| Symbols: GST8, ATGSTU19 | ATGSTU19 (GLUTATHIONE TRANSFERASE 8); glutathione transferase | chr1:29491552-29492712 REVERSEvery weakly similar to (88.6)GSTXA_TOBAC no original description	-2.5
26.9	misc.glutathione S transferases	Contig22229	weakly similar to ( 190)AT2G02380| Symbols: ATGSTZ2 | ATGSTZ2 (Arabidopsis thaliana Glutathione S-transferase (class zeta) 2); glutathione transferase | chr2:626877-628568 FORWARDweakly similar to ( 169)GSTZ1_DIACA no original description	2.07
26.9	misc.glutathione S transferases	Contig39233	moderately similar to ( 206)AT2G30860| Symbols: GLUTTR, ATGSTF7, ATGSTF9 | ATGSTF9 (Arabidopsis thaliana Glutathione S-transferase (class phi) 9) | chr2:13146209-13147156 FORWARDweakly similar to ( 135)GSTF1_TOBAC no original description	2.25
26.11	misc.alcohol dehydrogenases	Contig38390	moderately similar to ( 281)AT1G51410| Symbols: | cinnamyl-alcohol dehydrogenase, putative (CAD) | chr1:19063553-19065092 FORWARDweakly similar to ( 110)DFRA_DIACA no original description	-3.26
26.12	misc.peroxidases	Contig42210	very weakly similar to (92.4)AT4G08780| Symbols: | peroxidase, putative | chr4:5604150-5608199 FORWARD no original description	-2.26
26.12	misc.peroxidases	Contig9164	moderately similar to ( 218)AT5G51890| Symbols: | peroxidase | chr5:21108389-21109561 REVERSEweakly similar to ( 134)PER1_ORYSA no original description	-2.96
26.12	misc.peroxidases	245034_3492_0322	very weakly similar to (90.9)AT2G24800| Symbols: | peroxidase, putative | chr2:10578334-10579649 REVERSE length=255 uaccno=FFD849A02ISUY8	-2.26
26.12	misc.peroxidases	Contig22148	weakly similar to ( 153)AT5G19890| Symbols: | peroxidase, putative | chr5:6724374-6725879 REVERSEweakly similar to ( 128)PERX_TOBAC no original description	2.5
26.12	misc.peroxidases	Contig34122	moderately similar to ( 350)AT5G19890| Symbols: | peroxidase, putative | chr5:6724374-6725879 REVERSEmoderately similar to ( 262)PERX_TOBAC no original description	2.01
26.12	misc.peroxidases	Contig24338	weakly similar to ( 105)AT1G14540| Symbols: | anionic peroxidase, putative | chr1:4974228-4975595 REVERSEweakly similar to ( 104)PERX_NICSY no original description	2.33
26.13	misc.acid and other phosphatases	007335_2567_2868	weakly similar to ( 169)AT3G20500| Symbols: ATPAP18, PAP18 | ATPAP18/PAP18 (purple acid phosphatase 18); acid phosphatase/ protein serine/threonine phosphatase | chr3:7157932-7160250 FORWARD length=260 uaccno=FFD849A02GJPHI	-2.84
26.13	misc.acid and other phosphatases	Contig845	weakly similar to ( 110)AT1G07990| Symbols: | SIT4 phosphatase-associated family protein | chr1:2477410-2482895 FORWARD no original description	2.33
26.13	misc.acid and other phosphatases	Contig12620	very weakly similar to (95.1)AT2G38600| Symbols: | acid phosphatase class B family protein | chr2:16152985-16153935 FORWARD no original description	2.07
26.13	misc.acid and other phosphatases	Contig4425	highly similar to ( 580)AT5G50400| Symbols: ATPAP27, PAP27 | ATPAP27/PAP27 (purple acid phosphatase 27); acid phosphatase/ protein serine/threonine phosphatase | chr5:20540801-20543457 REVERSEhighly similar to ( 550)NPP_HORVU no original description	3.55
26.13	misc.acid and other phosphatases	Contig26322	highly similar to ( 572)AT3G52820| Symbols: ATPAP22, PAP22 | ATPAP22/PAP22 (purple acid phosphatase 22); acid phosphatase/ protein serine/threonine phosphatase | chr3:19585214-19587916 REVERSEmoderately similar to ( 260)PPAF_SOYBN no original description	2.33
26.13	misc.acid and other phosphatases	Contig22260	weakly similar to ( 114)AT2G39920| Symbols: | acid phosphatase class B family protein | chr2:16670279-16671383 REVERSE no original description	2.07
26.17	misc.dynamin	Contig34196	very weakly similar to (91.3)AT3G60190| Symbols: ADL4, ADLP2, EDR3, DRP1E | ADL4/ADLP2/DRP1E/EDR3 (DYNAMIN-LIKE PROTEIN 4); GTP binding / GTPase | chr3:22255342-22258626 REVERSE no original description	-2.06
26.18	misc.invertase/pectin methylesterase inhibitor family protein	Contig34416	weakly similar to ( 114)AT5G20740| Symbols: | invertase/pectin methylesterase inhibitor family protein | chr5:7025869-7026486 REVERSEvery weakly similar to (83.2)21KD_DAUCA no original description	-2.06
26.19	misc.plastocyanin-like	Contig43277	weakly similar to ( 132)AT2G02850| Symbols: ARPN | ARPN (PLANTACYANIN); copper ion binding | chr2:826629-827719 REVERSEweakly similar to ( 142)BABL_CUCSA no original description	2.33
26.19	misc.plastocyanin-like	Contig7056	very weakly similar to (92.0)AT3G01070| Symbols: | plastocyanin-like domain-containing protein | chr3:19666-20451 FORWARD no original description	3.33
26.19	misc.plastocyanin-like	Contig1191	weakly similar to ( 147)AT5G25090| Symbols: | plastocyanin-like domain-containing protein | chr5:8647120-8647758 REVERSEvery weakly similar to (96.7)NO552_SOYBN no original description	2.74
26.21	misc.protease inhibitor/seed storage/lipid transfer protein (LTP) family protein	Contig37950	very weakly similar to (80.9)AT5G48485| Symbols: DIR1 | DIR1 (DEFECTIVE IN INDUCED RESISTANCE 1); lipid binding | chr5:19663543-19663851 REVERSE no original description	-2.26
26.22	misc.short chain dehydrogenase/reductase (SDR)	Contig44193	moderately similar to ( 234)AT5G18210| Symbols: | short-chain dehydrogenase/reductase (SDR) family protein | chr5:6017867-6018921 FORWARDweakly similar to ( 186)SDR1_PICAB no original description	-3.26
26.22	misc.short chain dehydrogenase/reductase (SDR)	382404_0355_3358	very weakly similar to (90.5)AT5G10050| Symbols: | short-chain dehydrogenase/reductase (SDR) family protein | chr5:3144255-3145644 FORWARD length=245 uaccno=FFD849A01A5IUO	-2.58
26.22	misc.short chain dehydrogenase/reductase (SDR)	Contig3135	weakly similar to ( 152)AT3G61220| Symbols: | short-chain dehydrogenase/reductase (SDR) family protein | chr3:22674000-22675291 FORWARD no original description	-2.58
26.28	misc.GDSL-motif lipase	Contig30711	weakly similar to ( 147)AT3G11210| Symbols: | GDSL-motif lipase/hydrolase family protein | chr3:3511107-3512905 REVERSE no original description	2.55
26.28	misc.GDSL-motif lipase	Contig35061	very weakly similar to (87.8)AT1G54790| Symbols: | GDSL-motif lipase/hydrolase family protein | chr1:20444791-20447664 REVERSE no original description	2.44
26.28	misc.GDSL-motif lipase	Contig4481	weakly similar to ( 135)AT4G28780| Symbols: | GDSL-motif lipase/hydrolase family protein | chr4:14215609-14217165 FORWARD no original description	-2.58
26.28	misc.GDSL-motif lipase	Contig20612	moderately similar to ( 256)AT3G11210| Symbols: | GDSL-motif lipase/hydrolase family protein | chr3:3511107-3512905 REVERSE no original description	-2.58
27.1	RNA.processing	Contig10417	moderately similar to ( 204)AT5G11010| Symbols: | pre-mRNA cleavage complex-related | chr5:3484177-3486068 FORWARD no original description	2.07
27.1	RNA.processing	Contig41318	very weakly similar to (80.5)AT2G33320| Symbols: | C2 domain-containing protein | chr2:14126603-14128411 REVERSE no original description	2.33
27.1	RNA.processing	258812_0974_3945	weakly similar to ( 111)AT1G49760| Symbols: PAB8 | PAB8 (POLY(A) BINDING PROTEIN 8); RNA binding / translation initiation factor | chr1:18420408-18423421 FORWARD length=276 uaccno=FFD849A01CNVNF	-3.43
27.1	RNA.processing	Contig27502	weakly similar to ( 107)AT5G05970| Symbols: | transducin family protein / WD-40 repeat family protein | chr5:1795465-1799314 FORWARD no original description	2.07
27.1	RNA.processing	Contig13084	weakly similar to ( 171)AT3G17040| Symbols: HCF107 | HCF107 (HIGH CHLOROPHYLL FLUORESCENT 107); binding | chr3:5809384-5812611 REVERSEvery weakly similar to (80.1)MBB1_CHLRE no original description	2.07
27.1	RNA.processing	Contig20998	weakly similar to ( 147)AT4G30220| Symbols: RUXF | RUXF (SMALL NUCLEAR RIBONUCLEOPROTEIN F) | chr4:14803106-14804265 REVERSE no original description	2.2
27.1	RNA.processing	Contig16333	moderately similar to ( 221)AT2G45620| Symbols: | nucleotidyltransferase family protein | chr2:18800017-18802824 FORWARD no original description	2.33
27.1	RNA.processing	Contig1365	weakly similar to ( 107)AT3G20650| Symbols: | mRNA capping enzyme family protein | chr3:7221174-7223945 REVERSEvery weakly similar to (99.4)MCES1_ORYSA no original description	-2.26
27.1	RNA.processing	Contig17604	weakly similar to ( 193)AT3G03710| Symbols: RIF10 | RIF10 (RESISTANT TO INHIBITION WITH FSM 10); 3'-5'-exoribonuclease/ RNA binding / nucleic acid binding | chr3:919549-924913 FORWARD no original description	-2.26
27.1.1	RNA.processing.splicing	Contig1746	weakly similar to ( 103)AT1G60200| Symbols: | splicing factor PWI domain-containing protein / RNA recognition motif (RRM)-containing protein | chr1:22204547-22208906 REVERSE no original description	2.07
27.1.1	RNA.processing.splicing	Contig17342	moderately similar to ( 351)AT1G03140| Symbols: | splicing factor Prp18 family protein | chr1:754471-756223 REVERSE no original description	-2.16
27.1.1	RNA.processing.splicing	Contig5707	weakly similar to ( 121)AT5G42820| Symbols: ATU2AF35B | ATU2AF35B; RNA binding | chr5:17187673-17188524 REVERSE no original description	3.07
27.1.1	RNA.processing.splicing	Contig8650	moderately similar to ( 285)AT5G44200| Symbols: ATCBP20, CBP20 | CBP20 (CAP-BINDING PROTEIN 20) | chr5:17819289-17821102 REVERSE no original description	2.74
27.1.1	RNA.processing.splicing	362610_3754_0048	weakly similar to ( 137)AT1G65660| Symbols: SMP1 | SMP1 (swellmap 1); nucleic acid binding | chr1:24421958-24424894 REVERSE length=235 uaccno=FFD849A02JFUTE	2.91
27.1.1	RNA.processing.splicing	104759_3518_1353	weakly similar to ( 105)ATCG00040| Symbols: MATK | Encodes a maturase located in the trnK intron in the chloroplast genome. | chrC:2056-3636 REVERSEweakly similar to ( 144)MATK_CICAR length=280 uaccno=FFD849A02IU5X3	2.2
27.1.1	RNA.processing.splicing	Contig33510	weakly similar to ( 121)AT4G21660| Symbols: | proline-rich spliceosome-associated (PSP) family protein | chr4:11506271-11509784 REVERSE no original description	2.33
27.1.1	RNA.processing.splicing	064825_1840_0094	weakly similar to ( 119)AT5G64270| Symbols: | splicing factor, putative | chr5:25724135-25727944 FORWARD length=185 uaccno=FFD849A01ERTN0	-2.26
27.1.1	RNA.processing.splicing	Contig26199	moderately similar to ( 211)AT5G54520| Symbols: | WD-40 repeat family protein | chr5:22164007-22166315 REVERSE no original description	-2.84
27.1.1	RNA.processing.splicing	Contig44123	very weakly similar to (90.1)AT3G49430| Symbols: SRP34A | SRP34A (SER/ARG-RICH PROTEIN 34A) | chr3:18343653-18345602 FORWARD no original description	-2.84
27.1.2	RNA.processing.RNA helicase	Contig44768	moderately similar to ( 294)AT1G31970| Symbols: STRS1 | STRS1 (STRESS RESPONSE SUPPRESSOR 1); ATP-dependent helicase | chr1:11479901-11482687 FORWARDweakly similar to ( 122)DB10_NICSY no original description	2.33
27.1.19	RNA.processing.ribonucleases	Contig32610	very weakly similar to (86.7)AT3G20420| Symbols: RTL2 | RTL2 (RNASE THREE-LIKE PROTEIN 2); double-stranded RNA binding / ribonuclease III. | chr3:7119377-7120901 REVERSE no original description	2.07
27.1.19	RNA.processing.ribonucleases	Contig13977	very weakly similar to (94.0)AT5G22250| Symbols: | CCR4-NOT transcription complex protein, putative | chr5:7365608-7366444 REVERSE no original description	-2.26
27.1.19	RNA.processing.ribonucleases	Contig44621	moderately similar to ( 440)AT2G32070| Symbols: | CCR4-NOT transcription complex protein, putative | chr2:13647906-13648733 REVERSE no original description	-1.06
27.1.19	RNA.processing.ribonucleases	Contig42630	moderately similar to ( 244)ABR17_PEA no original description	-2.06
27.1.19	RNA.processing.ribonucleases	391463_1977_0733	very weakly similar to (97.8)AT2G39780| Symbols: RNS2 | RNS2 (RIBONUCLEASE 2) | chr2:16598334-16600593 FORWARD length=223 uaccno=FFD849A01E3U5B	2.07
27.1.20	RNA.processing.degradation dicer	Contig18054	very weakly similar to (93.6)AT5G20320| Symbols: DCL4 | DCL4 (DICER-LIKE 4); RNA binding / ribonuclease III | chr5:6859573-6869070 REVERSE no original description	-2.26
27.2	RNA.transcription	051765_3584_2172	very weakly similar to (82.0)RRPO_OENBE length=251 uaccno=FFD849A02I0Y56	-2.58
27.2	RNA.transcription	Contig7051	very weakly similar to (95.5)AT5G45140| Symbols: NRPC2 | NRPC2 (nuclear RNA polymerase C 2); DNA binding / DNA-directed RNA polymerase | chr5:18264643-18274940 REVERSE no original description	2.33
27.2	RNA.transcription	Contig38596	weakly similar to ( 135)AT5G24120| Symbols: SIG5, SIGE | SIGE (RNA polymerase sigma subunit E); DNA binding / DNA-directed RNA polymerase/ sigma factor/ transcription factor | chr5:8157797-8159749 REVERSE no original description	-2.26
27.2	RNA.transcription	Contig14146	moderately similar to ( 212)AT1G64860| Symbols: SIG1, SIG2, SIGB, RPOD1, SIGA | SIGA (SIGMA FACTOR A); DNA binding / DNA-directed RNA polymerase/ transcription factor | chr1:24102160-24104409 FORWARD no original description	-2.26
27.2	RNA.transcription	Contig20204	weakly similar to ( 187)AT5G24120| Symbols: SIG5, SIGE | SIGE (RNA polymerase sigma subunit E); DNA binding / DNA-directed RNA polymerase/ sigma factor/ transcription factor | chr5:8157797-8159749 REVERSE no original description	2.33
27.2	RNA.transcription	Contig31883	moderately similar to ( 261)AT1G55520| Symbols: ATTBP2 | TBP2 (TATA binding protein 2); DNA binding / RNA polymerase II transcription factor | chr1:20729816-20731149 REVERSEmoderately similar to ( 266)TBP_SOYBN no original description	2.33
27.3.2	RNA.regulation of transcription.Alfin-like	Contig40713	weakly similar to ( 136)AT2G02470| Symbols: | PHD finger family protein | chr2:652836-654620 FORWARD no original description	-3.06
27.3.2	RNA.regulation of transcription.Alfin-like	Contig4365	moderately similar to ( 306)AT3G11200| Symbols: | PHD finger family protein | chr3:3508393-3510201 REVERSE no original description	2.07
27.3.3	RNA.regulation of transcription.AP2/EREBP, APETALA2/Ethylene-responsive element binding protein family	Contig14861	very weakly similar to (86.7)AT1G43160| Symbols: RAP2.6 | RAP2.6 (related to AP2 6); DNA binding / transcription factor | chr1:16266429-16267103 FORWARD no original description	-2.26
27.3.4	RNA.regulation of transcription.ARF, Auxin Response Factor family	Contig20351	weakly similar to ( 135)AT5G62000| Symbols: ARF1-BP, HSS, ARF2 | ARF2 (AUXIN RESPONSE FACTOR 2) | chr5:24928085-24931906 FORWARD no original description	2.55
27.3.5	RNA.regulation of transcription.ARR	Contig1948	weakly similar to ( 172)AT3G57040| Symbols: ATRR4, ARR9 | ARR9 (RESPONSE REACTOR 4); transcription regulator | chr3:21121038-21122207 FORWARD no original description	-2.84
27.3.6	RNA.regulation of transcription.bHLH,Basic Helix-Loop-Helix family	Contig22284	weakly similar to ( 134)AT5G48560| Symbols: | basic helix-loop-helix (bHLH) family protein | chr5:19701386-19704097 FORWARD no original description	-2.58
27.3.10	RNA.regulation of transcription.C2C2(Zn) YABBY family	Contig34703	weakly similar to ( 129)AT2G45190| Symbols: FIL, YAB1, AFO | AFO (ABNORMAL FLORAL ORGANS); transcription factor | chr2:18635524-18637626 REVERSEvery weakly similar to (80.9)YAB1_ORYSA no original description	-3.06
27.3.11	RNA.regulation of transcription.C2H2 zinc finger family	199397_3239_0173	very weakly similar to (87.8)AT3G54430| Symbols: SRS6 | SRS6 (SHI-RELATED SEQUENCE 6) | chr3:20158202-20158829 REVERSE length=264 uaccno=FFD849A02H6M9B	-2.26
27.3.11	RNA.regulation of transcription.C2H2 zinc finger family	Contig11571	weakly similar to ( 156)AT5G37340| Symbols: | zinc finger (ZPR1-type) family protein | chr5:14804718-14809603 REVERSE no original description	2.55
27.3.13	RNA.regulation of transcription.CCAAT box binding factor family, DR1	Contig20338	weakly similar to ( 185)AT1G72440| Symbols: EDA25 | EDA25 (embryo sac development arrest 25); binding | chr1:27271987-27277258 REVERSE no original description	2.74
27.3.16	RNA.regulation of transcription.CCAAT box binding factor family, HAP5	Contig41196	weakly similar to ( 124)AT3G48590| Symbols: ATHAP5A, HAP5A | HAP5A (Heme activator protein (yeast) homolog 5A); DNA binding / transcription factor | chr3:18019878-18020923 REVERSE no original description	3.2
27.3.20	RNA.regulation of transcription.G2-like transcription factor family, GARP	Contig8539	weakly similar to ( 153)AT1G25550| Symbols: | myb family transcription factor | chr1:8976631-8977929 FORWARD no original description	2.91
27.3.20	RNA.regulation of transcription.G2-like transcription factor family, GARP	Contig35639	moderately similar to ( 218)AT4G28610| Symbols: ATPHR1, PHR1 | PHR1 (PHOSPHATE STARVATION RESPONSE 1); transcription factor | chr4:14133170-14134957 REVERSE no original description	-2.84
27.3.22	RNA.regulation of transcription.HB,Homeobox transcription factor family	Contig42415	weakly similar to ( 130)AT1G23380| Symbols: KNAT6L, KNAT6S, KNAT6 | KNAT6 (Knotted-like Arabidopsis thaliana 6); DNA binding / transcription factor | chr1:8297488-8302481 REVERSEvery weakly similar to (89.0)KNAP1_MALDO no original description	-2.02
27.3.22	RNA.regulation of transcription.HB,Homeobox transcription factor family	Contig3033	moderately similar to ( 277)AT4G37790| Symbols: HAT22 | HAT22 (homeobox-leucine zipper protein 22); transcription factor | chr4:17768235-17769266 FORWARD no original description	-3.26
27.3.22	RNA.regulation of transcription.HB,Homeobox transcription factor family	Contig14125	weakly similar to ( 137)AT2G34710| Symbols: ATHB14, ATHB-14, PHB-1D, PHB | PHB (PHABULOSA); DNA binding / transcription factor | chr2:14646627-14651072 REVERSE no original description	-2.84
27.3.22	RNA.regulation of transcription.HB,Homeobox transcription factor family	Contig7585	weakly similar to ( 132)AT4G32880| Symbols: ATHB8, ATHB-8 | ATHB-8 (HOMEOBOX GENE 8); DNA binding / transcription factor | chr4:15863591-15867826 REVERSE no original description	-2.26
27.3.22	RNA.regulation of transcription.HB,Homeobox transcription factor family	Contig38230	weakly similar to ( 131)AT4G40060| Symbols: ATHB16, ATHB-16 | ATHB-16/ATHB16 (ARABIDOPSIS THALIANA HOMEOBOX PROTEIN 16); transcription activator/ transcription factor | chr4:18571676-18572768 REVERSE no original description	2.91
27.3.22	RNA.regulation of transcription.HB,Homeobox transcription factor family	Contig14713	weakly similar to ( 119)AT2G46680| Symbols: ATHB7, ATHB-7 | ATHB-7 (ARABIDOPSIS THALIANA HOMEOBOX 7) | chr2:19172847-19173843 REVERSE no original description	-2.26
27.3.24	RNA.regulation of transcription.MADS box transcription factor family	Contig9004	very weakly similar to (95.9)AT4G09960| Symbols: AGL11, STK | STK (SEEDSTICK) | chr4:6236710-6240491 REVERSEweakly similar to ( 106)MADS2_PETHY no original description	-2.43
27.3.24	RNA.regulation of transcription.MADS box transcription factor family	Contig39928	weakly similar to ( 160)AT3G02310| Symbols: AGL4, SEP2 | SEP2 (SEPALLATA2); DNA binding / transcription factor | chr3:464561-466694 REVERSEweakly similar to ( 132)MTF1_PEA no original description	2.07
27.3.24	RNA.regulation of transcription.MADS box transcription factor family	Contig35864	moderately similar to ( 202)AT1G24260| Symbols: AGL9, SEP3 | SEP3 (SEPALLATA3); transcription factor | chr1:8593779-8595851 REVERSEmoderately similar to ( 224)AGL9_PETHY no original description	-3.06
27.3.25	RNA.regulation of transcription.MYB domain transcription factor family	171971_2447_1774	weakly similar to ( 106)AT1G66230| Symbols: AtMYB20, MYB20 | MYB20 (myb domain protein 20); DNA binding / transcription factor | chr1:24680985-24681909 FORWARDvery weakly similar to (96.7)ODO1_PETHY length=264 uaccno=FFD849A02F85DS	2.07
27.3.25	RNA.regulation of transcription.MYB domain transcription factor family	274942_1774_0332	very weakly similar to (96.3)AT5G57620| Symbols: AtMYB36, MYB36 | MYB36 (myb domain protein 36); DNA binding / transcription factor | chr5:23352130-23353614 FORWARD length=260 uaccno=FFD849A01EL09A	2.07
27.3.25	RNA.regulation of transcription.MYB domain transcription factor family	Contig13819	very weakly similar to (97.1)AT5G65790| Symbols: ATMYB68, MYB68 | MYB68 (myb domain protein 68); DNA binding / transcription factor | chr5:26340261-26341611 FORWARD no original description	-2.26
27.3.25	RNA.regulation of transcription.MYB domain transcription factor family	010014_3953_2845	weakly similar to ( 106)AT5G65790| Symbols: ATMYB68, MYB68 | MYB68 (myb domain protein 68); DNA binding / transcription factor | chr5:26340261-26341611 FORWARD length=278 uaccno=FFD849A02JXDWV	-2.58
27.3.26	RNA.regulation of transcription.MYB-related transcription factor family	Contig38128	moderately similar to ( 388)AT5G47390| Symbols: | myb family transcription factor | chr5:19244228-19245773 FORWARD no original description	2.07
27.3.26	RNA.regulation of transcription.MYB-related transcription factor family	Contig3406	moderately similar to ( 249)AT2G38090| Symbols: | myb family transcription factor | chr2:15952356-15953853 FORWARD no original description	-2.2
27.3.32	RNA.regulation of transcription.WRKY domain transcription factor family	309282_3687_3132	weakly similar to ( 111)AT5G49520| Symbols: ATWRKY48, WRKY48 | WRKY48 (WRKY DNA-binding protein 48); transcription factor | chr5:20108116-20110093 FORWARD length=258 uaccno=FFD849A02I91FY	-2.58
27.3.32	RNA.regulation of transcription.WRKY domain transcription factor family	Contig28088	very weakly similar to (85.5)AT1G29280| Symbols: ATWRKY65, WRKY65 | WRKY65 (WRKY DNA-binding protein 65); transcription factor | chr1:10236575-10237453 FORWARD no original description	2.55
27.3.32	RNA.regulation of transcription.WRKY domain transcription factor family	Contig25977	weakly similar to ( 141)AT1G29280| Symbols: ATWRKY65, WRKY65 | WRKY65 (WRKY DNA-binding protein 65); transcription factor | chr1:10236575-10237453 FORWARD no original description	-2.26
27.3.32	RNA.regulation of transcription.WRKY domain transcription factor family	Contig37588	weakly similar to ( 111)AT1G62300| Symbols: WRKY6 | WRKY6 (WRKY DNA-binding protein 6); transcription factor | chr1:23020552-23022820 REVERSE no original description	-2.26
27.3.35	RNA.regulation of transcription.bZIP transcription factor family	Contig42278	very weakly similar to (86.7)AT5G06950| Symbols: TGA2, AHBP-1B | AHBP-1B (bZIP transcription factor HBP-1b homolog) | chr5:2152324-2154175 FORWARDvery weakly similar to (88.6)TGA21_TOBAC no original description	-2.58
27.3.35	RNA.regulation of transcription.bZIP transcription factor family	Contig18990	weakly similar to ( 187)AT1G68710| Symbols: | haloacid dehalogenase-like hydrolase family protein | chr1:25797161-25801638 REVERSE no original description	2.07
27.3.35	RNA.regulation of transcription.bZIP transcription factor family	Contig38649	weakly similar to ( 138)AT5G24800| Symbols: ATBZIP9, BZO2H2 | ATBZIP9/BZO2H2 (BASIC LEUCINE ZIPPER O2 HOMOLOG 2); DNA binding / protein heterodimerization/ transcription factor | chr5:8515262-8516544 FORWARDweakly similar to ( 113)CPRF2_PETCR no original description	2.07
27.3.44	RNA.regulation of transcription.Chromatin Remodeling Factors	072581_0746_0824	weakly similar to ( 123)AT2G33610| Symbols: CHB2, ATSWI3B | ATSWI3B (Arabidopsis thaliana switching protein 3B); DNA binding | chr2:14236099-14238225 FORWARD length=241 uaccno=FFD849A01B3SNE	-2.58
27.3.44	RNA.regulation of transcription.Chromatin Remodeling Factors	Contig30239	moderately similar to ( 266)AT5G63950| Symbols: CHR24 | CHR24 (chromatin remodeling 24); ATP binding / DNA binding / helicase | chr5:25609386-25615631 REVERSE no original description	2.74
27.3.44	RNA.regulation of transcription.Chromatin Remodeling Factors	Contig10882	very weakly similar to (94.0)AT1G05120| Symbols: | SNF2 domain-containing protein / helicase domain-containing protein / RING finger domain-containing protein | chr1:1471623-1476066 REVERSE no original description	-2.84
27.3.44	RNA.regulation of transcription.Chromatin Remodeling Factors	089304_2144_0710	very weakly similar to (83.2)AT1G61140| Symbols: EDA16 | EDA16 (embryo sac development arrest 16) | chr1:22538703-22543421 REVERSE length=236 uaccno=FFD849A02FIIXK	-2.26
27.3.52	RNA.regulation of transcription.Global transcription factor group	Contig24395	moderately similar to ( 272)AT4G08350| Symbols: | KOW domain-containing transcription factor family protein | chr4:5286348-5292069 FORWARD no original description	-2.58
27.3.54	RNA.regulation of transcription.Histone acetyltransferases	Contig7769	very weakly similar to (86.3)AT3G07740| Symbols: ATADA2A, HAC10, HXA02, HXA2, ADA2A | ADA2A (Arabidopsis adaptor 2A homolog) | chr3:2470020-2472641 REVERSE no original description	2.07
27.3.54	RNA.regulation of transcription.Histone acetyltransferases	Contig42330	very weakly similar to (87.8)AT4G16420| Symbols: PRZ1, ADA2B | ADA2B (PROPORZ1); DNA binding / transcription factor | chr4:9262828-9265798 REVERSE no original description	-3.06
27.3.55	RNA.regulation of transcription.HDA	Contig30025	moderately similar to ( 268)AT4G38130| Symbols: HDA19, ATHD1, HDA1, RPD3A | HD1 (HISTONE DEACETYLASE19) | chr4:17896657-17899051 REVERSEmoderately similar to ( 271)HDAC_MAIZE no original description	2.07
27.3.57	RNA.regulation of transcription.JUMONJI family	Contig26741	weakly similar to ( 117)AT1G08620| Symbols: | transcription factor jumonji (jmj) family protein / zinc finger (C5HC2 type) family protein | chr1:2737557-2743373 FORWARD no original description	-2.06
27.3.57	RNA.regulation of transcription.JUMONJI family	Contig26561	very weakly similar to ( 100)AT1G63490| Symbols: | transcription factor jumonji (jmjC) domain-containing protein | chr1:23548603-23555611 REVERSE no original description	2.55
27.3.62	RNA.regulation of transcription.Nucleosome/chromatin assembly factor group	341661_2837_0241	weakly similar to ( 119)AT5G08630| Symbols: | DDT domain-containing protein | chr5:2798576-2802139 REVERSE length=246 uaccno=FFD849A02G7CSJ	2.07
27.3.64	RNA.regulation of transcription.PHOR1	Contig41735	weakly similar to ( 103)AT3G02840| Symbols: | immediate-early fungal elicitor family protein | chr3:618487-619626 FORWARD no original description	2.55
27.3.64	RNA.regulation of transcription.PHOR1	Contig13326	moderately similar to ( 283)AT5G37490| Symbols: | U-box domain-containing protein | chr5:14904974-14906281 FORWARDweakly similar to ( 103)SPL11_ORYSA no original description	-2.58
27.3.65	RNA.regulation of transcription.Polycomb Group (PcG)	Contig39466	weakly similar to ( 115)AT5G65910| Symbols: | BSD domain-containing protein | chr5:26378818-26380567 REVERSE no original description	2.33
27.3.65	RNA.regulation of transcription.Polycomb Group (PcG)	Contig5699	weakly similar to ( 117)AT1G79020| Symbols: | transcription factor-related | chr1:29732175-29734952 REVERSE no original description	2.07
27.3.66	RNA.regulation of transcription.Psudo ARR transcription factor family	Contig12665	very weakly similar to (84.7)AT5G02810| Symbols: APRR7, PRR7 | PRR7 (PSEUDO-RESPONSE REGULATOR 7); transcription regulator | chr5:638281-641459 REVERSE no original description	2.07
27.3.67	RNA.regulation of transcription.putative transcription regulator	301218_3995_0701	very weakly similar to (80.9)AT1G68580| Symbols: | agenet domain-containing protein / bromo-adjacent homology (BAH) domain-containing protein | chr1:25756532-25759294 FORWARD length=266 uaccno=FFD849A02J00ZZ	3.07
27.3.67	RNA.regulation of transcription.putative transcription regulator	090629_1206_3335	weakly similar to ( 109)AT4G14465| Symbols: | DNA-binding protein-related | chr4:8320968-8321813 FORWARD length=267 uaccno=FFD849A01C78EX	3.07
27.3.67	RNA.regulation of transcription.putative transcription regulator	Contig28449	weakly similar to ( 133)AT1G02150| Symbols: | pentatricopeptide (PPR) repeat-containing protein | chr1:408779-410433 FORWARD no original description	-2.26
27.3.67	RNA.regulation of transcription.putative transcription regulator	Contig13597	very weakly similar to (87.4)AT2G20710| Symbols: | pentatricopeptide (PPR) repeat-containing protein | chr2:8933616-8934803 FORWARD no original description	2.07
27.3.67	RNA.regulation of transcription.putative transcription regulator	245319_0773_1146	weakly similar to ( 150)AT1G78610| Symbols: | mechanosensitive ion channel domain-containing protein / MS ion channel domain-containing protein | chr1:29574119-29577019 REVERSE length=280 uaccno=FFD849A01B558C	2.07
27.3.67	RNA.regulation of transcription.putative transcription regulator	Contig38090	weakly similar to ( 171)AT3G43240| Symbols: | ARID/BRIGHT DNA-binding domain-containing protein | chr3:15221020-15225428 REVERSE no original description	2.16
27.3.67	RNA.regulation of transcription.putative transcription regulator	Contig43703	weakly similar to ( 177)AT3G04570| Symbols: | DNA-binding protein-related | chr3:1231227-1232174 FORWARD no original description	-2.96
27.3.71	RNA.regulation of transcription.SNF7	Contig20715	moderately similar to ( 292)AT1G73030| Symbols: VPS46.2 | VPS46.2 | chr1:27477599-27478509 FORWARD no original description	-2.26
27.3.99	RNA.regulation of transcription.unclassified	Contig10187	weakly similar to ( 154)AT1G09750| Symbols: | chloroplast nucleoid DNA-binding protein-related | chr1:3157543-3158962 FORWARD no original description	-2.37
27.3.99	RNA.regulation of transcription.unclassified	Contig28524	weakly similar to ( 107)AT5G54310| Symbols: AGD5 | AGD5 (ARF-GAP DOMAIN 5); DNA binding | chr5:22074488-22078292 REVERSE no original description	2.44
27.3.99	RNA.regulation of transcription.unclassified	Contig42686	moderately similar to ( 230)AT4G06634| Symbols: | zinc finger (C2H2 type) family protein | chr4:3764496-3766174 REVERSE no original description	2.33
27.3.99	RNA.regulation of transcription.unclassified	Contig15666	weakly similar to ( 108)AT1G25510| Symbols: | aspartyl protease family protein | chr1:8959359-8960810 REVERSE no original description	2.33
27.3.99	RNA.regulation of transcription.unclassified	Contig11571	weakly similar to ( 156)AT5G37340| Symbols: | zinc finger (ZPR1-type) family protein | chr5:14804718-14809603 REVERSE no original description	2.55
27.3.99	RNA.regulation of transcription.unclassified	Contig30361	very weakly similar to (85.9)AT2G01650| Symbols: PUX2 | PUX2 (PLANT UBX DOMAIN-CONTAINING PROTEIN 2); nucleic acid binding / zinc ion binding | chr2:284850-286393 REVERSE no original description	-2.06
27.3.99	RNA.regulation of transcription.unclassified	Contig30237	weakly similar to ( 114)AT2G44020| Symbols: | mitochondrial transcription termination factor-related / mTERF-related | chr2:18224813-18226336 REVERSE no original description	3.33
27.3.99	RNA.regulation of transcription.unclassified	Contig38896	weakly similar to ( 155)AT3G50050| Symbols: | aspartyl protease family protein | chr3:18565121-18568098 REVERSE no original description	2.07
27.3.99	RNA.regulation of transcription.unclassified	Contig41255	moderately similar to ( 242)AT1G47500| Symbols: ATRBP47C' | ATRBP47C' (RNA-BINDING PROTEIN 47C'); RNA binding | chr1:17435122-17437245 FORWARD no original description	2.07
27.3.99	RNA.regulation of transcription.unclassified	Contig24025	very weakly similar to (81.3)AT2G33835| Symbols: FES1 | FES1 (FRIGIDA-ESSENTIAL 1); nucleic acid binding | chr2:14319221-14321642 REVERSE no original description	-2.36
27.3.99	RNA.regulation of transcription.unclassified	Contig17141	weakly similar to ( 148)AT5G54310| Symbols: AGD5 | AGD5 (ARF-GAP DOMAIN 5); DNA binding | chr5:22074488-22078292 REVERSE no original description	-2.2
27.3.99	RNA.regulation of transcription.unclassified	Contig34505	weakly similar to ( 101)AT3G02890| Symbols: | PHD finger protein-related | chr3:641050-645310 FORWARD no original description	2.33
27.3.99	RNA.regulation of transcription.unclassified	Contig22183	weakly similar to ( 105)AT1G45207| Symbols: | remorin family protein | chr1:17133143-17135988 REVERSE no original description	2.07
27.3.99	RNA.regulation of transcription.unclassified	Contig30541	moderately similar to ( 224)AT3G28210| Symbols: PMZ | PMZ; zinc ion binding | chr3:10521822-10522460 FORWARD no original description	2.33
27.3.99	RNA.regulation of transcription.unclassified	Contig7616	weakly similar to ( 116)AT1G26660| Symbols: | c-myc binding protein, putative / prefoldin, putative | chr1:9212285-9213752 FORWARD no original description	-3.58
27.3.99	RNA.regulation of transcription.unclassified	Contig34665	weakly similar to ( 133)AT1G55460| Symbols: | Kin17 DNA-binding protein-related | chr1:20711233-20712468 FORWARD no original description	-2.84
27.4	RNA.RNA binding	170044_2483_2909	very weakly similar to (83.2)AT5G59950| Symbols: | RNA and export factor-binding protein, putative | chr5:24157461-24158636 FORWARD length=184 uaccno=FFD849A02GCB1B	2.41
27.4	RNA.RNA binding	Contig6208	weakly similar to ( 139)AT4G20030| Symbols: | RNA recognition motif (RRM)-containing protein | chr4:10846372-10847256 FORWARD no original description	2.33
27.4	RNA.RNA binding	Contig9333	weakly similar to ( 166)AT2G17975| Symbols: | zinc finger (Ran-binding) family protein | chr2:7829320-7831052 REVERSE no original description	2.07
28.1	DNA.synthesis/chromatin structure	119951_3333_0412	weakly similar to ( 115)AT1G65580| Symbols: FRA3 | FRA3 (FRAGILE FIBER3); inositol or phosphatidylinositol phosphatase | chr1:24381261-24387603 REVERSE length=252 uaccno=FFD849A02IEWI2	-2.84
28.1	DNA.synthesis/chromatin structure	Contig36068	weakly similar to ( 108)AT1G65580| Symbols: FRA3 | FRA3 (FRAGILE FIBER3); inositol or phosphatidylinositol phosphatase | chr1:24381261-24387603 REVERSE no original description	-2.26
28.1	DNA.synthesis/chromatin structure	380387_3338_0717	very weakly similar to (97.1)AT1G50840| Symbols: POLGAMMA2 | POLGAMMA2 (polymerase gamma 2); DNA binding / DNA-directed DNA polymerase | chr1:18842945-18847981 FORWARD length=249 uaccno=FFD849A02IFCKF	2.33
28.1	DNA.synthesis/chromatin structure	Contig8805	very weakly similar to (83.2)AT1G03080| Symbols: | kinase interacting family protein | chr1:731794-737332 REVERSE no original description	-2.26
28.1	DNA.synthesis/chromatin structure	322475_3443_3035	very weakly similar to (92.0)AT5G10370| Symbols: | helicase domain-containing protein / IBR domain-containing protein / zinc finger protein-related | chr5:3261246-3267189 FORWARD length=251 uaccno=FFD849A02IOL7H	-2.58
28.1	DNA.synthesis/chromatin structure	303938_0427_2658	weakly similar to ( 143)AT5G55310| Symbols: TOP1, TOP1alpha | TOP1alpha (TOPOISOMERASE I) | chr5:22447615-22451816 REVERSEweakly similar to ( 130)TOP1_DAUCA length=255 uaccno=FFD849A01BBTU8	2.07
28.1	DNA.synthesis/chromatin structure	025256_2341_1952	weakly similar to ( 142)AT5G65900| Symbols: | DEAD/DEAH box helicase, putative | chr5:26375554-26378470 FORWARD length=263 uaccno=FFD849A02FZUIA	2.55
28.1	DNA.synthesis/chromatin structure	278035_3176_3505	weakly similar to ( 116)AT5G11170| Symbols: | DEAD/DEAH box helicase, putative (RH15) | chr5:3553335-3556647 FORWARD length=245 uaccno=FFD849A02H06PV	-2.26
28.1	DNA.synthesis/chromatin structure	Contig26200	weakly similar to ( 150)AT5G55310| Symbols: TOP1, TOP1alpha | TOP1alpha (TOPOISOMERASE I) | chr5:22447615-22451816 REVERSEweakly similar to ( 143)TOP1_DAUCA no original description	3.14
28.1	DNA.synthesis/chromatin structure	Contig27077	weakly similar to ( 141)AT2G26280| Symbols: CID7 | CID7; ATP binding / damaged DNA binding | chr2:11195221-11197657 REVERSE no original description	2.55
28.1	DNA.synthesis/chromatin structure	Contig4566	weakly similar to ( 199)AT5G46580| Symbols: | pentatricopeptide (PPR) repeat-containing protein | chr5:18914737-18916872 REVERSE no original description	2.07
28.1	DNA.synthesis/chromatin structure	Contig25673	very weakly similar to (99.4)AT5G41880| Symbols: POLA3, POLA4 | POLA3/POLA4; DNA primase | chr5:16778299-16781011 FORWARD no original description	-2.06
28.1	DNA.synthesis/chromatin structure	Contig6092	moderately similar to ( 241)AT5G32440| Symbols: | similar to unknown [Populus trichocarpa] (GB:ABK93674.1); contains InterPro domain Ubiquitin system component Cue (InterPro:IPR003892); contains InterPro domain UBA-like (InterPro:IPR009060) | chr5:12094244-12095321 FORWARD no original description	2.33
28.1	DNA.synthesis/chromatin structure	Contig35168	weakly similar to ( 179)AT1G58060| Symbols: | helicase domain-containing protein | chr1:21493145-21505440 REVERSE no original description	-2.06
28.1	DNA.synthesis/chromatin structure	Contig22696	very weakly similar to (99.4)AT3G18600| Symbols: | DEAD/DEAH box helicase, putative | chr3:6399730-6403013 REVERSE no original description	-2.26
28.1	DNA.synthesis/chromatin structure	Contig21330	very weakly similar to (92.4)AT3G06980| Symbols: | DEAD/DEAH box helicase, putative | chr3:2201537-2204668 FORWARD no original description	2.07
28.1.1.4	DNA.synthesis/chromatin structure.retrotransposon/transposase.hat-like transposase	Contig42291	very weakly similar to (87.0)TRA1_MAIZE no original description	2.55
28.1.1.4	DNA.synthesis/chromatin structure.retrotransposon/transposase.hat-like transposase	Contig37598	very weakly similar to (83.6)TRAC9_MAIZE no original description	2.74
28.1.3	DNA.synthesis/chromatin structure.histone	Contig43709	moderately similar to ( 201)AT1G52740| Symbols: HTA9 | HTA9; DNA binding | chr1:19649077-19649889 FORWARDweakly similar to ( 194)H2AV1_ORYSA no original description	-2.26
28.1.3	DNA.synthesis/chromatin structure.histone	Contig838	weakly similar to ( 162)AT5G59970| Symbols: | histone H4 | chr5:24163578-24163889 REVERSEweakly similar to ( 162)H4_PEA no original description	2.33
28.1.3	DNA.synthesis/chromatin structure.histone	Contig9808	moderately similar to ( 262)AT5G65360| Symbols: | histone H3 | chr5:26137325-26137735 REVERSEmoderately similar to ( 261)H32_WHEAT no original description	-3.43
28.2	DNA.repair	Contig12577	weakly similar to ( 111)AT3G12610| Symbols: DRT100 | DRT100 (DNA-DAMAGE REPAIR/TOLERATION 100); protein binding | chr3:4006668-4007786 REVERSE no original description	2.33
28.2	DNA.repair	Contig42185	weakly similar to ( 109)AT1G16190| Symbols: | DNA repair protein RAD23, putative | chr1:5543261-5545886 FORWARDvery weakly similar to (86.7)RAD23_ORYSA no original description	2.07
28.2	DNA.repair	Contig25022	moderately similar to ( 202)AT4G35520| Symbols: MLH3, ATMLH3 | ATMLH3/MLH3 (MUTL PROTEIN HOMOLOG 3); ATP binding | chr4:16865493-16871532 FORWARD no original description	-2.26
28.2	DNA.repair	Contig30233	moderately similar to ( 246)AT5G38470| Symbols: | DNA repair protein RAD23, putative | chr5:15421950-15424481 FORWARDmoderately similar to ( 207)RAD23_ORYSA no original description	2.16
28.99	DNA.unspecified	Contig41373	weakly similar to ( 166)AT5G35160| Symbols: | endomembrane protein 70, putative | chr5:13432175-13434151 FORWARD no original description	2.55
28.99	DNA.unspecified	Contig20027	weakly similar to ( 151)AT5G63460| Symbols: | SAP domain-containing protein | chr5:25430831-25432625 REVERSE no original description	2.7
28.99	DNA.unspecified	Contig29666	weakly similar to ( 142)AT2G01970| Symbols: | endomembrane protein 70, putative | chr2:452196-454818 REVERSE no original description	-2.26
28.99	DNA.unspecified	Contig35198	moderately similar to ( 421)AT3G13772| Symbols: | endomembrane protein 70, putative | chr3:4521719-4524401 REVERSE no original description	2.12
28.99	DNA.unspecified	334475_0974_2927	very weakly similar to (95.9)AT3G46960| Symbols: | ATP-dependent helicase | chr3:17301989-17309052 REVERSE length=255 uaccno=FFD849A01CNUU5	-2.84
28.99	DNA.unspecified	Contig29319	very weakly similar to (80.9)AT4G13870| Symbols: WRNEXO, ATWRNEXO, WEX, ATWEX | WRNEXO (WERNER SYNDROME-LIKE EXONUCLEASE); 3'-5' exonuclease/ nucleic acid binding | chr4:8023559-8025538 REVERSE no original description	-3.06
29.1	protein.aa activation	397340_0620_3625	weakly similar to ( 128)AT5G66410| Symbols: PLP3B | PLP3B (PHOSDUCIN-LIKE PROTEIN 3 HOMOLOG) | chr5:26537135-26538685 FORWARD length=255 uaccno=FFD849A01BSSK7	2.55
29.1.1	protein.aa activation.tyrosine-tRNA ligase	Contig24003	very weakly similar to (95.9)AT3G02660| Symbols: EMB2768 | EMB2768 (EMBRYO DEFECTIVE 2768); ATP binding / aminoacyl-tRNA ligase | chr3:570228-571763 REVERSE no original description	2.2
29.1.1	protein.aa activation.tyrosine-tRNA ligase	Contig20472	very weakly similar to (99.8)AT2G33840| Symbols: | tRNA synthetase class I (W and Y) family protein | chr2:14322087-14324405 FORWARD no original description	-2.84
29.1.11	protein.aa activation.serine-tRNA ligase	Contig24869	weakly similar to ( 144)AT1G11870| Symbols: OVA7, SRS, AtSRS | AtSRS (OVULE ABORTION 7); serine-tRNA ligase | chr1:4003894-4006555 FORWARD no original description	-2.06
29.1.11	protein.aa activation.serine-tRNA ligase	222080_3270_2326	weakly similar to ( 141)AT5G27470| Symbols: | seryl-tRNA synthetase / serine--tRNA ligase | chr5:9695090-9697157 FORWARDweakly similar to ( 156)SYS_HELAN length=264 uaccno=FFD849A02H9EV8	-2.26
29.1.20	protein.aa activation.phenylalanine-tRNA ligase	Contig41302	weakly similar to ( 130)AT4G39280| Symbols: | phenylalanyl-tRNA synthetase, putative / phenylalanine--tRNA ligase, putative | chr4:18281635-18284825 REVERSE no original description	-2.84
29.1.20	protein.aa activation.phenylalanine-tRNA ligase	Contig22051	weakly similar to ( 189)AT3G58140| Symbols: | phenylalanyl-tRNA synthetase class IIc family protein | chr3:21540965-21543363 REVERSE no original description	2.44
29.1.30	protein.aa activation.pseudouridylate synthase	314793_0215_2708	weakly similar to ( 112)AT2G39140| Symbols: | pseudouridine synthase family protein | chr2:16337316-16340231 FORWARD length=282 uaccno=FFD849A01AS7VQ	2.55
29.2.1.1.1.2.3	protein.synthesis.ribosomal protein.prokaryotic.chloroplast.50S subunit.L3	Contig15330	moderately similar to ( 390)AT2G43030| Symbols: | ribosomal protein L3 family protein | chr2:17901975-17902790 FORWARDmoderately similar to ( 395)RK3_TOBAC no original description	2.74
29.2.1.1.1.2.9	protein.synthesis.ribosomal protein.prokaryotic.chloroplast.50S subunit.L9	Contig29204	weakly similar to ( 179)AT3G44890| Symbols: RP19, RPL9 | RPL9 (ribosomal protein L9); structural constituent of ribosome | chr3:16397490-16398948 FORWARDmoderately similar to ( 229)RK9_PEA no original description	-2.26
29.2.1.1.1.2.17	protein.synthesis.ribosomal protein.prokaryotic.chloroplast.50S subunit.L17	395489_1954_0445	weakly similar to ( 118)AT3G54210| Symbols: | ribosomal protein L17 family protein | chr3:20078650-20079363 REVERSEweakly similar to ( 118)RK17_TOBAC length=249 uaccno=FFD849A01E1T8F	-2.26
29.2.1.1.3.1.6	protein.synthesis.ribosomal protein.prokaryotic.unknown organellar.30S subunit.S6	Contig28773	weakly similar to ( 168)AT3G18760| Symbols: | ribosomal protein S6 family protein | chr3:6457936-6459564 REVERSE no original description	2.33
29.2.1.1.3.2.18	protein.synthesis.ribosomal protein.prokaryotic.unknown organellar.50S subunit.L18	Contig32409	weakly similar to ( 195)AT3G20230| Symbols: | 50S ribosomal protein L18 family | chr3:7055645-7056685 REVERSE no original description	2.07
29.2.1.1.3.2.18	protein.synthesis.ribosomal protein.prokaryotic.unknown organellar.50S subunit.L18	Contig32729	very weakly similar to (95.5)AT3G20230| Symbols: | 50S ribosomal protein L18 family | chr3:7055645-7056685 REVERSE no original description	-2.06
29.2.1.2.1.17	protein.synthesis.ribosomal protein.eukaryotic.40S subunit.S17	Contig43427	moderately similar to ( 202)AT5G04800| Symbols: | 40S ribosomal protein S17 (RPS17D) | chr5:1389218-1389643 FORWARD no original description	-3.06
29.2.1.2.1.18	protein.synthesis.ribosomal protein.eukaryotic.40S subunit.S18	445539_0787_1224	weakly similar to ( 108)AT4G09800| Symbols: RPS18C | RPS18C (S18 RIBOSOMAL PROTEIN); structural constituent of ribosome | chr4:6173815-6174960 FORWARD length=185 uaccno=FFD849A01B7EJE	-2.37
29.2.1.2.1.20	protein.synthesis.ribosomal protein.eukaryotic.40S subunit.S20	Contig17578	moderately similar to ( 216)AT3G47370| Symbols: | 40S ribosomal protein S20 (RPS20B) | chr3:17464656-17465422 REVERSEweakly similar to ( 192)RS20_ORYSA no original description	-2.58
29.2.1.2.1.21	protein.synthesis.ribosomal protein.eukaryotic.40S subunit.S21	154590_2723_0493	very weakly similar to (90.9)AT5G27700| Symbols: | 40S ribosomal protein S21 (RPS21C) | chr5:9807536-9808052 REVERSEvery weakly similar to (89.4)RS21_ORYSA length=262 uaccno=FFD849A02GXCOV	2.91
29.2.1.2.1.23	protein.synthesis.ribosomal protein.eukaryotic.40S subunit.S23	Contig42831	moderately similar to ( 273)AT5G02960| Symbols: | 40S ribosomal protein S23 (RPS23B) | chr5:693278-694394 REVERSEmoderately similar to ( 286)RS23_FRAAN no original description	2.07
29.2.1.2.1.24	protein.synthesis.ribosomal protein.eukaryotic.40S subunit.S24	Contig31218	moderately similar to ( 207)AT5G28060| Symbols: | 40S ribosomal protein S24 (RPS24B) | chr5:10069795-10070796 REVERSE no original description	-2.06
29.2.1.2.1.24	protein.synthesis.ribosomal protein.eukaryotic.40S subunit.S24	286624_3185_1160	very weakly similar to (81.6)AT3G04920| Symbols: | 40S ribosomal protein S24 (RPS24A) | chr3:1360995-1362071 FORWARD length=261 uaccno=FFD849A02H1XCQ	2.07
29.2.1.2.1.25	protein.synthesis.ribosomal protein.eukaryotic.40S subunit.S25	Contig43782	weakly similar to ( 128)AT2G21580| Symbols: | 40S ribosomal protein S25 (RPS25B) | chr2:9243709-9244590 FORWARD no original description	-3.43
29.2.1.2.1.28	protein.synthesis.ribosomal protein.eukaryotic.40S subunit.S28	Contig28394	very weakly similar to (80.5)RS28_MAIZE no original description	3.55
29.2.1.2.1.29	protein.synthesis.ribosomal protein.eukaryotic.40S subunit.S29	Contig43662	weakly similar to ( 120)AT4G33865| Symbols: | 40S ribosomal protein S29 (RPS29C) | chr4:16233400-16234119 REVERSE no original description	-3.43
29.2.1.2.1.31	protein.synthesis.ribosomal protein.eukaryotic.40S subunit.SA	Contig43052	moderately similar to ( 374)AT3G04770| Symbols: RPSAB | RPSAB (40S RIBOSOMAL PROTEIN SA B); structural constituent of ribosome | chr3:1309550-1310852 REVERSEmoderately similar to ( 415)RSSA_CICAR no original description	2.74
29.2.1.2.1.53	protein.synthesis.ribosomal protein.eukaryotic.40S subunit.S3A	275272_1268_1578	weakly similar to ( 123)AT3G04840| Symbols: | 40S ribosomal protein S3A (RPS3aA) | chr3:1329757-1331424 FORWARDweakly similar to ( 123)RS3A_CATRO length=244 uaccno=FFD849A01DDM0C	-2.06
29.2.1.2.1.515	protein.synthesis.ribosomal protein.eukaryotic.40S subunit.S15A	381353_1487_3180	weakly similar to ( 130)AT4G29430| Symbols: RPS15AE | RPS15AE (ribosomal protein S15A E); structural constituent of ribosome | chr4:14472446-14473389 FORWARDvery weakly similar to (82.0)RS15A_BRANA length=257 uaccno=FFD849A01DWWD6	2.33
29.2.1.2.1.515	protein.synthesis.ribosomal protein.eukaryotic.40S subunit.S15A	Contig11208	moderately similar to ( 258)AT5G59850| Symbols: | 40S ribosomal protein S15A (RPS15aF) | chr5:24129725-24130310 REVERSEmoderately similar to ( 255)RS15A_BRANA no original description	2.07
29.2.1.2.2.13	protein.synthesis.ribosomal protein.eukaryotic.60S subunit.L13	Contig37546	weakly similar to ( 107)AT3G01790| Symbols: | ribosomal protein L13 family protein | chr3:283887-285590 REVERSE no original description	2.55
29.2.1.2.2.22	protein.synthesis.ribosomal protein.eukaryotic.60S subunit.L22	190963_0810_1073	very weakly similar to (94.0)AT3G05560| Symbols: | 60S ribosomal protein L22-2 (RPL22B) | chr3:1614647-1615210 FORWARD length=214 uaccno=FFD849A01B9E33	-2.58
29.2.1.2.2.22	protein.synthesis.ribosomal protein.eukaryotic.60S subunit.L22	Contig2845	weakly similar to ( 176)AT3G05560| Symbols: | 60S ribosomal protein L22-2 (RPL22B) | chr3:1614647-1615210 FORWARD no original description	2.55
29.2.1.2.2.32	protein.synthesis.ribosomal protein.eukaryotic.60S subunit.L32	Contig4158	moderately similar to ( 216)AT4G18100| Symbols: | 60S ribosomal protein L32 (RPL32A) | chr4:10035727-10036487 REVERSE no original description	-2.94
29.2.1.2.2.35	protein.synthesis.ribosomal protein.eukaryotic.60S subunit.L35	Contig42836	moderately similar to ( 210)AT2G39390| Symbols: | 60S ribosomal protein L35 (RPL35B) | chr2:16457881-16458840 REVERSEweakly similar to ( 120)RL35_WHEAT no original description	-2.58
29.2.1.2.2.35	protein.synthesis.ribosomal protein.eukaryotic.60S subunit.L35	Contig23823	weakly similar to ( 198)AT5G02610| Symbols: | 60S ribosomal protein L35 (RPL35D) | chr5:587609-588545 FORWARDweakly similar to ( 112)RL35_WHEAT no original description	2.55
29.2.1.2.2.57	protein.synthesis.ribosomal protein.eukaryotic.60S subunit.L7A	Contig11089	weakly similar to ( 200)AT4G22380| Symbols: | ribosomal protein L7Ae/L30e/S12e/Gadd45 family protein | chr4:11812053-11812934 REVERSE no original description	2.33
29.2.1.2.2.57	protein.synthesis.ribosomal protein.eukaryotic.60S subunit.L7A	319724_3409_1686	very weakly similar to (94.4)AT4G22380| Symbols: | ribosomal protein L7Ae/L30e/S12e/Gadd45 family protein | chr4:11812053-11812934 REVERSE length=251 uaccno=FFD849A02ILLPK	-2.84
29.2.1.2.2.527	protein.synthesis.ribosomal protein.eukaryotic.60S subunit.L27A	Contig10645	moderately similar to ( 234)AT1G70600| Symbols: | 60S ribosomal protein L27A (RPL27aC) | chr1:26624831-26625271 REVERSE no original description	2.07
29.2.1.2.2.527	protein.synthesis.ribosomal protein.eukaryotic.60S subunit.L27A	077410_1246_0334	weakly similar to ( 107)AT1G23290| Symbols: RPL27AB, RPL27A | RPL27A (RIBOSOMAL PROTEIN L27A); structural constituent of ribosome | chr1:8262996-8263436 FORWARD length=260 uaccno=FFD849A01DBOIO	-3.06
29.2.1.99.2.1185	protein.synthesis.ribosomal protein.unknown.large subunit.L18/L5	Contig32409	weakly similar to ( 195)AT3G20230| Symbols: | 50S ribosomal protein L18 family | chr3:7055645-7056685 REVERSE no original description	2.07
29.2.1.99.99	protein.synthesis.ribosomal protein.unknown.unknown	Contig35725	moderately similar to ( 238)AT4G19390| Symbols: | similar to unknown protein [Arabidopsis thaliana] (TAIR:AT5G13720.1); similar to unnamed protein product [Vitis vinifera] (GB:CAO63752.1); contains InterPro domain Uncharacterised conserved protein UCP022348 (InterPro:IPR016804); contains InterPro domain Protein of unknown function UPF0114 (InterPro:IPR005134) | chr4:10574914-10576366 REVERSE no o…	2.33
29.2.3	protein.synthesis.initiation	Contig37083	weakly similar to ( 103)AT1G04170| Symbols: EIF2 GAMMA | EIF2 GAMMA (eukaryotic translation initiation factor 2 gamma subunit); translation factor, nucleic acid binding | chr1:1097422-1099701 FORWARD no original description	2.07
29.2.3	protein.synthesis.initiation	Contig42773	moderately similar to ( 259)AT3G13920| Symbols: RH4, TIF4A1, EIF4A1 | EIF4A1 (eukaryotic translation initiation factor 4A-1) | chr3:4592642-4594101 REVERSEmoderately similar to ( 262)IF410_TOBAC no original description	2.41
29.2.3	protein.synthesis.initiation	Contig11201	moderately similar to ( 294)AT1G13950| Symbols: EIF-5A | EIF-5A (eukaryotic translation initiation factor 5A-1); translation initiation factor | chr1:4773628-4774665 FORWARDmoderately similar to ( 312)IF5A2_NICPL no original description	2.33
29.2.3	protein.synthesis.initiation	Contig672	moderately similar to ( 202)AT3G19760| Symbols: | eukaryotic translation initiation factor 4A, putative / eIF-4A, putative / DEAD box RNA helicase, putative | chr3:6863796-6866248 FORWARDweakly similar to ( 195)IF4A3_NICPL no original description	-1.24
29.2.3	protein.synthesis.initiation	Contig11128	weakly similar to ( 137)AT2G45730| Symbols: | eukaryotic initiation factor 3 gamma subunit family protein | chr2:18843593-18846197 REVERSE no original description	2.6
29.2.3	protein.synthesis.initiation	Contig10107	very weakly similar to (93.6)AT1G36730| Symbols: | eukaryotic translation initiation factor 5, putative / eIF-5, putative | chr1:13899918-13901237 REVERSEweakly similar to ( 131)IF5_PHAVU no original description	3.44
29.2.4	protein.synthesis.elongation	Contig25119	weakly similar to ( 164)AT2G18110| Symbols: | elongation factor 1-beta, putative / EF-1-beta, putative | chr2:7879718-7880795 FORWARDweakly similar to ( 160)EF1B_ORYSA no original description	-0.45
29.2.4	protein.synthesis.elongation	358393_2296_0757	weakly similar to ( 150)AT2G31060| Symbols: | elongation factor family protein | chr2:13220573-13225621 REVERSE length=253 uaccno=FFD849A02FVVC3	-2.26
29.2.5	protein.synthesis.release	403264_0419_3893	weakly similar to ( 107)AT3G26618| Symbols: ERF1-3 | ERF1-3 (EUKARYOTIC RELEASE FACTOR 1-3); translation release factor | chr3:9790091-9791398 FORWARD length=254 uaccno=FFD849A01BA5JB	-2.58
29.3	protein.targeting	Contig1587	moderately similar to ( 339)AT5G27395| Symbols: | P-P-bond-hydrolysis-driven protein transmembrane transporter | chr5:9671848-9674088 REVERSE no original description	2.33
29.3.1	protein.targeting.nucleus	Contig38522	weakly similar to ( 188)AT3G25150| Symbols: | nuclear transport factor 2 (NTF2) family protein / RNA recognition motif (RRM)-containing protein | chr3:9157168-9159369 REVERSE no original description	-0.78
29.3.1	protein.targeting.nucleus	Contig18840	weakly similar to ( 108)AT5G53480| Symbols: | importin beta-2, putative | chr5:21731242-21733935 FORWARD no original description	2.07
29.3.1	protein.targeting.nucleus	Contig32856	weakly similar to ( 200)AT5G40480| Symbols: EMB3012 | EMB3012 (EMBRYO DEFECTIVE 3012) | chr5:16230589-16241210 FORWARD no original description	2.33
29.3.1	protein.targeting.nucleus	Contig23412	weakly similar to ( 120)AT1G12930| Symbols: | importin-related | chr1:4398586-4405493 REVERSE no original description	-3.06
29.3.2	protein.targeting.mitochondria	Contig30870	very weakly similar to (92.0)AT2G20510| Symbols: ATTIM44-1 | ATTIM44-1 (Arabidopsis thaliana translocase inner membrane subunit 44-1) | chr2:8843099-8845679 REVERSE no original description	2.91
29.3.3	protein.targeting.chloroplast	Contig4242	moderately similar to ( 286)AT5G05000| Symbols: ATTOC34, OEP34, TOC34 | ATTOC34/OEP34 (Translocase of chloroplast 34) | chr5:1474263-1475773 REVERSEmoderately similar to ( 369)TOC34_PEA no original description	2.91
29.3.3	protein.targeting.chloroplast	Contig41593	moderately similar to ( 255)AT4G02510| Symbols: TOC86, PPI2, TOC160, ATTOC159, TOC159 | TOC159 (PLASMID PROTEIN IMPORT 2) | chr4:1104766-1109360 FORWARD no original description	2.14
29.3.4.3	protein.targeting.secretory pathway.vacuole	Contig6806	weakly similar to ( 148)AT1G75850| Symbols: | binding | chr1:28481714-28487535 REVERSE no original description	2.55
29.3.4.3	protein.targeting.secretory pathway.vacuole	Contig25733	moderately similar to ( 225)AT5G04920| Symbols: | vacuolar protein sorting 36 family protein / VPS36 family protein | chr5:1439173-1441546 REVERSE no original description	-3.06
29.3.4.3	protein.targeting.secretory pathway.vacuole	Contig21729	very weakly similar to (99.0)AT4G05000| Symbols: | vacuolar protein sorting-associated protein 28 family protein / VPS28 family protein | chr4:2563951-2564583 FORWARD no original description	-2.13
29.3.4.3	protein.targeting.secretory pathway.vacuole	Contig4371	moderately similar to ( 243)AT1G75850| Symbols: | binding | chr1:28481714-28487535 REVERSE no original description	3.27
29.3.4.3	protein.targeting.secretory pathway.vacuole	304306_2746_3249	weakly similar to ( 158)AT4G32940| Symbols: GAMMAVPE, GAMMA-VPE | GAMMA-VPE (Vacuolar processing enzyme gamma); cysteine-type endopeptidase | chr4:15900560-15903164 REVERSEweakly similar to ( 162)VPE_CITSI length=251 uaccno=FFD849A02GZFIB	2.33
29.3.4.99	protein.targeting.secretory pathway.unspecified	317606_1490_0096	weakly similar to ( 110)AT4G35410| Symbols: | clathrin adaptor complex small chain family protein | chr4:16832577-16833481 FORWARD length=255 uaccno=FFD849A01DW3HU	2.07
29.3.4.99	protein.targeting.secretory pathway.unspecified	235892_0320_1987	weakly similar to ( 113)AT1G52600| Symbols: | signal peptidase, putative | chr1:19594281-19596155 FORWARD length=216 uaccno=FFD849A01A2E6D	-2.26
29.3.4.99	protein.targeting.secretory pathway.unspecified	Contig21127	moderately similar to ( 247)AT5G46630| Symbols: | clathrin adaptor complexes medium subunit family protein | chr5:18937807-18940287 FORWARD no original description	-2.26
29.3.4.99	protein.targeting.secretory pathway.unspecified	Contig21729	very weakly similar to (99.0)AT4G05000| Symbols: | vacuolar protein sorting-associated protein 28 family protein / VPS28 family protein | chr4:2563951-2564583 FORWARD no original description	-2.13
29.3.4.99	protein.targeting.secretory pathway.unspecified	Contig15562	weakly similar to ( 101)AT4G30600| Symbols: | signal recognition particle receptor alpha subunit family protein | chr4:14938148-14940606 REVERSE no original description	2.33
29.3.4.99	protein.targeting.secretory pathway.unspecified	Contig38916	weakly similar to ( 159)AT1G60970| Symbols: | clathrin adaptor complex small chain family protein | chr1:22451673-22453052 REVERSE no original description	-2.26
29.3.4.99	protein.targeting.secretory pathway.unspecified	Contig165	weakly similar to ( 116)AT3G60540| Symbols: | sec61beta family protein | chr3:22386107-22386352 REVERSE no original description	-0.77
29.3.5	protein.targeting.peroxisomes	Contig41774	moderately similar to ( 225)AT1G29260| Symbols: PEX7 | PEX7 (peroxin 7) | chr1:10224909-10225862 FORWARD no original description	2.07
29.3.99	protein.targeting.unknown	Contig22383	weakly similar to ( 120)AT3G55960| Symbols: | NLI interacting factor (NIF) family protein | chr3:20771776-20773871 REVERSE no original description	-0.83
29.4	protein.postranslational modification	Contig35016	very weakly similar to (96.7)AT5G03730| Symbols: SIS1, CTR1 | CTR1 (CONSTITUTIVE TRIPLE RESPONSE 1); kinase/ protein serine/threonine/tyrosine kinase | chr5:974957-979659 REVERSE no original description	2.74
29.4	protein.postranslational modification	Contig4507	moderately similar to ( 416)AT5G57020| Symbols: ATNMT1, NMT1 | NMT1 (N-MYRISTOYLTRANSFERASE 1) | chr5:23092677-23093981 FORWARD no original description	-2.26
29.4	protein.postranslational modification	Contig38143	very weakly similar to (97.8)AT5G18700| Symbols: EMB3013 | EMB3013 (EMBRYO DEFECTIVE 3013); kinase | chr5:6235389-6240735 REVERSE no original description	-2.26
29.4	protein.postranslational modification	327416_1307_2020	weakly similar to ( 142)AT3G48260| Symbols: WNK3 | WNK3 (Arabidopsis WNK kinase 3); kinase | chr3:17883997-17886205 REVERSE length=246 uaccno=FFD849A01DG2LY	-2.26
29.4	protein.postranslational modification	Contig43763	moderately similar to ( 258)AT2G26980| Symbols: SnRK3.17, CIPK3 | CIPK3 (CBL-INTERACTING PROTEIN KINASE 3); kinase | chr2:11522536-11525283 REVERSEmoderately similar to ( 233)CIPK1_ORYSA no original description	2.33
29.4	protein.postranslational modification	Contig8805	very weakly similar to (83.2)AT1G03080| Symbols: | kinase interacting family protein | chr1:731794-737332 REVERSE no original description	-2.26
29.4	protein.postranslational modification	Contig2886	moderately similar to ( 452)AT3G26020| Symbols: | serine/threonine protein phosphatase 2A (PP2A) regulatory subunit B', putative | chr3:9515600-9517822 FORWARD no original description	2.33
29.4	protein.postranslational modification	310534_0238_1854	weakly similar to ( 104)AT3G13670| Symbols: | protein kinase family protein | chr3:4469441-4473241 FORWARD length=255 uaccno=FFD849A01AU7WW	-2.84
29.4	protein.postranslational modification	Contig8262	moderately similar to ( 211)AT5G53140| Symbols: | protein phosphatase 2C, putative / PP2C, putative | chr5:21566454-21569358 FORWARD no original description	-2.26
29.4	protein.postranslational modification	Contig22728	weakly similar to ( 150)AT3G55550| Symbols: | lectin protein kinase, putative | chr3:20610998-20613052 REVERSE no original description	2.07
29.4	protein.postranslational modification	227918_1603_1389	weakly similar to ( 103)AT3G05580| Symbols: | serine/threonine protein phosphatase, putative | chr3:1618222-1619856 REVERSEweakly similar to ( 110)PP1_PHAVU length=256 uaccno=FFD849A01D61MN	2.07
29.4	protein.postranslational modification	Contig2394	weakly similar to ( 101)AT5G50200| Symbols: ATNRT3.1, NRT3.1, WR3 | WR3 (WOUND-RESPONSIVE 3); nitrate transmembrane transporter | chr5:20453838-20454761 FORWARD no original description	2.2
29.4	protein.postranslational modification	Contig31114	weakly similar to ( 183)AT5G09890| Symbols: | protein kinase, putative | chr5:3085811-3088843 REVERSE no original description	2.07
29.4	protein.postranslational modification	Contig35727	very weakly similar to ( 100)AT5G58950| Symbols: | protein kinase family protein | chr5:23818362-23820251 REVERSE no original description	2.44
29.4	protein.postranslational modification	Contig10664	moderately similar to ( 256)AT1G53570| Symbols: MAPKKK3, MAP3KA | MAP3KA (Mitogen-activated protein kinase kinase kinase 3); kinase | chr1:19991059-19994401 FORWARDvery weakly similar to (86.7)CIPK1_ORYSA no original description	0.72
29.4	protein.postranslational modification	Contig38196	weakly similar to ( 118)AT2G34650| Symbols: ABR, PID | PID (PINOID); kinase | chr2:14597013-14598636 REVERSEweakly similar to ( 101)G11A_ORYSA no original description	2.07
29.4	protein.postranslational modification	Contig15496	moderately similar to ( 358)AT1G67580| Symbols: | protein kinase family protein | chr1:25331390-25334628 REVERSEweakly similar to ( 193)CDC21_ORYSA no original description	-2.84
29.4	protein.postranslational modification	Contig2703	very weakly similar to (81.6)AT1G04130| Symbols: | tetratricopeptide repeat (TPR)-containing protein | chr1:1073464-1075373 FORWARD no original description	-3.72
29.4	protein.postranslational modification	258258_1429_1738	weakly similar to ( 103)AT3G02750| Symbols: | protein phosphatase 2C family protein / PP2C family protein | chr3:593608-595464 REVERSE length=272 uaccno=FFD849A01DRRY0	2.07
29.4	protein.postranslational modification	Contig17849	weakly similar to ( 146)AT5G01920| Symbols: STN8 | STN8 (state transition 8); kinase | chr5:359151-360864 FORWARD no original description	0.51
29.4	protein.postranslational modification	025030_1928_1927	weakly similar to ( 130)AT4G24740| Symbols: AME1, AFC2 | AFC2 (ARABIDOPSIS FUS3-COMPLEMENTING GENE 1); kinase | chr4:12754739-12757663 REVERSE length=243 uaccno=FFD849A01EZK7D	2.33
29.4	protein.postranslational modification	Contig40040	weakly similar to ( 124)AT5G47080| Symbols: CKB1 | CKB1 (casein kinase II beta chain 1); protein kinase CK2 regulator | chr5:19142458-19143624 REVERSE no original description	2.33
29.4	protein.postranslational modification	Contig42590	weakly similar to ( 172)AT3G50500| Symbols: SPK-2-2, SNRK2-2, SNRK2.2, SRK2D | SPK-2-2 (SNF1-RELATED PROTEIN KINASE 2.2); kinase/ protein kinase | chr3:18752786-18754885 REVERSEweakly similar to ( 158)SAPKA_ORYSA no original description	-2.26
29.4	protein.postranslational modification	Contig42133	weakly similar to ( 128)AT1G47380| Symbols: | protein phosphatase 2C-related / PP2C-related | chr1:17375444-17377745 REVERSE no original description	-2.43
29.4	protein.postranslational modification	114345_3904_1846	weakly similar to ( 122)AT2G24360| Symbols: | serine/threonine/tyrosine kinase, putative | chr2:10371822-10373155 REVERSE length=250 uaccno=FFD849A02JS190	2.91
29.4	protein.postranslational modification	Contig8336	very weakly similar to (89.0)AT1G03080| Symbols: | kinase interacting family protein | chr1:731794-737332 REVERSE no original description	2.74
29.4	protein.postranslational modification	Contig18776	moderately similar to ( 348)AT3G15260| Symbols: | protein phosphatase 2C, putative / PP2C, putative | chr3:5138849-5140249 FORWARD no original description	2.07
29.4	protein.postranslational modification	Contig19288	weakly similar to ( 154)AT1G03080| Symbols: | kinase interacting family protein | chr1:731794-737332 REVERSE no original description	2.33
29.4	protein.postranslational modification	110836_2773_2434	weakly similar to ( 137)AT5G64960| Symbols: CDKC;2 | CDKC;2 (CYCLIN-DEPENDENT KINASE C;2) | chr5:25973376-25975653 FORWARDweakly similar to ( 139)CDC22_PEA length=218 uaccno=FFD849A02G1R7O	-2.43
29.4	protein.postranslational modification	Contig23835	moderately similar to ( 338)AT2G25620| Symbols: | protein phosphatase 2C, putative / PP2C, putative | chr2:10910232-10912056 REVERSE no original description	-2.72
29.4	protein.postranslational modification	150143_3101_2182	very weakly similar to (84.0)AT1G79640| Symbols: | kinase | chr1:29971806-29975983 REVERSE length=245 uaccno=FFD849A02HUKNS	2.55
29.4	protein.postranslational modification	Contig10627	moderately similar to ( 306)AT2G42810| Symbols: PAPP5, PP5 | PAPP5/PP5 (PROTEIN PHOSPHATASE 5); phosphoprotein phosphatase/ protein binding | chr2:17819413-17822973 REVERSEweakly similar to ( 120)PP2A4_ORYSA no original description	2.74
29.4	protein.postranslational modification	Contig14992	moderately similar to ( 229)AT3G45780| Symbols: NPH1, JK224, RPT1, PHOT1 | PHOT1 (phototropin 1); kinase | chr3:16829542-16834945 FORWARDweakly similar to ( 132)KPK1_PHAVU no original description	-2.84
29.4	protein.postranslational modification	Contig44609	moderately similar to ( 259)AT4G31750| Symbols: | protein phosphatase 2C, putative / PP2C, putative | chr4:15364663-15367213 REVERSE no original description	2.33
29.4	protein.postranslational modification	Contig10348	moderately similar to ( 221)AT3G44200| Symbols: ATNEK6, NEK6, IBO1 | ATNEK6/IBO1/NEK6 (NIMA (NEVER IN MITOSIS, GENE A)-RELATED 6); kinase | chr3:15917775-15922352 FORWARD no original description	1.48
29.4	protein.postranslational modification	Contig22747	moderately similar to ( 243)AT1G09840| Symbols: | shaggy-related protein kinase kappa / ASK-kappa (ASK10) | chr1:3196116-3199526 REVERSEmoderately similar to ( 216)MSK3_MEDSA no original description	-2.96
29.4	protein.postranslational modification	Contig11581	weakly similar to ( 124)AT4G32660| Symbols: AME3 | AME3; kinase | chr4:15756425-15759112 FORWARD no original description	-2.43
29.4	protein.postranslational modification	Contig5766	weakly similar to ( 198)AT4G30960| Symbols: SIP3, SNRK3.14, CIPK6 | CIPK6 (CBL-INTERACTING PROTEIN KINASE 6); kinase | chr4:15067406-15068731 FORWARDweakly similar to ( 126)CIPK1_ORYSA no original description	3.07
29.4	protein.postranslational modification	Contig22450	weakly similar to ( 156)AT5G18190| Symbols: | protein kinase family protein | chr5:6010217-6013726 REVERSE no original description	-2.26
29.4	protein.postranslational modification	Contig2047	weakly similar to ( 164)AT3G10540| Symbols: | 3-phosphoinositide-dependent protein kinase, putative | chr3:3289921-3292434 FORWARD no original description	2.07
29.4.1.55	protein.postranslational modification.kinase.receptor like cytoplasmatic kinase V	Contig7362	weakly similar to ( 141)AT1G56720| Symbols: | protein kinase family protein | chr1:21267295-21269224 REVERSE no original description	-2.06
29.4.1.57	protein.postranslational modification.kinase.receptor like cytoplasmatic kinase VII	Contig11221	moderately similar to ( 279)AT5G47850| Symbols: | protein kinase, putative | chr5:19396029-19398284 REVERSEmoderately similar to ( 202)CRI4_MAIZE no original description	2.55
29.4.1.57	protein.postranslational modification.kinase.receptor like cytoplasmatic kinase VII	Contig7682	weakly similar to ( 150)AT1G74360| Symbols: | leucine-rich repeat transmembrane protein kinase, putative | chr1:27957960-27961572 FORWARDvery weakly similar to (90.5)PSKR_DAUCA no original description	2.16
29.4.1.57	protein.postranslational modification.kinase.receptor like cytoplasmatic kinase VII	Contig41571	moderately similar to ( 373)AT1G60800| Symbols: NIK3 | NIK3 (NSP-INTERACTING KINASE 3); kinase | chr1:22387266-22390596 REVERSEweakly similar to ( 140)PSKR_DAUCA no original description	2.33
29.4.1.57	protein.postranslational modification.kinase.receptor like cytoplasmatic kinase VII	Contig9679	moderately similar to ( 231)AT2G05940| Symbols: | protein kinase, putative | chr2:2287511-2289267 REVERSE no original description	-2.06
29.4.1.57	protein.postranslational modification.kinase.receptor like cytoplasmatic kinase VII	Contig727	weakly similar to ( 104)AT1G14370| Symbols: APK2A | APK2A (PROTEIN KINASE 2A); kinase | chr1:4915854-4917954 FORWARD no original description	-1.43
29.4.1.57	protein.postranslational modification.kinase.receptor like cytoplasmatic kinase VII	Contig19176	moderately similar to ( 217)AT5G18610| Symbols: | protein kinase family protein | chr5:6192738-6195373 FORWARD no original description	2.16
29.4.1.58	protein.postranslational modification.kinase.receptor like cytoplasmatic kinase VIII	Contig38552	weakly similar to ( 124)AT2G41970| Symbols: | protein kinase, putative | chr2:17527595-17529382 REVERSE no original description	-2.26
29.5	protein.degradation	Contig10573	weakly similar to ( 189)ATCG00670| Symbols: CLPP1, PCLPP | Encodes the only ClpP (caseinolytic protease) encoded within the plastid genome. Contains a highly conserved catalytic triad of Ser-type proteases (Ser-His-Asp). Part of the 350 kDa chloroplast Clp complex. The name reflects nomenclature described in Adam et. al (2001). | chrC:69910-71882 REVERSEmoderately similar to ( 203)CLPP_LOTJA no o…	-2.72
29.5	protein.degradation	Contig14223	moderately similar to ( 228)AT1G63770| Symbols: | peptidase M1 family protein | chr1:23661454-23667906 REVERSE no original description	2.55
29.5	protein.degradation	Contig32365	moderately similar to ( 218)AT5G05740| Symbols: ATEGY2 | ATEGY2; metalloendopeptidase | chr5:1724024-1726860 REVERSE no original description	-2.26
29.5	protein.degradation	Contig12186	weakly similar to ( 126)AT3G13510| Symbols: | similar to unknown protein [Arabidopsis thaliana] (TAIR:AT1G55360.1); similar to unknown protein [Arabidopsis thaliana] (TAIR:AT5G56530.1); similar to unnamed protein product [Vitis vinifera] (GB:CAO22094.1); similar to unknown [Populus trichocarpa] (GB:ABK93966.1); similar to hypothetical protein [Vitis vinifera] (GB:CAN72570.1); contains InterPro do…	-2.06
29.5	protein.degradation	Contig11203	moderately similar to ( 410)AT4G22720| Symbols: | glycoprotease M22 family protein | chr4:11937478-11938728 FORWARD no original description	2.07
29.5	protein.degradation	Contig26143	weakly similar to ( 105)AT5G42390| Symbols: | metalloendopeptidase | chr5:16962536-16969875 FORWARD no original description	-3.84
29.5	protein.degradation	065286_3645_0715	weakly similar to ( 132)AT1G76140| Symbols: | similar to prolyl oligopeptidase, putative / prolyl endopeptidase, putative / post-proline cleaving enzyme, putative [Arabidopsis thaliana] (TAIR:AT1G20380.1); similar to unnamed protein product [Vitis vinifera] (GB:CAO61995.1); similar to hypothetical protein [Vitis vinifera] (GB:CAN70125.1); similar to hypothetical protein OsI_000071 [Oryza sativa (…	2.33
29.5	protein.degradation	Contig34313	weakly similar to ( 129)AT1G16470| Symbols: PAB1 | PAB1 (PROTEASOME SUBUNIT PAB1); peptidase | chr1:5623116-5625433 FORWARDweakly similar to ( 126)PSA2_ORYSA no original description	-2.84
29.5	protein.degradation	Contig21832	weakly similar to ( 164)AT3G02720| Symbols: | DJ-1 family protein / protease-related | chr3:586343-588095 FORWARD no original description	2.99
29.5	protein.degradation	Contig34034	weakly similar to ( 104)AT5G65770| Symbols: LINC4 | LINC4 (LITTLE NUCLEI4) | chr5:26328813-26332836 FORWARD no original description	-2.26
29.5	protein.degradation	175843_2259_3369	weakly similar to ( 132)AT5G51740| Symbols: | peptidase M48 family protein | chr5:21034336-21036213 FORWARD length=256 uaccno=FFD849A02FSOFV	2.33
29.5	protein.degradation	309725_2935_0655	weakly similar to ( 106)AT5G51740| Symbols: | peptidase M48 family protein | chr5:21034336-21036213 FORWARD length=276 uaccno=FFD849A02HFYT9	-2.58
29.5	protein.degradation	143632_1043_2686	weakly similar to ( 140)AT1G63770| Symbols: | peptidase M1 family protein | chr1:23661454-23667906 REVERSE length=253 uaccno=FFD849A01CTWQ4	2.07
29.5	protein.degradation	Contig41144	moderately similar to ( 322)AT3G05350| Symbols: | aminopeptidase | chr3:1527109-1530001 REVERSE no original description	2.07
29.5	protein.degradation	394577_0382_2861	very weakly similar to (89.4)AT4G04210| Symbols: PUX4 | PUX4 (PLANT UBX DOMAIN-CONTAINING PROTEIN 4) | chr4:2030389-2031668 FORWARD length=261 uaccno=FFD849A01A7VSV	-2.48
29.5	protein.degradation	Contig35351	weakly similar to ( 120)AT1G63770| Symbols: | peptidase M1 family protein | chr1:23661454-23667906 REVERSE no original description	-2.84
29.5	protein.degradation	209067_2480_0442	weakly similar to ( 125)AT5G43600| Symbols: | N-carbamyl-L-amino acid hydrolase, putative | chr5:17529878-17532507 FORWARD length=267 uaccno=FFD849A02GB0NG	-2.13
29.5	protein.degradation	004047_2331_0612	very weakly similar to (89.7)AT4G14570| Symbols: | acylaminoacyl-peptidase-related | chr4:8362582-8366521 FORWARD length=191 uaccno=FFD849A02FYXVA	-2.06
29.5	protein.degradation	Contig18520	weakly similar to ( 112)AT1G14570| Symbols: | UBX domain-containing protein | chr1:4983765-4987187 FORWARD no original description	2.33
29.5.2	protein.degradation.autophagy	Contig8953	weakly similar to ( 134)AT1G54710| Symbols: AtATG18h | AtATG18h (Arabidopsis thaliana homolog of yeast autophagy 18 (ATG18) h) | chr1:20420686-20424400 REVERSE no original description	2.07
29.5.2	protein.degradation.autophagy	Contig15635	moderately similar to ( 210)AT4G21980| Symbols: ATG8A, APG8A | APG8A (autophagy 8A) | chr4:11655880-11656821 FORWARD no original description	2.91
29.5.3	protein.degradation.cysteine protease	Contig41101	weakly similar to ( 172)AT5G03330| Symbols: | OTU-like cysteine protease family protein | chr5:807727-809607 FORWARD no original description	-3.26
29.5.3	protein.degradation.cysteine protease	Contig23897	moderately similar to ( 263)AT2G27350| Symbols: | OTU-like cysteine protease family protein | chr2:11706858-11709441 REVERSE no original description	2.33
29.5.4	protein.degradation.aspartate protease	Contig2881	very weakly similar to (90.9)AT2G03200| Symbols: | aspartyl protease family protein | chr2:966503-967888 REVERSE no original description	2.33
29.5.5	protein.degradation.serine protease	Contig36746	moderately similar to ( 270)AT4G36195| Symbols: | serine carboxypeptidase S28 family protein | chr4:17127205-17129790 FORWARD no original description	2.07
29.5.5	protein.degradation.serine protease	212399_2905_3072	very weakly similar to (94.7)AT5G47040| Symbols: | Lon protease homolog 1, mitochondrial (LON) | chr5:19110583-19115905 REVERSEvery weakly similar to (97.8)LONH1_SPIOL length=257 uaccno=FFD849A02HDDV2	2.33
29.5.5	protein.degradation.serine protease	Contig5732	moderately similar to ( 439)AT3G10410| Symbols: SCPL49 | SCPL49 (serine carboxypeptidase-like 49); serine carboxypeptidase | chr3:3235523-3238068 REVERSEmoderately similar to ( 420)CBP3_HORVU no original description	2.33
29.5.5	protein.degradation.serine protease	Contig23275	weakly similar to ( 182)AT5G23210| Symbols: SCPL34 | SCPL34 | chr5:7811628-7814611 FORWARDweakly similar to ( 139)CBP2_WHEAT no original description	-2.84
29.5.5	protein.degradation.serine protease	Contig31921	moderately similar to ( 255)AT3G27925| Symbols: DEG1, DEGP1 | DEGP1 (DEGP PROTEASE 1); serine-type peptidase | chr3:10367896-10370101 REVERSE no original description	2.07
29.5.5	protein.degradation.serine protease	Contig19500	moderately similar to ( 498)AT4G36195| Symbols: | serine carboxypeptidase S28 family protein | chr4:17127205-17129790 FORWARD no original description	2.07
29.5.5	protein.degradation.serine protease	277783_1427_3248	very weakly similar to (90.5)AT5G47040| Symbols: | Lon protease homolog 1, mitochondrial (LON) | chr5:19110583-19115905 REVERSEvery weakly similar to (96.7)LONH1_SPIOL length=250 uaccno=FFD849A01DRMTE	2.33
29.5.5	protein.degradation.serine protease	Contig44357	weakly similar to ( 186)AT5G50920| Symbols: ATHSP93-V, HSP93-V, CLPC, DCA1, CLPC1 | CLPC (HEAT SHOCK PROTEIN 93-V); ATP binding / ATPase | chr5:20732936-20737026 REVERSEweakly similar to ( 189)CLPC_PEA no original description	2.07
29.5.7	protein.degradation.metalloprotease	Contig39982	weakly similar to ( 134)AT3G53230| Symbols: | cell division cycle protein 48, putative / CDC48, putative | chr3:19734394-19737467 FORWARDweakly similar to ( 139)CDC48_SOYBN no original description	-2.58
29.5.9	protein.degradation.AAA type	Contig15337	moderately similar to ( 374)AT2G46620| Symbols: | AAA-type ATPase family protein | chr2:19146141-19147616 REVERSE no original description	2.51
29.5.11	protein.degradation.ubiquitin	Contig17009	moderately similar to ( 416)AT2G46500| Symbols: | phosphatidylinositol 3- and 4-kinase family protein / ubiquitin family protein | chr2:19093813-19095606 REVERSE no original description	-2.26
29.5.11	protein.degradation.ubiquitin	Contig40918	moderately similar to ( 234)AT3G56740| Symbols: | ubiquitin-associated (UBA)/TS-N domain-containing protein | chr3:21026610-21028862 FORWARD no original description	-2.26
29.5.11.1	protein.degradation.ubiquitin.ubiquitin	Contig15284	moderately similar to ( 312)AT2G17200| Symbols: | ubiquitin family protein | chr2:7489215-7492172 REVERSE no original description	2.55
29.5.11.1	protein.degradation.ubiquitin.ubiquitin	Contig43291	weakly similar to ( 174)AT4G26840| Symbols: SUMO 1, SUMO1, SUM1 | SUM1 (SMALL UBIQUITIN-LIKE MODIFIER 1) | chr4:13497472-13498464 FORWARDweakly similar to ( 166)SMT3_ORYSA no original description	2.91
29.5.11.1	protein.degradation.ubiquitin.ubiquitin	Contig23242	moderately similar to ( 296)AT5G03240| Symbols: UBQ3 | UBQ3 (POLYUBIQUITIN 3); protein binding | chr5:771975-772895 REVERSEweakly similar to ( 150)UBIQ_WHEAT no original description	2.33
29.5.11.1	protein.degradation.ubiquitin.ubiquitin	Contig14551	moderately similar to ( 251)AT2G47110| Symbols: UBQ6 | UBQ6 (ubiquitin 6); protein binding | chr2:19351771-19352244 FORWARDweakly similar to ( 150)UBIQ_WHEAT no original description	2.07
29.5.11.1	protein.degradation.ubiquitin.ubiquitin	Contig32226	very weakly similar to (85.9)AT3G51780| Symbols: ATBAG4 | ATBAG4 (ARABIDOPSIS THALIANA BCL-2-ASSOCIATED ATHANOGENE 4); protein binding | chr3:19218006-19219155 REVERSE no original description	2.07
29.5.11.3	protein.degradation.ubiquitin.E2	Contig16948	weakly similar to ( 196)AT1G75440| Symbols: UBC16 | UBC16 (UBIQUITIN-CONJUGATING ENZYME 16); ubiquitin-protein ligase | chr1:28317284-28318621 FORWARD no original description	2.55
29.5.11.3	protein.degradation.ubiquitin.E2	Contig29580	moderately similar to ( 263)AT1G50490| Symbols: UBC20 | UBC20 (UBIQUITIN-CONJUGATING ENZYME 20); ubiquitin-protein ligase | chr1:18708673-18709971 REVERSEweakly similar to ( 124)UBC2_MEDSA no original description	-2.26
29.5.11.3	protein.degradation.ubiquitin.E2	Contig30276	moderately similar to ( 279)AT3G46460| Symbols: UBC13 | UBC13 (ubiquitin-conjugating enzyme 13); ubiquitin-protein ligase | chr3:17107105-17108300 REVERSEmoderately similar to ( 240)UBC7_WHEAT no original description	-2.13
29.5.11.3	protein.degradation.ubiquitin.E2	Contig38958	weakly similar to ( 129)AT3G58460| Symbols: | rhomboid family protein / ubiquitin-associated (UBA)/TS-N domain-containing protein | chr3:21634351-21637325 REVERSE no original description	-2.96
29.5.11.3	protein.degradation.ubiquitin.E2	203713_1303_1077	weakly similar to ( 117)AT1G63800| Symbols: UBC5 | UBC5 (UBIQUITIN-CONJUGATING ENZYME 5); ubiquitin-protein ligase | chr1:23671551-23672666 REVERSEweakly similar to ( 116)UBC4_WHEAT length=238 uaccno=FFD849A01DGO8N	-3.58
29.5.11.4.1	protein.degradation.ubiquitin.E3.HECT	Contig3430	weakly similar to ( 157)AT4G38600| Symbols: UPL3, KAK | KAK (KAKTUS) | chr4:18041497-18049286 REVERSE no original description	3.27
29.5.11.4.1	protein.degradation.ubiquitin.E3.HECT	201175_1305_0604	weakly similar to ( 105)AT1G55860| Symbols: UPL1 | UPL1 (UBIQUITIN-PROTEIN LIGASE 1); ubiquitin-protein ligase | chr1:20883566-20899059 REVERSE length=247 uaccno=FFD849A01DGU62	2.74
29.5.11.4.1	protein.degradation.ubiquitin.E3.HECT	087229_1220_3133	weakly similar to ( 124)AT4G38600| Symbols: UPL3, KAK | KAK (KAKTUS) | chr4:18041497-18049286 REVERSE length=249 uaccno=FFD849A01C9GH7	-2.84
29.5.11.4.1	protein.degradation.ubiquitin.E3.HECT	043419_0861_0479	weakly similar to ( 151)AT1G70320| Symbols: UPL2 | UPL2 (UBIQUITIN-PROTEIN LIGASE 2); ubiquitin-protein ligase | chr1:26492408-26504944 REVERSE length=267 uaccno=FFD849A01CDVT9	-2.84
29.5.11.4.1	protein.degradation.ubiquitin.E3.HECT	368222_0194_1877	very weakly similar to (97.1)AT1G55860| Symbols: UPL1 | UPL1 (UBIQUITIN-PROTEIN LIGASE 1); ubiquitin-protein ligase | chr1:20883566-20899059 REVERSE length=261 uaccno=FFD849A01ARCVB	2.07
29.5.11.4.2	protein.degradation.ubiquitin.E3.RING	Contig43130	weakly similar to ( 106)AT1G43860| Symbols: | transcription factor | chr1:16624684-16626825 REVERSE no original description	-3.26
29.5.11.4.2	protein.degradation.ubiquitin.E3.RING	Contig29380	weakly similar to ( 157)AT1G49210| Symbols: | zinc finger (C3HC4-type RING finger) family protein | chr1:18205662-18206339 FORWARD no original description	-2.06
29.5.11.4.2	protein.degradation.ubiquitin.E3.RING	223335_1887_2017	weakly similar to ( 114)AT2G38970| Symbols: | zinc finger (C3HC4-type RING finger) family protein | chr2:16281213-16283729 FORWARD length=237 uaccno=FFD849A01EVZOZ	2.07
29.5.11.4.2	protein.degradation.ubiquitin.E3.RING	Contig34255	moderately similar to ( 400)AT1G45976| Symbols: SBP1 | SBP1 (S-RIBONUCLEASE BINDING PROTEIN 1); protein binding / zinc ion binding | chr1:17201811-17203120 FORWARD no original description	-0.43
29.5.11.4.2	protein.degradation.ubiquitin.E3.RING	Contig34942	moderately similar to ( 266)AT5G01520| Symbols: | zinc finger (C3HC4-type RING finger) family protein | chr5:206796-208398 FORWARD no original description	2.33
29.5.11.4.2	protein.degradation.ubiquitin.E3.RING	238453_0450_3693	weakly similar to ( 119)AT3G27330| Symbols: | zinc finger (C3HC4-type RING finger) family protein | chr3:10118187-10121753 REVERSE length=255 uaccno=FFD849A01BDVCV	-2.26
29.5.11.4.2	protein.degradation.ubiquitin.E3.RING	Contig28926	weakly similar to ( 196)AT3G05545| Symbols: | transcription factor, putative / zinc finger (C3HC4 type RING finger) family protein | chr3:1609442-1612139 FORWARD no original description	-2.58
29.5.11.4.2	protein.degradation.ubiquitin.E3.RING	322475_3443_3035	very weakly similar to (92.0)AT5G10370| Symbols: | helicase domain-containing protein / IBR domain-containing protein / zinc finger protein-related | chr5:3261246-3267189 FORWARD length=251 uaccno=FFD849A02IOL7H	-2.58
29.5.11.4.2	protein.degradation.ubiquitin.E3.RING	Contig33751	weakly similar to ( 115)AT1G63840| Symbols: | zinc finger (C3HC4-type RING finger) family protein | chr1:23693654-23694154 REVERSE no original description	-2.58
29.5.11.4.2	protein.degradation.ubiquitin.E3.RING	421844_2941_2995	very weakly similar to (87.8)AT1G19310| Symbols: | zinc finger (C3HC4-type RING finger) family protein | chr1:6676415-6677095 REVERSE length=230 uaccno=FFD849A02HGJLX	2.07
29.5.11.4.2	protein.degradation.ubiquitin.E3.RING	Contig34188	weakly similar to ( 199)AT3G19950| Symbols: | zinc finger (C3HC4-type RING finger) family protein | chr3:6942859-6943845 FORWARD no original description	-2.26
29.5.11.4.2	protein.degradation.ubiquitin.E3.RING	Contig44844	moderately similar to ( 214)AT4G19700| Symbols: | protein binding / zinc ion binding | chr4:10713643-10714645 REVERSE no original description	2.41
29.5.11.4.2	protein.degradation.ubiquitin.E3.RING	240685_0231_1684	weakly similar to ( 135)AT5G14420| Symbols: RGLG2 | RGLG2 (RING DOMAIN LIGASE2) | chr5:4648358-4650566 REVERSE length=242 uaccno=FFD849A01AULNQ	2.55
29.5.11.4.2	protein.degradation.ubiquitin.E3.RING	223902_1288_1290	very weakly similar to ( 100)AT1G45976| Symbols: SBP1 | SBP1 (S-RIBONUCLEASE BINDING PROTEIN 1); protein binding / zinc ion binding | chr1:17201811-17203120 FORWARD length=261 uaccno=FFD849A01DFDZW	2.07
29.5.11.4.2	protein.degradation.ubiquitin.E3.RING	387763_3309_1836	weakly similar to ( 117)AT4G19670| Symbols: | zinc finger (C3HC4-type RING finger) family protein | chr4:10699393-10701352 REVERSE length=213 uaccno=FFD849A02ICTRY	2.33
29.5.11.4.2	protein.degradation.ubiquitin.E3.RING	Contig28344	very weakly similar to (95.9)AT4G19670| Symbols: | zinc finger (C3HC4-type RING finger) family protein | chr4:10699393-10701352 REVERSE no original description	-2.26
29.5.11.4.2	protein.degradation.ubiquitin.E3.RING	Contig30764	weakly similar to ( 103)AT3G11110| Symbols: | zinc finger (C3HC4-type RING finger) family protein | chr3:3479985-3480461 FORWARD no original description	-2.26
29.5.11.4.2	protein.degradation.ubiquitin.E3.RING	Contig8503	weakly similar to ( 110)AT1G18910| Symbols: | protein binding / zinc ion binding | chr1:6532697-6537984 REVERSE no original description	3.99
29.5.11.4.2	protein.degradation.ubiquitin.E3.RING	Contig9222	very weakly similar to (95.9)AT5G56340| Symbols: | zinc finger (C3HC4-type RING finger) family protein | chr5:22835480-22836670 FORWARD no original description	-2.26
29.5.11.4.3.2	protein.degradation.ubiquitin.E3.SCF.FBOX	Contig43909	moderately similar to ( 223)AT4G02440| Symbols: EID1 | EID1 (EMPFINDLICHER IM DUNKELROTEN LICHT 1) | chr4:1072555-1073565 FORWARD no original description	2.68
29.5.11.4.3.2	protein.degradation.ubiquitin.E3.SCF.FBOX	Contig18516	weakly similar to ( 139)AT5G49610| Symbols: | F-box family protein | chr5:20148674-20149753 REVERSE no original description	2.74
29.5.11.4.3.2	protein.degradation.ubiquitin.E3.SCF.FBOX	096105_1608_3492	weakly similar to ( 102)AT3G27150| Symbols: | kelch repeat-containing F-box family protein | chr3:10010929-10012197 REVERSE length=260 uaccno=FFD849A01D7I1Y	-2.84
29.5.11.4.3.2	protein.degradation.ubiquitin.E3.SCF.FBOX	Contig30691	weakly similar to ( 124)AT2G41170| Symbols: | F-box family protein | chr2:17166388-17167923 REVERSE no original description	-2.26
29.5.11.4.3.2	protein.degradation.ubiquitin.E3.SCF.FBOX	Contig33251	weakly similar to ( 152)AT4G00893| Symbols: | Identical to F-box protein At4g00893 [Arabidopsis Thaliana] (GB:Q1G391); similar to unknown protein [Arabidopsis thaliana] (TAIR:AT4G12370.1); similar to unnamed protein product [Vitis vinifera] (GB:CAO15899.1); contains InterPro domain Cyclin-like F-box (InterPro:IPR001810) | chr4:379971-381396 REVERSE no original description	-0.91
29.5.11.4.3.2	protein.degradation.ubiquitin.E3.SCF.FBOX	Contig39400	weakly similar to ( 189)AT2G42620| Symbols: ORE9, MAX2 | MAX2 (MORE AXILLARY BRANCHES 2); ubiquitin-protein ligase | chr2:17763247-17765328 FORWARDweakly similar to ( 150)MAX2_ORYSA no original description	-2.26
29.5.11.4.5.2	protein.degradation.ubiquitin.E3.BTB/POZ Cullin3.BTB/POZ	Contig2192	weakly similar to ( 174)AT1G21780| Symbols: | BTB/POZ domain-containing protein | chr1:7652465-7653855 FORWARD no original description	-2.26
29.5.11.4.5.2	protein.degradation.ubiquitin.E3.BTB/POZ Cullin3.BTB/POZ	Contig32503	moderately similar to ( 218)AT5G67480| Symbols: BT4 | BT4 (BTB AND TAZ DOMAIN PROTEIN 4); protein binding | chr5:26948281-26949755 REVERSE no original description	2.07
29.5.11.5	protein.degradation.ubiquitin.ubiquitin protease	Contig2859	weakly similar to ( 162)AT4G17890| Symbols: AGD8 | AGD8 (ARF-GAP DOMAIN 8); DNA binding | chr4:9937134-9939001 FORWARD no original description	3.2
29.5.11.5	protein.degradation.ubiquitin.ubiquitin protease	Contig41100	weakly similar to ( 140)AT3G20630| Symbols: TTN6, ATUBP14, UBP14 | UBP14 (UBIQUITIN-SPECIFIC PROTEASE 14); ubiquitin-specific protease | chr3:7203007-7208346 REVERSE no original description	-3.72
29.5.11.20	protein.degradation.ubiquitin.proteasom	Contig2674	moderately similar to ( 273)AT4G04910| Symbols: NSF | NSF (N-ETHYLMALEIMIDE SENSITIVE FACTOR); ATP binding / binding / nucleoside-triphosphatase/ nucleotide binding | chr4:2489694-2495664 REVERSEweakly similar to ( 117)CDC48_CAPAN no original description	-2.84
29.5.11.20	protein.degradation.ubiquitin.proteasom	Contig31711	weakly similar to ( 107)AT2G39990| Symbols: EIF2 | EIF2 (eukaryotic translation initiation factor 2); translation initiation factor | chr2:16705410-16707007 REVERSE no original description	2.07
29.5.11.20	protein.degradation.ubiquitin.proteasom	Contig21723	moderately similar to ( 390)AT1G21720| Symbols: PBC1 | PBC1 (20S proteasome beta subunit C1); peptidase | chr1:7626383-7628059 FORWARDmoderately similar to ( 373)PSB3_ORYSA no original description	-2.06
29.5.11.20	protein.degradation.ubiquitin.proteasom	Contig34313	weakly similar to ( 129)AT1G16470| Symbols: PAB1 | PAB1 (PROTEASOME SUBUNIT PAB1); peptidase | chr1:5623116-5625433 FORWARDweakly similar to ( 126)PSA2_ORYSA no original description	-2.84
29.5.11.20	protein.degradation.ubiquitin.proteasom	Contig9067	weakly similar to ( 171)AT5G58290| Symbols: RPT3 | RPT3 (root phototropism 3); ATPase | chr5:23586381-23588342 FORWARDweakly similar to ( 163)PRS6B_SOLTU no original description	2.74
29.5.11.20	protein.degradation.ubiquitin.proteasom	Contig43072	very weakly similar to (92.0)AT3G14290| Symbols: PAE2 | PAE2 (20S proteasome alpha subunit E2); peptidase | chr3:4764371-4766388 FORWARDvery weakly similar to (96.3)PSA5_SOYBN no original description	2.55
29.6	protein.folding	Contig35398	very weakly similar to (96.3)AT5G17710| Symbols: EMB1241 | EMB1241 (EMBRYO DEFECTIVE 1241); adenyl-nucleotide exchange factor/ chaperone binding / protein binding / protein homodimerization | chr5:5839562-5841641 REVERSE no original description	3.2
29.6	protein.folding	267877_2568_2852	very weakly similar to (94.7)AT3G18190| Symbols: | chaperonin, putative | chr3:6232232-6233842 FORWARD length=246 uaccno=FFD849A02GJSMU	2.07
29.6	protein.folding	Contig9193	moderately similar to ( 213)AT1G75690| Symbols: | chaperone protein dnaJ-related | chr1:28425934-28426831 REVERSE no original description	-2.58
29.6	protein.folding	Contig42869	moderately similar to ( 330)AT1G24510| Symbols: | T-complex protein 1 epsilon subunit, putative / TCP-1-epsilon, putative / chaperonin, putative | chr1:8685492-8687648 REVERSEmoderately similar to ( 322)TCPE2_AVESA no original description	-2.26
29.6	protein.folding	Contig6150	moderately similar to ( 303)AT5G20720| Symbols: CPN10, CHCPN10, ATCPN21, CPN21, CPN20 | CPN20 (CHAPERONIN 20); calmodulin binding | chr5:7015017-7016356 FORWARDmoderately similar to ( 261)CH10C_SPIOL no original description	2.07
29.8	protein.assembly and cofactor ligation	Contig24034	weakly similar to ( 187)AT4G01940| Symbols: ATCNFU1, NFU1 | NFU1 (NFU domain protein 1) | chr4:842265-843388 REVERSE no original description	2.33
29.8	protein.assembly and cofactor ligation	Contig16656	moderately similar to ( 204)AT5G57930| Symbols: EMB1629, APO2 | APO2 (ACCUMULATION OF PHOTOSYSTEM ONE 2) | chr5:23471916-23473580 FORWARD no original description	-2.26
29.8	protein.assembly and cofactor ligation	141848_1745_1182	weakly similar to ( 120)ATCG01280| Symbols: YCF2.2 | hypothetical protein | chrC:145291-152175 REVERSEweakly similar to ( 134)YCF2_CALFE length=278 uaccno=FFD849A01EJH9C	2.07
29.8	protein.assembly and cofactor ligation	Contig24141	moderately similar to ( 382)ATCG01040| Symbols: YCF5 | hypothetical protein | chrC:114461-115447 FORWARDhighly similar to ( 504)CCSA_LOTJA no original description	2.07
29.8	protein.assembly and cofactor ligation	Contig7833	moderately similar to ( 268)ATCG01280| Symbols: YCF2.2 | hypothetical protein | chrC:145291-152175 REVERSEmoderately similar to ( 291)YCF2_SOYBN no original description	2.15
30.2.2	signalling.receptor kinases.leucine rich repeat II	Contig41571	moderately similar to ( 373)AT1G60800| Symbols: NIK3 | NIK3 (NSP-INTERACTING KINASE 3); kinase | chr1:22387266-22390596 REVERSEweakly similar to ( 140)PSKR_DAUCA no original description	2.33
30.2.2	signalling.receptor kinases.leucine rich repeat II	Contig28387	weakly similar to ( 121)AT1G34210| Symbols: ATSERK2, SERK2 | SERK2 (SOMATIC EMBRYOGENESIS RECEPTOR-LIKE KINASE 2); kinase | chr1:12459056-12462730 FORWARD no original description	-2.72
30.2.3	signalling.receptor kinases.leucine rich repeat III	Contig23732	moderately similar to ( 325)AT5G58300| Symbols: | leucine-rich repeat transmembrane protein kinase, putative | chr5:23590047-23592097 FORWARDweakly similar to ( 110)PSKR_DAUCA no original description	-2.06
30.2.3	signalling.receptor kinases.leucine rich repeat III	Contig27966	weakly similar to ( 130)AT2G36570| Symbols: | leucine-rich repeat transmembrane protein kinase, putative | chr2:15342662-15344804 FORWARD no original description	-2.58
30.2.4	signalling.receptor kinases.leucine rich repeat IV	Contig31454	weakly similar to ( 142)AT5G51560| Symbols: | leucine-rich repeat transmembrane protein kinase, putative | chr5:20963033-20965839 FORWARD no original description	-2.26
30.2.8.2	signalling.receptor kinases.leucine rich repeat VIII-2	021880_2655_1112	very weakly similar to (87.8)AT3G14840| Symbols: | leucine-rich repeat family protein / protein kinase family protein | chr3:4988278-4993898 FORWARD length=243 uaccno=FFD849A02GRD86	2.07
30.2.8.2	signalling.receptor kinases.leucine rich repeat VIII-2	210146_2792_1199	weakly similar to ( 102)AT3G14840| Symbols: | leucine-rich repeat family protein / protein kinase family protein | chr3:4988278-4993898 FORWARD length=258 uaccno=FFD849A02G3FA5	-2.06
30.2.11	signalling.receptor kinases.leucine rich repeat XI	Contig27400	very weakly similar to ( 100)AT5G25930| Symbols: | leucine-rich repeat family protein / protein kinase family protein | chr5:9050883-9053981 FORWARD no original description	-2.84
30.2.11	signalling.receptor kinases.leucine rich repeat XI	Contig2631	moderately similar to ( 310)AT2G31880| Symbols: | leucine-rich repeat transmembrane protein kinase, putative | chr2:13561997-13563922 FORWARDweakly similar to ( 146)RPK1_IPONI no original description	2.07
30.2.11	signalling.receptor kinases.leucine rich repeat XI	Contig27587	weakly similar to ( 114)AT1G28440| Symbols: HSL1 | HSL1 (HAESA-LIKE 1); ATP binding / kinase/ protein serine/threonine kinase | chr1:9996900-10000157 FORWARD no original description	3.2
30.2.11	signalling.receptor kinases.leucine rich repeat XI	377530_0741_3074	very weakly similar to (82.4)AT1G09970| Symbols: | leucine-rich repeat transmembrane protein kinase, putative | chr1:3252410-3255430 FORWARD length=289 uaccno=FFD849A01B3EK0	-2.58
30.2.11	signalling.receptor kinases.leucine rich repeat XI	Contig36388	weakly similar to ( 142)AT5G56040| Symbols: | leucine-rich repeat protein kinase, putative | chr5:22712276-22715636 FORWARD no original description	2.74
30.2.17	signalling.receptor kinases.DUF 26	Contig9983	weakly similar to ( 192)AT4G04570| Symbols: | protein kinase family protein | chr4:2290043-2292253 FORWARDweakly similar to ( 133)PSKR_DAUCA no original description	3.2
30.2.17	signalling.receptor kinases.DUF 26	146877_3842_0258	weakly similar to ( 111)AT4G11530| Symbols: | protein kinase family protein | chr4:6985617-6989593 FORWARD length=244 uaccno=FFD849A02JNK3O	-3.06
30.2.17	signalling.receptor kinases.DUF 26	Contig2631	moderately similar to ( 310)AT2G31880| Symbols: | leucine-rich repeat transmembrane protein kinase, putative | chr2:13561997-13563922 FORWARDweakly similar to ( 146)RPK1_IPONI no original description	2.07
30.2.17	signalling.receptor kinases.DUF 26	216878_4014_0956	weakly similar to ( 110)AT1G61500| Symbols: | S-locus protein kinase, putative | chr1:22693394-22696546 REVERSE length=268 uaccno=FFD849A02J2O8U	2.07
30.2.19	signalling.receptor kinases.legume-lectin	Contig22728	weakly similar to ( 150)AT3G55550| Symbols: | lectin protein kinase, putative | chr3:20610998-20613052 REVERSE no original description	2.07
30.2.20	signalling.receptor kinases.wheat LRK10 like	Contig232	very weakly similar to (91.3)AT1G66880| Symbols: | serine/threonine protein kinase family protein | chr1:24950591-24959101 FORWARD no original description	-0.45
30.2.20	signalling.receptor kinases.wheat LRK10 like	308362_1067_1364	very weakly similar to (92.8)AT1G18390| Symbols: | protein kinase family protein | chr1:6327456-6329928 FORWARD length=247 uaccno=FFD849A01CVZK2	2.07
30.2.99	signalling.receptor kinases.misc	085750_3530_3483	very weakly similar to (98.2)AT5G65830| Symbols: | leucine-rich repeat family protein | chr5:26359622-26360461 REVERSE length=295 uaccno=FFD849A02IV9IL	-3.06
30.2.99	signalling.receptor kinases.misc	Contig10844	moderately similar to ( 206)AT1G74360| Symbols: | leucine-rich repeat transmembrane protein kinase, putative | chr1:27957960-27961572 FORWARDweakly similar to ( 107)PSKR_DAUCA no original description	-2.06
30.3	signalling.calcium	235955_3482_1759	very weakly similar to (96.3)AT5G08580| Symbols: | calcium-binding EF hand family protein | chr5:2780977-2782962 REVERSE length=223 uaccno=FFD849A02IR0HD	-2.26
30.3	signalling.calcium	396909_2796_2361	weakly similar to ( 102)AT5G61790| Symbols: | calnexin 1 (CNX1) | chr5:24844620-24846868 REVERSEweakly similar to ( 110)CALX_SOYBN length=254 uaccno=FFD849A02G3SUJ	2.74
30.3	signalling.calcium	Contig33278	weakly similar to ( 159)AT1G50700| Symbols: CPK33 | CPK33 (calcium-dependent protein kinase 33); calmodulin-dependent protein kinase/ kinase | chr1:18785882-18788053 FORWARDweakly similar to ( 159)CDPK_DAUCA no original description	2.74
30.3	signalling.calcium	Contig20880	weakly similar to ( 180)AT3G10190| Symbols: | calmodulin, putative | chr3:3155314-3155943 FORWARDvery weakly similar to (94.0)CALM_WHEAT no original description	2.74
30.3	signalling.calcium	Contig6873	moderately similar to ( 253)AT1G12580| Symbols: PEPKR1 | PEPKR1 (PHOSPHOENOLPYRUVATE CARBOXYLASE-RELATED KINASE 1); kinase | chr1:4283633-4285673 FORWARDweakly similar to ( 171)CDPK3_ORYSA no original description	2.33
30.3	signalling.calcium	Contig30729	moderately similar to ( 216)AT1G27770| Symbols: PEA1, ACA1 | ACA1 (autoinhibited Ca2+ -ATPase 1); calmodulin binding | chr1:9671899-9675997 REVERSEmoderately similar to ( 210)ACA2_ORYSA no original description	-2.26
30.3	signalling.calcium	Contig668	moderately similar to ( 202)AT3G10660| Symbols: ATCPK2, CPK2 | CPK2 (CALMODULIN-DOMAIN PROTEIN KINASE CDPK ISOFORM 2); calmodulin-dependent protein kinase/ kinase | chr3:3331604-3334273 REVERSEweakly similar to ( 178)CDPK_SOYBN no original description	-3.84
30.3	signalling.calcium	Contig27480	weakly similar to ( 192)AT2G26190| Symbols: | calmodulin-binding family protein | chr2:11154979-11157160 REVERSE no original description	2.33
30.3	signalling.calcium	Contig40293	weakly similar to ( 166)AT5G56360| Symbols: | calmodulin-binding protein | chr5:22840812-22845176 REVERSE no original description	-2.06
30.3	signalling.calcium	Contig44156	moderately similar to ( 204)AT5G03040| Symbols: IQD2 | IQD2 (IQ-domain 2); calmodulin binding | chr5:710378-712405 REVERSE no original description	2.11
30.4.4	signalling.phosphinositides.phosphoinositide phospholipase C	Contig20033	moderately similar to ( 395)AT3G08510| Symbols: ATPLC2 | ATPLC2 (PHOSPHOLIPASE C 2); phospholipase C | chr3:2582632-2585562 REVERSE no original description	-3.06
30.4.4	signalling.phosphinositides.phosphoinositide phospholipase C	Contig30501	moderately similar to ( 214)AT2G40116| Symbols: | phosphoinositide-specific phospholipase C family protein | chr2:16758860-16761389 FORWARD no original description	-2.26
30.5	signalling.G-proteins	Contig18245	moderately similar to ( 224)AT1G43890| Symbols: AtRABC1, AtRab18, ATRAB18 | ATRAB18 (Arabidopsis Rab GTPase homolog C1) | chr1:16649374-16650835 FORWARDweakly similar to ( 127)YPTV3_VOLCA no original description	2.33
30.5	signalling.G-proteins	Contig37541	weakly similar to ( 115)AT5G53570| Symbols: | RabGAP/TBC domain-containing protein | chr5:21778150-21780308 REVERSE no original description	2.07
30.5	signalling.G-proteins	Contig10049	weakly similar to ( 119)AT2G03150| Symbols: EMB1579 | EMB1579 (EMBRYO DEFECTIVE 1579); binding | chr2:952310-959001 FORWARD no original description	2.74
30.5	signalling.G-proteins	Contig25467	highly similar to ( 584)AT1G18080| Symbols: ATARCA | ATARCA (Arabidopsis thaliana Homolog of the Tobacco ArcA); nucleotide binding | chr1:6222318-6223894 FORWARDhighly similar to ( 637)GBLP_MEDSA no original description	-2.06
30.5	signalling.G-proteins	Contig30097	moderately similar to ( 263)AT2G38630| Symbols: | similar to unknown protein [Arabidopsis thaliana] (TAIR:AT3G54190.1); similar to unnamed protein product [Vitis vinifera] (GB:CAO41317.1); similar to hypothetical protein [Vitis vinifera] (GB:CAN75497.1); similar to unnamed protein product [Vitis vinifera] (GB:CAO45356.1); contains InterPro domain WD40 repeat-like (InterPro:IPR011046) | chr2:16161…	-2.26
30.5	signalling.G-proteins	250529_0286_2663	weakly similar to ( 122)AT3G18820| Symbols: AtRABG3f, AtRab7B | AtRABG3f/AtRab7B (Arabidopsis Rab GTPase homolog G3f); GTP binding | chr3:6484272-6486011 FORWARDweakly similar to ( 122)RAB7_PEA length=258 uaccno=FFD849A01AZF8P	-2.58
30.5	signalling.G-proteins	Contig201	very weakly similar to (82.8)AT1G06060| Symbols: | RanBPM-related | chr1:1833070-1834515 FORWARD no original description	-0.56
30.5	signalling.G-proteins	Contig10723	moderately similar to ( 492)AT1G08410| Symbols: | GTP-binding family protein | chr1:2646304-2649103 FORWARD no original description	-2.48
30.5	signalling.G-proteins	Contig22613	moderately similar to ( 342)AT3G49350| Symbols: | RAB GTPase activator | chr3:18308648-18310831 REVERSE no original description	2.91
30.5	signalling.G-proteins	Contig36528	weakly similar to ( 106)AT5G22400| Symbols: | rac GTPase activating protein, putative | chr5:7423053-7425338 REVERSE no original description	2.07
30.5	signalling.G-proteins	Contig38042	weakly similar to ( 105)AT3G22942| Symbols: AGG2 | AGG2 (G-PROTEIN GAMMA SUBUNIT 2) | chr3:8134482-8135674 FORWARD no original description	-2.84
30.5	signalling.G-proteins	335668_1118_0895	weakly similar to ( 158)AT4G34460| Symbols: ELK4, AGB1 | AGB1 (GTP BINDING PROTEIN BETA 1) | chr4:16477397-16479270 REVERSEweakly similar to ( 166)GBB2_TOBAC length=249 uaccno=FFD849A01C0GEP	2.07
30.5	signalling.G-proteins	227649_0594_0829	very weakly similar to (82.8)AT4G39520| Symbols: | GTP-binding protein, putative | chr4:18371323-18373994 REVERSE length=259 uaccno=FFD849A01BQF9B	3.33
30.5	signalling.G-proteins	Contig1504	moderately similar to ( 318)AT1G52280| Symbols: AtRABG3d | AtRABG3d (Arabidopsis Rab GTPase homolog G3d); GTP binding | chr1:19471819-19473118 REVERSEmoderately similar to ( 328)RAB7_GOSHI no original description	1.08
30.5	signalling.G-proteins	Contig12646	very weakly similar to (87.0)AT4G38200| Symbols: | guanine nucleotide exchange family protein | chr4:17915287-17922496 FORWARD no original description	-2.36
30.5	signalling.G-proteins	Contig32198	moderately similar to ( 339)AT4G02080| Symbols: ATSARA1C, ATSAR2, ASAR1 | ASAR1 (Arabidopsis thaliana secretion-associated RAS super family 2); GTP binding | chr4:921554-922547 FORWARDmoderately similar to ( 331)SAR1A_BRACM no original description	2.41
30.5	signalling.G-proteins	129627_1464_0087	weakly similar to ( 136)AT1G43890| Symbols: AtRABC1, AtRab18, ATRAB18 | ATRAB18 (Arabidopsis Rab GTPase homolog C1) | chr1:16649374-16650835 FORWARDweakly similar to ( 114)YPTV3_VOLCA length=274 uaccno=FFD849A01DUTBD	-2.26
30.5	signalling.G-proteins	Contig23061	moderately similar to ( 218)AT3G55020| Symbols: | RabGAP/TBC domain-containing protein | chr3:20400255-20405690 REVERSE no original description	2.33
30.5	signalling.G-proteins	Contig40185	moderately similar to ( 258)AT1G07140| Symbols: SIRANBP | SIRANBP (Ran-binding protein 1a); Ran GTPase binding | chr1:2192359-2193687 REVERSE no original description	2.33
30.5	signalling.G-proteins	090454_2612_0703	weakly similar to ( 121)AT5G65270| Symbols: AtRABA4a | AtRABA4a (Arabidopsis Rab GTPase homolog A4a); GTP binding | chr5:26100663-26101776 FORWARDweakly similar to ( 127)RB11A_LOTJA length=253 uaccno=FFD849A02GNL1D	2.91
30.5	signalling.G-proteins	Contig23407	weakly similar to ( 150)AT1G20090| Symbols: ARAC4, ROP2, ATROP2, ATRAC4 | ARAC4/ATRAC4/ATROP2/ROP2 (RHO-RELATED PROTEIN FROM PLANTS 2); GTP binding | chr1:6967214-6968594 FORWARDweakly similar to ( 170)RAC2_LOTJA no original description	2.07
30.5	signalling.G-proteins	Contig25487	very weakly similar to (82.8)AT1G56330| Symbols: ATSARA1B, ATSAR1, SAR1 | SAR1 (SECRETION-ASSOCIATED RAS); GTP binding | chr1:21090510-21092143 REVERSEvery weakly similar to (82.8)SAR1B_BRACM no original description	-2.58
30.6	signalling.MAP kinases	Contig21523	weakly similar to ( 148)AT2G42880| Symbols: ATMPK20 | ATMPK20 (Arabidopsis thaliana MAP kinase 20); MAP kinase | chr2:17847649-17851024 REVERSEweakly similar to ( 142)MPK8_ORYSA no original description	-2.26
30.6	signalling.MAP kinases	083120_2314_0267	weakly similar to ( 107)AT3G45640| Symbols: MPK3, ATMPK3 | ATMPK3 (MITOGEN-ACTIVATED PROTEIN KINASE 3); MAP kinase/ kinase/ protein kinase | chr3:16767903-16769461 FORWARDvery weakly similar to (94.7)MAPK_PEA length=258 uaccno=FFD849A02FXFVH	2.55
30.6	signalling.MAP kinases	Contig15496	moderately similar to ( 358)AT1G67580| Symbols: | protein kinase family protein | chr1:25331390-25334628 REVERSEweakly similar to ( 193)CDC21_ORYSA no original description	-2.84
30.11	signalling.light	Contig41026	moderately similar to ( 204)AT1G30440| Symbols: | phototropic-responsive NPH3 family protein | chr1:10759457-10762181 FORWARDweakly similar to ( 119)NPH3_ORYSA no original description	-2.06
33.1	development.storage proteins	Contig14747	weakly similar to ( 174)AT4G37050| Symbols: PLP4, PLA V | PLA V/PLP4 (Patatin-like protein 4); nutrient reservoir | chr4:17457255-17459636 REVERSEvery weakly similar to (92.0)PAT3_SOLTU no original description	2.33
33.1	development.storage proteins	170408_2170_1605	weakly similar to ( 129)AT4G37060| Symbols: PLP5, PLA IVB | PLA IVB/PLP5 (Patatin-like protein 5); nutrient reservoir | chr4:17461567-17463728 REVERSEweakly similar to ( 117)PAT5_SOLTU length=261 uaccno=FFD849A02FKTSN	2.33
33.99	development.unspecified	Contig6084	weakly similar to ( 167)AT5G48150| Symbols: PAT1 | PAT1 (PHYTOCHROME A SIGNAL TRANSDUCTION 1); transcription factor | chr5:19539723-19541279 REVERSEweakly similar to ( 144)CIGR1_ORYSA no original description	2.07
33.99	development.unspecified	Contig15064	moderately similar to ( 256)AT1G50600| Symbols: SCL5 | SCL5; transcription factor | chr1:18741066-18743215 REVERSEmoderately similar to ( 287)CIGR1_ORYSA no original description	2.55
33.99	development.unspecified	Contig42833	weakly similar to ( 124)AT1G28330| Symbols: DRM1 | DRM1 (DORMANCY-ASSOCIATED PROTEIN 1) | chr1:9934487-9935203 REVERSEweakly similar to ( 124)12KD_FRAAN no original description	2.07
33.99	development.unspecified	199397_3239_0173	very weakly similar to (87.8)AT3G54430| Symbols: SRS6 | SRS6 (SHI-RELATED SEQUENCE 6) | chr3:20158202-20158829 REVERSE length=264 uaccno=FFD849A02H6M9B	-2.26
33.99	development.unspecified	Contig22050	very weakly similar to (96.7)AT2G16780| Symbols: MSI02, NFC02, NFC2, MSI2 | MSI2 (NUCLEOSOME/CHROMATIN ASSEMBLY FACTOR GROUP C 2) | chr2:7288697-7290665 REVERSE no original description	2.2
33.99	development.unspecified	Contig31646	very weakly similar to (98.2)AT3G06790| Symbols: | plastid developmental protein DAG, putative | chr3:2144570-2145749 REVERSE no original description	-2.43
33.99	development.unspecified	Contig39797	weakly similar to ( 118)AT5G15800| Symbols: AGL2, SEP1 | SEP1 (SEPALLATA1) | chr5:5151597-5153770 REVERSE no original description	-3.43
33.99	development.unspecified	Contig29960	weakly similar to ( 163)AT1G65480| Symbols: FT | FT (FLOWERING LOCUS T) | chr1:24335173-24337352 FORWARDweakly similar to ( 135)CEN_ANTMA no original description	2.68
33.99	development.unspecified	Contig18036	weakly similar to ( 194)AT4G29730| Symbols: MSI5, NFC5 | NFC5 (NUCLEOSOME/CHROMATIN ASSEMBLY FACTOR GROUP C 5) | chr4:14559261-14562528 REVERSE no original description	2.33
33.99	development.unspecified	Contig16729	moderately similar to ( 281)AT5G14520| Symbols: | pescadillo-related | chr5:4680792-4684333 REVERSE no original description	-2.2
33.99	development.unspecified	Contig26359	moderately similar to ( 291)AT1G11430| Symbols: | plastid developmental protein DAG, putative | chr1:3847273-3848938 FORWARDmoderately similar to ( 275)DAG_ANTMA no original description	-2.58
33.99	development.unspecified	Contig3755	very weakly similar to (81.6)AT5G18410| Symbols: PIR, KLK, PIR121, SRA1, PIRP | KLK/PIR/PIR121/PIRP (KLUNKER, PIROGI) | chr5:6098595-6104785 REVERSE no original description	2.55
33.99	development.unspecified	Contig30170	weakly similar to ( 199)AT1G48410| Symbols: AGO1 | AGO1 (ARGONAUTE 1) | chr1:17889953-17895560 REVERSE no original description	-3.06
33.99	development.unspecified	Contig19269	moderately similar to ( 254)AT2G20330| Symbols: | transducin family protein / WD-40 repeat family protein | chr2:8779969-8782599 REVERSE no original description	2.33
33.99	development.unspecified	058725_0727_1159	very weakly similar to (97.8)AT3G19240| Symbols: | similar to dem protein-related / defective embryo and meristems protein-related [Arabidopsis thaliana] (TAIR:AT4G33400.1); similar to DEM2 [Lycopersicon esculentum] (GB:AAQ90244.1); similar to DEM2 [Lycopersicon esculentum] (GB:AAQ90245.1); similar to unnamed protein product [Vitis vinifera] (GB:CAO61339.1); contains InterPro domain Vacuolar impo…	-2.26
33.99	development.unspecified	Contig25111	moderately similar to ( 272)AT1G70670| Symbols: | caleosin-related family protein | chr1:26648493-26649633 FORWARD no original description	-0.71
33.99	development.unspecified	323511_2567_0698	very weakly similar to (89.4)AT1G22770| Symbols: FB, GI | GI (GIGANTEA); binding | chr1:8062387-8067436 FORWARD length=244 uaccno=FFD849A02GJNS8	2.74
33.99	development.unspecified	037843_0966_1012	weakly similar to ( 119)AT5G41920| Symbols: | scarecrow transcription factor family protein | chr5:16797210-16798427 FORWARD length=256 uaccno=FFD849A01CM33Q	2.33
33.99	development.unspecified	Contig16282	weakly similar to ( 115)AT2G34040| Symbols: | apoptosis inhibitory 5 (API5) family protein | chr2:14385650-14389325 REVERSE no original description	2.07
33.99	development.unspecified	Contig33104	moderately similar to ( 286)AT2G23810| Symbols: TET8 | TET8 (TETRASPANIN8) | chr2:10142939-10144432 REVERSE no original description	-2.84
33.99	development.unspecified	Contig41597	weakly similar to ( 102)AT5G27030| Symbols: TPR3 | TPR3 (TOPLESS-RELATED 3) | chr5:9508916-9515266 REVERSE no original description	4.44
34.1	transport.p- and v-ATPases	Contig28794	moderately similar to ( 201)AT1G44750| Symbols: ATPUP11 | ATPUP11 (Arabidopsis thaliana purine permease 11) | chr1:16896697-16897608 FORWARD no original description	2.91
34.1.1	transport.p- and v-ATPases.H+-transporting two-sector ATPase	Contig19493	moderately similar to ( 378)AT3G28715| Symbols: | H+-transporting two-sector ATPase, putative | chr3:10779262-10781587 FORWARDmoderately similar to ( 360)VA0D_ORYSA no original description	-2.84
34.1.1	transport.p- and v-ATPases.H+-transporting two-sector ATPase	Contig42896	moderately similar to ( 320)AT4G11150| Symbols: EMB2448, TUFF, VHA-E1, TUF | TUF (VACUOLAR ATP SYNTHASE SUBUNIT E1) | chr4:6800087-6801692 FORWARDmoderately similar to ( 322)VATE_GOSHI no original description	-2.43
34.1.1	transport.p- and v-ATPases.H+-transporting two-sector ATPase	Contig19535	weakly similar to ( 104)AT3G01390| Symbols: AVMA10, VMA10 | VMA10 (VACUOLAR MEMBRANE ATPASE 10) | chr3:150272-150929 REVERSEweakly similar to ( 102)VATG1_TOBAC no original description	-3.26
34.2	transporter.sugars	Contig17620	weakly similar to ( 167)AT4G16480| Symbols: ATINT4 | ATINT4 (INOSITOL TRANSPORTER 4); carbohydrate transmembrane transporter/ myo-inositol:hydrogen symporter/ sugar:hydrogen ion symporter | chr4:9291268-9293105 FORWARD no original description	-2.26
34.2	transporter.sugars	Contig35751	moderately similar to ( 360)AT1G54730| Symbols: | sugar transporter, putative | chr1:20429066-20429468 FORWARDvery weakly similar to (93.2)STC_RICCO no original description	2.55
34.2	transporter.sugars	Contig20573	moderately similar to ( 413)AT5G65000| Symbols: | nucleotide-sugar transporter family protein | chr5:25982722-25984533 REVERSE no original description	-2.58
34.2	transporter.sugars	Contig33414	weakly similar to ( 167)AT2G48020| Symbols: | sugar transporter, putative | chr2:19651511-19654077 FORWARD no original description	-2.26
34.2	transporter.sugars	Contig43818	moderately similar to ( 378)AT5G26340| Symbols: STP13, MSS1 | MSS1 (SUGAR TRANSPORT PROTEIN 13); carbohydrate transmembrane transporter/ hexose:hydrogen symporter/ high-affinity hydrogen:glucose symporter/ sugar:hydrogen ion symporter | chr5:9243854-9246997 REVERSEmoderately similar to ( 293)STC_RICCO no original description	2.33
34.2	transporter.sugars	Contig34306	weakly similar to ( 141)AT5G16150| Symbols: PGLCT, GLT1 | GLT1/PGLCT (GLUCOSE TRANSPORTER 1); carbohydrate transmembrane transporter/ sugar:hydrogen ion symporter | chr5:5272907-5275681 FORWARD no original description	-2.26
34.2	transporter.sugars	Contig1518	moderately similar to ( 216)AT3G18830| Symbols: ATPLT5 | ATPLT5 (POLYOL TRANSPORTER 5); D-ribose transmembrane transporter/ D-xylose transmembrane transporter/ carbohydrate transmembrane transporter/ galactose transmembrane transporter/ glucose transmembrane transporter/ glycerol transmembrane transporter/ hydr | chr3:6489006-6491215 REVERSE no original description	2.07
34.2	transporter.sugars	327953_0183_1772	weakly similar to ( 104)AT1G77210| Symbols: | sugar transporter, putative | chr1:29013930-29015874 REVERSEvery weakly similar to (96.3)STA_RICCO length=264 uaccno=FFD849A01AQD0U	-2.26
34.2	transporter.sugars	189225_0622_1649	very weakly similar to (95.5)AT3G01280| Symbols: | porin, putative | chr3:85761-87619 FORWARDweakly similar to ( 103)VDAC_PEA length=274 uaccno=FFD849A01BSXDV	-2.58
34.2.1	transporter.sugars.sucrose	Contig43837	weakly similar to ( 124)AT1G71880| Symbols: ATSUC1, SUC1 | SUC1 (SUCROSE-PROTON SYMPORTER 1); carbohydrate transmembrane transporter/ sucrose:hydrogen symporter/ sugar:hydrogen ion symporter | chr1:27057996-27059762 FORWARDweakly similar to ( 113)SUT_SPIOL no original description	-2.26
34.3	transport.amino acids	Contig9165	weakly similar to ( 143)AT1G47670| Symbols: | amino acid transporter family protein | chr1:17539274-17541926 REVERSE no original description	-2.67
34.3	transport.amino acids	297603_1303_2514	weakly similar to ( 105)AT1G80510| Symbols: | amino acid transporter family protein | chr1:30277992-30279461 FORWARD length=266 uaccno=FFD849A01DGQCK	-2.58
34.3	transport.amino acids	Contig145	weakly similar to ( 195)AT5G23810| Symbols: AAP7 | AAP7 (amino acid permease 7) | chr5:8028464-8030141 FORWARD no original description	-0.21
34.3	transport.amino acids	390996_2696_0118	weakly similar to ( 124)AT5G09220| Symbols: AAP2 | AAP2 (AMINO ACID PERMEASE 2); amino acid transmembrane transporter | chr5:2866868-2868864 FORWARD length=240 uaccno=FFD849A02GUY2G	-2.26
34.3	transport.amino acids	Contig3940	moderately similar to ( 253)AT3G11900| Symbols: ANT1 | ANT1 (AROMATIC AND NEUTRAL TRANSPORTER 1); amino acid transmembrane transporter | chr3:3758529-3760109 FORWARD no original description	2.44
34.3	transport.amino acids	Contig37211	moderately similar to ( 213)AT1G31830| Symbols: | amino acid permease family protein | chr1:11418856-11420295 REVERSE no original description	-2.58
34.3	transport.amino acids	Contig32576	weakly similar to ( 184)AT3G30390| Symbols: | amino acid transporter family protein | chr3:11979591-11981306 REVERSE no original description	2.55
34.4	transport.nitrate	Contig20759	very weakly similar to (85.5)AT1G12110| Symbols: CHL1-1, NRT1, B-1, ATNRT1, CHL1, NRT1.1 | NRT1.1 (NITRATE TRANSPORTER 1.1); transporter | chr1:4105339-4109288 FORWARD no original description	2.74
34.4	transport.nitrate	282038_1131_3419	very weakly similar to (80.9)AT3G21670| Symbols: | nitrate transporter (NTP3) | chr3:7626949-7628961 REVERSE length=255 uaccno=FFD849A01C1NFX	-2.26
34.5	transport.ammonium	198278_0540_3395	weakly similar to ( 173)AT4G13510| Symbols: ATAMT1, ATAMT1;1, AMT1;1 | AMT1;1 (AMMONIUM TRANSPORT 1); ammonium transmembrane transporter | chr4:7858216-7859721 FORWARD length=278 uaccno=FFD849A01BLRKL	-2.26
34.6	transport.sulphate	Contig15342	weakly similar to ( 197)AT3G15990| Symbols: SULTR3;4 | SULTR3;4; sulfate transmembrane transporter | chr3:5427087-5430685 FORWARD no original description	-2.58
34.7	transport.phosphate	Contig4682	weakly similar to ( 149)AT3G54700| Symbols: | carbohydrate transmembrane transporter/ phosphate transmembrane transporter/ sugar:hydrogen ion symporter | chr3:20259441-20261048 REVERSE no original description	2.33
34.8	transport.metabolite transporters at the envelope membrane	Contig6650	very weakly similar to (93.2)AT5G17523| Symbols: | Similar to Maltose excess protein 1 | chr5:5776246-5777233 REVERSEvery weakly similar to (95.5)MEX1_ORYSA no original description	2.07
34.9	transport.metabolite transporters at the mitochondrial membrane	Contig35314	weakly similar to ( 196)AT4G11440| Symbols: | binding | chr4:6955845-6958548 FORWARD no original description	2.74
34.9	transport.metabolite transporters at the mitochondrial membrane	113337_2924_0064	weakly similar to ( 119)AT1G72820| Symbols: | mitochondrial substrate carrier family protein | chr1:27407119-27408168 FORWARD length=276 uaccno=FFD849A02HEZMA	2.07
34.9	transport.metabolite transporters at the mitochondrial membrane	Contig23372	weakly similar to ( 103)AT1G79900| Symbols: ATMBAC2, BAC2 | ATMBAC2/BAC2 (Arabidopsis mitochondrial basic amino acid carrier 2); L-ornithine transmembrane transporter/ binding / carnitine:acyl carnitine antiporter | chr1:30057417-30058492 REVERSE no original description	2.07
34.9	transport.metabolite transporters at the mitochondrial membrane	Contig9368	very weakly similar to (85.1)AT4G15010| Symbols: | mitochondrial substrate carrier family protein | chr4:8573121-8574860 REVERSE no original description	2.07
34.9	transport.metabolite transporters at the mitochondrial membrane	Contig36923	weakly similar to ( 155)AT5G48970| Symbols: | mitochondrial substrate carrier family protein | chr5:19874254-19876600 REVERSE no original description	2.91
34.9	transport.metabolite transporters at the mitochondrial membrane	Contig12677	weakly similar to ( 135)AT5G64290| Symbols: DCT, DIT2.1 | DCT/DIT2.1 (DICARBOXYLATE TRANSPORT); oxoglutarate:malate antiporter | chr5:25731721-25733868 REVERSEvery weakly similar to (80.1)SOT1_SPIOL no original description	2.25
34.9	transport.metabolite transporters at the mitochondrial membrane	Contig39458	moderately similar to ( 204)AT5G07320| Symbols: | mitochondrial substrate carrier family protein | chr5:2310249-2312083 FORWARD no original description	-2.84
34.11	transport.NDP-sugars at the ER	Contig41730	weakly similar to ( 169)AT1G14360| Symbols: ATUTR3, UTR3 | ATUTR3/UTR3 (UDP-GALACTOSE TRANSPORTER 3); pyrimidine nucleotide sugar transmembrane transporter | chr1:4911357-4913024 REVERSE no original description	2.23
34.11	transport.NDP-sugars at the ER	283350_1951_1007	weakly similar to ( 107)AT1G14360| Symbols: ATUTR3, UTR3 | ATUTR3/UTR3 (UDP-GALACTOSE TRANSPORTER 3); pyrimidine nucleotide sugar transmembrane transporter | chr1:4911357-4913024 REVERSE length=255 uaccno=FFD849A01E1K6P	2.33
34.11	transport.NDP-sugars at the ER	Contig8313	moderately similar to ( 464)AT5G19980| Symbols: | integral membrane family protein | chr5:6749909-6750934 REVERSE no original description	2.2
34.12	transport.metal	399896_1283_1119	weakly similar to ( 143)AT3G53720| Symbols: CHX20, ATCHX20 | ATCHX20 (CATION/H+ EXCHANGER 20); monovalent cation:proton antiporter | chr3:19916804-19921005 REVERSE length=279 uaccno=FFD849A01DEX19	3.44
34.12	transport.metal	Contig15598	weakly similar to ( 171)AT5G44790| Symbols: HMA7, RAN1 | RAN1 (RESPONSIVE-TO-ANTAGONIST1); ATPase, coupled to transmembrane movement of ions, phosphorylative mechanism | chr5:18093073-18097044 REVERSE no original description	2.33
34.12	transport.metal	Contig36178	weakly similar to ( 127)AT3G17630| Symbols: CHX19, ATCHX19 | ATCHX19 (CATION/H+ EXCHANGER 19); monovalent cation:proton antiporter | chr3:6029207-6031779 FORWARD no original description	-2.26
34.12	transport.metal	Contig7118	weakly similar to ( 101)AT2G13620| Symbols: CHX15, ATCHX15 | ATCHX15 (cation/hydrogen exchanger 15); monovalent cation:proton antiporter | chr2:5685088-5687703 FORWARD no original description	-2.02
34.12	transport.metal	050409_0553_1078	very weakly similar to (84.0)AT5G44790| Symbols: HMA7, RAN1 | RAN1 (RESPONSIVE-TO-ANTAGONIST1); ATPase, coupled to transmembrane movement of ions, phosphorylative mechanism | chr5:18093073-18097044 REVERSE length=210 uaccno=FFD849A01BMUVC	3.07
34.12	transport.metal	Contig34153	weakly similar to ( 161)AT4G37270| Symbols: HMA1 | HMA1 (Heavy metal ATPase 1); copper-exporting ATPase | chr4:17541981-17546346 REVERSE no original description	-2.43
34.13	transport.peptides and oligopeptides	Contig10756	weakly similar to ( 132)AT5G46050| Symbols: ATPTR3, PTR3 | ATPTR3/PTR3 (PEPTIDE TRANSPORTER PROTEIN 3); transporter | chr5:18692289-18696298 REVERSE no original description	3.07
34.13	transport.peptides and oligopeptides	Contig27188	moderately similar to ( 318)AT3G54450| Symbols: | transporter | chr3:20169512-20172915 FORWARD no original description	2.33
34.13	transport.peptides and oligopeptides	Contig37938	moderately similar to ( 426)AT1G68570| Symbols: | proton-dependent oligopeptide transport (POT) family protein | chr1:25750474-25753773 FORWARD no original description	2.55
34.13	transport.peptides and oligopeptides	385979_2176_3052	very weakly similar to (99.4)AT3G27020| Symbols: YSL6 | YSL6 (YELLOW STRIPE LIKE 6); oligopeptide transporter | chr3:9962860-9965698 REVERSE length=268 uaccno=FFD849A02FLDVI	2.33
34.14	transport.unspecified cations	101127_2815_3378	very weakly similar to (90.1)AT3G09990| Symbols: | equilibrative nucleoside transporter, putative (ENT2) | chr3:3072667-3075147 REVERSE length=249 uaccno=FFD849A02G5HOK	-2.26
34.15	transport.potassium	Contig21494	weakly similar to ( 114)AT2G40540| Symbols: ATKT2, SHY3, KUP2, ATKUP2, TRK2, KT2 | KT2 (POTASSIUM TRANSPORTER 2) | chr2:16938523-16941594 FORWARDweakly similar to ( 102)HAK8_ORYSA no original description	-2.26
34.15	transport.potassium	362595_3456_1909	weakly similar to ( 128)AT3G02850| Symbols: SKOR | SKOR (stelar K+ outward rectifier); cyclic nucleotide binding / outward rectifier potassium channel | chr3:619708-623480 REVERSE length=254 uaccno=FFD849A02IPQFB	2.33
34.15	transport.potassium	Contig10639	weakly similar to ( 177)AT4G13420| Symbols: HAK5 | HAK5 (High affinity K+ transporter 5); potassium ion transmembrane transporter | chr4:7797034-7802170 REVERSEweakly similar to ( 167)HAK1_ORYSA no original description	2.74
34.15	transport.potassium	109764_1789_3497	weakly similar to ( 116)AT4G13420| Symbols: HAK5 | HAK5 (High affinity K+ transporter 5); potassium ion transmembrane transporter | chr4:7797034-7802170 REVERSEweakly similar to ( 121)HAK16_ORYSA length=270 uaccno=FFD849A01ENE3V	-2.06
34.16	transport.ABC transporters and multidrug resistance systems	Contig7179	weakly similar to ( 107)AT2G41700| Symbols: | similar to ATATH11 (ABC2 homolog 11), ATPase, coupled to transmembrane movement of substances [Arabidopsis thaliana] (TAIR:AT5G61730.1); similar to ABC transporter family protein [Tetrahymena thermophila SB210] (GB:XP_001029584.2); similar to hypothetical protein [Vitis vinifera] (GB:CAN66569.1); similar to unnamed protein product [Vitis vinifera] (GB…	-2.26
34.16	transport.ABC transporters and multidrug resistance systems	Contig4389	moderately similar to ( 207)AT1G17840| Symbols: WBC11, ABCG11, DSO, COF1 | ABCG11/COF1/DSO/WBC11 (DESPERADO); ATPase, coupled to transmembrane movement of substances | chr1:6142863-6145887 FORWARD no original description	-2.43
34.16	transport.ABC transporters and multidrug resistance systems	Contig33990	weakly similar to ( 118)AT1G64550| Symbols: ATGCN3 | ATGCN3 (Arabidopsis thaliana general control non-repressible 3) | chr1:23972513-23977032 FORWARD no original description	-2.58
34.16	transport.ABC transporters and multidrug resistance systems	257279_3625_3658	very weakly similar to (91.7)AT1G15520| Symbols: PDR12, ATPDR12 | ATPDR12/PDR12 (PLEIOTROPIC DRUG RESISTANCE 12); ATPase, coupled to transmembrane movement of substances | chr1:5331988-5338170 REVERSEvery weakly similar to (94.0)PDR1_TOBAC length=241 uaccno=FFD849A02I4LWC	2.55
34.16	transport.ABC transporters and multidrug resistance systems	Contig26851	moderately similar to ( 230)AT4G39850| Symbols: PED3, CTS, PXA1 | PXA1 (PEROXISOMAL ABC TRANSPORTER 1) | chr4:18489214-18496756 FORWARD no original description	-2.84
34.16	transport.ABC transporters and multidrug resistance systems	322579_3448_3365	weakly similar to ( 124)AT1G15210| Symbols: PDR7, ATPDR7 | ATPDR7/PDR7 (PLEIOTROPIC DRUG RESISTANCE 7); ATPase, coupled to transmembrane movement of substances | chr1:5231547-5236568 REVERSEweakly similar to ( 117)PDR12_ORYSA length=247 uaccno=FFD849A02IO19J	-2.06
34.16	transport.ABC transporters and multidrug resistance systems	Contig16320	weakly similar to ( 160)AT1G03905| Symbols: | ABC transporter family protein | chr1:993477-995593 FORWARD no original description	-2.24
34.16	transport.ABC transporters and multidrug resistance systems	068825_0759_2490	weakly similar to ( 105)AT1G15520| Symbols: PDR12, ATPDR12 | ATPDR12/PDR12 (PLEIOTROPIC DRUG RESISTANCE 12); ATPase, coupled to transmembrane movement of substances | chr1:5331988-5338170 REVERSEweakly similar to ( 108)PDR3_ORYSA length=236 uaccno=FFD849A01B4Y0S	2.55
34.16	transport.ABC transporters and multidrug resistance systems	084490_0258_2059	weakly similar to ( 160)AT3G54540| Symbols: ATGCN4 | ATGCN4 (Arabidopsis thaliana general control non-repressible 4) | chr3:20201371-20203542 FORWARD length=257 uaccno=FFD849A01AWY95	2.44
34.16	transport.ABC transporters and multidrug resistance systems	Contig33729	weakly similar to ( 138)AT1G04120| Symbols: MRP5, ATMRP5 | ATMRP5 (Arabidopsis thaliana multidrug resistance-associated protein 5) | chr1:1064847-1070395 REVERSE no original description	2.07
34.18.1	transport.unspecified anions.arsenite-transporting ATPase	Contig32224	weakly similar to ( 129)AT3G10350| Symbols: | anion-transporting ATPase family protein | chr3:3208315-3210683 FORWARD no original description	3.65
34.21	transport.calcium	Contig34621	moderately similar to ( 327)AT1G54115| Symbols: | cation exchanger, putative | chr1:20205786-20207720 FORWARD no original description	-2.06
34.22	transport.cyclic nucleotide or calcium regulated channels	367393_2268_1152	weakly similar to ( 134)AT5G15410| Symbols: ATCNGC2, CNGC2, DND1 | DND1 (DEFENSE NO DEATH 1); calcium channel/ calmodulin binding / cation channel/ cyclic nucleotide binding / inward rectifier potassium channel | chr5:5003463-5006766 REVERSE length=259 uaccno=FFD849A02FTE6A	-2.26
34.98	transporter.membrane system unknown	065879_0869_1652	very weakly similar to (83.2)AT2G13100| Symbols: | glycerol-3-phosphate transporter, putative / glycerol 3-phosphate permease, putative | chr2:5397288-5398846 FORWARD length=265 uaccno=FFD849A01CEL02	-2.58
34.99	transport.misc	Contig29459	weakly similar to ( 139)AT4G36640| Symbols: | SEC14 cytosolic factor family protein / phosphoglyceride transfer family protein | chr4:17277192-17278186 REVERSE no original description	-2.58
34.99	transport.misc	Contig4587	weakly similar to ( 176)AT2G34190| Symbols: | xanthine/uracil permease family protein | chr2:14444144-14446486 FORWARD no original description	2.33
34.99	transport.misc	Contig26487	very weakly similar to (99.0)AT3G23560| Symbols: ALF5 | ALF5 (ABERRANT LATERAL ROOT FORMATION 5); antiporter/ transporter | chr3:8454368-8456595 REVERSE no original description	3.44
34.99	transport.misc	Contig17664	weakly similar to ( 121)AT4G22790| Symbols: | MATE efflux family protein | chr4:11975164-11976639 REVERSE no original description	2.07
34.99	transport.misc	239707_2716_3513	very weakly similar to (96.3)AT1G72160| Symbols: | SEC14 cytosolic factor family protein / phosphoglyceride transfer family protein | chr1:27157485-27159271 REVERSE length=255 uaccno=FFD849A02GWSWB	2.33
34.99	transport.misc	Contig33233	moderately similar to ( 347)AT4G09160| Symbols: | SEC14 cytosolic factor family protein / phosphoglyceride transfer family protein | chr4:5839758-5842155 FORWARD no original description	2.07
34.99	transport.misc	Contig4290	weakly similar to ( 168)AT5G25050| Symbols: | integral membrane transporter family protein | chr5:8632025-8633831 FORWARD no original description	-2.26
34.99	transport.misc	Contig217	weakly similar to ( 186)AT2G21520| Symbols: | similar to SEC14 cytosolic factor, putative / phosphoglyceride transfer protein, putative [Arabidopsis thaliana] (TAIR:AT4G39170.1); similar to unnamed protein product [Vitis vinifera] (GB:CAO47586.1); similar to CM0216.430.nc [Lotus japonicus] (GB:BAF98225.1); similar to phosphatidylinositol transfer-like protein III [Lotus japonicus] (GB:AAK63247.1)…	2.07
34.99	transport.misc	Contig35100	very weakly similar to (97.4)AT1G30690| Symbols: | SEC14 cytosolic factor family protein / phosphoglyceride transfer family protein | chr1:10888266-10890067 FORWARD no original description	-2.58
34.99	transport.misc	Contig36837	moderately similar to ( 223)AT5G46150| Symbols: | LEM3 (ligand-effect modulator 3) family protein / CDC50 family protein | chr5:18725962-18727651 REVERSE no original description	-3.26
34.99	transport.misc	119125_3149_1182	weakly similar to ( 142)AT1G54320| Symbols: | LEM3 (ligand-effect modulator 3) family protein / CDC50 family protein | chr1:20279399-20281460 REVERSE length=261 uaccno=FFD849A02HYRLC	-2.58
34.99	transport.misc	Contig6390	weakly similar to ( 127)AT4G36490| Symbols: | SEC14 cytosolic factor, putative / phosphoglyceride transfer protein, putative | chr4:17222102-17224811 FORWARD no original description	2.07
34.99	transport.misc	Contig24368	moderately similar to ( 291)AT1G55840| Symbols: | SEC14 cytosolic factor (SEC14) / phosphoglyceride transfer protein | chr1:20877609-20879684 FORWARD no original description	-2.26
34.99	transport.misc	Contig21944	weakly similar to ( 200)AT2G34190| Symbols: | xanthine/uracil permease family protein | chr2:14444144-14446486 FORWARD no original description	-2.84
35.2	not assigned.unknown	Contig35502	no original description	-2.84
35.2	not assigned.unknown	Contig1973	no original description	-2.84
35.2	not assigned.unknown	Contig11754	very weakly similar to ( 100)AT5G41850| Symbols: | similar to unnamed protein product [Vitis vinifera] (GB:CAO65820.1); contains domain PTHR13136 (PTHR13136); contains domain SSF53474 (SSF53474); contains domain G3DSA:3.40.50.1820 (G3DSA:3.40.50.1820) | chr5:16773926-16775019 REVERSE no original description	2.07
35.2	not assigned.unknown	Contig41064	no original description	-2.58
35.2	not assigned.unknown	087879_1533_1465	length=277 uaccno=FFD849A01D0WGB	3.44
35.2	not assigned.unknown	136994_0549_2486	length=167 uaccno=FFD849A01BMJBC	2.07
35.2	not assigned.unknown	Contig14016	no original description	-2.26
35.2	not assigned.unknown	Contig30945	no original description	2.07
35.2	not assigned.unknown	307794_2992_0727	length=248 uaccno=FFD849A02HKY1L	-2.26
35.2	not assigned.unknown	190512_0317_0052	length=243 uaccno=FFD849A01A137A	-2.58
35.2	not assigned.unknown	Contig5299	no original description	2.33
35.2	not assigned.unknown	Contig16941	no original description	2.07
35.2	not assigned.unknown	203700_3939_1399	length=264 uaccno=FFD849A02JV4JT	2.33
35.2	not assigned.unknown	276769_3974_0866	length=256 uaccno=FFD849A02JY6Q8	-2.58
35.2	not assigned.unknown	Contig2307	no original description	2.07
35.2	not assigned.unknown	312252_1972_0717	length=278 uaccno=FFD849A01E3FBZ	2.07
35.2	not assigned.unknown	296678_0840_2427	length=234 uaccno=FFD849A01CB2Y1	-0.78
35.2	not assigned.unknown	429637_0304_3596	length=233 uaccno=FFD849A01A01UM	2.74
35.2	not assigned.unknown	331376_3155_0414	length=277 uaccno=FFD849A02HY9YO	-3.26
35.2	not assigned.unknown	Contig22065	no original description	2.74
35.2	not assigned.unknown	Contig22381	no original description	-2.18
35.2	not assigned.unknown	Contig29234	weakly similar to ( 169)AT5G19070| Symbols: | similar to unknown protein [Arabidopsis thaliana] (TAIR:AT1G03260.1); similar to unnamed protein product [Vitis vinifera] (GB:CAO71095.1); contains InterPro domain SNARE associated Golgi protein (InterPro:IPR015414) | chr5:6375571-6377472 FORWARD no original description	2.55
35.2	not assigned.unknown	Contig28043	no original description	2.33
35.2	not assigned.unknown	Contig7145	no original description	-2.58
35.2	not assigned.unknown	Contig1552	no original description	-2.43
35.2	not assigned.unknown	Contig23195	no original description	3.07
35.2	not assigned.unknown	119609_1791_2850	length=237 uaccno=FFD849A01ENKXG	2.33
35.2	not assigned.unknown	Contig3948	no original description	2.07
35.2	not assigned.unknown	Contig5130	moderately similar to ( 291)AT1G27150| Symbols: | binding | chr1:9429164-9432055 FORWARD no original description	-2.26
35.2	not assigned.unknown	Contig17164	no original description	-3.06
35.2	not assigned.unknown	Contig234	no original description	0.26
35.2	not assigned.unknown	Contig29887	no original description	2.33
35.2	not assigned.unknown	052811_3419_3757	length=135 uaccno=FFD849A02IMIWV	2.55
35.2	not assigned.unknown	176647_3076_0340	length=268 uaccno=FFD849A02HSB76	-2.26
35.2	not assigned.unknown	Contig3797	weakly similar to ( 125)AT3G02680| Symbols: ATNBS1, NBS1 | NBS1 (NIJMEGEN BREAKAGE SYNDROME 1) | chr3:576385-579233 FORWARD no original description	2.74
35.2	not assigned.unknown	Contig24029	no original description	-2.26
35.2	not assigned.unknown	293753_1464_1799	length=227 uaccno=FFD849A01DUUMX	2.39
35.2	not assigned.unknown	Contig39969	no original description	2.33
35.2	not assigned.unknown	Contig21400	very weakly similar to (93.2)AT2G42040| Symbols: | similar to unnamed protein product [Vitis vinifera] (GB:CAO23408.1); contains InterPro domain WRC (InterPro:IPR014977) | chr2:17550360-17552141 FORWARD no original description	-3.43
35.2	not assigned.unknown	280714_1069_1435	length=116 uaccno=FFD849A01CV5YL	-2.26
35.2	not assigned.unknown	175149_2707_3331	length=294 uaccno=FFD849A02GV0A9	2.33
35.2	not assigned.unknown	295935_0047_1023	length=188 uaccno=FFD849A01AEFL9	2.74
35.2	not assigned.unknown	Contig31499	no original description	2.33
35.2	not assigned.unknown	Contig10429	very weakly similar to (81.6)AT3G25690| Symbols: CHUP1 | CHUP1 (CHLOROPLAST UNUSUAL POSITIONING 1) | chr3:9355298-9358994 FORWARD no original description	2.74
35.2	not assigned.unknown	223868_0626_3408	length=322 uaccno=FFD849A01BTBDU	-3.06
35.2	not assigned.unknown	Contig37152	very weakly similar to (80.9)UFOG_PETHY no original description	-2.26
35.2	not assigned.unknown	362891_3623_2798	length=186 uaccno=FFD849A02I4EWW	2.07
35.2	not assigned.unknown	Contig35812	no original description	-2.26
35.2	not assigned.unknown	388147_3790_4034	length=118 uaccno=FFD849A02JI3N4	-2.26
35.2	not assigned.unknown	Contig13996	no original description	2.07
35.2	not assigned.unknown	426319_2308_3570	length=270 uaccno=FFD849A02FWZGK	-2.84
35.2	not assigned.unknown	Contig1413	no original description	2.55
35.2	not assigned.unknown	063527_2728_2129	length=266 uaccno=FFD849A02GXTQ7	2.33
35.2	not assigned.unknown	Contig12818	no original description	-2.26
35.2	not assigned.unknown	Contig14626	no original description	-2.06
35.2	not assigned.unknown	Contig23205	no original description	2.14
35.2	not assigned.unknown	363618_0430_3867	length=210 uaccno=FFD849A01BB395	-2.13
35.2	not assigned.unknown	266591_2691_3252	length=264 uaccno=FFD849A02GULOM	-2.26
35.2	not assigned.unknown	Contig19973	no original description	3.2
35.2	not assigned.unknown	Contig42400	no original description	-2.01
35.2	not assigned.unknown	298109_3178_0304	length=295 uaccno=FFD849A02H1AKI	2.74
35.2	not assigned.unknown	398096_2632_3623	length=285 uaccno=FFD849A02GPFH1	-2.06
35.2	not assigned.unknown	Contig24913	no original description	2.33
35.2	not assigned.unknown	Contig4515	no original description	-3.06
35.2	not assigned.unknown	027742_1613_0739	length=252 uaccno=FFD849A01D7WQD	-2.43
35.2	not assigned.unknown	Contig33689	no original description	-2.26
35.2	not assigned.unknown	073966_3636_0714	length=264 uaccno=FFD849A02I5ID4	-2.34
35.2	not assigned.unknown	Contig38184	no original description	2.2
35.2	not assigned.unknown	174936_1491_3900	length=274 uaccno=FFD849A01DW9LA	2.2
35.2	not assigned.unknown	283870_3255_2368	length=180 uaccno=FFD849A02H73IQ	2.74
35.2	not assigned.unknown	220610_1884_0134	length=246 uaccno=FFD849A01EVORC	-2.26
35.2	not assigned.unknown	Contig8758	no original description	-2.58
35.2	not assigned.unknown	054742_4032_1041	length=277 uaccno=FFD849A02J3967	-0.57
35.2	not assigned.unknown	206440_1218_0386	length=269 uaccno=FFD849A01C872C	2.33
35.2	not assigned.unknown	093273_2877_0878	length=264 uaccno=FFD849A02HAVPC	-2.26
35.2	not assigned.unknown	423540_1057_0852	length=163 uaccno=FFD849A01CU3K2	-3.06
35.2	not assigned.unknown	114889_1213_1768	length=278 uaccno=FFD849A01C8TBU	-2.06
35.2	not assigned.unknown	Contig9975	no original description	2.33
35.2	not assigned.unknown	001215_2199_2119	length=127 uaccno=FFD849A02FNDUH	2.07
35.2	not assigned.unknown	098307_2966_1533	length=279 uaccno=FFD849A02HIPHR	-2.26
35.2	not assigned.unknown	Contig6986	no original description	-2.06
35.2	not assigned.unknown	Contig24104	no original description	-3.48
35.2	not assigned.unknown	330112_0563_0650	length=262 uaccno=FFD849A01BNP48	2.68
35.2	not assigned.unknown	Contig16157	no original description	-3.26
35.2	not assigned.unknown	Contig10502	no original description	-3.06
35.2	not assigned.unknown	192501_0294_2468	length=261 uaccno=FFD849A01AZ5DI	-2.26
35.2	not assigned.unknown	Contig6783	no original description	-3.06
35.2	not assigned.unknown	279728_1133_1018	length=301 uaccno=FFD849A01C1RWS	2.55
35.2	not assigned.unknown	397456_4014_0983	length=205 uaccno=FFD849A02J2O9L	2.74
35.2	not assigned.unknown	Contig9692	no original description	-2.26
35.2	not assigned.unknown	036392_1155_1392	length=241 uaccno=FFD849A01C3PQA	-2.58
35.2	not assigned.unknown	Contig417	no original description	2.44
35.2	not assigned.unknown	Contig11136	no original description	2.55
35.2	not assigned.unknown	Contig26369	no original description	-2.84
35.2	not assigned.unknown	352312_2997_3168	length=219 uaccno=FFD849A02HLGQA	-3.06
35.2	not assigned.unknown	Contig17834	no original description	-2.26
35.2	not assigned.unknown	166250_0619_1218	length=230 uaccno=FFD849A01BSNKK	2.55
35.2	not assigned.unknown	103208_0563_1466	length=215 uaccno=FFD849A01BNQRW	2.16
35.2	not assigned.unknown	345992_0716_2434	length=262 uaccno=FFD849A01B062S	2.33
35.2	not assigned.unknown	188596_1312_1427	length=263 uaccno=FFD849A01DHHYD	2.07
35.2	not assigned.unknown	371344_3292_3867	length=252 uaccno=FFD849A02IBDL5	2.07
35.2	not assigned.unknown	Contig20228	weakly similar to ( 129)AT4G15545| Symbols: | similar to unknown protein [Arabidopsis thaliana] (TAIR:AT1G16520.1); similar to unnamed protein product [Vitis vinifera] (GB:CAO71054.1); contains InterPro domain Paired amphipathic helix; (InterPro:IPR003822) | chr4:8875930-8877565 FORWARD no original description	-3.58
35.2	not assigned.unknown	Contig276	no original description	2.91
35.2	not assigned.unknown	Contig22978	no original description	2.33
35.2	not assigned.unknown	282629_2518_0822	length=178 uaccno=FFD849A02GFC1K	-2.26
35.2	not assigned.unknown	197520_0767_3128	length=238 uaccno=FFD849A01B5OSQ	-2.26
35.2	not assigned.unknown	068141_3246_1380	length=267 uaccno=FFD849A02H7ABA	-3.26
35.2	not assigned.unknown	Contig35013	no original description	2.55
35.2	not assigned.unknown	088110_0980_0090	length=294 uaccno=FFD849A01COBM0	-2.58
35.2	not assigned.unknown	Contig27236	no original description	-2.84
35.2	not assigned.unknown	233498_1548_1750	length=284 uaccno=FFD849A01D172W	-2.26
35.2	not assigned.unknown	387517_2331_2226	length=251 uaccno=FFD849A02FYY34	2.55
35.2	not assigned.unknown	170370_0948_0226	length=271 uaccno=FFD849A01CLILW	-0.87
35.2	not assigned.unknown	162445_1654_1921	length=263 uaccno=FFD849A01EBI73	-2.06
35.2	not assigned.unknown	Contig16443	weakly similar to ( 146)AT5G19930| Symbols: | integral membrane family protein | chr5:6737874-6739285 REVERSE no original description	2.33
35.2	not assigned.unknown	Contig33084	no original description	-2.26
35.2	not assigned.unknown	086982_1844_0565	length=282 uaccno=FFD849A01ER6N7	2.33
35.2	not assigned.unknown	085656_0577_2023	length=287 uaccno=FFD849A01BOZF9	2.07
35.2	not assigned.unknown	311968_1774_0591	length=237 uaccno=FFD849A01EL1GH	2.55
35.2	not assigned.unknown	263152_2456_1985	length=274 uaccno=FFD849A02F9XZN	-2.06
35.2	not assigned.unknown	Contig4217	no original description	-2.26
35.2	not assigned.unknown	206606_2566_1930	length=246 uaccno=FFD849A02GJLLO	-2.43
35.2	not assigned.unknown	363391_1035_0026	length=242 uaccno=FFD849A01CS5E0	2.33
35.2	not assigned.unknown	Contig40825	no original description	-2.58
35.2	not assigned.unknown	Contig24013	no original description	-2.06
35.2	not assigned.unknown	209424_2227_1142	length=208 uaccno=FFD849A02FPTK4	-2.26
35.2	not assigned.unknown	384100_2509_3706	length=274 uaccno=FFD849A02GEMTO	2.07
35.2	not assigned.unknown	199276_3507_0578	length=291 uaccno=FFD849A02IT6K0	3.2
35.2	not assigned.unknown	145175_1070_1698	length=173 uaccno=FFD849A01CV9BO	2.74
35.2	not assigned.unknown	Contig35526	no original description	2.07
35.2	not assigned.unknown	Contig40669	no original description	2.07
35.2	not assigned.unknown	442270_0173_3037	length=239 uaccno=FFD849A01APJD7	-2.26
35.2	not assigned.unknown	043195_1152_2682	very weakly similar to (88.2)AT5G32470| Symbols: | similar to unnamed protein product [Vitis vinifera] (GB:CAO22231.1); similar to unknown [Populus trichocarpa] (GB:ABK95127.1); contains InterPro domain TENA/THI-4 protein/Coenzyme PQQ biosynthesis protein C (InterPro:IPR004305); contains InterPro domain Haem oxygenase-like, multi-helical (InterPro:IPR016084) | chr5:12102558-12105799 REVERSE lengt…	-2.26
35.2	not assigned.unknown	030821_3105_1895	length=184 uaccno=FFD849A02HUW2X	-2.26
35.2	not assigned.unknown	170059_0236_3324	length=246 uaccno=FFD849A01AU2P6	-2.84
35.2	not assigned.unknown	Contig128	no original description	-0.38
35.2	not assigned.unknown	Contig38728	no original description	-2.18
35.2	not assigned.unknown	Contig23651	no original description	-2.16
35.2	not assigned.unknown	Contig39314	very weakly similar to (95.9)AT4G01670| Symbols: | similar to unknown protein [Arabidopsis thaliana] (TAIR:AT3G62070.1); similar to unnamed protein product [Vitis vinifera] (GB:CAO40214.1) | chr4:711464-712511 REVERSE no original description	-3.06
35.2	not assigned.unknown	397322_2974_0878	length=231 uaccno=FFD849A02HJD9S	2.91
35.2	not assigned.unknown	190877_1284_3236	length=240 uaccno=FFD849A01DE2UU	2.74
35.2	not assigned.unknown	Contig42293	no original description	2.55
35.2	not assigned.unknown	Contig40570	no original description	-2.26
35.2	not assigned.unknown	Contig26001	no original description	3.07
35.2	not assigned.unknown	099041_1708_2825	length=275 uaccno=FFD849A01EGAK7	-2.06
35.2	not assigned.unknown	224594_2716_0488	length=249 uaccno=FFD849A02GWQKA	2.07
35.2	not assigned.unknown	Contig8633	no original description	-2.16
35.2	not assigned.unknown	152010_1402_0500	length=220 uaccno=FFD849A01DPDOM	0.31
35.2	not assigned.unknown	421750_0980_1618	length=219 uaccno=FFD849A01COCTG	-2.26
35.2	not assigned.unknown	Contig15128	no original description	2.27
35.2	not assigned.unknown	Contig11123	no original description	2.07
35.2	not assigned.unknown	315666_2616_2964	length=174 uaccno=FFD849A02GN0FA	2.44
35.2	not assigned.unknown	117343_2507_2207	length=213 uaccno=FFD849A02GEFCH	-2.06
35.2	not assigned.unknown	381694_1298_1973	length=249 uaccno=FFD849A01DF94N	3.33
35.2	not assigned.unknown	Contig11688	no original description	2.25
35.2	not assigned.unknown	Contig18009	moderately similar to ( 220)AT3G16990| Symbols: | TENA/THI-4 family protein | chr3:5795943-5796789 REVERSEmoderately similar to ( 274)PM36_SOYBN no original description	2.07
35.2	not assigned.unknown	038398_3165_1583	length=184 uaccno=FFD849A02HZ6GX	0.72
35.2	not assigned.unknown	274173_2716_1036	length=292 uaccno=FFD849A02GWQZI	-2.26
35.2	not assigned.unknown	230738_2968_3148	length=113 uaccno=FFD849A02HIW16	-2.84
35.2	not assigned.unknown	Contig6469	moderately similar to ( 337)AT5G47240| Symbols: ATNUDT8 | ATNUDT8 (Arabidopsis thaliana Nudix hydrolase homolog 8); hydrolase | chr5:19201033-19202694 FORWARD no original description	2.03
35.2	not assigned.unknown	Contig25508	very weakly similar to (93.2)AT3G03610| Symbols: | phagocytosis and cell motility protein ELMO1-related | chr3:869486-871694 FORWARD no original description	-2.58
35.2	not assigned.unknown	Contig25393	no original description	-4.06
35.2	not assigned.unknown	Contig6331	weakly similar to ( 145)PSRP5_PEA no original description	-3.06
35.2	not assigned.unknown	Contig38089	no original description	2.74
35.2	not assigned.unknown	321824_1104_0860	length=256 uaccno=FFD849A01CY74U	-2.06
35.2	not assigned.unknown	Contig5172	no original description	2.44
35.2	not assigned.unknown	199544_3054_3494	length=225 uaccno=FFD849A02HQG4O	-2.5
35.2	not assigned.unknown	440122_1315_0872	length=195 uaccno=FFD849A01DHQ0A	2.41
35.2	not assigned.unknown	Contig19977	no original description	2.07
35.2	not assigned.unknown	Contig23873	weakly similar to ( 155)AT4G12830| Symbols: | hydrolase, alpha/beta fold family protein | chr4:7531186-7533324 FORWARD no original description	2.07
35.2	not assigned.unknown	Contig20434	weakly similar to ( 103)AT3G52905| Symbols: | DNA binding / hydrolase, acting on ester bonds / nuclease/ nucleic acid binding / recombinase | chr3:19625120-19626449 REVERSE no original description	2.55
35.2	not assigned.unknown	436716_0195_3693	length=177 uaccno=FFD849A01ARHFJ	2.91
35.2	not assigned.unknown	387266_0292_3525	length=250 uaccno=FFD849A01AZZVB	-2.06
35.2	not assigned.unknown	259827_0396_2715	length=266 uaccno=FFD849A01A83XP	2.07
35.2	not assigned.unknown	Contig16634	no original description	2.55
35.2	not assigned.unknown	073454_1132_0586	length=271 uaccno=FFD849A01C1OE0	2.07
35.2	not assigned.unknown	Contig17293	weakly similar to ( 190)AT5G15930| Symbols: PAM1 | PAM1 (PLANT ADHESION MOLECULE 1); RAB GTPase activator | chr5:5200332-5202253 FORWARD no original description	-2.58
35.2	not assigned.unknown	227318_1267_1062	length=259 uaccno=FFD849A01DDJF8	-2.26
35.2	not assigned.unknown	Contig1386	no original description	-2.58
35.2	not assigned.unknown	143369_1335_3118	length=116 uaccno=FFD849A01DJJX8	2.07
35.2	not assigned.unknown	Contig11937	weakly similar to ( 140)AT5G26180| Symbols: | NOL1/NOP2/sun family protein | chr5:9149256-9152598 FORWARD no original description	2.55
35.2	not assigned.unknown	Contig20563	no original description	-2.26
35.2	not assigned.unknown	Contig31277	no original description	2.18
35.2	not assigned.unknown	Contig3679	no original description	2.07
35.2	not assigned.unknown	152952_0847_0397	length=277 uaccno=FFD849A01CCNI3	-2.58
35.2	not assigned.unknown	141149_3853_3766	length=249 uaccno=FFD849A02JOMKO	-0.61
35.2	not assigned.unknown	148848_0772_3110	length=231 uaccno=FFD849A01B54K4	2.55
35.2	not assigned.unknown	237454_0591_2552	length=191 uaccno=FFD849A01BP73U	-2.84
35.2	not assigned.unknown	Contig27644	no original description	2.33
35.2	not assigned.unknown	274554_0529_2021	length=291 uaccno=FFD849A01BKRQV	-2.26
35.2	not assigned.unknown	Contig27221	no original description	2.33
35.2	not assigned.unknown	056389_0418_1200	length=205 uaccno=FFD849A01BA0AQ	2.91
35.2	not assigned.unknown	150980_2862_2062	length=289 uaccno=FFD849A02G9K7K	2.07
35.2	not assigned.unknown	Contig27960	weakly similar to ( 128)AT4G31160| Symbols: | transducin family protein / WD-40 repeat family protein | chr4:15145942-15152945 FORWARD no original description	3.2
35.2	not assigned.unknown	085586_3763_2024	length=178 uaccno=FFD849A02JGOSA	-0.24
35.2	not assigned.unknown	Contig23908	weakly similar to ( 132)AT4G35785| Symbols: | transformer serine/arginine-rich ribonucleoprotein, putative | chr4:16953989-16955131 REVERSE no original description	2.2
35.2	not assigned.unknown	Contig39359	no original description	2.07
35.2	not assigned.unknown	Contig37709	weakly similar to ( 147)AT3G17300| Symbols: | similar to unnamed protein product [Vitis vinifera] (GB:CAO70895.1) | chr3:5907665-5908701 FORWARD no original description	2.55
35.2	not assigned.unknown	295383_3415_0950	length=179 uaccno=FFD849A02IL33S	-2.26
35.2	not assigned.unknown	Contig19943	weakly similar to ( 155)AT5G07630| Symbols: | nuclear division RFT family protein | chr5:2412033-2414524 FORWARD no original description	-2.26
35.2	not assigned.unknown	321422_2142_2662	length=243 uaccno=FFD849A02FID38	2.55
35.2	not assigned.unknown	176771_0213_1252	length=257 uaccno=FFD849A01AS0FQ	2.44
35.2	not assigned.unknown	077120_1429_0539	weakly similar to ( 179)AT1G42430| Symbols: | similar to unknown protein [Arabidopsis thaliana] (TAIR:AT3G55760.1); similar to unknown protein [Arabidopsis thaliana] (TAIR:AT3G55760.2); similar to unnamed protein product [Vitis vinifera] (GB:CAO62020.1); similar to Hypothetical protein [Oryza sativa (japonica cultivar-group)] (GB:AAN05510.1); similar to hypothetical protein OsI_009645 [Oryza sati…	2.07
35.2	not assigned.unknown	Contig27654	weakly similar to ( 150)AT2G20980| Symbols: MCM10 | MCM10 | chr2:9018735-9020937 REVERSE no original description	-2.58
35.2	not assigned.unknown	004394_3743_0120	length=249 uaccno=FFD849A02JEV3U	2.91
35.2	not assigned.unknown	381970_3446_3437	length=264 uaccno=FFD849A02IOVZZ	2.33
35.2	not assigned.unknown	067663_3176_1519	length=125 uaccno=FFD849A02H046P	-2.26
35.2	not assigned.unknown	437042_0615_3820	length=300 uaccno=FFD849A01BSCXQ	-2.06
35.2	not assigned.unknown	251015_1471_0109	length=303 uaccno=FFD849A01DVFGF	3.07
35.2	not assigned.unknown	314197_1020_2097	length=263 uaccno=FFD849A01CRVLV	-2.26
35.2	not assigned.unknown	192704_0476_2789	length=277 uaccno=FFD849A01BF4TZ	-2.26
35.2	not assigned.unknown	430569_1523_3389	length=280 uaccno=FFD849A01DZ2BZ	-3.26
35.2	not assigned.unknown	288502_1974_1852	length=287 uaccno=FFD849A01E3MI2	-2.26
35.2	not assigned.unknown	Contig39069	no original description	-2.26
35.2	not assigned.unknown	115232_3804_3865	length=116 uaccno=FFD849A02JKBSB	-2.58
35.2	not assigned.unknown	040060_3690_2029	length=269 uaccno=FFD849A02I992N	-2.84
35.2	not assigned.unknown	168697_1019_2100	length=255 uaccno=FFD849A01CRSF6	2.33
35.2	not assigned.unknown	Contig28826	no original description	-2.37
35.2	not assigned.unknown	427676_2375_2686	length=235 uaccno=FFD849A02F2UI4	2.33
35.2	not assigned.unknown	Contig1660	no original description	0.59
35.2	not assigned.unknown	Contig38187	no original description	-2.58
35.2	not assigned.unknown	112008_1897_2573	length=276 uaccno=FFD849A01EWVP7	-2.58
35.2	not assigned.unknown	268446_1471_1356	length=280 uaccno=FFD849A01DVGE2	2.07
35.2	not assigned.unknown	189739_0540_1304	length=238 uaccno=FFD849A01BLPYI	-2.26
35.2	not assigned.unknown	Contig1327	weakly similar to ( 191)AT1G50900| Symbols: | similar to hypothetical protein [Vitis vinifera] (GB:CAN65357.1); similar to unnamed protein product [Vitis vinifera] (GB:CAO38995.1); contains InterPro domain Ankyrin (InterPro:IPR002110) | chr1:18869940-18870682 FORWARD no original description	2.07
35.2	not assigned.unknown	Contig32506	no original description	2.07
35.2	not assigned.unknown	Contig2229	no original description	-3.72
35.2	not assigned.unknown	435199_3587_2769	length=166 uaccno=FFD849A02I0833	2.55
35.2	not assigned.unknown	Contig38035	weakly similar to ( 132)AT5G17660| Symbols: | methyltransferase | chr5:5818780-5820813 REVERSE no original description	2.07
35.2	not assigned.unknown	Contig31484	no original description	2.07
35.2	not assigned.unknown	Contig36127	no original description	-2.06
35.2	not assigned.unknown	Contig37090	no original description	1.56
35.2	not assigned.unknown	Contig30951	no original description	3.07
35.2	not assigned.unknown	039490_0564_1447	length=240 uaccno=FFD849A01BNTW5	-2.26
35.2	not assigned.unknown	Contig30280	no original description	-2.84
35.2	not assigned.unknown	Contig31977	no original description	2.91
35.2	not assigned.unknown	315854_3905_2306	length=295 uaccno=FFD849A02JS5SK	-2.26
35.2	not assigned.unknown	Contig7598	moderately similar to ( 370)AT4G39970| Symbols: | haloacid dehalogenase-like hydrolase family protein | chr4:18536672-18538423 REVERSE no original description	3.33
35.2	not assigned.unknown	Contig37239	no original description	-2.43
35.2	not assigned.unknown	Contig1353	weakly similar to ( 193)AT3G13200| Symbols: EMB2769 | EMB2769 (EMBRYO DEFECTIVE 2769) | chr3:4242246-4243983 FORWARD no original description	2.07
35.2	not assigned.unknown	011748_0432_0655	length=182 uaccno=FFD849A01BB74H	-2.26
35.2	not assigned.unknown	Contig35612	no original description	-2.06
35.2	not assigned.unknown	Contig35965	no original description	-2.26
35.2	not assigned.unknown	075577_2401_3578	length=283 uaccno=FFD849A02F45D4	2.33
35.2	not assigned.unknown	306622_1280_0064	length=301 uaccno=FFD849A01DENRM	2.68
35.2	not assigned.unknown	058628_0567_1012	length=158 uaccno=FFD849A01BN22E	2.33
35.2	not assigned.unknown	Contig33920	no original description	-2.06
35.2	not assigned.unknown	082823_0970_2748	very weakly similar to (82.4)AT5G18540| Symbols: | similar to hypothetical protein [Vitis vinifera] (GB:CAN82619.1) | chr5:6153926-6155879 FORWARD length=254 uaccno=FFD849A01CNH22	-2.58
35.2	not assigned.unknown	Contig14870	very weakly similar to (82.4)AT3G22990| Symbols: | binding | chr3:8164022-8166152 FORWARD no original description	2.33
35.2	not assigned.unknown	Contig27174	very weakly similar to (85.5)AT3G17580| Symbols: | similar to unknown protein [Arabidopsis thaliana] (TAIR:AT1G48330.1); similar to unknown [Populus trichocarpa] (GB:ABK96144.1); similar to hypothetical protein MtrDRAFT_AC155891g7v1 [Medicago truncatula] (GB:ABN08338.1) | chr3:6015282-6015524 FORWARD no original description	-2.84
35.2	not assigned.unknown	Contig26937	no original description	2.07
35.2	not assigned.unknown	Contig32484	no original description	2.55
35.2	not assigned.unknown	138239_3859_2975	length=283 uaccno=FFD849A02JO4XD	-2.26
35.2	not assigned.unknown	Contig43062	no original description	2.07
35.2	not assigned.unknown	Contig14554	no original description	-1.4
35.2	not assigned.unknown	361593_0190_2876	length=249 uaccno=FFD849A01AQ0ZY	-2.58
35.2	not assigned.unknown	015524_0646_0753	length=274 uaccno=FFD849A01BU0JN	2.07
35.2	not assigned.unknown	Contig10709	weakly similar to ( 177)AT4G37460| Symbols: | binding | chr4:17608617-17615528 REVERSE no original description	-2.72
35.2	not assigned.unknown	165389_1184_0709	length=253 uaccno=FFD849A01C58UV	2.33
35.2	not assigned.unknown	081158_2537_0631	length=218 uaccno=FFD849A02GG0X1	-2.26
35.2	not assigned.unknown	357552_3427_0249	length=122 uaccno=FFD849A02IM5HN	2.33
35.2	not assigned.unknown	072972_2364_3565	length=153 uaccno=FFD849A02F1WFZ	2.07
35.2	not assigned.unknown	Contig29515	no original description	-2.84
35.2	not assigned.unknown	326223_2987_3707	length=268 uaccno=FFD849A02HKLJH	2.91
35.2	not assigned.unknown	242187_0908_2469	length=269 uaccno=FFD849A01CH1W3	-2.26
35.2	not assigned.unknown	Contig32666	weakly similar to ( 199)AT2G30880| Symbols: | pleckstrin homology (PH) domain-containing protein | chr2:13150452-13152795 REVERSE no original description	2.74
35.2	not assigned.unknown	055885_1904_1935	length=264 uaccno=FFD849A01EXHCX	2.33
35.2	not assigned.unknown	149944_3886_0310	length=259 uaccno=FFD849A02JRF7C	2.07
35.2	not assigned.unknown	265740_2313_2206	length=169 uaccno=FFD849A02FXD7K	2.07
35.2	not assigned.unknown	069635_1950_1376	length=284 uaccno=FFD849A01E1IA6	2.74
35.2	not assigned.unknown	134668_3829_1955	length=169 uaccno=FFD849A02JMHBP	2.55
35.2	not assigned.unknown	Contig29872	no original description	2.55
35.2	not assigned.unknown	Contig14281	weakly similar to ( 114)AT5G07780| Symbols: | formin homology 2 domain-containing protein / FH2 domain-containing protein | chr5:2479708-2482639 FORWARD no original description	-2.58
35.2	not assigned.unknown	Contig9411	no original description	-2.26
35.2	not assigned.unknown	367347_1735_1210	length=265 uaccno=FFD849A01EIMOC	2.91
35.2	not assigned.unknown	Contig17497	no original description	-2.26
35.2	not assigned.unknown	Contig35997	no original description	-2.26
35.2	not assigned.unknown	178958_3057_1223	length=273 uaccno=FFD849A02HQOUX	3.07
35.2	not assigned.unknown	087461_0234_0271	length=282 uaccno=FFD849A01AUT1T	-2.58
35.2	not assigned.unknown	Contig31571	no original description	3.44
35.2	not assigned.unknown	075981_0191_2651	length=279 uaccno=FFD849A01AQ3ZH	2.07
35.2	not assigned.unknown	403837_0853_3610	length=118 uaccno=FFD849A01CC8Y0	2.33
35.2	not assigned.unknown	177163_0619_0408	length=141 uaccno=FFD849A01BSMX2	-2.06
35.2	not assigned.unknown	334253_1122_2953	length=269 uaccno=FFD849A01C0UMZ	-2.26
35.2	not assigned.unknown	012400_1831_0960	length=263 uaccno=FFD849A01EQ1V2	-2.26
35.2	not assigned.unknown	152034_3272_0361	length=250 uaccno=FFD849A02H9JO7	-2.26
35.2	not assigned.unknown	361918_0731_3132	length=298 uaccno=FFD849A01B2I0U	2.07
35.2	not assigned.unknown	246138_1289_3393	length=272 uaccno=FFD849A01DFIR3	2.07
35.2	not assigned.unknown	311150_0471_0473	length=266 uaccno=FFD849A01BFM8R	-2.48
35.2	not assigned.unknown	Contig3710	no original description	-2.26
35.2	not assigned.unknown	Contig2139	no original description	-2.58
35.2	not assigned.unknown	301908_0500_2365	length=260 uaccno=FFD849A01BH8CV	2.07
35.2	not assigned.unknown	Contig41139	no original description	2.91
35.2	not assigned.unknown	Contig1657	no original description	-2.26
35.2	not assigned.unknown	265129_3281_1054	length=264 uaccno=FFD849A02IACOG	-2.43
35.2	not assigned.unknown	191591_2992_0058	length=260 uaccno=FFD849A02HKYI0	-2.26
35.2	not assigned.unknown	Contig28472	no original description	-3.06
35.2	not assigned.unknown	Contig40524	no original description	2.55
35.2	not assigned.unknown	293631_1979_1259	length=266 uaccno=FFD849A01E31VH	-3.26
35.2	not assigned.unknown	Contig30859	weakly similar to ( 103)AT5G63010| Symbols: | WD-40 repeat family protein | chr5:25298965-25300193 FORWARD no original description	-2.06
35.2	not assigned.unknown	Contig15382	no original description	-2.26
35.2	not assigned.unknown	Contig22422	no original description	2.07
35.2	not assigned.unknown	Contig4660	weakly similar to ( 165)AT5G06140| Symbols: SNX1, ATSNX1 | phox (PX) domain-containing protein | chr5:1856213-1858753 REVERSE no original description	-2.23
35.2	not assigned.unknown	Contig11805	no original description	2.25
35.2	not assigned.unknown	381551_3996_2690	length=184 uaccno=FFD849A02J05O0	-3.26
35.2	not assigned.unknown	375022_0556_3500	length=265 uaccno=FFD849A01BM57Y	-2.26
35.2	not assigned.unknown	Contig2880	no original description	-2.06
35.2	not assigned.unknown	403028_2639_0121	weakly similar to ( 112)POLX_TOBAC length=259 uaccno=FFD849A02GPYW7	-2.84
35.2	not assigned.unknown	Contig14407	weakly similar to ( 162)AT1G72640| Symbols: | binding / catalytic | chr1:27350071-27351809 REVERSE no original description	2.91
35.2	not assigned.unknown	Contig29936	no original description	-3.06
35.2	not assigned.unknown	032523_3495_0343	length=222 uaccno=FFD849A02IS4G5	-2.06
35.2	not assigned.unknown	262459_3606_2079	length=232 uaccno=FFD849A02I2WMP	2.07
35.2	not assigned.unknown	291154_3222_3650	length=275 uaccno=FFD849A02H477O	2.07
35.2	not assigned.unknown	Contig19037	weakly similar to ( 200)AT1G21370| Symbols: | similar to unnamed protein product [Vitis vinifera] (GB:CAO60871.1) | chr1:7484239-7485440 FORWARD no original description	2.33
35.2	not assigned.unknown	140798_1444_0792	very weakly similar to (81.6)AT3G11964| Symbols: | S1 RNA-binding domain-containing protein | chr3:3793963-3806632 REVERSE length=251 uaccno=FFD849A01DS2NE	2.07
35.2	not assigned.unknown	313781_0211_2788	length=278 uaccno=FFD849A01ASVAU	2.07
35.2	not assigned.unknown	377318_2339_3943	length=253 uaccno=FFD849A02FZPP1	-2.26
35.2	not assigned.unknown	Contig4564	no original description	-2.84
35.2	not assigned.unknown	131315_0317_3704	length=231 uaccno=FFD849A01A160Q	-2.84
35.2	not assigned.unknown	Contig25249	no original description	-2.26
35.2	not assigned.unknown	Contig27224	no original description	3.07
35.2	not assigned.unknown	Contig12612	no original description	2.07
35.2	not assigned.unknown	Contig2670	no original description	-2.58
35.2	not assigned.unknown	Contig23772	weakly similar to ( 145)AT4G20325| Symbols: | similar to hypothetical protein [Vitis vinifera] (GB:CAN79021.1); contains domain SUBFAMILY NOT NAMED (PTHR13383:SF3); contains domain FAMILY NOT NAMED (PTHR13383) | chr4:10980135-10981647 FORWARD no original description	-3.06
35.2	not assigned.unknown	217711_3255_2452	length=262 uaccno=FFD849A02H73K2	-2.26
35.2	not assigned.unknown	291443_1175_2945	length=286 uaccno=FFD849A01C5H4Z	2.07
35.2	not assigned.unknown	045934_3934_2543	length=274 uaccno=FFD849A02JVPMP	2.33
35.2	not assigned.unknown	140083_1774_2341	length=286 uaccno=FFD849A01EL2S3	-2.84
35.2	not assigned.unknown	Contig44067	moderately similar to ( 273)AT3G29240| Symbols: | similar to unknown protein [Arabidopsis thaliana] (TAIR:AT1G33780.1); similar to hypothetical protein OsI_032014 [Oryza sativa (indica cultivar-group)] (GB:EAY78055.1); similar to Os10g0330400 [Oryza sativa (japonica cultivar-group)] (GB:NP_001064365.1); contains InterPro domain Protein of unknown function DUF179 (InterPro:IPR003774) | chr3:111930…	2.55
35.2	not assigned.unknown	411294_3020_3573	length=184 uaccno=FFD849A02HNHQF	-2.26
35.2	not assigned.unknown	074593_0485_2088	very weakly similar to (84.7)AT2G01690| Symbols: | binding | chr2:309143-313498 REVERSE length=242 uaccno=FFD849A01BGWQI	2.55
35.2	not assigned.unknown	363289_3080_1107	length=230 uaccno=FFD849A02HSPGL	-2.26
35.2	not assigned.unknown	Contig41227	no original description	2.07
35.2	not assigned.unknown	276564_3174_2757	length=235 uaccno=FFD849A02H0ZTJ	2.33
35.2	not assigned.unknown	218227_3570_3958	length=207 uaccno=FFD849A02IZSAW	2.55
35.2	not assigned.unknown	255425_0388_0493	length=268 uaccno=FFD849A01A8CXR	-2.84
35.2	not assigned.unknown	Contig32468	no original description	-2.06
35.2	not assigned.unknown	327893_1815_1973	length=258 uaccno=FFD849A01EPN3R	2.07
35.2	not assigned.unknown	Contig41705	no original description	0.8
35.2	not assigned.unknown	228234_2464_1158	length=253 uaccno=FFD849A02GAMMW	3.33
35.2	not assigned.unknown	232114_1479_1609	length=225 uaccno=FFD849A01DV5WB	-2.58
35.2	not assigned.unknown	173111_3844_2355	length=233 uaccno=FFD849A02JNS1H	-2.26
35.2	not assigned.unknown	335109_0115_3556	length=272 uaccno=FFD849A01AKGHI	2.33
35.2	not assigned.unknown	Contig5430	no original description	-2.43
35.2	not assigned.unknown	366391_2673_3056	length=211 uaccno=FFD849A02GS0M6	2.07
35.2	not assigned.unknown	102452_1477_3975	length=252 uaccno=FFD849A01DV1EH	-2.06
35.2	not assigned.unknown	155043_3297_1279	length=225 uaccno=FFD849A02IBRE5	2.33
35.2	not assigned.unknown	245007_1638_2537	length=143 uaccno=FFD849A01D944R	2.16
35.2	not assigned.unknown	180865_0872_0768	length=274 uaccno=FFD849A01CEUTU	-2.74
35.2	not assigned.unknown	Contig18298	no original description	2.91
35.2	not assigned.unknown	376138_0400_3783	length=117 uaccno=FFD849A01A9HEH	2.07
35.2	not assigned.unknown	189834_1282_1043	length=189 uaccno=FFD849A01DEUUD	2.07
35.2	not assigned.unknown	178139_1283_3252	length=261 uaccno=FFD849A01DEZPI	-2.37
35.2	not assigned.unknown	Contig20816	no original description	2.07
35.2	not assigned.unknown	Contig22093	weakly similar to ( 114)AT5G61820| Symbols: | similar to MtN19-like protein [Pisum sativum] (GB:AAU14999.2); contains InterPro domain Stress up-regulated Nod 19 (InterPro:IPR011692) | chr5:24851731-24853449 REVERSE no original description	2.2
35.2	not assigned.unknown	Contig11563	no original description	2.07
35.2	not assigned.unknown	Contig44200	no original description	2.2
35.2	not assigned.unknown	Contig6442	no original description	2.78
35.2	not assigned.unknown	290872_1807_1899	length=297 uaccno=FFD849A01EOYRH	2.33
35.2	not assigned.unknown	380728_3591_2750	length=151 uaccno=FFD849A02I1LQO	2.16
35.2	not assigned.unknown	090974_3530_3792	length=277 uaccno=FFD849A02IV9Q6	2.07
35.2	not assigned.unknown	Contig20985	no original description	-2.26
35.2	not assigned.unknown	140133_3873_2245	length=240 uaccno=FFD849A02JQCLZ	2.07
35.2	not assigned.unknown	Contig41627	no original description	2.33
35.2	not assigned.unknown	Contig25959	no original description	-2.13
35.2	not assigned.unknown	Contig43929	no original description	2.07
35.2	not assigned.unknown	Contig9977	no original description	-3.06
35.2	not assigned.unknown	387729_1690_3898	length=237 uaccno=FFD849A01EEQI0	2.33
35.2	not assigned.unknown	Contig37518	no original description	2.07
35.2	not assigned.unknown	Contig32676	no original description	-2.26
35.2	not assigned.unknown	337282_0837_2487	length=284 uaccno=FFD849A01CBTJD	3.07
35.2	not assigned.unknown	Contig12360	no original description	2.74
35.2	not assigned.unknown	Contig1690	no original description	2.07
35.2	not assigned.unknown	269267_3754_0236	length=253 uaccno=FFD849A02JFUYM	-2.43
35.2	not assigned.unknown	Contig3943	weakly similar to ( 153)AT5G35560| Symbols: | DENN (AEX-3) domain-containing protein | chr5:13759688-13764694 REVERSE no original description	3.99
35.2	not assigned.unknown	279564_3395_3057	length=116 uaccno=FFD849A02IKEIR	-2.58
35.2	not assigned.unknown	Contig16214	no original description	-2.26
35.2	not assigned.unknown	097547_1696_0198	length=255 uaccno=FFD849A01EE6MW	2.07
35.2	not assigned.unknown	047135_3580_2505	length=262 uaccno=FFD849A02I0MSB	-2.84
35.2	not assigned.unknown	Contig10387	no original description	-2.26
35.2	not assigned.unknown	Contig31858	no original description	2.74
35.2	not assigned.unknown	347500_1068_3888	length=258 uaccno=FFD849A01CV4OY	-2.26
35.2	not assigned.unknown	207249_0667_0415	length=279 uaccno=FFD849A01BWUNL	2.07
35.2	not assigned.unknown	Contig36739	no original description	2.33
35.2	not assigned.unknown	225749_0068_3124	length=260 uaccno=FFD849A01AGBLY	2.55
35.2	not assigned.unknown	204294_2621_0686	length=261 uaccno=FFD849A02GOEGW	-2.26
35.2	not assigned.unknown	355531_0210_0715	length=262 uaccno=FFD849A01ASQJH	-2.26
35.2	not assigned.unknown	Contig191	no original description	-0.22
35.2	not assigned.unknown	Contig10458	no original description	-2.84
35.2	not assigned.unknown	274142_0843_1477	length=261 uaccno=FFD849A01CCBPZ	-2.58
35.2	not assigned.unknown	306164_1924_3268	length=269 uaccno=FFD849A01EY9LI	2.33
35.2	not assigned.unknown	414339_0835_2516	length=175 uaccno=FFD849A01CBM8M	-2.26
35.2	not assigned.unknown	Contig25224	no original description	3.07
35.2	not assigned.unknown	347198_0150_1027	length=266 uaccno=FFD849A01ANG5H	2.33
35.2	not assigned.unknown	Contig25435	no original description	2.07
35.2	not assigned.unknown	227608_1869_2346	length=219 uaccno=FFD849A01EUE14	-2.13
35.2	not assigned.unknown	039683_1485_0190	length=156 uaccno=FFD849A01DWNRK	2.91
35.2	not assigned.unknown	Contig2846	weakly similar to ( 106)AT2G46900| Symbols: | similar to unnamed protein product [Vitis vinifera] (GB:CAO24357.1); contains InterPro domain Basic helix-loop-helix, Nulp1-type (InterPro:IPR006994) | chr2:19276747-19279056 FORWARD no original description	2.55
35.2	not assigned.unknown	Contig20174	no original description	2.07
35.2	not assigned.unknown	Contig16715	weakly similar to ( 146)AT5G24460| Symbols: | hydrolase | chr5:8354818-8355720 FORWARD no original description	2.07
35.2	not assigned.unknown	235256_3647_2198	length=260 uaccno=FFD849A02I6IAW	2.44
35.2	not assigned.unknown	Contig10680	no original description	2.33
35.2	not assigned.unknown	244852_0492_0873	length=301 uaccno=FFD849A01BHHW7	2.33
35.2	not assigned.unknown	276448_1027_0213	length=173 uaccno=FFD849A01CSF9Z	2.55
35.2	not assigned.unknown	294997_0086_2038	length=271 uaccno=FFD849A01AHVNS	-3.58
35.2	not assigned.unknown	138958_3603_3311	length=229 uaccno=FFD849A02I2N3L	2.48
35.2	not assigned.unknown	Contig40600	no original description	2.07
35.2	not assigned.unknown	Contig23934	no original description	-2.72
35.2	not assigned.unknown	Contig36441	no original description	2.33
35.2	not assigned.unknown	395065_2149_2430	length=290 uaccno=FFD849A02FIZ18	2.55
35.2	not assigned.unknown	Contig8277	no original description	2.83
35.2	not assigned.unknown	Contig35534	weakly similar to ( 167)AT3G24600| Symbols: | similar to unknown protein [Arabidopsis thaliana] (TAIR:AT4G35170.1); similar to unnamed protein product [Vitis vinifera] (GB:CAO65514.1); contains InterPro domain MHC class I, alpha chain, C-terminal; (InterPro:IPR010579); contains InterPro domain Harpin-induced 1 (InterPro:IPR010847) | chr3:8972202-8974874 REVERSE no original description	2.55
35.2	not assigned.unknown	331277_3529_2700	length=199 uaccno=FFD849A02IV5Q2	3.07
35.2	not assigned.unknown	375603_2549_0107	length=257 uaccno=FFD849A02GH2GT	2.33
35.2	not assigned.unknown	Contig39032	weakly similar to ( 112)AT1G27840| Symbols: ATCSA-1 | ATCSA-1; nucleotide binding | chr1:9693319-9696244 REVERSE no original description	2.33
35.2	not assigned.unknown	Contig40928	no original description	2.07
35.2	not assigned.unknown	Contig17494	no original description	2.33
35.2	not assigned.unknown	Contig1612	no original description	2.07
35.2	not assigned.unknown	296318_3092_0570	length=259 uaccno=FFD849A02HTQY0	2.55
35.2	not assigned.unknown	Contig42166	no original description	2.33
35.2	not assigned.unknown	Contig44	no original description	0.94
35.2	not assigned.unknown	Contig29537	no original description	-2.13
35.2	not assigned.unknown	Contig33387	no original description	2.74
35.2	not assigned.unknown	Contig36786	no original description	3.44
35.2	not assigned.unknown	300429_0921_0945	length=255 uaccno=FFD849A01CI5TV	-2.43
35.2	not assigned.unknown	Contig33651	weakly similar to ( 108)AT3G63430| Symbols: | similar to unknown protein [Arabidopsis thaliana] (TAIR:AT1G18620.2); similar to unknown protein [Arabidopsis thaliana] (TAIR:AT1G18620.1); similar to unnamed protein product [Vitis vinifera] (GB:CAO22610.1) | chr3:23431389-23433176 FORWARD no original description	-3.43
35.2	not assigned.unknown	Contig18638	no original description	2.07
35.2	not assigned.unknown	111030_0155_2049	length=271 uaccno=FFD849A01ANXQR	-2.06
35.2	not assigned.unknown	Contig42500	no original description	-2.26
35.2	not assigned.unknown	Contig21047	no original description	-2.58
35.2	not assigned.unknown	407005_3982_2054	length=245 uaccno=FFD849A02JZWYG	2.07
35.2	not assigned.unknown	373732_2460_2700	length=261 uaccno=FFD849A02GAA6M	-2.06
35.2	not assigned.unknown	076560_2139_0998	length=255 uaccno=FFD849A02FH3CO	-3.06
35.2	not assigned.unknown	Contig41974	no original description	-3.26
35.2	not assigned.unknown	Contig21129	no original description	-2.06
35.2	not assigned.unknown	424630_1284_3517	length=276 uaccno=FFD849A01DE22N	2.55
35.2	not assigned.unknown	265323_3609_0487	length=261 uaccno=FFD849A02I24VT	2.74
35.2	not assigned.unknown	Contig10725	no original description	-2.58
35.2	not assigned.unknown	437108_0496_2615	length=228 uaccno=FFD849A01BHVWP	2.55
35.2	not assigned.unknown	238224_2475_2537	length=263 uaccno=FFD849A02GBMGR	3.33
35.2	not assigned.unknown	Contig10444	no original description	-2.26
35.2	not assigned.unknown	Contig28239	no original description	3.2
35.2	not assigned.unknown	Contig30484	no original description	3.27
35.2	not assigned.unknown	Contig38893	no original description	-2.58
35.2	not assigned.unknown	Contig17316	no original description	2.33
35.2	not assigned.unknown	198111_1251_0406	length=259 uaccno=FFD849A01DB4DK	-2.58
35.2	not assigned.unknown	363282_1026_2280	length=223 uaccno=FFD849A01CSEPM	3.07
35.2	not assigned.unknown	Contig4542	no original description	2.74
35.2	not assigned.unknown	Contig40927	no original description	2.07
35.2	not assigned.unknown	355291_0250_0059	length=266 uaccno=FFD849A01AV8GD	2.33
35.2	not assigned.unknown	284233_1912_3478	length=239 uaccno=FFD849A01EX7T0	-3.26
35.2	not assigned.unknown	001324_1602_0631	length=194 uaccno=FFD849A01D6XVT	3.27
35.2	not assigned.unknown	100523_1842_1821	length=257 uaccno=FFD849A01ER1BJ	-2.26
35.2	not assigned.unknown	Contig40708	no original description	2.07
35.2	not assigned.unknown	Contig18334	no original description	-2.13
35.2	not assigned.unknown	055740_3810_3178	length=200 uaccno=FFD849A02JKT7W	-2.84
35.2	not assigned.unknown	Contig24164	weakly similar to ( 165)AT2G15730| Symbols: | similar to unknown protein [Arabidopsis thaliana] (TAIR:AT4G34420.1); similar to unnamed protein product [Vitis vinifera] (GB:CAO47777.1); contains domain SSF52540 (SSF52540) | chr2:6856879-6858963 FORWARD no original description	-2.26
35.2	not assigned.unknown	161021_1628_3080	length=289 uaccno=FFD849A01D89X2	2.25
35.2	not assigned.unknown	Contig28400	no original description	2.07
35.2	not assigned.unknown	Contig43136	no original description	-2.26
35.2	not assigned.unknown	Contig34584	no original description	-2.26
35.2	not assigned.unknown	Contig37049	weakly similar to ( 177)AT5G24840| Symbols: | methyltransferase | chr5:8533900-8534655 REVERSE no original description	2.33
35.2	not assigned.unknown	139022_1706_2936	length=280 uaccno=FFD849A01EF4CQ	-2.26
35.2	not assigned.unknown	Contig17246	no original description	2.07
35.2	not assigned.unknown	221299_0646_0286	length=276 uaccno=FFD849A01BUZ6O	-2.26
35.2	not assigned.unknown	Contig14655	no original description	-3.84
35.2	not assigned.unknown	317692_3571_2662	length=300 uaccno=FFD849A02IZUGO	2.33
35.2	not assigned.unknown	373077_3249_0941	length=245 uaccno=FFD849A02H7JGF	-2.58
35.2	not assigned.unknown	069407_1704_1841	length=246 uaccno=FFD849A01EFW6R	2.07
35.2	not assigned.unknown	Contig34678	no original description	2.17
35.2	not assigned.unknown	171967_1719_1440	length=327 uaccno=FFD849A01EG8AA	-2.26
35.2	not assigned.unknown	Contig39915	no original description	-2.58
35.2	not assigned.unknown	362006_3943_0233	length=252 uaccno=FFD849A02JWGAJ	-3.72
35.2	not assigned.unknown	Contig1402	no original description	-2.58
35.2	not assigned.unknown	006776_0614_0299	length=290 uaccno=FFD849A01BR615	2.33
35.2	not assigned.unknown	Contig13444	very weakly similar to (92.8)AT2G30170| Symbols: | catalytic | chr2:12886879-12888123 REVERSE no original description	2.55
35.2	not assigned.unknown	304253_0593_0487	length=153 uaccno=FFD849A01BQCT1	-2.84
35.2	not assigned.unknown	Contig14683	moderately similar to ( 351)AT5G40550| Symbols: | similar to unknown protein [Arabidopsis thaliana] (TAIR:AT3G27460.1); similar to unnamed protein product [Vitis vinifera] (GB:CAO14669.1); contains InterPro domain Protein of unknown function DUF1325 (InterPro:IPR010750) | chr5:16258513-16260328 FORWARD no original description	-2.58
35.2	not assigned.unknown	053078_1230_1316	length=292 uaccno=FFD849A01DAAPI	-2.58
35.2	not assigned.unknown	390937_2560_3861	length=235 uaccno=FFD849A02GI34N	2.33
35.2	not assigned.unknown	Contig37266	very weakly similar to (89.4)AT4G16650| Symbols: | similar to unknown protein [Arabidopsis thaliana] (TAIR:AT1G76270.1); similar to hypothetical protein [Vitis vinifera] (GB:CAN66567.1); similar to OSIGBa0122F23.8 [Oryza sativa (indica cultivar-group)] (GB:CAH67151.1); similar to OSJNBa0010H02.2 [Oryza sativa (japonica cultivar-group)] (GB:CAE01682.2); contains InterPro domain Protein of unknown …	-2.06
35.2	not assigned.unknown	441416_0357_2532	length=279 uaccno=FFD849A01A5OJA	2.07
35.2	not assigned.unknown	251058_1221_2855	length=222 uaccno=FFD849A01C9JF9	2.07
35.2	not assigned.unknown	Contig23313	no original description	3.07
35.2	not assigned.unknown	344695_0354_2970	length=285 uaccno=FFD849A01A5FD4	-2.58
35.2	not assigned.unknown	160696_2547_0841	length=253 uaccno=FFD849A02GHWPN	2.07
35.2	not assigned.unknown	Contig1594	no original description	-2.26
35.2	not assigned.unknown	095341_2365_2652	length=225 uaccno=FFD849A02F1YWE	-2.06
35.2	not assigned.unknown	Contig42638	no original description	-2.06
35.2	not assigned.unknown	303769_0750_3409	length=252 uaccno=FFD849A01B37AB	-3.06
35.2	not assigned.unknown	Contig7976	no original description	-2.26
35.2	not assigned.unknown	234637_0626_1210	length=266 uaccno=FFD849A01BS9OS	2.33
35.2	not assigned.unknown	253938_2337_1417	length=245 uaccno=FFD849A02FZHGB	2.07
35.2	not assigned.unknown	Contig9827	no original description	2.07
35.2	not assigned.unknown	220948_0826_2126	length=201 uaccno=FFD849A01CAUHS	2.55
35.2	not assigned.unknown	Contig4003	no original description	-3.06
35.2	not assigned.unknown	019074_1458_1756	length=248 uaccno=FFD849A01DUBM2	2.07
35.2	not assigned.unknown	087547_0318_0781	length=244 uaccno=FFD849A01A17XB	2.07
35.2	not assigned.unknown	342484_3599_2738	length=295 uaccno=FFD849A02I2A0K	2.2
35.2	not assigned.unknown	Contig37759	no original description	-2.84
35.2	not assigned.unknown	370793_3779_1948	length=298 uaccno=FFD849A02JH3AM	-2.36
35.2	not assigned.unknown	Contig11301	no original description	-2.43
35.2	not assigned.unknown	050939_0887_0049	length=242 uaccno=FFD849A01CF5OJ	-2.84
35.2	not assigned.unknown	Contig9241	moderately similar to ( 225)AT1G29040| Symbols: | similar to unnamed protein product [Vitis vinifera] (GB:CAO48077.1) | chr1:10134106-10135050 FORWARD no original description	2.07
35.2	not assigned.unknown	Contig8181	no original description	2.07
35.2	not assigned.unknown	141869_0512_1320	length=265 uaccno=FFD849A01BI9G6	-2.26
35.2	not assigned.unknown	006094_2834_3773	length=227 uaccno=FFD849A02G651B	-2.26
35.2	not assigned.unknown	Contig124	no original description	2.35
35.2	not assigned.unknown	331966_3751_0504	length=265 uaccno=FFD849A02JFLOQ	2.07
35.2	not assigned.unknown	064679_2542_1405	length=288 uaccno=FFD849A02GHHCF	-4.5
35.2	not assigned.unknown	Contig14495	weakly similar to ( 114)ALB1D_PEA no original description	-3.06
35.2	not assigned.unknown	Contig13469	no original description	-3.26
35.2	not assigned.unknown	Contig12584	no original description	3.2
35.2	not assigned.unknown	Contig35505	weakly similar to ( 157)AT1G29195| Symbols: | similar to unknown protein [Arabidopsis thaliana] (TAIR:AT2G30230.1); similar to unnamed protein product [Vitis vinifera] (GB:CAO48054.1) | chr1:10202659-10203240 REVERSE no original description	2.33
35.2	not assigned.unknown	110825_3361_1114	length=269 uaccno=FFD849A02IHDKC	2.33
35.2	not assigned.unknown	325532_4049_2719	length=215 uaccno=FFD849A02J5S71	-2.26
35.2	not assigned.unknown	305083_0604_2999	length=282 uaccno=FFD849A01BRDJD	2.55
35.2	not assigned.unknown	Contig17981	no original description	2.07
35.2	not assigned.unknown	Contig5235	no original description	-2.58
35.2	not assigned.unknown	394732_0388_2513	length=266 uaccno=FFD849A01A8EHV	-3.96
35.2	not assigned.unknown	330905_0749_2827	length=261 uaccno=FFD849A01B33OD	-2.09
35.2	not assigned.unknown	Contig35875	no original description	2.33
35.2	not assigned.unknown	Contig36785	no original description	2.07
35.2	not assigned.unknown	Contig10847	no original description	2.83
35.2	not assigned.unknown	050536_1365_0514	length=126 uaccno=FFD849A01DL4Q8	-2.58
35.2	not assigned.unknown	Contig40985	no original description	-2.84
35.2	not assigned.unknown	Contig8112	no original description	2.74
35.2	not assigned.unknown	324424_3431_2783	length=249 uaccno=FFD849A02INJ25	2.74
35.2	not assigned.unknown	385641_2163_0363	length=263 uaccno=FFD849A02FJ6PP	-2.58
35.2	not assigned.unknown	429360_1829_1542	length=229 uaccno=FFD849A01EQV0O	-2.26
35.2	not assigned.unknown	395056_0594_3084	length=294 uaccno=FFD849A01BQHZY	-2.06
35.2	not assigned.unknown	317605_1702_2539	length=248 uaccno=FFD849A01EFREL	-2.06
35.2	not assigned.unknown	Contig8022	no original description	2.07
35.2	not assigned.unknown	Contig621	no original description	2.33
35.2	not assigned.unknown	Contig29632	very weakly similar to (87.8)AT1G79780| Symbols: | Identical to UPF0497 membrane protein At1g79780 [Arabidopsis Thaliana] (GB:Q1PFB8;GB:Q3E6P5;GB:Q9MA01); similar to integral membrane family protein [Arabidopsis thaliana] (TAIR:AT3G16300.1); similar to unnamed protein product [Vitis vinifera] (GB:CAO45842.1); contains InterPro domain Conserved hypothetical protein CHP01569, trans-membrane plant (…	2.74
35.2	not assigned.unknown	058939_3270_0847	length=178 uaccno=FFD849A02H9DQ5	-2.43
35.2	not assigned.unknown	015249_3064_3041	length=254 uaccno=FFD849A02HRCDV	-2.26
35.2	not assigned.unknown	392765_0900_0152	length=221 uaccno=FFD849A01CHAUI	3.2
35.2	not assigned.unknown	Contig9833	no original description	2.55
35.2	not assigned.unknown	407035_3973_2965	length=269 uaccno=FFD849A02JY47R	2.33
35.2	not assigned.unknown	Contig19153	no original description	2.07
35.2	not assigned.unknown	350957_3791_1092	length=115 uaccno=FFD849A02JI4J6	2.91
35.2	not assigned.unknown	Contig27716	no original description	2.07
35.2	not assigned.unknown	Contig17288	very weakly similar to (96.7)AT5G19820| Symbols: EMB2734 | EMB2734 (EMBRYO DEFECTIVE 2734); lyase | chr5:6695733-6701249 REVERSE no original description	2.74
35.2	not assigned.unknown	Contig19219	no original description	2.33
35.2	not assigned.unknown	Contig32811	no original description	2.07
35.2	not assigned.unknown	085212_1269_3826	length=265 uaccno=FFD849A01DDRWK	2.33
35.2	not assigned.unknown	Contig25736	no original description	-2.26
35.2	not assigned.unknown	231850_3140_3471	length=274 uaccno=FFD849A02HX0WX	2.25
35.2	not assigned.unknown	Contig32481	no original description	2.07
35.2	not assigned.unknown	085899_1221_1796	length=229 uaccno=FFD849A01C9IMU	2.07
35.2	not assigned.unknown	189040_0201_0986	weakly similar to ( 147)AT3G05170| Symbols: | phosphoglycerate/bisphosphoglycerate mutase family protein | chr3:1466744-1468225 FORWARD length=264 uaccno=FFD849A01ARYA0	2.07
35.2	not assigned.unknown	Contig28066	very weakly similar to (83.2)AT4G19390| Symbols: | similar to unknown protein [Arabidopsis thaliana] (TAIR:AT5G13720.1); similar to unnamed protein product [Vitis vinifera] (GB:CAO63752.1); contains InterPro domain Uncharacterised conserved protein UCP022348 (InterPro:IPR016804); contains InterPro domain Protein of unknown function UPF0114 (InterPro:IPR005134) | chr4:10574914-10576366 REVERSE no …	-2.84
35.2	not assigned.unknown	Contig37040	moderately similar to ( 219)AT2G03510| Symbols: | band 7 family protein | chr2:1066714-1068931 FORWARD no original description	-3.72
35.2	not assigned.unknown	Contig28683	no original description	-2.58
35.2	not assigned.unknown	212221_2436_1954	length=235 uaccno=FFD849A02F76Q8	2.33
35.2	not assigned.unknown	Contig18211	no original description	2.07
35.2	not assigned.unknown	119352_2516_1896	length=124 uaccno=FFD849A02GE7JU	2.2
35.2	not assigned.unknown	307394_3107_0972	length=273 uaccno=FFD849A02HU2OU	2.07
35.2	not assigned.unknown	Contig10406	weakly similar to ( 135)AT2G05910| Symbols: | similar to unknown protein [Arabidopsis thaliana] (TAIR:AT5G20640.1); similar to hypothetical protein [Vitis vinifera] (GB:CAN71378.1); contains InterPro domain Protein of unknown function DUF567 (InterPro:IPR007612) | chr2:2258509-2259373 REVERSE no original description	2.07
35.2	not assigned.unknown	257998_3651_0869	length=246 uaccno=FFD849A02I6TW3	-2.26
35.2	not assigned.unknown	009558_2679_0284	length=223 uaccno=FFD849A02GTHGU	2.33
35.2	not assigned.unknown	Contig42380	no original description	2.11
35.2	not assigned.unknown	260799_0199_2135	length=253 uaccno=FFD849A01ARSVD	-2.06
35.2	not assigned.unknown	235877_3356_1317	length=271 uaccno=FFD849A02IGXW3	-2.84
35.2	not assigned.unknown	026175_2724_1447	length=239 uaccno=FFD849A02GXGK5	-2.58
35.2	not assigned.unknown	Contig30162	no original description	-2.58
35.2	not assigned.unknown	180082_1060_3022	length=247 uaccno=FFD849A01CVEQO	2.44
35.2	not assigned.unknown	139309_4001_3248	length=274 uaccno=FFD849A02J1LXE	-2.26
35.2	not assigned.unknown	160400_2807_2516	length=236 uaccno=FFD849A02G4RQE	2.33
35.2	not assigned.unknown	Contig11451	weakly similar to ( 176)AT4G36610| Symbols: | hydrolase, alpha/beta fold family protein | chr4:17265551-17267280 REVERSE no original description	-2.84
35.2	not assigned.unknown	101271_1546_1018	length=238 uaccno=FFD849A01D1060	2.33
35.2	not assigned.unknown	Contig41846	no original description	-2.58
35.2	not assigned.unknown	249911_4064_0344	length=269 uaccno=FFD849A02J62SQ	-2.58
35.2	not assigned.unknown	Contig31216	no original description	2.07
35.2	not assigned.unknown	Contig25282	no original description	-2.26
35.2	not assigned.unknown	121136_2555_1647	length=269 uaccno=FFD849A02GIML9	3.07
35.2	not assigned.unknown	127348_3486_1938	length=167 uaccno=FFD849A02ISC9G	-2.58
35.2	not assigned.unknown	Contig34996	no original description	-2.84
35.2	not assigned.unknown	Contig38651	no original description	2.07
35.2	not assigned.unknown	191523_3470_1566	length=289 uaccno=FFD849A02IQYEO	-2.58
35.2	not assigned.unknown	Contig37420	no original description	2.33
35.2	not assigned.unknown	246067_3214_1199	length=268 uaccno=FFD849A02H4G1D	-2.84
35.2	not assigned.unknown	137900_0965_3714	length=193 uaccno=FFD849A01CM200	-2.58
35.2	not assigned.unknown	Contig2551	no original description	2.33
35.2	not assigned.unknown	Contig26988	no original description	2.33
35.2	not assigned.unknown	044893_0995_0341	length=258 uaccno=FFD849A01CPM8N	-2.72
35.2	not assigned.unknown	274305_2971_0094	length=270 uaccno=FFD849A02HI36O	-3.06
35.2	not assigned.unknown	152747_0532_2017	length=288 uaccno=FFD849A01BK073	2.07
35.2	not assigned.unknown	342719_3749_4033	length=234 uaccno=FFD849A02JFH27	-3.84
35.2	not assigned.unknown	296260_2418_3393	length=264 uaccno=FFD849A02F6MY7	-2.26
35.2	not assigned.unknown	109903_1547_2232	length=249 uaccno=FFD849A01D15AI	2.07
35.2	not assigned.unknown	233417_2811_0328	length=254 uaccno=FFD849A02G42OQ	-2.26
35.2	not assigned.unknown	106904_3586_2104	weakly similar to ( 117)AT2G46900| Symbols: | similar to unnamed protein product [Vitis vinifera] (GB:CAO24357.1); contains InterPro domain Basic helix-loop-helix, Nulp1-type (InterPro:IPR006994) | chr2:19276747-19279056 FORWARD length=234 uaccno=FFD849A02I05FU	2.55
35.2	not assigned.unknown	Contig7555	no original description	-2.26
35.2	not assigned.unknown	174344_2594_2999	length=260 uaccno=FFD849A02GL2W5	2.33
35.2	not assigned.unknown	Contig21894	no original description	2.07
35.2	not assigned.unknown	Contig4181	no original description	-2.06
35.2	not assigned.unknown	Contig35456	no original description	-2.26
35.2	not assigned.unknown	256609_3437_1277	length=271 uaccno=FFD849A02IN1VZ	-3.63
35.2	not assigned.unknown	Contig14239	weakly similar to ( 103)AT5G13100| Symbols: | oxidoreductase | chr5:4156792-4158238 FORWARD no original description	2.55
35.2	not assigned.unknown	Contig38792	no original description	-3.06
35.2	not assigned.unknown	448155_1737_2887	length=204 uaccno=FFD849A01EIUAH	2.07
35.2	not assigned.unknown	308047_0746_3754	length=145 uaccno=FFD849A01B3UWS	2.55
35.2	not assigned.unknown	243938_2448_2287	length=243 uaccno=FFD849A02F88XT	-2.58
35.2	not assigned.unknown	284948_2527_3366	length=287 uaccno=FFD849A02GF7F8	-1.11
35.2	not assigned.unknown	Contig31721	no original description	-2.57
35.2	not assigned.unknown	Contig38538	no original description	-2.2
35.2	not assigned.unknown	Contig18720	no original description	-2.43
35.2	not assigned.unknown	Contig16482	no original description	2.74
35.2	not assigned.unknown	Contig19263	weakly similar to ( 105)AT4G22890| Symbols: PGR5-LIKE A | PGR5-LIKE A | chr4:12007168-12009186 FORWARD no original description	2.33
35.2	not assigned.unknown	Contig29037	moderately similar to ( 431)AT2G43120| Symbols: | pirin, putative | chr2:17934416-17935948 FORWARD no original description	0.74
35.2	not assigned.unknown	Contig8896	no original description	2.91
35.2	not assigned.unknown	Contig5470	no original description	-2.26
35.2	not assigned.unknown	375987_0288_1944	length=215 uaccno=FFD849A01AZL0A	2.07
35.2	not assigned.unknown	Contig42536	very weakly similar to (90.5)AT1G47550| Symbols: | similar to unknown protein [Arabidopsis thaliana] (TAIR:AT1G47560.1); similar to unnamed protein product [Vitis vinifera] (GB:CAO61239.1); similar to roothairless 1 [Zea mays] (GB:AAQ81632.1); similar to roothairless 1, putative, expressed [Oryza sativa (japonica cultivar-group)] (GB:ABF97707.1); contains domain PTHR16092 (PTHR16092); contains do…	2.33
35.2	not assigned.unknown	413694_0329_3803	length=310 uaccno=FFD849A01A280T	2.16
35.2	not assigned.unknown	Contig6076	no original description	-2.58
35.2	not assigned.unknown	Contig33445	no original description	-2.76
35.2	not assigned.unknown	Contig36647	very weakly similar to (86.3)AT3G52370| Symbols: FLA15 | FLA15 (FASCICLIN-LIKE ARABINOGALACTAN PROTEIN 15 PRECURSOR) | chr3:19428527-19430527 FORWARD no original description	2.91
35.2	not assigned.unknown	055167_3916_2063	length=251 uaccno=FFD849A02JT4DD	3.33
35.2	not assigned.unknown	Contig36802	no original description	2.44
35.2	not assigned.unknown	219135_2831_1397	length=272 uaccno=FFD849A02G6UPZ	-2.84
35.2	not assigned.unknown	199698_2159_0788	length=239 uaccno=FFD849A02FJUEE	-2.84
35.2	not assigned.unknown	052533_2519_2584	weakly similar to ( 118)POLX_TOBAC length=245 uaccno=FFD849A02GFHKA	-2.84
35.2	not assigned.unknown	Contig28838	no original description	1.22
35.2	not assigned.unknown	283596_0321_3383	length=273 uaccno=FFD849A01A2JEX	2.55
35.2	not assigned.unknown	035196_2656_2321	length=223 uaccno=FFD849A02GRICJ	-2.58
35.2	not assigned.unknown	098149_2779_2038	length=266 uaccno=FFD849A02G2AVC	-3.06
35.2	not assigned.unknown	Contig33189	no original description	2.07
35.2	not assigned.unknown	Contig27669	no original description	2.33
35.2	not assigned.unknown	Contig16708	no original description	-2.58
35.2	not assigned.unknown	Contig31679	no original description	2.74
35.2	not assigned.unknown	129580_0812_2412	length=283 uaccno=FFD849A01B9MGU	2.74
35.2	not assigned.unknown	095596_1707_2041	length=238 uaccno=FFD849A01EF6TN	2.07
35.2	not assigned.unknown	Contig43265	moderately similar to ( 345)AT1G58350| Symbols: ZW18 | ZW18 | chr1:21666796-21670492 REVERSE no original description	-2.26
35.2	not assigned.unknown	Contig35929	no original description	-2.06
35.2	not assigned.unknown	Contig4814	no original description	3.2
35.2	not assigned.unknown	272233_1183_2474	length=261 uaccno=FFD849A01C5614	2.55
35.2	not assigned.unknown	018388_2492_0967	length=200 uaccno=FFD849A02GC2ZD	2.07
35.2	not assigned.unknown	398069_2323_2536	length=174 uaccno=FFD849A02FX92I	-2.26
35.2	not assigned.unknown	Contig5567	no original description	2.07
35.2	not assigned.unknown	227619_2916_3837	length=265 uaccno=FFD849A02HEC8V	-2.26
35.2	not assigned.unknown	044927_1766_3514	length=280 uaccno=FFD849A01ELEFG	-2.26
35.2	not assigned.unknown	020956_1248_0798	length=193 uaccno=FFD849A01DBU64	2.07
35.2	not assigned.unknown	Contig39866	no original description	2.33
35.2	not assigned.unknown	306906_2722_3356	very weakly similar to (97.8)AT1G15740| Symbols: | leucine-rich repeat family protein | chr1:5411504-5414539 FORWARD length=241 uaccno=FFD849A02GXBQM	-2.26
35.2	not assigned.unknown	313893_1185_3767	very weakly similar to (88.6)AT4G08310| Symbols: | similar to unknown protein [Arabidopsis thaliana] (TAIR:AT1G44780.2); similar to unnamed protein product [Vitis vinifera] (GB:CAO61850.1) | chr4:5249044-5252136 REVERSE length=281 uaccno=FFD849A01C6EDL	-3.06
35.2	not assigned.unknown	264275_0757_0728	length=198 uaccno=FFD849A01B4RCA	2.33
35.2	not assigned.unknown	Contig9518	no original description	-3.06
35.2	not assigned.unknown	Contig16259	no original description	2.07
35.2	not assigned.unknown	154351_3747_2544	length=272 uaccno=FFD849A02JFAMA	-2.58
35.2	not assigned.unknown	330721_1463_0414	length=250 uaccno=FFD849A01DUQEO	2.07
35.2	not assigned.unknown	263885_1081_1673	length=261 uaccno=FFD849A01CW72J	-2.78
35.2	not assigned.unknown	Contig2878	no original description	2.44
35.2	not assigned.unknown	367103_2317_2003	length=242 uaccno=FFD849A02FXQO1	2.14
35.2	not assigned.unknown	268288_0301_1205	length=267 uaccno=FFD849A01A0QIV	2.2
35.2	not assigned.unknown	Contig24638	no original description	-2.26
35.2	not assigned.unknown	Contig42886	no original description	-2.26
35.2	not assigned.unknown	Contig37142	no original description	2.07
35.2	not assigned.unknown	347402_0839_2692	length=257 uaccno=FFD849A01CBZ0M	-3.26
35.2	not assigned.unknown	Contig28781	no original description	2.33
35.2	not assigned.unknown	Contig2204	no original description	1.6
35.2	not assigned.unknown	Contig6473	weakly similar to ( 150)AT5G58440| Symbols: | phox (PX) domain-containing protein | chr5:23641380-23643902 REVERSE no original description	-2.84
35.2	not assigned.unknown	147120_1821_3573	length=263 uaccno=FFD849A01EP8AV	2.07
35.2	not assigned.unknown	406352_1838_2266	length=321 uaccno=FFD849A01ERO0S	-2.58
35.2	not assigned.unknown	Contig19416	no original description	2.07
35.2	not assigned.unknown	Contig27959	no original description	-2.26
35.2	not assigned.unknown	358176_2358_2245	length=282 uaccno=FFD849A02F1CGN	-2.26
35.2	not assigned.unknown	Contig7704	no original description	-2.48
35.2	not assigned.unknown	360288_2867_3912	length=269 uaccno=FFD849A02G92FU	-2.58
35.2	not assigned.unknown	Contig30155	no original description	2.99
35.2	not assigned.unknown	Contig20631	no original description	2.33
35.2	not assigned.unknown	Contig444	no original description	2.27
35.2	not assigned.unknown	136696_3258_2309	length=152 uaccno=FFD849A02H8CYF	2.07
35.2	not assigned.unknown	177496_0333_2750	length=252 uaccno=FFD849A01A3KUO	-2.26
35.2	not assigned.unknown	183103_2627_1734	length=255 uaccno=FFD849A02GOX8O	2.07
35.2	not assigned.unknown	092572_3510_0666	length=165 uaccno=FFD849A02IUF4S	-2.58
35.2	not assigned.unknown	Contig11527	no original description	-1.36
35.2	not assigned.unknown	Contig26103	no original description	-3.84
35.2	not assigned.unknown	214154_0984_0209	length=247 uaccno=FFD849A01COODF	-2.06
35.2	not assigned.unknown	030896_2659_1944	length=224 uaccno=FFD849A02GRRJE	2.07
35.2	not assigned.unknown	270620_0830_0134	length=230 uaccno=FFD849A01CA5LK	-2.26
35.2	not assigned.unknown	Contig17395	weakly similar to ( 147)AT3G12345| Symbols: | similar to Os06g0484500 [Oryza sativa (japonica cultivar-group)] (GB:NP_001057659.1); similar to hypothetical protein OsI_022208 [Oryza sativa (indica cultivar-group)] (GB:EAZ00976.1); contains domain Chlorophyll a-b binding protein (SSF103511) | chr3:3930340-3930900 REVERSE no original description	-2.84
35.2	not assigned.unknown	318032_1540_0928	length=272 uaccno=FFD849A01D1H5U	-2.13
35.2	not assigned.unknown	Contig12480	no original description	3.07
35.2	not assigned.unknown	Contig38098	no original description	2.07
35.2	not assigned.unknown	141798_3142_2196	length=269 uaccno=FFD849A02HX582	-2.26
35.2	not assigned.unknown	363576_0542_3286	weakly similar to ( 103)AT3G14810| Symbols: | mechanosensitive ion channel domain-containing protein / MS ion channel domain-containing protein | chr3:4971230-4974223 REVERSE length=250 uaccno=FFD849A01BLXS4	2.55
35.2	not assigned.unknown	092962_4005_1590	length=226 uaccno=FFD849A02J1XAG	-2.58
35.2	not assigned.unknown	240395_1862_0620	length=273 uaccno=FFD849A01ETRLQ	-2.84
35.2	not assigned.unknown	097447_1381_0695	length=292 uaccno=FFD849A01DNJGP	2.33
35.2	not assigned.unknown	303160_2369_2073	length=246 uaccno=FFD849A02F2A3F	2.07
35.2	not assigned.unknown	008772_1105_1305	length=176 uaccno=FFD849A01CZBMZ	-3.06
35.2	not assigned.unknown	Contig203	no original description	-0.55
35.2	not assigned.unknown	223690_2334_3791	length=271 uaccno=FFD849A02FY9SX	-3.84
35.2	not assigned.unknown	Contig2090	moderately similar to ( 230)AT5G27710| Symbols: | similar to unnamed protein product [Vitis vinifera] (GB:CAO17522.1) | chr5:9813073-9815022 FORWARD no original description	3.02
35.2	not assigned.unknown	295935_3312_3973	length=264 uaccno=FFD849A02IC4WN	2.07
35.2	not assigned.unknown	Contig4707	no original description	2.07
35.2	not assigned.unknown	428260_1726_1509	length=190 uaccno=FFD849A01EHUGN	-2.06
35.2	not assigned.unknown	Contig2144	weakly similar to ( 185)AT2G04340| Symbols: | similar to unknown [Picea sitchensis] (GB:ABK22743.1) | chr2:1514408-1515200 FORWARD no original description	-2.26
35.2	not assigned.unknown	Contig26146	very weakly similar to (95.1)AT1G16210| Symbols: | similar to unknown [Picea sitchensis] (GB:ABK22525.1); contains InterPro domain Protein of unknown function DUF1014 (InterPro:IPR010422) | chr1:5546346-5547441 REVERSE no original description	-2.96
35.2	not assigned.unknown	316511_0803_3299	length=272 uaccno=FFD849A01B8UPH	2.07
35.2	not assigned.unknown	Contig6026	weakly similar to ( 116)AT4G33985| Symbols: | similar to unknown protein [Arabidopsis thaliana] (TAIR:AT2G15590.2); similar to unnamed protein product [Vitis vinifera] (GB:CAO71847.1); contains InterPro domain Protein of unknown function DUF1685 (InterPro:IPR012881) | chr4:16288306-16288862 REVERSE no original description	-2.84
35.2	not assigned.unknown	138084_3602_1564	length=269 uaccno=FFD849A02I2JLA	2.33
35.2	not assigned.unknown	Contig19779	very weakly similar to (88.2)AT5G20120| Symbols: | similar to unnamed protein product [Vitis vinifera] (GB:CAO65640.1) | chr5:6795891-6796923 FORWARD no original description	2.74
35.2	not assigned.unknown	428568_0344_0620	length=178 uaccno=FFD849A01A4HY2	-2.58
35.2	not assigned.unknown	Contig27123	no original description	-4.06
35.2	not assigned.unknown	302272_3591_0741	length=183 uaccno=FFD849A02I1J6V	2.07
35.2	not assigned.unknown	Contig20265	no original description	-2.43
35.2	not assigned.unknown	Contig4322	no original description	-2.26
35.2	not assigned.unknown	412008_3058_2244	length=274 uaccno=FFD849A02HQSS2	-2.58
35.2	not assigned.unknown	Contig24984	no original description	3.07
35.2	not assigned.unknown	354781_1529_1955	length=277 uaccno=FFD849A01D0J6T	2.07
35.2	not assigned.unknown	198649_0339_0630	length=243 uaccno=FFD849A01A316G	2.07
35.2	not assigned.unknown	Contig38761	no original description	2.55
35.2	not assigned.unknown	149116_0571_1176	length=295 uaccno=FFD849A01BOFT2	3.07
35.2	not assigned.unknown	287285_3691_3751	very weakly similar to (82.8)AT1G16860| Symbols: | merozoite surface protein-related | chr1:5768273-5770176 FORWARD length=253 uaccno=FFD849A02JAEJ9	2.33
35.2	not assigned.unknown	Contig5778	no original description	-2.43
35.2	not assigned.unknown	244679_3010_0656	length=182 uaccno=FFD849A02HMJVM	-2.26
35.2	not assigned.unknown	Contig3952	no original description	-2.84
35.2	not assigned.unknown	299508_0919_2663	length=276 uaccno=FFD849A01CI0T1	-3.26
35.2	not assigned.unknown	214868_2385_3642	length=256 uaccno=FFD849A02F3QVG	2.07
35.2	not assigned.unknown	Contig20406	no original description	2.07
35.2	not assigned.unknown	Contig17655	no original description	2.33
35.2	not assigned.unknown	Contig25891	no original description	2.55
35.2	not assigned.unknown	Contig9856	no original description	-3.26
35.2	not assigned.unknown	Contig30741	no original description	2.33
35.2	not assigned.unknown	Contig9764	weakly similar to ( 184)AT5G14020| Symbols: | similar to unknown protein [Arabidopsis thaliana] (TAIR:AT1G73390.2); similar to unknown protein [Arabidopsis thaliana] (TAIR:AT1G73390.1); similar to unknown protein [Arabidopsis thaliana] (TAIR:AT1G73390.3); similar to unnamed protein product [Vitis vinifera] (GB:CAO49073.1); contains InterPro domain BRO1 (InterPro:IPR004328) | chr5:4523732-4525821 …	-3.26
35.2	not assigned.unknown	201763_3048_1600	length=280 uaccno=FFD849A02HPWPE	2.55
35.2	not assigned.unknown	Contig3552	no original description	2.33
35.2	not assigned.unknown	Contig12125	weakly similar to ( 177)AT1G29050| Symbols: | similar to unknown protein [Arabidopsis thaliana] (TAIR:AT2G34070.1); similar to unnamed protein product [Vitis vinifera] (GB:CAO48076.1); contains InterPro domain Protein of unknown function DUF231, plant (InterPro:IPR004253) | chr1:10136362-10139068 REVERSE no original description	-2.26
35.2	not assigned.unknown	341584_3498_3230	length=266 uaccno=FFD849A02ITF6O	-3.43
35.2	not assigned.unknown	Contig35369	weakly similar to ( 129)AT1G42960| Symbols: | expressed protein localized to the inner membrane of the chloroplast. | chr1:16128303-16129520 FORWARD no original description	2.33
35.2	not assigned.unknown	Contig5527	no original description	-2.84
35.2	not assigned.unknown	054425_3619_0040	length=243 uaccno=FFD849A02I3Z46	-2.84
35.2	not assigned.unknown	394693_1931_1648	length=268 uaccno=FFD849A01EZUGY	-3.26
35.2	not assigned.unknown	Contig43890	no original description	2.33
35.2	not assigned.unknown	387329_2427_3370	length=268 uaccno=FFD849A02F7FEK	-3.26
35.2	not assigned.unknown	152959_3115_0626	length=286 uaccno=FFD849A02HVRPG	2.33
35.2	not assigned.unknown	379767_1512_0781	length=290 uaccno=FFD849A01DY1JZ	-2.58
35.2	not assigned.unknown	Contig44274	no original description	2.33
35.2	not assigned.unknown	Contig7121	no original description	-1.49
35.2	not assigned.unknown	003714_0870_0792	length=119 uaccno=FFD849A01CEOIY	2.74
35.2	not assigned.unknown	Contig23739	no original description	2.07
35.2	not assigned.unknown	036830_2304_2227	length=190 uaccno=FFD849A02FWLR5	-2.43
35.2	not assigned.unknown	161492_2832_3531	length=257 uaccno=FFD849A02G6ZI1	-2.26
35.2	not assigned.unknown	Contig29546	weakly similar to ( 130)AT2G19870| Symbols: | tRNA/rRNA methyltransferase (SpoU) family protein | chr2:8583116-8584885 FORWARD no original description	2.07
35.2	not assigned.unknown	Contig38737	no original description	2.55
35.2	not assigned.unknown	058214_0374_0276	length=196 uaccno=FFD849A01A64IU	-2.58
35.2	not assigned.unknown	231413_2411_0717	length=198 uaccno=FFD849A02F5YSF	-2.84
35.2	not assigned.unknown	252945_3148_2062	length=273 uaccno=FFD849A02HYO30	2.07
35.2	not assigned.unknown	179244_0693_2417	length=261 uaccno=FFD849A01BY6DF	-2.26
35.2	not assigned.unknown	Contig898	no original description	3.2
35.2	not assigned.unknown	034296_2532_0253	length=227 uaccno=FFD849A02GGKUN	-2.58
35.2	not assigned.unknown	155095_0892_1424	length=219 uaccno=FFD849A01CGMJM	-2.58
35.2	not assigned.unknown	Contig36307	no original description	2.07
35.2	not assigned.unknown	Contig16271	very weakly similar to (87.8)AT3G45900| Symbols: | similar to unknown protein [Arabidopsis thaliana] (TAIR:AT5G53020.1); similar to unnamed protein product [Vitis vinifera] (GB:CAO66703.1); contains domain PTHR21596:SF1 (PTHR21596:SF1); contains domain PTHR21596 (PTHR21596) | chr3:16885551-16886969 REVERSE no original description	2.33
35.2	not assigned.unknown	069461_3593_3387	length=250 uaccno=FFD849A02I1SJX	-2.26
35.2	not assigned.unknown	006899_2636_2814	length=255 uaccno=FFD849A02GPRIO	-3.06
35.2	not assigned.unknown	331016_0837_2083	length=158 uaccno=FFD849A01CBS75	2.91
35.2	not assigned.unknown	348927_1695_0433	length=271 uaccno=FFD849A01EE3NN	-3.34
35.2	not assigned.unknown	Contig38879	no original description	-2.26
35.2	not assigned.unknown	Contig24450	no original description	-2.26
35.2	not assigned.unknown	Contig6062	no original description	-2.43
35.2	not assigned.unknown	288865_1128_3801	length=314 uaccno=FFD849A01C1D87	2.07
35.2	not assigned.unknown	Contig3697	moderately similar to ( 271)AT4G40080| Symbols: | epsin N-terminal homology (ENTH) domain-containing protein / clathrin assembly protein-related | chr4:18579365-18580536 FORWARD no original description	2.33
35.2	not assigned.unknown	Contig12438	no original description	3.44
35.2	not assigned.unknown	Contig18191	no original description	2.33
35.2	not assigned.unknown	341982_0221_3305	length=268 uaccno=FFD849A01ATRAZ	2.55
35.2	not assigned.unknown	Contig31943	no original description	-2.84
35.2	not assigned.unknown	155235_1585_3563	very weakly similar to (92.0)AT5G19485| Symbols: | acyltransferase/ nucleotidyltransferase/ transferase | chr5:6573909-6576354 REVERSE length=318 uaccno=FFD849A01D5IE1	2.55
35.2	not assigned.unknown	433248_1514_1817	length=149 uaccno=FFD849A01DY8OB	-2.58
35.2	not assigned.unknown	256861_0928_3638	length=197 uaccno=FFD849A01CJT04	-2.26
35.2	not assigned.unknown	Contig6535	no original description	2.07
35.2	not assigned.unknown	Contig3051	no original description	2.07
35.2	not assigned.unknown	132424_1660_1530	length=282 uaccno=FFD849A01EB1VW	2.33
35.2	not assigned.unknown	Contig18163	no original description	-2.26
35.2	not assigned.unknown	Contig7278	no original description	-2.43
35.2	not assigned.unknown	391960_0097_2503	length=269 uaccno=FFD849A01AIUR9	3.07
35.2	not assigned.unknown	392073_0106_0900	length=260 uaccno=FFD849A01AJLZQ	2.07
35.2	not assigned.unknown	381595_0414_3342	length=202 uaccno=FFD849A01BAPA4	-2.58
35.2	not assigned.unknown	Contig17378	no original description	2.74
35.2	not assigned.unknown	Contig30465	no original description	1.05
35.2	not assigned.unknown	Contig31309	very weakly similar to (82.8)AT2G22795| Symbols: | similar to unknown protein [Arabidopsis thaliana] (TAIR:AT4G37820.1); similar to unnamed protein product [Vitis vinifera] (GB:CAO17742.1) | chr2:9704460-9706664 REVERSE no original description	0.67
35.2	not assigned.unknown	378421_2573_1550	length=249 uaccno=FFD849A02GJ7FK	-3.06
35.2	not assigned.unknown	413772_1402_0810	length=278 uaccno=FFD849A01DPDW8	2.74
35.2	not assigned.unknown	Contig24479	no original description	3.07
35.2	not assigned.unknown	Contig12728	no original description	-2.26
35.2	not assigned.unknown	279655_0556_2343	length=319 uaccno=FFD849A01BM5BT	-2.26
35.2	not assigned.unknown	Contig13909	weakly similar to ( 154)AT1G76060| Symbols: EMB1793 | EMB1793 (EMBRYO DEFECTIVE 1793); catalytic | chr1:28548261-28548734 REVERSE no original description	-2.26
35.2	not assigned.unknown	Contig40495	no original description	2.44
35.2	not assigned.unknown	097641_0744_2554	length=229 uaccno=FFD849A01B3NNW	-3.06
35.2	not assigned.unknown	Contig17801	no original description	-2.26
35.2	not assigned.unknown	156948_1633_0288	length=260 uaccno=FFD849A01D9NLE	-2.26
35.2	not assigned.unknown	Contig7351	no original description	-2.26
35.2	not assigned.unknown	087517_1180_1768	length=257 uaccno=FFD849A01C5W06	2.07
35.2	not assigned.unknown	217185_2754_2643	length=266 uaccno=FFD849A02GZ4BP	2.29
35.2	not assigned.unknown	Contig38915	no original description	2.68
35.2	not assigned.unknown	122004_3875_0690	length=257 uaccno=FFD849A02JQHQC	-2.84
35.2	not assigned.unknown	Contig31740	no original description	-2.26
35.2	not assigned.unknown	081465_1589_2679	length=139 uaccno=FFD849A01D5UDL	2.07
35.2	not assigned.unknown	Contig38329	no original description	3.33
35.2	not assigned.unknown	276026_2897_0718	length=280 uaccno=FFD849A02HCMSG	3.33
35.2	not assigned.unknown	389880_3533_0223	length=277 uaccno=FFD849A02IWGHD	3.07
35.2	not assigned.unknown	238068_1259_2671	length=268 uaccno=FFD849A01DCVEP	-2.26
35.2	not assigned.unknown	233145_0850_0235	very weakly similar to (85.5)AT5G52980| Symbols: | similar to unnamed protein product [Vitis vinifera] (GB:CAO63390.1) | chr5:21499555-21500868 REVERSE length=269 uaccno=FFD849A01CCWVX	-2.26
35.2	not assigned.unknown	150035_1132_0765	length=279 uaccno=FFD849A01C1OJZ	3.55
35.2	not assigned.unknown	Contig6093	very weakly similar to (88.2)AT5G63200| Symbols: | tetratricopeptide repeat (TPR)-containing protein | chr5:25366269-25370125 FORWARD no original description	2.91
35.2	not assigned.unknown	Contig21868	no original description	-2.06
35.2	not assigned.unknown	116076_2561_2290	length=139 uaccno=FFD849A02GI52S	-2.18
35.2	not assigned.unknown	Contig30410	no original description	2.33
35.2	not assigned.unknown	Contig35184	no original description	-2.26
35.2	not assigned.unknown	Contig33835	weakly similar to ( 177)AT3G01720| Symbols: | similar to unknown protein [Arabidopsis thaliana] (TAIR:AT5G13500.3); similar to unknown protein [Arabidopsis thaliana] (TAIR:AT5G13500.2); similar to unknown protein [Arabidopsis thaliana] (TAIR:AT5G13500.1); similar to unnamed protein product [Vitis vinifera] (GB:CAO14632.1); similar to predicted protein [Physcomitrella patens subsp. patens] (GB:EDQ…	-2.26
35.2	not assigned.unknown	Contig26922	moderately similar to ( 387)AT2G44270| Symbols: | similar to unknown protein [Arabidopsis thaliana] (TAIR:AT1G76170.1); similar to unnamed protein product [Vitis vinifera] (GB:CAO62002.1); contains InterPro domain PP-loop (InterPro:IPR011063); contains InterPro domain Protein of unknown function UPF0021 (InterPro:IPR000541); contains InterPro domain Rossmann-like alpha/beta/alpha sandwich fold (I…	-2.84
35.2	not assigned.unknown	263483_2237_2830	length=276 uaccno=FFD849A02FQQHS	-2.58
35.2	not assigned.unknown	Contig34374	no original description	-2.58
35.2	not assigned.unknown	Contig189	no original description	0.39
35.2	not assigned.unknown	296429_0657_2102	length=268 uaccno=FFD849A01BV0CO	2.2
35.2	not assigned.unknown	013321_1710_0232	length=249 uaccno=FFD849A01EGEWQ	-2.26
35.2	not assigned.unknown	318135_1139_3717	length=252 uaccno=FFD849A01C2CYF	2.07
35.2	not assigned.unknown	Contig13332	no original description	-2.06
35.2	not assigned.unknown	337530_0500_3172	length=280 uaccno=FFD849A01BH8ZA	-3.43
35.2	not assigned.unknown	Contig16475	no original description	2.55
35.2	not assigned.unknown	Contig140	no original description	-0.74
35.2	not assigned.unknown	Contig39558	no original description	2.07
35.2	not assigned.unknown	167865_1178_2269	length=276 uaccno=FFD849A01C5Q3J	-2.06
35.2	not assigned.unknown	180596_1588_3379	length=282 uaccno=FFD849A01D5RQ9	2.55
35.2	not assigned.unknown	Contig18011	no original description	-3.06
35.2	not assigned.unknown	Contig21369	no original description	2.07
35.2	not assigned.unknown	191520_1139_0558	length=233 uaccno=FFD849A01C2AIO	-2.84
35.2	not assigned.unknown	125592_2774_1476	length=267 uaccno=FFD849A02G1UMU	-2.58
35.2	not assigned.unknown	Contig24064	no original description	-2.58
35.2	not assigned.unknown	356669_2756_1809	length=280 uaccno=FFD849A02GZ9Z3	-3.06
35.2	not assigned.unknown	Contig6234	no original description	-2.84
35.2	not assigned.unknown	137764_1568_3224	length=275 uaccno=FFD849A01D30FE	-2.52
35.2	not assigned.unknown	Contig19594	no original description	2.07
35.2	not assigned.unknown	156594_1867_2888	length=272 uaccno=FFD849A01ET85M	-2.26
35.2	not assigned.unknown	Contig6823	no original description	3.07
35.2	not assigned.unknown	Contig32200	no original description	3.2
35.2	not assigned.unknown	Contig14529	no original description	-2.26
35.2	not assigned.unknown	Contig18018	no original description	-2.26
35.2	not assigned.unknown	Contig38459	no original description	2.91
35.2	not assigned.unknown	Contig27147	no original description	2.74
35.2	not assigned.unknown	Contig20946	no original description	-2.26
35.2	not assigned.unknown	Contig38046	no original description	-3.06
35.2	not assigned.unknown	061152_0324_1851	very weakly similar to ( 100)AT2G37990| Symbols: | ribosome biogenesis regulatory protein (RRS1) family protein | chr2:15907791-15910106 FORWARD length=282 uaccno=FFD849A01A2RPP	2.07
35.2	not assigned.unknown	035703_2331_3643	length=247 uaccno=FFD849A02FYZ7H	-2.02
35.2	not assigned.unknown	205276_3576_0810	length=273 uaccno=FFD849A02IZ8T4	2.07
35.2	not assigned.unknown	Contig28129	no original description	2.74
35.2	not assigned.unknown	Contig41649	no original description	3.2
35.2	not assigned.unknown	Contig18221	no original description	2.07
35.2	not assigned.unknown	Contig34663	no original description	2.55
35.2	not assigned.unknown	Contig13676	very weakly similar to (85.1)AT5G45030| Symbols: | catalytic | chr5:18190208-18192465 FORWARD no original description	3.07
35.2	not assigned.unknown	020301_0445_2263	length=191 uaccno=FFD849A01BDEF9	-2.26
35.2	not assigned.unknown	406382_0924_3272	length=252 uaccno=FFD849A01CJG3U	-2.26
35.2	not assigned.unknown	Contig44748	very weakly similar to (87.0)ALB2_PEA no original description	2.55
35.2	not assigned.unknown	Contig6388	no original description	-2.06
35.2	not assigned.unknown	Contig28321	weakly similar to ( 126)AT4G21150| Symbols: | ribophorin II (RPN2) family protein | chr4:11278656-11283609 FORWARD no original description	2.33
35.2	not assigned.unknown	414571_0956_4016	length=269 uaccno=FFD849A01CMATE	3.74
35.2	not assigned.unknown	432673_1864_2429	length=248 uaccno=FFD849A01ETZBJ	2.07
35.2	not assigned.unknown	Contig12146	no original description	-2.84
35.2	not assigned.unknown	Contig17444	no original description	2.74
35.2	not assigned.unknown	082255_2249_1767	length=197 uaccno=FFD849A02FRRLL	-3.06
35.2	not assigned.unknown	Contig543	no original description	-1.09
35.2	not assigned.unknown	Contig37885	weakly similar to ( 126)AT2G43180| Symbols: | catalytic | chr2:17960909-17962851 REVERSE no original description	2.25
35.2	not assigned.unknown	046348_0669_0958	length=240 uaccno=FFD849A01BW1D8	2.07
35.2	not assigned.unknown	Contig21492	no original description	-2.26
35.2	not assigned.unknown	Contig20861	no original description	2.91
35.2	not assigned.unknown	Contig23300	no original description	-2.84
35.2	not assigned.unknown	070183_0324_2871	very weakly similar to (88.2)AT4G01870| Symbols: | tolB protein-related | chr4:808473-810431 REVERSE length=221 uaccno=FFD849A01A2SH1	2.18
35.2	not assigned.unknown	330904_0385_0875	length=240 uaccno=FFD849A01A73Q1	-2.84
35.2	not assigned.unknown	295175_2921_2097	length=255 uaccno=FFD849A02HERPF	2.07
35.2	not assigned.unknown	Contig42498	no original description	2.2
35.2	not assigned.unknown	Contig6116	weakly similar to ( 160)AT5G56750| Symbols: | Ndr family protein | chr5:22975212-22977832 FORWARDweakly similar to ( 126)SF21_HELAN no original description	2.07
35.2	not assigned.unknown	422630_3676_3941	length=301 uaccno=FFD849A02I83AV	-2.26
35.2	not assigned.unknown	Contig4345	no original description	2.07
35.2	not assigned.unknown	Contig31247	no original description	2.33
35.2	not assigned.unknown	Contig4256	very weakly similar to (90.5)AT5G12080| Symbols: | mechanosensitive ion channel domain-containing protein / MS ion channel domain-containing protein | chr5:3898183-3900924 REVERSE no original description	2.33
35.2	not assigned.unknown	081865_2608_2703	length=259 uaccno=FFD849A02GNAXT	-2.26
35.2	not assigned.unknown	Contig13695	weakly similar to ( 108)AT5G41810| Symbols: | similar to unknown protein [Arabidopsis thaliana] (TAIR:AT1G64340.1); similar to Avr9/Cf-9 rapidly elicited protein 194 [Nicotiana tabacum] (GB:AAG43553.1) | chr5:16755530-16756702 FORWARD no original description	3.91
35.2	not assigned.unknown	159122_2502_1130	length=277 uaccno=FFD849A02GDYPO	2.55
35.2	not assigned.unknown	186849_1935_3513	length=278 uaccno=FFD849A01EZ8JV	-2.58
35.2	not assigned.unknown	Contig9488	no original description	-3.26
35.2	not assigned.unknown	269474_3049_2568	weakly similar to ( 122)AT2G17525| Symbols: | pentatricopeptide (PPR) repeat-containing protein | chr2:7631260-7633140 FORWARD length=264 uaccno=FFD849A02HP0L2	2.07
35.2	not assigned.unknown	Contig17880	no original description	2.07
35.2	not assigned.unknown	136692_1757_0768	length=208 uaccno=FFD849A01EKJU6	-2.58
35.2	not assigned.unknown	022369_1607_0985	length=297 uaccno=FFD849A01D7DYJ	2.33
35.2	not assigned.unknown	Contig42116	no original description	2.33
35.2	not assigned.unknown	007808_3553_3003	length=215 uaccno=FFD849A02IX9T5	-2.04
35.2	not assigned.unknown	Contig36968	no original description	2.55
35.2	not assigned.unknown	275630_1472_3150	length=292 uaccno=FFD849A01DVKYO	2.44
35.2	not assigned.unknown	012274_1413_1982	length=119 uaccno=FFD849A01DQDLC	2.91
35.2	not assigned.unknown	Contig26562	no original description	-2.58
35.2	not assigned.unknown	166126_3639_0581	length=261 uaccno=FFD849A02I5RRR	-3.26
35.2	not assigned.unknown	Contig34191	no original description	-2.84
35.2	not assigned.unknown	Contig37322	no original description	2.33
35.2	not assigned.unknown	Contig31409	no original description	-2.06
35.2	not assigned.unknown	Contig39507	no original description	2.07
35.2	not assigned.unknown	195524_1802_2546	length=269 uaccno=FFD849A01EOJGK	-2.84
35.2	not assigned.unknown	085441_3057_1738	length=152 uaccno=FFD849A02HQO88	2.07
35.2	not assigned.unknown	149891_0733_0978	length=286 uaccno=FFD849A01B2NOK	2.33
35.2	not assigned.unknown	179697_0570_3665	length=182 uaccno=FFD849A01BOELF	-2.26
35.2	not assigned.unknown	Contig42282	no original description	-2.26
35.2	not assigned.unknown	Contig15010	no original description	-2.84
35.2	not assigned.unknown	229148_0125_1586	length=83 uaccno=FFD849A01ALAKK	2.33
35.2	not assigned.unknown	047122_1579_2163	length=283 uaccno=FFD849A01D4YDH	2.55
35.2	not assigned.unknown	312092_3939_2475	length=258 uaccno=FFD849A02JV5DP	-2.26
35.2	not assigned.unknown	Contig12315	weakly similar to ( 149)AT3G24180| Symbols: | catalytic | chr3:8735018-8741154 REVERSE no original description	2.33
35.2	not assigned.unknown	Contig39480	no original description	-2.26
35.2	not assigned.unknown	363008_2494_2543	weakly similar to ( 115)AT5G67540| Symbols: | glycosyl hydrolase family protein 43 | chr5:26961479-26963284 REVERSE length=241 uaccno=FFD849A02GDAIP	-2.84
35.2	not assigned.unknown	034469_2568_3281	length=141 uaccno=FFD849A02GJSYR	-2.43
35.2	not assigned.unknown	Contig7046	no original description	2.2
35.2	not assigned.unknown	Contig38424	no original description	2.07
35.2	not assigned.unknown	Contig39890	no original description	-2.06
35.2	not assigned.unknown	Contig14556	no original description	2.44
35.2	not assigned.unknown	176285_2424_1666	length=254 uaccno=FFD849A02F64LW	2.33
35.2	not assigned.unknown	004643_2837_2983	length=162 uaccno=FFD849A02G7EWP	-2.1
35.2	not assigned.unknown	240535_1333_2454	length=223 uaccno=FFD849A01DJC38	-2.26
35.2	not assigned.unknown	Contig41896	weakly similar to ( 172)AT5G03700| Symbols: | PAN domain-containing protein | chr5:965873-967321 REVERSE no original description	-3.06
35.2	not assigned.unknown	398193_2964_3677	length=275 uaccno=FFD849A02HIKTR	-2.26
35.2	not assigned.unknown	Contig37782	no original description	-2.26
35.2	not assigned.unknown	Contig4771	no original description	-2.84
35.2	not assigned.unknown	325873_1222_3859	length=282 uaccno=FFD849A01C9NDX	-3.26
35.2	not assigned.unknown	185729_2786_3788	length=299 uaccno=FFD849A02G2YCE	-3.26
35.2	not assigned.unknown	Contig31296	no original description	-2.06
35.2	not assigned.unknown	069261_2361_1819	length=228 uaccno=FFD849A02F1LL5	-2.26
35.2	not assigned.unknown	178295_0553_0905	length=279 uaccno=FFD849A01BMUQJ	3.33
35.2	not assigned.unknown	097865_2778_3292	length=251 uaccno=FFD849A02G18OE	-3.43
35.2	not assigned.unknown	181354_2516_2188	length=279 uaccno=FFD849A02GE7RY	2.07
35.2	not assigned.unknown	Contig27429	no original description	-3.06
35.2	not assigned.unknown	Contig17710	no original description	-2.92
35.2	not assigned.unknown	Contig39127	very weakly similar to (89.0)AT5G05570| Symbols: | transducin family protein / WD-40 repeat family protein | chr5:1656767-1663729 FORWARD no original description	-2.26
35.2	not assigned.unknown	273722_1980_0865	length=276 uaccno=FFD849A01E34QB	-2.58
35.2	not assigned.unknown	247377_3767_2644	length=252 uaccno=FFD849A02JG1WM	-2.58
35.2	not assigned.unknown	Contig32385	no original description	2.07
35.2	not assigned.unknown	407480_0240_1929	length=250 uaccno=FFD849A01AVEAJ	-2.84
35.2	not assigned.unknown	Contig17382	no original description	-3.43
35.2	not assigned.unknown	Contig14980	no original description	2.07
35.2	not assigned.unknown	Contig12361	no original description	-2.58
35.2	not assigned.unknown	Contig24633	no original description	2.07
35.2	not assigned.unknown	140396_1061_2623	length=275 uaccno=FFD849A01CVHLD	2.55
35.2	not assigned.unknown	192836_1504_3507	length=291 uaccno=FFD849A01DYEDH	-2.72
35.2	not assigned.unknown	213515_1118_3134	length=89 uaccno=FFD849A01C0H4W	2.07
35.2	not assigned.unknown	Contig30854	no original description	2.07
35.2	not assigned.unknown	045676_0577_0607	length=274 uaccno=FFD849A01BOYCX	-2.26
35.2	not assigned.unknown	Contig32542	moderately similar to ( 332)AT4G31240| Symbols: | electron carrier | chr4:15176643-15177992 REVERSE no original description	-2.26
35.2	not assigned.unknown	122348_1300_1745	length=203 uaccno=FFD849A01DGF9V	-2.26
35.2	not assigned.unknown	Contig41715	no original description	2.07
35.2	not assigned.unknown	Contig20709	no original description	2.33
35.2	not assigned.unknown	Contig6083	no original description	-2.18
35.2	not assigned.unknown	Contig38254	no original description	-0.66
35.2	not assigned.unknown	272007_3546_1432	length=177 uaccno=FFD849A02IXMH2	-2.37
35.2	not assigned.unknown	179526_1739_3308	length=102 uaccno=FFD849A01EI0XQ	-2.84
35.2	not assigned.unknown	Contig26122	no original description	2.33
35.2	not assigned.unknown	Contig38510	no original description	-2.26
35.2	not assigned.unknown	Contig38756	no original description	2.55
35.2	not assigned.unknown	Contig17145	no original description	2.74
35.2	not assigned.unknown	Contig19727	no original description	3.07
35.2	not assigned.unknown	242159_2836_0303	length=256 uaccno=FFD849A02G69OH	2.33
35.2	not assigned.unknown	299201_3380_1567	length=259 uaccno=FFD849A02II1YP	2.07
35.2	not assigned.unknown	244613_3611_2408	length=278 uaccno=FFD849A02I3COQ	-3.06
35.2	not assigned.unknown	Contig18055	no original description	-2.26
35.2	not assigned.unknown	Contig25707	very weakly similar to (96.7)AT4G16380| Symbols: | metal ion binding | chr4:9254659-9255977 FORWARD no original description	2.07
35.2	not assigned.unknown	317664_3302_0105	length=277 uaccno=FFD849A02IB6BF	2.2
35.2	not assigned.unknown	183767_0990_0412	length=266 uaccno=FFD849A01CO7HQ	2.2
35.2	not assigned.unknown	Contig4294	no original description	-2.58
35.2	not assigned.unknown	306978_3758_2834	length=238 uaccno=FFD849A02JF9LW	-2.26
35.2	not assigned.unknown	183902_1400_3081	length=295 uaccno=FFD849A01DO9CR	3.07
35.2	not assigned.unknown	341710_0743_1014	length=267 uaccno=FFD849A01B3JBC	0.23
35.2	not assigned.unknown	Contig37068	no original description	-2.26
35.2	not assigned.unknown	Contig22127	no original description	2.91
35.2	not assigned.unknown	067081_1502_4037	length=262 uaccno=FFD849A01DX8GN	-2.26
35.2	not assigned.unknown	097458_2518_0257	very weakly similar to ( 100)AT5G04550| Symbols: | similar to unknown protein [Arabidopsis thaliana] (TAIR:AT3G23160.1); similar to unnamed protein product [Vitis vinifera] (GB:CAO46545.1); contains InterPro domain Protein of unknown function DUF668 (InterPro:IPR007700) | chr5:1303758-1305557 REVERSE length=273 uaccno=FFD849A02GFCLV	-2.58
35.2	not assigned.unknown	Contig3024	no original description	2.33
35.2	not assigned.unknown	003699_3764_0486	length=210 uaccno=FFD849A02JGQRC	-2.26
35.2	not assigned.unknown	321350_0362_0074	length=264 uaccno=FFD849A01A52FW	3.33
35.2	not assigned.unknown	247242_0494_2201	length=259 uaccno=FFD849A01BHO9N	-2.58
35.2	not assigned.unknown	254316_2588_0574	length=283 uaccno=FFD849A02GLH24	2.07
35.2	not assigned.unknown	355876_2681_2540	length=273 uaccno=FFD849A02GTPI2	-2.84
35.2	not assigned.unknown	318711_1086_0511	length=254 uaccno=FFD849A01CXMY5	2.74
35.2	not assigned.unknown	239478_0697_0173	length=264 uaccno=FFD849A01BZG97	2.07
35.2	not assigned.unknown	Contig15739	no original description	-2.26
35.2	not assigned.unknown	093667_2248_1501	length=254 uaccno=FFD849A02FRN8F	2.33
35.2	not assigned.unknown	Contig6936	no original description	2.91
35.2	not assigned.unknown	119720_3813_0915	length=198 uaccno=FFD849A02JK1YD	2.74
35.2	not assigned.unknown	Contig26253	weakly similar to ( 112)AT2G46550| Symbols: | similar to unknown protein [Arabidopsis thaliana] (TAIR:AT1G01240.3); similar to unknown protein [Arabidopsis thaliana] (TAIR:AT1G01240.1); similar to unknown protein [Arabidopsis thaliana] (TAIR:AT1G01240.2); similar to unnamed protein product [Vitis vinifera] (GB:CAO14395.1) | chr2:19119336-19120529 REVERSE no original description	-3.06
35.2	not assigned.unknown	359198_0126_1783	length=255 uaccno=FFD849A01ALDVT	2.33
35.2	not assigned.unknown	Contig27556	no original description	2.07
35.2	not assigned.unknown	Contig34664	no original description	2.33
35.2	not assigned.unknown	Contig18963	no original description	2.65
35.2	not assigned.unknown	098232_0713_0836	length=286 uaccno=FFD849A01B0WC2	-2.26
35.2	not assigned.unknown	063321_3430_1678	length=255 uaccno=FFD849A02INF2O	-2.43
35.2	not assigned.unknown	Contig819	no original description	2.07
35.2	not assigned.unknown	Contig36134	no original description	2.2
35.2	not assigned.unknown	019259_1484_1992	length=178 uaccno=FFD849A01DWLZU	2.07
35.2	not assigned.unknown	Contig16358	no original description	2.33
35.2	not assigned.unknown	037298_1600_0962	length=271 uaccno=FFD849A01D6RTG	2.55
35.2	not assigned.unknown	381657_3161_1455	length=301 uaccno=FFD849A02HZTP9	2.2
35.2	not assigned.unknown	Contig38456	no original description	-3.26
35.2	not assigned.unknown	Contig20788	no original description	2.07
35.2	not assigned.unknown	319490_1332_2580	length=261 uaccno=FFD849A01DI91Y	-2.58
35.2	not assigned.unknown	Contig215	no original description	-0.29
35.2	not assigned.unknown	328066_3401_0934	very weakly similar to (81.6)AT1G21790| Symbols: | similar to unnamed protein product [Vitis vinifera] (GB:CAO61872.1); contains InterPro domain TRAM, LAG1 and CLN8 homology; (InterPro:IPR006634) | chr1:7654346-7655680 FORWARD length=241 uaccno=FFD849A02IKVUG	-2.26
35.2	not assigned.unknown	308417_1043_0232	length=243 uaccno=FFD849A01CTUUY	-2.58
35.2	not assigned.unknown	012416_2914_2748	length=250 uaccno=FFD849A02HD522	-2.26
35.2	not assigned.unknown	Contig13941	no original description	2.33
35.2	not assigned.unknown	Contig2861	no original description	-2.48
35.2	not assigned.unknown	358531_3474_3313	length=290 uaccno=FFD849A02IRCEB	2.55
35.2	not assigned.unknown	447373_3765_2049	length=256 uaccno=FFD849A02JGU4J	2.55
35.2	not assigned.unknown	265878_0229_1814	length=239 uaccno=FFD849A01AUFFS	2.55
35.2	not assigned.unknown	Contig10675	no original description	2.74
35.2	not assigned.unknown	014599_1775_2253	length=78 uaccno=FFD849A01EL5WF	-2.58
35.2	not assigned.unknown	294624_3379_0520	length=191 uaccno=FFD849A02IIXZU	2.8
35.2	not assigned.unknown	196948_3755_2566	length=284 uaccno=FFD849A02JFZW4	2.65
35.2	not assigned.unknown	240015_2213_1265	length=251 uaccno=FFD849A02FOLFN	-2.84
35.2	not assigned.unknown	Contig41187	no original description	-2.06
35.2	not assigned.unknown	Contig28411	weakly similar to ( 142)AT1G71240| Symbols: | similar to unknown protein [Arabidopsis thaliana] (TAIR:AT1G48840.1); similar to Os01g0869000 [Oryza sativa (japonica cultivar-group)] (GB:NP_001044923.1); similar to hypothetical protein OsJ_004118 [Oryza sativa (japonica cultivar-group)] (GB:EAZ14293.1); similar to unnamed protein product [Vitis vinifera] (GB:CAO24748.1); contains InterPro domain Pr…	3.33
35.2	not assigned.unknown	Contig9611	no original description	2.07
35.2	not assigned.unknown	125938_1190_0241	length=181 uaccno=FFD849A01C6RGJ	2.07
35.2	not assigned.unknown	140079_2623_3343	length=84 uaccno=FFD849A02GOMT9	-3.96
35.2	not assigned.unknown	Contig11601	no original description	2.25
35.2	not assigned.unknown	Contig22397	no original description	2.07
35.2	not assigned.unknown	Contig35930	no original description	2.74
35.2	not assigned.unknown	Contig4874	weakly similar to ( 179)AT4G02530| Symbols: | chloroplast thylakoid lumen protein | chr4:1112335-1114005 REVERSE no original description	3.07
35.2	not assigned.unknown	071260_2189_1783	length=249 uaccno=FFD849A02FMHZD	-2.26
35.2	not assigned.unknown	339102_0774_0485	very weakly similar to (94.7)AT1G58520| Symbols: RXW8 | RXW8 | chr1:21737208-21741830 FORWARD length=246 uaccno=FFD849A01B58VR	-2.02
35.2	not assigned.unknown	Contig22511	no original description	2.07
35.2	not assigned.unknown	278278_1375_2333	length=191 uaccno=FFD849A01DM1RJ	-2.26
35.2	not assigned.unknown	Contig38724	no original description	2.33
35.2	not assigned.unknown	Contig13	weakly similar to ( 188)AT1G58230| Symbols: | WD-40 repeat family protein / beige-related | chr1:21577371-21582530 FORWARD no original description	-1.44
35.2	not assigned.unknown	116394_3325_2631	length=263 uaccno=FFD849A02ID8YH	2.8
35.2	not assigned.unknown	Contig42621	no original description	2.55
35.2	not assigned.unknown	Contig18822	weakly similar to ( 147)AT4G14746| Symbols: | similar to unnamed protein product [Vitis vinifera] (GB:CAO71220.1); contains InterPro domain EGF (InterPro:IPR006210) | chr4:8462715-8464321 REVERSE no original description	-2.26
35.2	not assigned.unknown	Contig33156	weakly similar to ( 120)AT1G35470| Symbols: | SPla/RYanodine receptor (SPRY) domain-containing protein | chr1:13051614-13054900 REVERSE no original description	-2.84
35.2	not assigned.unknown	Contig17144	no original description	-2.26
35.2	not assigned.unknown	Contig14205	weakly similar to ( 160)AT5G11000| Symbols: | similar to unknown protein [Arabidopsis thaliana] (TAIR:AT2G25200.1); similar to hypothetical protein [Vitis vinifera] (GB:CAN69699.1); contains InterPro domain Protein of unknown function DUF868, plant (InterPro:IPR008586) | chr5:3479167-3480336 REVERSE no original description	2.2
35.2	not assigned.unknown	Contig15370	no original description	2.41
35.2	not assigned.unknown	Contig43372	no original description	2.07
35.2	not assigned.unknown	326074_0534_2997	length=246 uaccno=FFD849A01BK8AV	-2.26
35.2	not assigned.unknown	164036_3651_2669	length=227 uaccno=FFD849A02I6VA3	-2.58
35.2	not assigned.unknown	171674_3798_3402	length=171 uaccno=FFD849A02JJSGS	2.33
35.2	not assigned.unknown	Contig14656	no original description	2.2
35.2	not assigned.unknown	076784_3511_0821	length=283 uaccno=FFD849A02IUJEV	2.07
35.2	not assigned.unknown	241690_2384_2491	length=234 uaccno=FFD849A02F3MTP	-3.43
35.2	not assigned.unknown	006469_0759_1072	length=161 uaccno=FFD849A01B4XXE	-2.26
35.2	not assigned.unknown	291658_3545_1764	length=265 uaccno=FFD849A02IXJLI	2.33
35.2	not assigned.unknown	Contig26024	no original description	-3.43
35.2	not assigned.unknown	Contig37838	very weakly similar to (84.3)AT3G24000| Symbols: | pentatricopeptide (PPR) repeat-containing protein | chr3:8672781-8674682 FORWARD no original description	2.07
35.2	not assigned.unknown	285140_1939_2757	length=262 uaccno=FFD849A01E0KLZ	3.07
35.2	not assigned.unknown	Contig17388	no original description	2.33
35.2	not assigned.unknown	Contig218	no original description	2.33
35.2	not assigned.unknown	414332_0353_2240	length=267 uaccno=FFD849A01A5BN2	-2.26
35.2	not assigned.unknown	Contig30457	no original description	2.07
35.2	not assigned.unknown	339660_0894_2861	length=279 uaccno=FFD849A01CGTY3	-2.58
35.2	not assigned.unknown	Contig6944	no original description	-2.26
35.2	not assigned.unknown	Contig43977	no original description	2.33
35.2	not assigned.unknown	Contig10754	no original description	-2.26
35.2	not assigned.unknown	Contig13654	no original description	-2.26
35.2	not assigned.unknown	097653_3616_0486	length=240 uaccno=FFD849A02I3QZ8	4.07
35.2	not assigned.unknown	Contig1298	no original description	2.07
35.2	not assigned.unknown	Contig42953	no original description	-2.26
35.2	not assigned.unknown	145155_1003_0483	length=239 uaccno=FFD849A01CQCMT	-2.26
35.2	not assigned.unknown	164965_1609_1882	length=264 uaccno=FFD849A01D7KY0	-2.43
35.2	not assigned.unknown	425113_2836_2850	length=248 uaccno=FFD849A02G7BM8	3.65
35.2	not assigned.unknown	157638_0684_0523	length=107 uaccno=FFD849A01BYCGT	2.07
35.2	not assigned.unknown	Contig5667	weakly similar to ( 175)AT4G32870| Symbols: | similar to unknown protein [Arabidopsis thaliana] (TAIR:AT2G25770.2); similar to unknown protein [Arabidopsis thaliana] (TAIR:AT2G25770.1); similar to unknown [Populus trichocarpa x Populus deltoides] (GB:ABK96434.1); contains domain SSF55961 (SSF55961) | chr4:15862172-15862645 FORWARD no original description	3.55
35.2	not assigned.unknown	245303_0393_3511	length=277 uaccno=FFD849A01A8U2H	2.2
35.2	not assigned.unknown	Contig15690	no original description	-2.26
35.2	not assigned.unknown	Contig22012	no original description	-2.26
35.2	not assigned.unknown	Contig5363	no original description	-2.26
35.2	not assigned.unknown	Contig5348	no original description	2.2
35.2	not assigned.unknown	133806_1742_0058	weakly similar to ( 124)AT5G61820| Symbols: | similar to MtN19-like protein [Pisum sativum] (GB:AAU14999.2); contains InterPro domain Stress up-regulated Nod 19 (InterPro:IPR011692) | chr5:24851731-24853449 REVERSE length=266 uaccno=FFD849A01EI7WS	2.33
35.2	not assigned.unknown	194268_3245_4046	length=242 uaccno=FFD849A02H687K	-2.58
35.2	not assigned.unknown	034577_0552_2499	length=173 uaccno=FFD849A01BMSS1	2.55
35.2	not assigned.unknown	Contig7098	moderately similar to ( 226)AT3G17365| Symbols: | catalytic | chr3:5947150-5948772 REVERSE no original description	2.44
35.2	not assigned.unknown	Contig40941	weakly similar to ( 106)AT5G38880| Symbols: | similar to unnamed protein product [Vitis vinifera] (GB:CAO49215.1); similar to hypothetical protein OsJ_028078 [Oryza sativa (japonica cultivar-group)] (GB:EAZ44595.1); similar to IMP dehydrogenase/GMP reductase, putative [Medicago truncatula] (GB:ABD33348.2) | chr5:15580851-15586034 REVERSE no original description	-2.43
35.2	not assigned.unknown	Contig15728	no original description	-2.26
35.2	not assigned.unknown	291864_3266_1010	length=221 uaccno=FFD849A02H808K	2.33
35.2	not assigned.unknown	381358_1312_2179	length=276 uaccno=FFD849A01DHII9	-2.84
35.2	not assigned.unknown	Contig17557	no original description	2.55
35.2	not assigned.unknown	Contig19345	no original description	2.55
35.2	not assigned.unknown	Contig27786	no original description	3.39
35.2	not assigned.unknown	Contig33358	no original description	-2.72
35.2	not assigned.unknown	Contig5702	no original description	2.91
35.2	not assigned.unknown	Contig18957	no original description	2.07
35.2	not assigned.unknown	052901_3595_1887	length=146 uaccno=FFD849A02I1XPT	2.33
35.2	not assigned.unknown	392815_2564_0135	length=284 uaccno=FFD849A02GJDV9	-2.26
35.2	not assigned.unknown	401765_3510_0684	length=189 uaccno=FFD849A02IUF5A	-2.26
35.2	not assigned.unknown	414636_3008_2821	length=270 uaccno=FFD849A02HME77	2.33
35.2	not assigned.unknown	237587_0790_2750	length=260 uaccno=FFD849A01B7O64	3.2
35.2	not assigned.unknown	Contig15975	no original description	2.33
35.2	not assigned.unknown	351757_1261_1857	length=303 uaccno=FFD849A01DC03N	-2.84
35.2	not assigned.unknown	Contig12922	moderately similar to ( 260)AT5G49970| Symbols: ATPPOX | ATPPOX (A. THALIANA PYRIDOXIN (PYRODOXAMINE) 5'-PHOSPHATE OXIDASE); pyridoxamine-phosphate oxidase | chr5:20346439-20350126 FORWARD no original description	2.74
35.2	not assigned.unknown	Contig6705	no original description	-2.09
35.2	not assigned.unknown	338567_3358_2979	length=273 uaccno=FFD849A02IG5IT	2.07
35.2	not assigned.unknown	225064_1105_1890	length=272 uaccno=FFD849A01CZB28	-2.26
35.2	not assigned.unknown	Contig40437	no original description	-2.84
35.2	not assigned.unknown	Contig5715	no original description	-2.58
35.2	not assigned.unknown	255460_3621_2370	length=126 uaccno=FFD849A02I379G	2.55
35.2	not assigned.unknown	438602_3062_0353	weakly similar to ( 106)AT4G16450| Symbols: | similar to unknown [Populus trichocarpa] (GB:ABK93272.1); contains domain PD104546 (PD104546) | chr4:9280154-9280563 FORWARD length=270 uaccno=FFD849A02HQ3ZN	2.33
35.2	not assigned.unknown	249515_3641_1307	length=282 uaccno=FFD849A02I5YNH	2.55
35.2	not assigned.unknown	Contig13964	no original description	-2.26
35.2	not assigned.unknown	Contig20901	no original description	2.74
35.2	not assigned.unknown	Contig35098	no original description	2.74
35.2	not assigned.unknown	Contig1803	no original description	-2.26
35.2	not assigned.unknown	092989_1689_1244	length=309 uaccno=FFD849A01EELBI	-3.26
35.2	not assigned.unknown	Contig37307	no original description	2.07
35.2	not assigned.unknown	361960_2565_0226	length=213 uaccno=FFD849A02GJG4K	2.33
35.2	not assigned.unknown	069443_2535_2905	length=252 uaccno=FFD849A02GGWDN	2.07
35.2	not assigned.unknown	271456_3703_3316	length=285 uaccno=FFD849A02JBF5I	2.33
35.2	not assigned.unknown	341685_3174_1040	length=152 uaccno=FFD849A02H0YHU	2.55
35.2	not assigned.unknown	179405_2752_0578	length=219 uaccno=FFD849A02GZWES	2.33
35.2	not assigned.unknown	400407_1147_3556	very weakly similar to (80.5)AT2G29200| Symbols: APUM1 | APUM1 (ARABIDOPSIS PUMILIO 1); RNA binding | chr2:12556560-12560262 REVERSE length=267 uaccno=FFD849A01C2136	2.74
35.2	not assigned.unknown	285942_0199_2959	length=262 uaccno=FFD849A01ARTH9	-2.06
35.2	not assigned.unknown	138650_2739_1887	length=259 uaccno=FFD849A02GYSB1	2.91
35.2	not assigned.unknown	066734_3697_2285	length=269 uaccno=FFD849A02JAWD7	2.33
35.2	not assigned.unknown	314090_0549_1991	length=270 uaccno=FFD849A01BMIXL	2.07
35.2	not assigned.unknown	228603_2310_1201	length=132 uaccno=FFD849A02FW3YB	-2.26
35.2	not assigned.unknown	Contig32043	moderately similar to ( 208)AT2G02590| Symbols: | similar to unnamed protein product [Vitis vinifera] (GB:CAO41025.1); contains InterPro domain Putative small multi-drug export (InterPro:IPR009577) | chr2:704976-706493 FORWARD no original description	-2.58
35.2	not assigned.unknown	265204_0228_3187	length=106 uaccno=FFD849A01AUDB5	2.33
35.2	not assigned.unknown	409629_3764_1080	length=116 uaccno=FFD849A02JGQ7U	2.07
35.2	not assigned.unknown	432361_3813_2155	length=155 uaccno=FFD849A02JK2WT	2.33
35.2	not assigned.unknown	Contig38822	no original description	-2.58
35.2	not assigned.unknown	Contig25716	weakly similar to ( 185)AT3G05170| Symbols: | phosphoglycerate/bisphosphoglycerate mutase family protein | chr3:1466744-1468225 FORWARD no original description	2.55
35.2	not assigned.unknown	Contig5315	weakly similar to ( 196)AT3G22480| Symbols: | prefoldin-related KE2 family protein | chr3:7969087-7969533 FORWARD no original description	-3.43
35.2	not assigned.unknown	Contig28736	no original description	-2.26
35.2	not assigned.unknown	Contig34949	very weakly similar to (89.4)AT1G53035| Symbols: | similar to unknown protein [Arabidopsis thaliana] (TAIR:AT3G15358.1); similar to unnamed protein product [Vitis vinifera] (GB:CAO69750.1) | chr1:19765534-19765986 REVERSE no original description	2.07
35.2	not assigned.unknown	394838_3220_1947	length=233 uaccno=FFD849A02H40KT	2.74
35.2	not assigned.unknown	270072_1832_2464	length=211 uaccno=FFD849A01EQ57M	-2.58
35.2	not assigned.unknown	Contig28622	no original description	0.34
35.2	not assigned.unknown	016665_3492_1156	length=245 uaccno=FFD849A02ISVME	2.55
35.2	not assigned.unknown	Contig41814	weakly similar to ( 185)AT1G67600| Symbols: | similar to catalytic [Arabidopsis thaliana] (TAIR:AT1G24350.1); similar to unknown [Picea sitchensis] (GB:ABK26930.1); contains InterPro domain Acid phosphatase/vanadium-dependent haloperoxidase related (InterPro:IPR003832) | chr1:25340364-25341118 REVERSE no original description	2.2
35.2	not assigned.unknown	138345_1964_0347	length=243 uaccno=FFD849A01E2PRH	-2.26
35.2	not assigned.unknown	Contig18450	no original description	2.55
35.2	not assigned.unknown	101721_2216_1130	length=164 uaccno=FFD849A02FOUS8	-2.26
35.2	not assigned.unknown	Contig12395	no original description	2.07
35.2	not assigned.unknown	296647_0804_3670	length=234 uaccno=FFD849A01B8X5K	-2.26
35.2	not assigned.unknown	Contig12187	no original description	2.33
35.2	not assigned.unknown	Contig40102	no original description	2.07
35.2	not assigned.unknown	Contig3082	no original description	-2.84
[truncated: 785 more rows]
