# Supplementary material for: Large-scale transcriptome analysis in chickpea (Cicer arietinum L.), an orphan legume crop of the semi-arid tropics of Asia and Africa
Source: Plant Biotechnol J. 2011 Oct;9(8):922–31. doi: 10.1111/j.1467-7652.2011.00625.x (PMC3437486; doi:10.1111/j.1467-7652.2011.00625.x)
Supplement: Supplementary file 6 [file pbi0009-0922-SD6.xlsx]

## Sheet: SSR primer pairs designed
Primer ID	SSR	FORWARD PRIMER (5'-3')	Tm (°C)	REVERSE PRIMER (5'-3')	Tm (°C)
ICCeM_2C_10164	(ACA)8	CCATCCCTTTTCTCTCCCTC	60.008	AGCCTCTTTCTTCGAGGATTC	59.071
ICCeM_2C_10292	(AGG)6	CCTCATCAAAACCAGAAGAACC	59.976	GAAAAGGGAGTGCAAAAGGA	59.288
ICCeM_2C_10382	(ATC)6	AAGACCAATCATCAAACCGAA	59.42	AAGCTTGTGCAGGGAACACT	59.914
ICCeM_2C_10468	(CCA)6	TCCGCTCTGTTTTTCGTTCT	59.993	TGGAGAGACTAACGCGTCCT	60.012
ICCeM_2C_10507	(ATC)6	TCAAAGAAGTTGCCTTTCTTCA	59.131	TTTTCACGTATGATGGAGTTGC	60.003
ICCeM_2C_10521	(TA)8	CTATGATGGTGGGAGTGGGT	59.655	TGGGCAAGTCTTCTCAGGTT	59.844
ICCeM_2C_10598	(TTC)11	AAGCGATGATGATTCGTTCC	60.043	GTTCTTGTGGGGTCCTGAAA	59.943
ICCeM_2C_10655	(AAT)6	TGCCAATTGCTATGTTGTTCA	60.126	GCTTGATGCTTCTTCCTTGG	59.955
ICCeM_2C_10704	(AGAA)8	AGCCCAATTGACAAAACTGG	59.971	GGGATATCATCACTCTGTTTTTCTT	58.993
ICCeM_2C_10714	(AGA)6	GGATCAGGCTTCGTCACAAT	60.081	GGTCCTCCTCTCTATTGGCA	59.239
ICCeM_2C_10832	(ATA)6	GCTGTTCAAGTTGGATTGGAG	59.726	AGGTAGCTTGAGGGGACCAT	59.957
ICCeM_2C_10843	(AT)9	CCAAAGAACTTTCTTCCTTAGCTTT	59.863	TTTAGGGATGATTGCTTGGG	59.894
ICCeM_2C_10910	(TTC)6	CACACGATTTCGAAGCAGAA	59.988	TCACGAGCAACATTCTCTGG	59.984
ICCeM_2C_11105	(AAG)6	CATAAGCATTACACCAAAAAGGG	59.79	TGTTCGTTATCCCAACAAACAC	59.769
ICCeM_2C_11240	(AAC)7	TCTCGTCGTCATCATCCAAA	60.201	CAAAATTCCGCCATTTCACT	59.938
ICCeM_2C_1128	(TTC)6	GGCCGGGGGATAATAAATAA	59.847	GAGTTGGGTATGGATGCCAG	60.34
ICCeM_2C_11341	(TAA)9	TGGGAGGTAAAAGATGTGGTG	59.838	TCTCTTCCTTCAACGCAAAAA	59.982
ICCeM_2C_1140	(AG)9	AGCACTCTATTTTTCCGCGA	59.982	CGTGTGTTGTTGTTATGTTAGTGTG	59.468
ICCeM_2C_11423	(TCA)6	TCATCTTCCTCGCACTACCA	59.394	TTGTGGGCATTGAAGCATAA	60.073
ICCeM_2C_11434	(TC)12	CGTAACCGAGGAGTTTGGAA	60.103	GAAGAAAGGGCGTTGAAAGA	59.429
ICCeM_2C_11480	(AG)8	GAACTGAGCGAGGAAGTTGG	59.989	CTCCGTTGCACTTCCCTTCT	61.711
ICCeM_2C_11495	(AGA)6	TGTATGCAGAGTGCAATTGAGA	59.493	TTCACCTTCAAGGGTTCGTC	60.088
ICCeM_2C_11708	(GAA)8	AGTTTGAGTTGGGGCGAGTT	61.047	AAAGGTCCTGGAACAGCCTT	60.11
ICCeM_2C_11736	(TAA)6	CCCGCCTTTTCTTTCTTTCT	59.829	TGTTGCGAATGCAGGTTAAG	59.872
ICCeM_2C_11744	(CAA)6	CCATCACCACCAACCCTAAC	60.088	AGAAGAGAGGGCGGAGTAGG	59.972
ICCeM_2C_11779	(GAA)6	TCCGATGACGAAGGTTCTCT	59.803	AACCATTGCCACACAAACAA	59.864
ICCeM_2C_1181	(TGC)6	TGATGAATGCAGTGGGAGAG	59.787	GGAGCCGGATTCTACCAAAT	60.286
ICCeM_2C_11828	(TCA)6	AGCAGGCCCATTCATCATAC	59.923	GTTTCAAAATCCCAAAGGGG	60.514
ICCeM_2C_11890	(CA)8	TCACTCCTTGGCTTTCTCTCA	60.119	TTGTTGTGGTTGGCATGTTT	59.864
ICCeM_2C_11935	(ATTC)5	AGAATTCACAACCCACCGAC	59.827	ACATCACCTCCTCCGTTCAC	59.969
ICCeM_2C_11960	(GGA)6	CAGTACTGATCCTAATTACCGTGC	59.144	GAAACAAGCTGCAGGGAGAG	60.134
ICCeM_2C_11999	(TCT)6	TAGAGTTTGGGCGAGGATTG	60.206	TGGCTTTTGTTGTTGTTGGT	59.072
ICCeM_2C_12032	(AAG)6	CAAGAGGCACCGTTTTCATT	60.11	CAATGTTCCAAATTCCCCAC	60.029
ICCeM_2C_12131	(TCATA)5	TCCACGTTGACTCCAACAAA	60.128	TTGATGATGAAGAACGCTCG	59.948
ICCeM_2C_12225	(TGA)6	TTTTAATGTTGCCGGTGTCA	59.969	TGGATTTCTTTCCCTTCATCC	60.251
ICCeM_2C_12230	(CTT)9	CGGATGGATTTCATGTGTCA	60.33	GGTGTTGATTGAGCACAACG	60.16
ICCeM_2C_12307	(AGA)6	AATGAAATGTTGCTCAGCCC	60.081	GTGCTGTGTGTGCCATAACC	60.04
ICCeM_2C_12366	(TTC)6	CCTCTCTTTACTCCTAATTTCTCACA	58.654	AAGGTTGAAGCAGCACGTTT	59.92
ICCeM_2C_12474	(ATTTCA)6	GAAACAGGAGAAATGGCAGC	59.82	TATGGTGACAGCAGACCCAG	59.701
ICCeM_2C_12612	(GGA)6	CTGGAGCTGGAGAACTGGAG	60.127	AACCCTCACCATGACCAGAG	59.962
ICCeM_2C_12829	(TAT)8	TTTGTCCACACACAGAACCC	59.415	TTGGACAGAAATGTTGCTTGA	59.307
ICCeM_2C_12871	(GAT)6	TGCATGTGATGCAAGAAAGT	57.834	CCTCTCTATACCTCTCAATCCCAA	59.985
ICCeM_2C_12960	(TGT)6	GCCTAGTCCATTGCTCTCCA	60.362	TTCCACCATTCACCTTTTCA	58.947
ICCeM_2C_13028	(TC)11	TTGTAGGTTAGTACATTGTGGTGTTG	59.363	TTGCACAGTTGACACTGCC	59.42
ICCeM_2C_13043	(AGA)6	GGACAACACAAGAAATAAGAATCAAA	59.833	TAAAAGCCCGTTTGGAAGTG	60.103
ICCeM_2C_13074	(ATA)6	TAGATTCCGACCATGCCTTC	60.036	CCACTCGTATTTCCTGAGGC	59.694
ICCeM_2C_13154	(CT)8	CTCACTCACCCATTGCAAAAT	59.985	TTGGGTTTTGATGGTTTTGA	58.841
ICCeM_2C_13293	(GAT)10	TGGTGGACATGAGAGGATGA	60.046	TTGATGTCAGATCCAGAGGG	58.586
ICCeM_2C_13410	(CA)8	CCATGGCAACATCAAGACAC	59.967	CGAAGAATAAGCTGCAAGGC	60.117
ICCeM_2C_13427	(TTC)8	TTCACGCGTCACTTCATTTC	59.847	GGCATGCATCTAGAACAGCA	59.979
ICCeM_2C_13487	(AATC)5	TTTTTCAACAGGGGAGATCG	60.044	TGCCGCTCTTTTATTCTTGG	60.335
ICCeM_2C_13605	(CAT)6	TCAGATAGAATTGCCATGCG	59.792	AGTTGTGGATTGGGTGAAGC	59.973
ICCeM_2C_13637	(AG)9	TAAGCTTCACCAAGATGCCC	60.214	TTCAAAACGAAACTTGGGAGA	59.71
ICCeM_2C_13712	(AGT)6	GGGCTTACACACACCTCCAT	59.851	TTGAGAATTGAGAACAGGGGA	59.656
ICCeM_2C_13779	(GAA)8	CGGTGGTTCCAGAACCTTTA	59.964	GTCCCCCGCAGTTACTGTTA	59.993
ICCeM_2C_13846	(CAT)6	CAGCTGTCACTGTTGATTGGA	59.889	GTGGTTGATACCAAATCGGG	60.051
ICCeM_2C_13855	(AGA)6	CATGAGAAGGCAATAGTTTTGG	58.764	TGCATGGGTGCAATATCATC	60.315
ICCeM_2C_13939	(CGT)6	TGACGCAGATCTCTCCCTTT	59.95	CCGAGACCTAACTCCGAACA	60.246
ICCeM_2C_13981	(GGT)6	CACCAAGGGTGTTCAGTCCT	60.002	AGCTGACAGTGGTGCTCCTT	60.057
ICCeM_2C_14015	(GA)9	GGGTTGGATCCATTGAGATAA	58.703	CGATCAAAATACTCGCAGCA	59.976
ICCeM_2C_14016	(GAA)6	CTCCTCCGATATCTAGGCCC	60.017	GCATGAACCTCTTTGACCCT	59.141
ICCeM_2C_14119	(AAG)12	GGTGGTGGAATGAGGAGAAA	59.903	CACTTCTTGCCATGTCCCTT	60.111
ICCeM_2C_14127	(GAA)7	TGTGGATGGAGGGTTGAAAT	60.173	GCGCTAGCACTTGCTCTTTT	59.933
ICCeM_2C_1434	(AAG)6	TCCATTGTGATGCTAAGTCCA	59.138	TAGGCCGAGATATTGCCACT	59.691
ICCeM_2C_14349	(TCTT)5	TCTTTGACTTTTGACTCTCTCGG	60.04	TTGCGAGAATAGCCTCCACT	59.978
ICCeM_2C_14480	(TAA)6	GGGGGTTTTAACTTATTATGAGGC	60.3	TGCAGAGACCAACACTGGAG	60.022
ICCeM_2C_14514	(TTTA)5	TGCCATCAAATGTTGCTGAT	60.08	TTTTTGTTGAGCACCCTGTT	58.256
ICCeM_2C_1452	(AGA)7	TTGAGTTTGAGCCTAATGAATGA	58.888	TGCTTTCTGAATTTCCTCCA	58.422
ICCeM_2C_14611	(AAG)7	GCGGAGAGGTATGATTTGGA	60.036	TTAAGGAAGCCACAGCACCT	59.875
ICCeM_2C_14652	(TC)9	CCCTTTCCTTTGATCCACCT	60.298	GGGGGTGTTTAATTTGTTTTCA	59.964
ICCeM_2C_14679	(CAA)6	GCAGCAACAGTGACAGCAAT	60.064	GCTGTTTTGATTGGTGGGAT	59.797
ICCeM_2C_14679	(ACA)6	ATCCCACCAATCAAAACAGC	59.797	GGGCTAAGAGCAAGTGATGG	59.836
ICCeM_2C_14704	(AAG)7	GCAACGAACACGTTGCTATG	60.324	TACGAAACGCAATCTCAGGG	61.157
ICCeM_2C_14831	(CTT)8	TCTCACCGTCTTTTCCCATC	60.05	GATAAGGCAGGAAAGGGAAG	57.876
ICCeM_2C_15039	(ATC)8	CCAATGTTCCAGTTTCCTCC	59.381	TCGCACAAGAGTTGGAGATG	59.984
ICCeM_2C_15048	(TTTTA)5	TGGTGCACCTCAGGATAACA	60.112	TGCAATCCAAAGCAGACAAG	59.988
ICCeM_2C_15122	(ATC)9	GGCTGTTTACCATCGTTTCC	59.434	CCGCAGAGTCAGCTATTTCC	59.978
ICCeM_2C_1516	(ATT)6	CTGCTTCATCGTCAGAACCA	59.984	TTTCAAGTTTGAGTTACGGCA	58.476
ICCeM_2C_15200	(AG)8	TCTGTTGATACAGAAGAGAGAGAGAGA	59.407	TTGTTGTTCAGCGTCGACAT	60.31
ICCeM_2C_15232	(TCT)10	CAATTGGAACCAATAACCAACA	59.603	TGGAAGAGAAGGAAGGCTCA	60.065
ICCeM_2C_15316	(CAT)9	AATACGACGCCAACACACTG	59.64	GAAGAAAAACGACGAGCGAC	60
ICCeM_2C_15521	(AAC)7	TGTTTCTGTTTCTGCGTTGC	60.035	CAGGTTGAGCCACAACAAGA	59.873
ICCeM_2C_15727	(CAG)7	TGGCATCATCATCACTGTCTT	59.105	TTCCTGAAGTTGGTACATCGTCT	60.047
ICCeM_2C_15784	(TC)11	GGATCCACTCTCTCCCTATCC	58.964	ACGTTGCATCCCTTTTTGAC	59.978
ICCeM_2C_15875	(ACA)7	TGGCTTTCAGTGTTTGTGGA	60.278	GCTTTCCCTGGAATTGTGAA	60.051
ICCeM_2C_15890	(GAA)8	CAAAACTGCCTAATCCCCAA	59.931	CGTTTGAGTGGGATGAGGTT	59.966
ICCeM_2C_15923	(ACC)10	GTCACTTTCAGCCTCCTTCG	59.989	TTCGAGGATAAGAAGCCGTG	60.344
ICCeM_2C_15934	(TTC)6	GGTCCTCCTCTCTATTGGCA	59.239	AATGAAATGTTGCTCAGCCC	60.081
ICCeM_2C_15942	(CAA)6	GAGCAGTGACGAAGCCAAAT	60.406	GGGCTTTTTAAAACATGGTCA	58.976
ICCeM_2C_15952	(TAT)7	TTGAGGCAGAGCCAAAAAGT	59.993	TTGTTTCTATATTATCCATCTTACCCC	59.103
ICCeM_2C_15981	(AAC)6	ACCTTCAATCTCAAACCCCA	59.381	TTTTCACCAGACAACAACCG	59.585
ICCeM_2C_16039	(AAC)6	CCCCAAAAATGTTAAGAGGC	58.556	GGCGAACGTATTGCCTTAGA	60.23
ICCeM_2C_16177	(GA)8	CGGCCGATTACTCATCTAGC	59.829	CACCGATGACCATAGGGAAG	60.331
ICCeM_2C_16191	(TGT)7	CAGCACATTCCCGTTTACCT	59.993	GTTTGTCTGCATCTGCATGG	60.272
ICCeM_2C_1624	(TC)10	GGGAGGTAGACATTGTGGTGTT	60.153	TTGCATCACACACTTCAGCA	60.029
ICCeM_2C_16368	(AG)8	TTCTTGAATCTTTGGGTGGC	60.051	ACTCAACCCGTGTCTCCTGT	59.604
ICCeM_2C_1638	(CCT)6	CACCCCGAGTGGTTACAGTT	59.884	TGCCAGAGCATTTCTTTCCT	59.955
ICCeM_2C_16449	(CGATG)5	CAAGTTATTAAATGGGAATTGGTG	58.776	TTGCATAGCATCGTCTCTCG	60.119
ICCeM_2C_16470	(ATT)7	CAATGGATGAGATCACTTCAGG	59.55	TTTTTCTCTCTTTCCATGGCT	58.059
ICCeM_2C_16552	(GA)11	GGTGGAAATTGAAGGAGCAA	60.051	ATATAGTGACAGGGGCGTCG	59.978
ICCeM_2C_16788	(GAC)6	CCAAACCACTCTTCACCGTT	60.005	AGCTTCAGAATCGCCGTAAA	59.982
ICCeM_2C_169	(TC)10	GGGAAAGGAGAGAATTTCCAA	59.519	GCCACTTGTATGAAGAATGATTG	58.642
ICCeM_2C_16918	(TCT)6	ATCTGTCGCACAGCTCTTGA	59.733	TTCTGTTTCAGGGGATTCTGA	59.656
ICCeM_2C_16919	(TGATTT)5	GCGTAATCAGGGGTGTGAGT	59.997	AGTTCCACGCACGTTGTTTA	59.245
ICCeM_2C_16948	(CT)10	TTCTTAAACCGTCTTCACCG	57.879	CGGTGACTTTGTGCTTGAAA	59.881
ICCeM_2C_17047	(TTC)10	GCCGGGGGATTTTATTTACA	60.848	CATAGCCACAGCCATTGAAA	59.688
ICCeM_2C_1705	(AAG)6	GTGGATTGGATCCGAAGAGA	60.011	GCCAACTAGGCAACCACATT	60
ICCeM_2C_1706	(GAT)10	GGAAATCGACCAAGTTCCAG	59.526	TGAGCGATGTTACGTGTTGAG	59.92
ICCeM_2C_17090	(AT)10	GCAAAAGGGAATGGATCAAA	59.878	CATACAGGACCTTTCATGGGA	59.799
ICCeM_2C_17288	(AG)8	TTCGCCATTGATGAAATTGA	60.012	CTTTTCGACTTTCGAGCGAG	60.262
ICCeM_2C_1736	(AGG)7	TTTTCAATATTCTCAACATGGGTT	58.841	ATTCAGTGAGGAATGCCACC	59.934
ICCeM_2C_17494	(GA)8	AAATTCGCCATGGTTTCTTG	59.938	GAACCTTCCTCCTTCTGCAA	59.405
ICCeM_2C_17505	(AACAG)6	ACAAGCTCAATCAACCACTTG	57.869	ACGATCTAGCCGCTTACGAA	60.003
ICCeM_2C_1769	(CTT)6	CACTTTTGCTTTTGCTTTTGC	60.048	ATTTCCCCAAGGAACCATTC	59.996
ICCeM_2C_17793	(TAT)7	TCTTGCTGGTGTGGAGATGA	60.402	CGGACAATGAGAAACAATACCA	59.861
ICCeM_2C_17852	(TTA)6	TAGAAATGGCAGGGTCTGCT	59.836	GCAGAAGGAAAAACCGAACA	60.227
ICCeM_2C_17907	(AG)8	GGTTTTGAGCGTGGTTTGAT	59.978	TGAAGCACAGAAAAGGAACC	57.923
ICCeM_2C_17948	(GAT)10	TGGTGGACATGAGAGGATGA	60.046	TGCTTTTATTTTCTATCCTTGGAA	58.455
ICCeM_2C_18373	(AAG)6	GCAGTGGTATCAACGCAGAG	59.47	CTGGTAGCCGATGATTCGTT	60.096
ICCeM_2C_18426	(ATT)8	TTATGGTATGGGAGCCTTGC	59.923	ATAATCGGATAAAACGCCCC	60.008
ICCeM_2C_18461	(TAT)7	AAACTTGAGGGCAAGCCTTT	60.242	TGTAGGCCTCCAACATGCTA	59.297
ICCeM_2C_18467	(TCT)6	GGCAGCGACAACTACAACAA	59.911	TAATTGAGAATCGGGTTCGG	59.894
ICCeM_2C_18483	(AG)8	GGGGCACAAAAGAATGAGAA	60.051	AGGACCACCACCTTCCTCTT	59.968
ICCeM_2C_18515	(TTC)7	TTGTTTTTCGAATGATGCCA	60.051	CGGATCAAAACCGTTCATCT	59.933
ICCeM_2C_18627	(ATA)6	GGTCATGGTCGTGGAAAGAT	59.786	TCCTCAGATTTGGTGAGTTGC	60.248
ICCeM_2C_18881	(ACA)9	CAACTCCATGGAATCCCAAC	60.173	TTGATGAGGAAGATGGAGGG	60.003
ICCeM_2C_18913	(GA)10	TTGTGGGGAGTAGGGAAGTG	59.959	ACTTGGAAACGCAACCAAAC	60.015
ICCeM_2C_18916	(TTC)6	TCAAATCTCGGAATGCTTTG	58.843	TCGTGAATTGAATTGGGGTT	60.17
ICCeM_2C_18941	(TAT)6	ATTTGGCTCGAGTAAGGTCG	59.336	AAGCACACGCTGGCAATAG	60.027
ICCeM_2C_18956	(ATC)6	TTTTTGTCTGAGAATCAACTTCAAA	59.358	TCCAATTAAGGAAACGCACC	59.938
ICCeM_2C_19006	(ACA)6	TCAAAGTTCTGGTGACTTTCAA	57.515	GAAGATGACGACGACAACGA	59.837
ICCeM_2C_19128	(TAT)6	TTACGAAGAACGCACGACAC	59.911	CGTTCTTTCGAACCCCAATA	59.931
ICCeM_2C_19142	(GT)10	AGTTTGGGGTGGTAGTGTGG	59.739	GTCCGTTGGAACCAAACAGT	59.867
ICCeM_2C_1916	(TC)9	GCAAGAAGCTTTGTTGATTCAG	59.158	CCAAACTACATTCATAATTCATCCA	59.203
ICCeM_2C_19194	(CTT)6	TTCATCGGTTGACCACACAC	60.426	TCCTTTCACTGCTTTGCCTT	59.993
ICCeM_2C_19235	(ACC)6	ACCACCCATTTTCTCCTCCT	59.795	CGGCAGTTAAGGTTGTGGTT	60.03
ICCeM_2C_19278	(GAG)7	ACATGGTGCGCAAAACATTA	59.999	GAACGGAAAAGGCTTCATCA	60.192
ICCeM_2C_19369	(TC)9	AAGACCCTTCCTCCTTCTGC	59.817	AAATTCGCCATGGTTTCTTG	59.938
ICCeM_2C_1940	(AG)9	CGAGAGAGATAAGCAGAGCGA	60.008	AGAGAGGGGTTTGATTCGGT	59.935
ICCeM_2C_19430	(TCT)6	GGACTCTTCACCTTTCTTCCC	59.173	GGCCCTTTTAAGAGCAGCTT	59.987
ICCeM_2C_19521	(AGA)6	AGGTGGGTATACGGCCATTC	60.959	GGTTCAAACCATGCTCACAG	59.139
ICCeM_2C_19649	(AC)13	CTTGGAGCTCTTTGGTTGCT	59.615	ATGGCCACCCAGAAATTGT	60.188
ICCeM_2C_19677	(TCA)7	GGGGGAAAAGACATAGGGAA	60.124	AGGGAGAAGAGAGACGGAGG	59.945
ICCeM_2C_19710	(TTCA)5	AAAGAGAAAAGAGGGCGGAG	59.955	GTTGAATGTTGGTGGCGTC	59.959
ICCeM_2C_1974	(AAG)8	TGCTTCGCCTTTCTCCTAAA	60.089	CAATCAAAACCAACACGACG	60.004
ICCeM_2C_19755	(CT)8	CGTTTCAAACAAGCCAACAA	59.746	GGCCCAGCAAGAATATCAAA	60.038
ICCeM_2C_19831	(CATT)5	AGGCGTGATCTAGCAGGAGA	60.119	CATAGTGCTGCTCCTCCACA	60.008
ICCeM_2C_1988	(AAC)6	TTGTTGGGTCCTCTTTTGTTTT	59.886	TCACCATCGTGTGATGGACT	59.962
ICCeM_2C_1988	(AAC)7	TCTCCACCTCATTCCCACTC	60.048	TGATATGGGGTTTCATGGGT	59.871
ICCeM_2C_19905	(CAA)6	CGGGGGAACATCACTTCATA	60.713	CCACCCCCTTTTCTCAACTT	60.332
ICCeM_2C_19922	(TTC)8	TGGGATTCCATTTCATCCAT	59.952	GCATGGAAGTCACACACTTGA	59.742
ICCeM_2C_20006	(AGG)7	TCCCACTTGCAGTGACACAT	60.162	GTCATGGATCCACCACCACT	60.666
ICCeM_2C_20010	(CATG)5	GTTCTTGCTTTTGGCTGGAG	59.993	TTCAACAACTTTTCTGAAGAGACA	58.225
ICCeM_2C_20109	(CTT)6	TCCATCATTCCTTCCATTGTC	59.741	AGGATGGTCCAATTAGGCTG	59.006
ICCeM_2C_20134	(GAAGGT)5	ATGACAGCCCTCCAACAAAG	60.111	GGCTACGGACGTTGATGATT	59.962
ICCeM_2C_20147	(GAA)6	AAGTCGGAGCTTAGCAACCA	60.015	TTTGAGGTGGACCTCTGCTT	59.844
ICCeM_2C_20158	(GTT)8	CAAAGCGTTCGCATAGTTGA	60.014	ACAAAACCATAAGGTCCCCC	59.919
ICCeM_2C_20266	(ATA)6	CATCATAAGATCCCGTCCGT	59.773	AAGAACGGTGTTTGGACAGG	60.005
ICCeM_2C_20288	(GAA)6	TGTAGGAATGCCAGTTGCTG	59.864	TCAGAGCACAGTTTTGTGTCA	58.023
ICCeM_2C_20361	(CCG)6	TAGAAGGGATGCTGAAACCG	60.206	CAGGGCAGGGAGAGATAAAA	59.264
ICCeM_2C_20367	(TCT)8	ATCACCACTTCTTGCATCCC	59.934	CATAGCTCTGCAACAGGCAC	59.621
ICCeM_2C_20411	(CAA)6	CCAAGTCCGTTGTCGTTTTT	60.008	CTCCTTGATCGCCTGAAGAA	60.474
ICCeM_2C_20454	(CAA)7	ACCGTTGCCACCGTTAATAC	59.752	TCCGTTTGGTTGTGTTTCAA	59.981
ICCeM_2C_20538	(CTT)6	AAGCAAATCGAATAATGGCG	60.061	CAGCATTCACCTTCAAAGCA	59.988
ICCeM_2C_20578	(TTG)6	GAAGATGACGACGACAACGA	59.837	TTTTTCGCCGTTTAATGGAC	59.943
ICCeM_2C_20649	(AG)8	GAAGGTTGAACGATCGGAAA	60.051	GCACAGCACATAAGAGAAGGG	59.89
ICCeM_2C_20650	(TTC)7	ATTTCCGCCAAACAACAACT	59.476	TTGTGAAGGATTAAATTGCGG	59.95
ICCeM_2C_20783	(AG)8	ATACGACGACGTTTCGGTTC	60	CCAACCCGTACCTCAACAAA	60.776
ICCeM_2C_20789	(AG)9	ATCCGCGTCTACTGCACTCT	60.043	GAGTGAGGTTTGGGATCAGC	59.661
ICCeM_2C_20794	(GAG)9	CAAGGGAGGAAGATGGATGA	60.003	GCACAAGGTCGTCAGCATAA	59.871
ICCeM_2C_20806	(TCT)9	ATCACCACTTCTTGCATCCC	59.934	GACTAAGGCCTCAAAACCCC	59.94
ICCeM_2C_20861	(ATT)6	GTCCCTGCAAGAAATGGAAG	59.67	ATCTTGCCTCGTTCTCCTGA	59.95
ICCeM_2C_20880	(TGA)6	GATGAGCGGTGCACATTAGA	59.83	TCAAAGAAGTTGCCTTTCTTCA	59.131
ICCeM_2C_21035	(TTC)6	TATTCCCCAACCAAAACCAA	60.024	AGTGTCATTGCGACGTGAAC	59.758
ICCeM_2C_21052	(GAA)6	GAAGGGGATGCTGTTGTAGC	59.7	CCCAAAACCCTGAAACAAAA	59.811
ICCeM_2C_21065	(TTC)6	CTGCGTTTCGTTTTCTTCAA	59.083	CGTGGATTAATCGCTACCGT	59.982
ICCeM_2C_2121	(AG)9	GGCTCAAAATGGTTCAAGGA	60.051	TGCGATCTTCATGCTCTTTT	58.6
ICCeM_2C_21211	(CTT)7	TGGAGGCAGTTCACAGTTTG	59.873	CGTTCTGCTGGGTCCATTAT	59.955
ICCeM_2C_21378	(ATC)6	AGGACACATCTCAGAAAGCG	58.029	TGCACGACAAGACCAAATGT	60.16
ICCeM_2C_21400	(TAC)6	GTCGCGTTAATGGAAGAGGA	60.214	CCCAGCACAATTCATCATTCT	59.947
ICCeM_2C_21435	(TGT)7	ACACGTGTCATCCATAGCCA	59.992	ATGAAGCAGAGTGCGGAGAT	59.981
ICCeM_2C_2152	(TGTT)6	GCGAAACCCTTTACCTGAAA	59.202	AATTGAAATGGAGCAACCTCA	59.56
ICCeM_2C_21612	(TCT)6	CCGGGGGATTTCATTTCTAC	60.502	ATGGACGGTTGTGATTGGTT	60.096
ICCeM_2C_21750	(TC)10	TCTTCGTCCGACATGATTGA	60.201	GGGGCGTACCAATTCTTCTT	60.32
ICCeM_2C_21856	(TC)12	TTCCTTTCTCATTCTTCGGG	59.24	TTGGTGTTGGACTTGGTGAA	59.976
ICCeM_2C_21865	(TGG)7	CGAAGATGGTGATGTTGTGG	59.96	GAGCACCATGGATTCCAAAT	59.756
ICCeM_2C_21865	(GAA)6	ATTTGGAATCCATGGTGCTC	59.756	ACATTCCCATTCCCATTGAA	59.991
ICCeM_2C_21920	(TCT)6	CAATGGCCACTTCAACAATG	59.964	GAAACGCTTTTCTTTGTGGC	59.867
ICCeM_2C_2193	(AAG)6	CACCTCAACCCCTTCTCAAA	60.081	CTGTTTCATCGTCTTCGTCG	59.44
ICCeM_2C_21938	(CA)8	TTCATTGTGAACTTTTTAGGGGA	59.865	TGTTCAACTAAAGACGGGCTC	59.369
ICCeM_2C_21975	(TTC)6	TTCACCTTCAAGGGTTCGTC	60.088	TGTATGCAGAGTGCAATTGAGA	59.493
ICCeM_2C_22050	(TCA)6	ACAAAGCAACAAAGCAATGG	58.822	GGGGGTCACAAAGGAAAAAT	60.032
ICCeM_2C_22058	(TGG)6	GTCTTCCACGACGGAGTTGT	60.159	TCTCTCCCAACCTCAACCAC	60.088
ICCeM_2C_22130	(AG)8	CGTGTCTCTGAGCGAGTTTG	59.77	ACTCATGTGGGGAGGACATC	59.774
ICCeM_2C_22138	(TCT)7	GCTCCTGCGATTCTCATTTC	59.923	AACCGAACCTTGCCATAGTG	59.993
ICCeM_2C_22229	(ATA)6	AAGAACGAGCACGGAACTTG	60.431	GGAGTCGGAAGGAACATGAA	60.05
ICCeM_2C_2223	(AG)10	CAATCAAGCCACAGCTTCAA	59.988	GGGGACTTGAAATCAAAGCA	60.051
ICCeM_2C_2229	(AG)8	CTGAGCGAGTTTGTGTGAGC	59.776	TGACAAACTCATGTGGGGAA	59.935
ICCeM_2C_22291	(AG)9	TAATCCGAATCCAACACCGT	60.192	ACATCCAAATCCGCGTAATC	59.791
ICCeM_2C_22304	(TTC)6	TTTCCTCTGCAACCGCTACT	60.015	CGATGTTATCACCGACAACG	59.988
ICCeM_2C_22307	(TCT)8	GGGTGCACCTGTTTCAGAAT	59.973	GCAGTGGAGGTGAATTCGAT	60.081
ICCeM_2C_2234	(TTC)13	AAAACATCTCACTGATTTTTGGG	59.403	GCAGTGGTATCAACGCAGAG	59.47
ICCeM_2C_22393	(CCA)6	CCAAACCTCAACTTTCTTATCCA	59.527	CGATTTTGTGGTGGTTTTGA	59.415
ICCeM_2C_22522	(AG)12	ATGAGGTTGGGTGATTTGGA	60.173	CCTCCCTTCCTTCCTACCAA	60.426
ICCeM_2C_22543	(CA)8	TTCGTTTCTCAAAACACTTCACA	59.815	TTGAGCAGACCACTCATTGC	59.992
ICCeM_2C_226	(ATTTGA)5	ATTCTCTCCACCACCACCAC	59.817	TGCTTTTGCTTATCCTTGGG	60.202
ICCeM_2C_22671	(AGA)6	TTTGCAAGTCTCGGTTTGTG	59.881	ACAACCGTTTCACCTTCCAG	60.005
ICCeM_2C_22689	(TATGAA)6	GGTGAAGCAAATCAACCACA	59.547	ACCCCACCCAACTCTCTTCT	59.968
ICCeM_2C_22859	(TTC)8	ATGACATTCCAATCGGCTTC	59.9	GGGTGTTTGGGTTTTTGAAAT	59.952
ICCeM_2C_22881	(CAA)6	CTCTCATGGCTCCAAACACA	59.831	TGAAGGAGAAGATTAAGGTGGG	59.588
ICCeM_2C_22915	(AAATA)6	CCCCACACACCACTAATGAA	59.262	TTCACCGCAAATTCAGACAT	59.127
ICCeM_2C_22923	(TC)10	TGGGCCTCTTCACCTTTTT	59.656	AGAGAAGCCAAAATCCCCAC	60.443
ICCeM_2C_22929	(TTC)9	ACAAGCACGGTGTTAGTCCC	60.035	CCATCCCACTTCTCCTTCAA	60.042
ICCeM_2C_22966	(ATT)7	CAAAAATTACAATTGAGAAACAATCT	57.183	AACTGGATACGCCACTTTGG	59.993
ICCeM_2C_23067	(GA)17	TGTGGGTGGTGCCAATAGTA	59.84	TTTCTAAACCCAACTTTTTCTTTC	57.303
ICCeM_2C_231	(AGA)6	ACTTCCAAATCCAAAACCCC	60.032	GCAGCGAAAGAGAAACCTTG	60.132
ICCeM_2C_23113	(TGT)7	TGAAGCTGTCTTTGAAGTGCAT	60.059	TCCACCACCAACACTACCATT	60.141
ICCeM_2C_23223	(ATG)8	TGGTGAAGAAACAGGAACCA	59.109	ACCTGGAGAAGAAGAGAGGG	57.493
ICCeM_2C_23246	(GAT)9	ATGATGCTACTGGAGGTGGC	60.104	CCCAAATCCTCCTCTTCCTC	60.008
ICCeM_2C_23312	(GAA)6	CATGGATGGGGAGAAAGAGA	60.003	TCCTCATCAACAACACCAACA	59.992
ICCeM_2C_23452	(CTG)6	AAGCCAAAGTTGCAGATGCT	60.022	TACCATTGGGGTGATCTGGT	60.05
ICCeM_2C_23496	(GA)10	TTGGATTGTTGCATCCATTG	60.321	CGATCAAAATACTCGCAGCA	59.976
ICCeM_2C_23640	(AAG)9	GCTTGTGCATGGAAGACAAA	59.847	GCGAGTGATAAATACTGCCCA	60.11
ICCeM_2C_23676	(TC)8	ATTACACGCAAACTGGGAGG	59.993	AAGCCACAACAACAAAATTGAA	59.536
ICCeM_2C_23803	(AG)12	CTTGTGTTTCTCATTTGGTCG	58.269	GGTTGTCTTGGGAAGGACAT	58.842
ICCeM_2C_23834	(TCT)6	CCTCCGTTTCAACTTCTTCG	59.846	AAACTGATTCTCCGGTGGTG	59.966
ICCeM_2C_23846	(GTG)6	TGAAACGACAACAAACGAGAA	59.352	CAGAAAGTTGGTTGTGCCAG	59.335
ICCeM_2C_23865	(GAA)6	AAGGAGGGAGAATTCCCAGA	60.008	GTTGATGGCCTTACGGAGAA	60.074
ICCeM_2C_2389	(AG)8	AGTGGCTCACATTACCCGTC	59.997	CCATGAACTTTTTGGCTTGG	60.472
ICCeM_2C_23906	(GA)8	GTCGCCATAGTCGACGTTTT	60.14	GCAGCTGTTCCGCTAGATTC	60.125
ICCeM_2C_2391	(GA)9	AAGATTTCGAGGCCCATTTT	59.909	GCCAGGGGAATCAGTAATCA	59.894
ICCeM_2C_23946	(GAA)7	CGTTGCAGAGACCACACTTG	60.5	ACTCGAACCCCATGTCTCAC	59.969
ICCeM_2C_23949	(CT)8	TGGAGCCCTACATTATCGGA	60.427	GCAAGAGCACAGACACTCCA	60.187
ICCeM_2C_23967	(AAG)9	AGCAAGAAAATTGAATCACCAG	58.378	GAAAACACGGAGAAGCAAGG	59.853
ICCeM_2C_24016	(CTT)7	GGAAAGTGGTGTGCAGGAAT	59.973	TGGCGGCTATGATATTGACA	60.058
ICCeM_2C_24253	(CT)14	GACCCGGTTCCTATCACAAT	58.717	CCGTTTCCTCTGTGTCCAAT	59.966
ICCeM_2C_24446	(CAT)6	TGACCATGACATGCCTGTTT	59.967	CCTATTCATCTTCCCAGCGA	60.17
ICCeM_2C_24449	(TGA)7	GGCTCAAGTAGTGGCAGAGG	60.012	TGGTGGAGCCATAGTCCTTC	60.073
ICCeM_2C_24481	(TGA)7	AATCCCCTAAATTTGGCACC	60.02	CCCCATCAGAGTCCAACCTA	59.92
ICCeM_2C_2449	(CTTCTC)5	AACCTCTTTGCAAATGCCTG	60.249	AAGGAGAAGGAGAAGGAGAAGG	59.485
ICCeM_2C_24491	(TC)10	CGCTTCCAACGCAATCTTAT	60.23	GATTGAAGGTGCTTGGTGGT	59.973
ICCeM_2C_24516	(GGATT)5	GGTTTGGAACAATGGTGGTC	60.073	GCCAAACAGGCTGCATTATT	60.103
ICCeM_2C_2452	(GTG)7	AGAATCTCTCGAAAACCGCA	59.955	ATCCCGTCCATCACCTAACA	60.195
ICCeM_2C_24542	(CT)9	GAGTGAGAAGTGGAACCCCA	60.088	CGCTTCGCTTTCTTCATTTC	60.096
ICCeM_2C_24698	(TTC)8	CACCTCATCGATCAGCTTCA	59.942	GGCCACAGCAGTCATCTACA	59.862
ICCeM_2C_24722	(TGA)6	CGGCTACCATCAAAAACAGA	58.771	ACAATAGGGGGACCCTTCAG	60.183
ICCeM_2C_24743	(TA)9	CGTTTTACCGGAGCATGAAT	59.96	AACAGAAGAAGCATGGCACA	59.445
ICCeM_2C_24757	(CGG)6	TTATAGTACGCAGGGCAGGG	60.11	TAGAAGGGATGCTGAAACCG	60.206
ICCeM_2C_24789	(AT)9	AACTGAGAATGACTTGCCTTCA	58.983	TTTAGGGATGATTGCTTGGG	59.894
ICCeM_2C_2479	(TCA)7	GCGTTTTGGTTTTGGAAAGA	60.089	AACTTGCAGCCAACACTTCC	60.299
ICCeM_2C_24839	(GGT)7	CGTTACGATATTCGGGTGCT	59.982	ACCCATTTTCCACAATCCAA	60.029
ICCeM_2C_24929	(TC)10	TGCAAAATGTGAAGCACAGA	58.994	AGACTGAGTGTGGAGGCCAT	59.713
ICCeM_2C_25101	(AG)8	TAAGCTTCACCAAGATGCCC	60.214	GGACATCATTCACGAATCCA	59.3
ICCeM_2C_25116	(AAG)6	AGACGAAGAAGAATGGCGAA	59.955	TTCGTTGTTGATGAAATAAGCTAC	57.623
ICCeM_2C_2517	(GAT)10	TGTCAGCCTGTGATTTCGTT	59.293	GGCTGTTTACCATCGTTTCC	59.434
ICCeM_2C_25206	(GCT)6	TGGAATGCATGCCGTTATTA	59.92	AAATGCCAATGCAATTTGGT	60.196
ICCeM_2C_25264	(TTC)6	TGCGATCAAACCTCTGAGTCT	60.005	TGGGTCCAATAGAAGATGATGA	59.387
ICCeM_2C_25281	(ATC)6	CACTCTTCCACTCCTTTGTGC	59.899	TACGGAGGCTATGGATGGTC	59.917
ICCeM_2C_25299	(GGT)6	CGCTTCTAAACATGCGATGA	59.976	TCTATTCACCACCACCACCA	59.806
ICCeM_2C_25340	(CAA)6	TGGGCTTACTACTGCCAAGG	60.262	GCTTGAAATTCCAGACAGAGG	58.923
ICCeM_2C_25340	(CTA)6	AGACATCCACCACCACCATT	60.096	TGGAGAGGATCCATAGCAGG	60.173
ICCeM_2C_25377	(ACA)6	TTCTTCCTTTTTCGCTTCCA	59.931	ATAACTTGGGGACGATGCAA	60.331
ICCeM_2C_25447	(AG)10	TGAGGGAGAGAGGTGGAGG	60.333	ACATTTCCTGCCCACAATTT	59.292
ICCeM_2C_25454	(TC)12	ATGGACCTTCGTTTAGGGCT	59.962	GAATTGGAATTGAAGAAACGG	58.544
ICCeM_2C_25509	(AG)8	TGGAAAATCCATGGTGACCT	60.173	ACAATTCATTCCCCTCCCTC	60.133
ICCeM_2C_25622	(ATTTGA)5	GCAAGCTTCGCAACTTTACC	60.025	GTTGGTGTTGGGAGAAGGAA	59.943
ICCeM_2C_25661	(CAA)7	GTTTACCAACCACCACCGAC	60.134	CCCAAGATTGGGGAGATTTT	60.124
ICCeM_2C_25682	(CAA)6	CCGGGGGATCACTTCATATT	60.901	CAACAAAACCTCCTCTCCCA	60.081
ICCeM_2C_25752	(AG)9	AAGGTGAAGTGCAGAGTGGG	60.298	CCACCGTGAGGACTTGTTTC	60.545
ICCeM_2C_2577	(TTG)7	AAACGGCCAATCTTCATCTG	60.074	ACCGTTGCCACCGTTAATAC	59.752
ICCeM_2C_25791	(AGA)9	CGAGCATCTCCCCATGTAAT	59.917	TGCCTTCTTCTACCACTTGCT	59.135
ICCeM_2C_25811	(AAT)6	TTCCTCCAACTCACGCTTCT	59.989	TCTCCAGGTGTTCCACCTCT	59.682
ICCeM_2C_25831	(CT)9	AACGGTGACCAGCAGATTTC	60.119	CAGCCAACTTGTCCACTGAA	59.873
ICCeM_2C_25852	(TCA)8	TGAAACAGCCTTTTGTTCCC	60.088	CGCAAAGGAATCGTAAAGGA	60.202
ICCeM_2C_26173	(TCA)6	CAACAAACCTTCATCGTCCA	59.541	AGCATAGCGAGCGAAGAGAG	60.022
ICCeM_2C_26232	(ACA)6	GCAAGAACCACACACATCGT	59.603	TGTTGGCTGATTTTTCTCCC	60.051
ICCeM_2C_26412	(ATT)7	CCCCAATATGCTGTCCATCT	59.773	TCAAAAATTGGGTTTTCTGGA	59.415
ICCeM_2C_26497	(AAG)6	GACTCCCTCCCATCCATACA	59.737	GAGCGTTGATGCAGAGTTGA	60.144
ICCeM_2C_26515	(GA)9	AAGAAGCAAGCAGTGGAAGC	59.763	GATGGCTTTGAGGCAGAGAG	60.096
ICCeM_2C_2652	(GAT)6	CCAAACGCCAAGTTGGTATC	60.365	TTCATCAACCTTCCTCCCAG	60.042
ICCeM_2C_26587	(TAAAT)7	GGCCACTGTTACAGCCTCTC	59.874	TCGCATGTCATTTCTTTCACTT	59.752
ICCeM_2C_26590	(TTA)6	CTGGGTGGGACCATTTATTG	60.044	GCAACACACACATGCCCTAC	60.04
ICCeM_2C_26602	(TGT)6	CAACGAAAGGCTCAAACACA	59.881	ATTGCCATGAATCTTCGTCC	59.9
ICCeM_2C_26606	(GAG)6	GGAGGAAGAAGTTGATGAGGAG	59.323	TTTTTCCTCTTTTTCCTATCCC	57.849
ICCeM_2C_26711	(GTG)6	GGAGACAAGCAAGTTCCACG	60.833	CTCCGAATAAACCAGACCCA	59.926
ICCeM_2C_2673	(ATT)9	CCAAAACCGACAACCCTATG	60.22	GCAGTTTTGCTGTGACCTGA	60.032
ICCeM_2C_26731	(CAA)6	CCATATCCAAGCCGTACGTT	59.845	TTCCTTCCCGTTGAAGATGA	60.572
ICCeM_2C_26794	(TCT)10	GATCAGATGCGGCAATATCA	59.609	GGAAAGGGATTGGATTGGTAA	60.006
ICCeM_2C_2681	(GTT)6	TCCAAAGCAAGAGAACCACC	60.232	TTGGACACCATCAACCATTG	60.216
ICCeM_2C_26835	(GA)9	TGGACGTTCTAGAAGAGAAGCA	59.262	ACTTTTCCCCTTCCCTGTGT	59.834
ICCeM_2C_26869	(ACA)6	CCAAGTCCTCATGGGTTCAA	60.892	TGGCAACCTCAAAGTAAGGG	60.103
ICCeM_2C_26929	(TCT)6	GGTTCAGAATCGTGGTCGTT	59.973	GGGTCGATTGGTGAAGAAGA	60.05
ICCeM_2C_2697	(TC)11	GATGGTGCTGTGAAATGTGC	60.128	CCAAATCTGAAACCCTAACCC	59.69
ICCeM_2C_27055	(GAT)6	GCATGTCACCAACACCTGTC	60.013	ACCCTGGTGCCTTTAAACCT	59.864
ICCeM_2C_27113	(TC)10	GGGGAAAGCACTCACCAATA	59.933	TTGTGAGTTTTCTTCCGCTTC	59.485
ICCeM_2C_27176	(CTT)6	TCCAATACTCCACAACACTAAAACA	59.855	CACTTCACACACCCACTTGC	60.203
ICCeM_2C_27235	(TCA)7	TCATGAAATCGGGATCCTTC	59.831	AGGGTCTTCAATTCTTGGCA	59.67
ICCeM_2C_27382	(ATA)6	TAAAAACCCGATTCCCCTTC	60.123	AAAGCCAAGATAGTGGCAGG	59.336
ICCeM_2C_27390	(TCT)6	ATCCCTACAACCGAGCACAC	59.997	TGGAGATTGCAAGTGATTGTG	59.707
ICCeM_2C_27638	(TCT)7	TAATGCTGGTGGTTGCATTG	60.523	TCCCAACATCGAAATTCACA	59.9
ICCeM_2C_27661	(AGAAG)5	ATGAAAAGTCGCACCCTTTG	60.11	AGATATGGTCGCCAGGTTTG	59.955
ICCeM_2C_27674	(TC)10	TAAAGCAACTCTGCGACCCT	60.015	GGGGGACACACAACAGAGAG	60.563
ICCeM_2C_27691	(GA)9	TTGTTGCCATTTCGAATGAA	60.051	TTTCCATCGACACAATTCCA	59.9
ICCeM_2C_27712	(ATT)6	TTCATATCTATCATCACTCATCACTTC	57.85	TTACGGCCATCGAAGCTC	59.907
ICCeM_2C_2792	(TTA)6	CGATCGTGTTCACCAAGAAA	59.691	AAGCGGAAGCATCGTTTTT	59.837
ICCeM_2C_28002	(TC)10	ATTCCCCACCTTCTTTGCTT	59.94	TTGGAGGGGTATTGAGCTTG	60.066
ICCeM_2C_28024	(TGATTT)6	TTTGAAGGGGCTTTTGATTG	60.046	TGGTCATTCACATGTTGGTGT	59.717
ICCeM_2C_28194	(TCT)6	GGGCCTTTCATTTCATTTCA	59.878	ATGGACGGTTGTGATTGGTT	60.096
ICCeM_2C_28200	(AT)8	CTCCACCTTCAACCACGTTT	60.005	GGAATGGAAGAAGAGAAGGGA	59.637
ICCeM_2C_28352	(GAA)11	GGCCCCTCAGAACAGAACA	61.213	CCGGAAACCGACTAGTTCAA	60.103
ICCeM_2C_2858	(AG)12	CTTCTTCTCCTCACACATTCCA	59.328	TGCTGAGGGTAGGGTTTTTG	60.103
ICCeM_2C_28621	(AAG)7	CCTGATCAACAAAACGAACG	59.17	CGCTGTGAATTCGATTGATG	60.22
ICCeM_2C_28662	(ATA)7	TGTTTGAGCCAAATGTGGAA	60.088	GAATTCAACGGTGTGGGACT	59.827
ICCeM_2C_28771	(GA)11	GCCTGTTGAGAGATGCCTTC	59.957	CACGATCTCTTCTCTCTTTCTTCA	59.3
ICCeM_2C_28786	(TTC)6	GAGTTGTGTGGAGGAGGGAA	60.088	CGGAGATGAGAGACGATGTG	59.367
ICCeM_2C_28898	(GAA)6	TGGATTTCGATTTTCGCTTT	59.66	GGGGTCATTCATTTCCTTCC	60.505
ICCeM_2C_28933	(TCT)7	GGCGTAAACTACCCACCGTA	59.883	GTCTAAACCAACCCCAACGA	59.83
ICCeM_2C_290	(CAA)12	AGCCTTCCATTCTCGCATTA	59.807	GAACAGTTGTTTCTTTGTTTCTTTTTC	60.008
ICCeM_2C_29046	(ACC)6	TTTGCCGGTAGACCTTGAAC	60.11	GTGGTGGTGGTGGTGGTAAT	60.408
ICCeM_2C_29053	(CTT)9	TTGACATTGTAACCGCTTCG	59.729	TAACGAGGATCCATTGGAGG	59.887
ICCeM_2C_29085	(CTT)6	TGAAAGTTTCCCGACTCGTT	59.711	GGAAAACCAACGGTATCCAA	59.662
ICCeM_2C_29102	(AGA)7	TATGGATCGGAAGACGAACC	59.894	TCTAGCTCAATCTTCTCCTCCTTC	59.657
ICCeM_2C_29161	(TA)9	GATCTAACGGCTGAGCGAAC	59.985	CAGAAGCTCCAAGAACTGCC	60.134
ICCeM_2C_29175	(CT)11	CTCCAAGCTTCCACTGCTTC	60.134	ATTCTTTGTCTTGGGCGCTA	59.845
ICCeM_2C_29203	(AG)9	GGGGAGTGTTTTTCTTTGCTT	59.623	GAGGAATAATAGAGACATCGGCA	59.606
ICCeM_2C_29292	(ATG)6	TACGGAGGCTATGGATGGTC	59.917	CACTCTTCCACTCCTTTGTGC	59.899
ICCeM_2C_29308	(TC)10	CACAACACAACACAAACTTTACCTT	59.474	GCAGAATCACCAATCAGCAA	59.805
ICCeM_2C_29312	(ATC)8	GGGGATTACCGTGGACTTTT	60.053	ACCTTCCGATCCCAATCTCT	59.896
ICCeM_2C_29371	(GTT)6	TGTTGGAGATCGAACTGTGG	59.676	AACCAAACGGTGAACAGAGG	60.005
ICCeM_2C_2941	(GAG)6	ATCCAATCAATGGCCGATAA	60.117	AAGATCGCTGCTGCAAAAGT	60.162
ICCeM_2C_2942	(AAG)6	TCGATCCACAATTTCATTGC	59.48	GTTAGGAACTCGAAGCGACG	60.015
ICCeM_2C_29428	(GTT)7	TGAGAACACATGGACTTCAACA	59.187	GGTTCATCTCGGAAACCCTT	60.306
ICCeM_2C_29658	(TCCAT)5	GGGTGTGATCAAAGAACAGGA	59.958	GGTATCAACGCAGAGTGCAA	59.871
ICCeM_2C_29745	(AG)12	GTCTCTCACACCACTCGTCG	59.442	CAGTCGCAGAGAGGAATTGA	59.112
ICCeM_2C_29755	(AGG)6	TGGAGGGAGGAGAAACAATG	60.042	TCATCGGCGTGTACTCTGAC	59.862
ICCeM_2C_29804	(AG)10	ATTGAGAAGGGGGAGAGGGT	61.195	TAAATGGCGGTTTCTTCTGG	60.067
ICCeM_2C_2989	(AG)10	CCTAGAAGCAGCCATGTTCC	59.836	TTCTTTTCTTTTCTTGTCCCCA	60.082
ICCeM_2C_30006	(ATG)6	CAGCCCAAAAACTCCCACTA	60.103	ATGGAGAAACAGGTGAAGCC	59.141
ICCeM_2C_30087	(GAA)6	AGAAAGACCAAAGCGTTCCA	59.853	GCAGTGGTTCATCACAAACG	60.16
ICCeM_2C_3014	(ACA)6	ACCCTTCCTTGTCCGAGATT	59.935	TGCCACATCACAAGATGGTT	59.967
ICCeM_2C_30148	(ATT)7	CTGGAGCATGATTGGGATTT	59.894	AGCGATCACACTTCTCTTTGG	59.487
ICCeM_2C_30321	(GAA)6	TGGAAACGAATCGTGATTGA	60.049	GTCGGAGGAGTGACCGAATA	60.073
ICCeM_2C_30349	(GTG)6	TCTGGAATCCTCTTGCGAGT	59.95	CTACTCCGGTCACTTTTGGC	59.734
ICCeM_2C_30431	(AGA)6	GAGATTTGCATTGGCGAGAT	60.185	ACTCCTCCTATTGGCTGCAA	59.836
ICCeM_2C_3060	(AATA)5	TCAACGCAGAGTCCAATTCA	60.39	ATTCTTCCACCACCGAACAC	59.827
ICCeM_2C_30698	(AG)8	TCAACCAATTATGGCTTCTGC	60.089	GCACCTAACAAGCTTCACCC	59.74
ICCeM_2C_30713	(AGA)9	TTGACGCAGAGAATCCTCAA	59.522	ATTGGTGTGATGGGTGGATT	59.91
ICCeM_2C_30734	(AAG)6	GGATAATCCATCCATCGAAAAA	59.988	GTACCGCGACGATTAGGAAA	60.096
ICCeM_2C_30829	(TC)8	CAAACGGCGAATAAATGCTT	60.095	CACCAATAGTGGGGGAAAGA	59.784
ICCeM_2C_30935	(TTA)6	CCAAACCTCTTCCAACTCTCC	60.096	ATGACGTCGTTTTACTGCCC	60
ICCeM_2C_31047	(GA)9	AAAGGTGGTTGAGGTTGTGG	59.861	CCGGGGGACTTATTCACTTT	60.18
ICCeM_2C_31118	(CTT)9	AACGTGGTGGTAGCCATGAT	60.263	GAATAAGATCAAACAAACCTCACG	59.101
ICCeM_2C_31144	(TGA)8	TTGCCAGTGAACATACCCAA	59.964	TTCATGCACCGACAAAGAAG	59.84
ICCeM_2C_31151	(CTT)6	ATGGCGCTTGCACTTACTCT	60.044	AGGGTTGAAATCGGAAAAGG	60.291
ICCeM_2C_31189	(AAG)7	TGGAAGCCATGATTAGGAGG	60.029	TCTCCCATTCGTTGTTGATG	59.496
ICCeM_2C_31247	(CAA)7	ATGGTGGTGATTGCAACAGT	58.857	TCACTTCTCTGCCTTTTCTTCC	59.998
ICCeM_2C_31292	(AT)9	GGAAAACAATTGCATCCAGG	60.309	TTTGTAATGACAGTGACATGAGG	57.678
ICCeM_2C_31306	(GGT)6	GTTATCGGTGCTGCTTGGTT	60.14	AGTTCAGCTCCACCACCAAC	60.159
ICCeM_2C_31333	(TTTC)5	TCCCAGAAAAAGGGGAACTT	59.912	TGTGTGTTTGCATGTGTTGG	60.046
ICCeM_2C_31714	(TGT)7	GCGGTGAAGAAAAAGCGTTA	60.376	TCATTGGAAAACGAACCCTC	59.91
ICCeM_2C_31729	(AG)8	GGGGGCAGGAAAGGATAGTA	60.278	TTTTGAGAAGCCGAGGAAGA	60.066
ICCeM_2C_31729	(TTC)8	ACAAGCACGGTGTTAGTCCC	60.035	CTGATGCAGAGAAAACTTCCG	60.001
ICCeM_2C_31776	(AG)16	AGTCCCGTTCACTTGCAAAC	60.156	GTTACGGTAGGGAGTCCACG	59.473
ICCeM_2C_31837	(AAGA)7	CCAACTTCACGGTGGAGAAT	59.966	CGGATGAGTGATTGTTTTGG	58.973
ICCeM_2C_3186	(GAA)7	ACAAACAAGCATGAGCGAGA	59.596	TTCTTCACTGATTGTTGCCA	57.806
ICCeM_2C_31889	(AG)10	TGTGAGTGACCCGATTTCAA	60.088	TGCACCTTTAGGCATGATTG	59.688
ICCeM_2C_31923	(AGA)10	AACAGCAACAACCTCCCATC	59.973	CACTCCCACACACACGAAAC	60.047
ICCeM_2C_32047	(CACCGC)5	TGCCGCTATTCTCCAATTCT	59.807	TGGAGGAGCTAGCCACATCT	59.973
ICCeM_2C_3210	(TAT)6	CAAAAGGGCGTTAAGGTTCA	60.103	TGAATCAGAAACAAATAATACAAACAA	58.264
ICCeM_2C_32102	(TCA)7	CTCCATTCCGTTGTGTTGTG	60.001	ATCTGCAAGTTGGAAGCCAT	59.7
ICCeM_2C_32250	(GTG)6	GGTGAAGATTCTTTCGTCGG	59.67	ACCCAAACCAAAACACCAAA	60.103
ICCeM_2C_32271	(TA)9	GACTAGGTGCCCTGATGCTT	59.313	CACAAAGTGCACACACATGC	59.785
ICCeM_2C_3239	(TAA)9	CTGAGGGTGAAGGATCCAAA	60.042	GTATAACGCGGGCTTTCACA	61.019
ICCeM_2C_3245	(TAG)6	GCTTGACGTTTCTTTGGAGC	60	ATATCGGGCAACTATGCCAA	60.31
ICCeM_2C_32586	(GAA)6	CACAGAGAAAGTAACCGCCAT	59.252	TCGGATCATCTTTGTTGGTT	57.991
ICCeM_2C_3266	(TTAT)6	TCCCTAAACCAAAATCATCAAAA	59.715	TGCAGAGAGAAGAGTCTTGGG	59.73
ICCeM_2C_32701	(CATGTT)6	TCCCCTGTTCTCATTTCCAC	59.903	TTCCTCCTTCTCCACCTCCT	60.186
ICCeM_2C_32748	(AG)9	GAAGCGATGTGAGGTCCTGT	60.269	GGGGAGGTGAAATAGAAGGAA	59.406
ICCeM_2C_32838	(ATT)6	GGAGCCTAACATTTAGCGTACTTT	59.327	TCCCTCTCACACATCATCTCC	60.064
ICCeM_2C_32877	(TTC)10	ACAAGCACGGTGTTAGTCCC	60.035	AGAGAAAAACTTACCGGGGC	59.593
ICCeM_2C_32922	(ATA)10	GGGGGATCAACAAGAGAAAA	58.956	GAATTCCATGTCCCTCCTCA	59.862
ICCeM_2C_33190	(AAG)7	TGTCACTGTAAAATCAGTACTGGTAGC	60.058	CATCTTGCATGCCTTTCTCA	59.948
ICCeM_2C_33271	(AGA)7	TGGGTTTTTGAAATTTGCTAGG	60.329	ATGACATTCCAATCGGCTTC	59.9
ICCeM_2C_33298	(ATC)6	GCCACTGTCTTCACCCTCAT	60.12	GTCGCGCTAGAGTTCCTTTG	60.154
ICCeM_2C_33356	(AAAAT)7	AGCTCCCAACAATCTCTGACA	59.859	ATTACCAGGCACTCCACCTG	59.989
ICCeM_2C_33367	(TC)8	CTTTCTCCAATCTCCACCCA	60.042	TGGTGTTTGAATTTGGATGC	59.375
ICCeM_2C_3338	(TTG)6	TCCATCCCATCTTGATCACC	60.692	CGACATCTTTCACTCCACCA	59.676
ICCeM_2C_33412	(CAA)6	AAGTCCAAGTTCAAGTCCAACC	59.525	GTGGTTGTAGGGTGGTGGAT	59.555
ICCeM_2C_3342	(TC)8	GCAGTGGTATCAACGCAGAGT	60.336	CATTATTTTGGTTGCTGCTTTG	59.661
ICCeM_2C_33436	(GAAGGA)7	TTGTGGAGATGGAGCAACAG	59.831	ACCACCCTTCAGACAGTGCT	59.756
ICCeM_2C_33440	(AG)10	AACGCGATTTTGCAGACTTT	59.889	CCAAACCAATCTCTCTCTCTCTC	58.611
ICCeM_2C_33441	(TAA)7	TTGCGTGTCTCAGTAAATTCAT	57.452	CAGCAGCAGCAGCACTACTC	60.104
ICCeM_2C_33501	(TC)8	GGCCGTTTAACTTACGTGTTTC	59.939	GATGATGAGAATAGTGAGAATAGTGAA	57.224
ICCeM_2C_33612	(TCA)6	TCTGTTTCCAGTCGCCTTTT	59.853	CTTCGAAGGAGGCTGAAATG	59.948
ICCeM_2C_33637	(TAA)7	AATGGAGCTTGAATCTGGGA	59.629	TGGGAAGCTTGTTGAAGTGA	59.415
ICCeM_2C_33768	(AAG)6	GCCGTTATCATCCACCATCT	59.78	TGTTGGGATTGGGAGTTTTT	59.264
ICCeM_2C_33790	(TAA)8	TGAGGGTGAAGGATCCAAAG	60.042	TGTCCGATTGATATTCGGGT	60.155
ICCeM_2C_33980	(TCAAC)5	TTAGGGCGCAGAAAAGAAGA	60.089	GATGTCTTTCGAGGACGCTC	59.957
ICCeM_2C_33988	(AAG)6	CACCGTGAAGATGGAAGGTT	59.966	ATTTTCATCGGCGACATCAT	60.304
ICCeM_2C_34093	(TTC)6	AAGCGAAGGGTTGAGTATGG	59.195	AAGCCACGGAGAAGAGTGAA	59.989
ICCeM_2C_3412	(TTC)6	CGTTGTACTAGTGGACGCGA	59.928	CTCAAGCTCCCTCCTCTCCT	60.088
ICCeM_2C_34144	(CCA)7	CCTCACACATCCCTTTCGAT	59.927	GGAGAATGGCTTGGGACATA	59.894
ICCeM_2C_34158	(GAA)7	GCAAGCTAGGTCCAACTCCA	60.397	TGCACCCTCAAATACCAACA	59.964
ICCeM_2C_34163	(AT)10	TTCAACCACGTTTTTGCCTT	60.514	TAGGGTGCGAAAGGGTACAG	60.125
ICCeM_2C_34440	(AGA)6	GCGGAAACATTAGCAAGACC	59.713	TTTTGCAAGGAAATGGGTTC	59.916
ICCeM_2C_34469	(TC)12	CCTTCATTCATTCCACCCAT	59.605	TGGGGCTGTTGTTTTAGAGG	60.103
ICCeM_2C_34525	(TC)10	TTCGTCGTCTTCAACAGCAC	60.032	GTCAACGACAGAGTGGGAGG	60.713
ICCeM_2C_34578	(AAT)6	CGATTTCATCCAAGATCCCA	60.801	CCTTTTGGCTTCTCCATCAA	60.184
ICCeM_2C_34751	(ATC)6	GGTGGCGTAGCAGAAGAGAA	60.538	TATCGGAGAAGGTGTCGGAG	60.21
ICCeM_2C_34797	(AACATG)6	TGGATCTTGTAGAGATGGTGAAGA	60.13	CTCTGTTAGCAGGCATTCCC	59.836
ICCeM_2C_3482	(AAT)7	GATGCATTAAAATCCTTGTTTCAA	59.42	TGCTCAGCTTGTGGCTAAGA	59.888
ICCeM_2C_34872	(TAA)7	AAGCATCGGGCGATATAATG	59.913	TGGGCTTGGTGGTAATTCTC	59.933
ICCeM_2C_34873	(ATA)6	TTTTGGAGGATTTGGAGCTT	58.762	GATTCACCAAACCAAGCCAT	59.797
ICCeM_2C_35096	(TAT)6	CCGGGGGATAACATAACAAC	59.019	TGGAAGAATGAACCGAACCT	59.526
ICCeM_2C_35155	(TCA)7	AGATGTCCATGGAACCACTTG	59.835	GGCACTGGACCCAACTTGTA	60.954
ICCeM_2C_35330	(GGT)6	TCTGTAGCAGCAAATGCAGG	60.157	ACCCATCAAAACCAAACCAA	60.066
ICCeM_2C_35365	(TGG)6	CCACCAGCTCCTAGAAAGCA	60.529	TTCAACATGGCGCATAAAAA	60.074
ICCeM_2C_35428	(AGATGA)5	TGCATTGTAATTGGTGGTTGA	59.841	TTCGCAACCGCTTCTACTCT	60.154
ICCeM_2C_35502	(CT)9	CCGATTGTTTCTCCATTTTCA	59.924	GGGGTGGAAAGAAAAGGACT	59.415
ICCeM_2C_35874	(AGAA)5	GGACCCACCAAACTGAACAA	60.791	AAACCAGCTTGTGTTGCAGA	59.49
ICCeM_2C_36134	(CT)8	CCACATTGCTATTTCCGGTT	59.823	TTTGCTGCATTGTTGCTGAT	60.41
ICCeM_2C_36257	(TTA)7	GATGAATTTCGGAGATAACGG	58.521	GAGTTGTCATGTTTGGGCCT	59.973
ICCeM_2C_36260	(CCT)6	CCAAATTTCGACAAAAGGGA	59.91	TAGCGCCTCATATGCTGTTG	59.999
ICCeM_2C_36278	(TTTA)5	AAACACTCCAATGCAGGAGG	60.111	TGTTGTGCTTCGCAATTCTC	59.995
ICCeM_2C_36308	(TGT)7	TGTTTGGAAGAGGAGGAGGA	59.773	TGTCAGTTTCCAACATCAACAA	59.072
ICCeM_2C_36344	(TCGCAA)5	GTATGCAATTGCCGTTTGG	59.945	TTTGCAGCTCTCACAAATGC	60.142
ICCeM_2C_36455	(TAT)7	CAAAAGGGCGTTAAGGTTCA	60.103	GGAACCCTATGGTTTCCGA	59.735
ICCeM_2C_36469	(CTT)6	CTCACCACTCTCCCTACCCA	60.104	TTGGCAAAAATGAAACCTCC	59.916
ICCeM_2C_36474	(AGA)8	GAGGATTTTGATGGCGAAGA	60.155	CGGGGAGAGTGACACTGAAT	60.112
ICCeM_2C_36504	(TAA)7	GAGGAAAGGATCTCAGCGTG	59.95	CCTTTTGGTGAGCATAAAGCA	60.25
ICCeM_2C_36723	(ATC)12	AGGGTGAAAATGGTAGCGTG	59.993	GTTGAGGTGTAAGGGGCGTA	59.993
ICCeM_2C_36752	(TCA)6	AGGGTCCCTCAGTATTGCCT	59.957	TCAAAGGGAAAGGATTTTGG	58.992
ICCeM_2C_36900	(ACT)6	AGATTTTCTTCATGCCCCCT	59.903	AAATTGTTTCACGCGAGGAC	60.118
ICCeM_2C_36903	(TGG)6	TGGATCCTTCACACGATGTT	58.933	CCTCCTTCCCTCTTCTCTCAA	59.936
ICCeM_2C_37021	(ATT)7	AAGTCGAAGTCAAAAGAATTGG	57.549	GACCGAAGTCTTGGTGGAAA	60.088
ICCeM_2C_37043	(CT)9	GTTTGCCGGAACTGTCTAGC	59.882	TGGGAAGAGGAGGGAAATCT	60.008
ICCeM_2C_37072	(AG)13	TCCACAAATATTAGAGAGAGAAAAACA	58.898	TGGAGTTGCAAACAATCTGAA	59.307
ICCeM_2C_37094	(GTT)6	GACGACACCGTTTCACACAC	60.055	AATCCTCGTCGCTTTCTTCA	59.955
ICCeM_2C_37148	(GTT)8	CTTCTTCACCCTCTGAACCG	59.837	AGCACTCCACATGAACATGAA	59.154
ICCeM_2C_37264	(TTTC)5	CGTGATTTTCTGCATGATGG	60.073	TAAAGATGGCTTGTGTGGCA	60.257
ICCeM_2C_37291	(GAA)7	GACCCAGTTGCGATCTGATT	60.081	CCCCTTCTCTCAAATCCCTC	60.008
ICCeM_2C_37322	(AAT)6	CGCCTTTCGAATTATTGCAT	60.061	ACTCCCTCCCTCCCAAAATA	59.761
ICCeM_2C_37361	(TCT)7	ACCACACAAAAACGACACGA	60.049	TCTCTCTCCATCTTTGATTTCG	58.528
ICCeM_2C_37493	(TCT)7	CTAGCGTCCTCCTTCTGCTG	60.291	ATTGGCTTCTTTCCATCCCT	59.903
ICCeM_2C_37499	(ACA)7	GGGAAAGAGTTCAAAACCCA	59.003	CAGGAACCAAGATTGCAAGA	58.847
ICCeM_2C_37533	(AAT)6	AGTACTTCAACAGGGACGGG	59.062	CCGGAATATCATTTGCAGGT	59.784
ICCeM_2C_37591	(TA)8	TCTCTTGCAGTCCCTAAGGC	59.574	TCATGAAAAATGGCTTTCTTTG	59.231
ICCeM_2C_37592	(GAA)8	CAAAACTGCCTAATCCCCAA	59.931	CGTTTGAGTGGGATGAGGTT	59.966
ICCeM_2C_37668	(AG)10	GAGGGAACACCAACTCCAAA	59.943	GCGAATCAATGTTCACAAGC	59.281
ICCeM_2C_37762	(GAA)6	CGATGATGGTGGAGATGATG	59.875	AAGTGCTCAAAAGGCAGGAA	59.993
ICCeM_2C_37890	(TC)8	GAGGCAATCTCTCTCATGGC	59.917	GCTTTCTTCTGTGGTGGAGG	59.844
ICCeM_2C_37908	(AACA)6	ATTCTCTTGCAAGCTGGGAC	59.434	ACATGTCATTTTGTTCCCCC	59.508
ICCeM_2C_37952	(CT)8	GGGTACGAGTTTGTTGGCAT	59.859	AAATTATGCGCGAGGAAATG	60.061
ICCeM_2C_37961	(TCT)7	AGTCTTGAACGGGTTTCCCT	59.972	GTAACGAGTTGAGTTGGGGC	59.598
ICCeM_2C_38104	(GGT)6	TTACTGTCGGTGGTTGATCG	59.566	TACTTGATGGCAACACCAGC	59.722
ICCeM_2C_38330	(CAT)6	TCAGATAGAATTGCCATGCG	59.792	AGTTGTGGATTGGGTGAAGC	59.973
ICCeM_2C_38344	(AAGA)5	TCCTCAGGGAAGAGGGATTT	60.008	GAGCACTGTCCCACCATCTT	60.12
ICCeM_2C_38400	(TTG)8	CCATTGAGGGAATCTATCCG	59.339	GGGTCATCACCTCCATCATC	60.145
ICCeM_2C_385	(GA)10	CTGCACCGGTTGGTTAATTC	60.365	ACGCAGAGTGGTCATTACGG	61.116
ICCeM_2C_38630	(TTG)7	GGTGAAGAGGAGGAAGAGGG	60.186	CACACTTCATCGAATCTTGTCA	58.775
ICCeM_2C_38638	(TCT)6	AGATGAACCAAGAAGGTTCCC	59.429	GCCTATTTGGCATTGGAGAA	60.038
ICCeM_2C_38678	(CTT)6	ATCCTCCTCCTCTTCCTCCA	60.149	TACCAAAGAGGCAACCCAAG	60.103
ICCeM_2C_38772	(ATG)6	TGATGTTGTATGAAAATGAGGTATGA	59.685	GGTAGATTCAAGAGGGAGGTGA	59.576
ICCeM_2C_38794	(CAA)6	TCCTCCAGAAGAAGCTCCAA	60.065	TGCAACTCCACACCCAAATA	59.964
ICCeM_2C_38809	(GA)16	ACAACTGACGCGTGCACTAC	59.977	ACGTTCATTTCTTCACCCCA	60.353
ICCeM_2C_38828	(TAA)7	AAGACAATCGAATCCAACGG	59.933	CATTCCCATATTTTCCTCCG	59.227
ICCeM_2C_38862	(TCA)6	AAAGATGGGGTCCTGCTTCT	60.074	GCTCATTCCCCCAATACTCA	59.894
ICCeM_2C_3893	(TC)8	GGACGGATTTCCAACAAACA	60.734	AGGTGACGGAAAAGGAAGGT	59.972
ICCeM_2C_39064	(TC)8	TTCGTGCCAGAAACAGTGAG	60.025	GAATCAGAAGGTGGTTGGGA	59.903
ICCeM_2C_39073	(GAA)6	AGGGTCGGTAGTGGAAATCA	59.405	CAAGGGAAGTAGCAACGAGG	59.869
ICCeM_2C_39101	(TTC)9	CCTTTTCTTCTTCGCTCCCT	59.955	TGGATGAGGAAAGGTTGAGG	60.042
ICCeM_2C_39155	(CAG)6	GTGGCCTTAATTTGACGGAA	59.938	TGAGCCGATCACTGATGATG	60.806
ICCeM_2C_39303	(AGA)6	TTTTTGGGGCTTTTGAGAAA	59.671	GCCCAACCGAATAAGTTTCA	59.938
ICCeM_2C_39316	(ACA)6	TGAGTTAAGCAATCACACCAACA	60.581	CGGTCCAATATCAGACCCAT	59.629
ICCeM_2C_39317	(TCGCAC)5	GGGGCCTTTGTGTTGTATCA	60.755	CTTGGCCAATTCATCCTTGT	59.933
ICCeM_2C_39366	(TTG)6	TCTTCTCATACACGTGCCAAA	59.332	ATATTGCTTCGCCTTCATCG	60.196
ICCeM_2C_3968	(ATA)7	CTCAGCATCAGCACCATTTC	59.399	TTGTCCTCCTCCTGAACCAC	60.088
ICCeM_2C_39680	(TC)9	TTAGCCGGGGGAAGGTATAA	60.626	TCTCCCATAGCTGCACACTG	60.008
ICCeM_2C_39735	(CGA)8	GGTGACGATGACGATGAAGA	59.637	CTCCTCGCCATTCTCTTCTG	60.088
ICCeM_2C_39746	(TAT)6	ATTTGGCTCGAGTAAGGTCG	59.336	AAGCACACGCTGGCAATAG	60.027
ICCeM_2C_39773	(CTT)6	TTCCTTGAACTGTTCGGGTC	60.088	CTAACTCACTCACTCGCACCC	59.922
ICCeM_2C_39848	(CTT)7	AAACCGATTGAGATTCGCAC	60.081	CCGAGTTGGACGAGATGATT	60.073
ICCeM_2C_40	(ACA)7	TCAAGGTTGGTGTCAAGGGT	60.399	CAGATGGTGGCAGTGTTTTG	60.152
ICCeM_2C_40010	(TTTTAT)5	TTCCTTCGATTCAAAGAACCA	59.671	AGATCGGTGTGCCAGAGATT	59.685
ICCeM_2C_40048	(GAA)6	TTCGATTAACCGAGATTCCG	60.031	AGATTGACGTCCAGGGAATG	59.927
ICCeM_2C_40332	(CAA)6	AGGAGCTTCATCCCAGTCAA	59.803	GCTGAATCAATTTCACAACTGG	59.615
ICCeM_2C_40354	(GA)9	CAGCCAACTTGTCCACTGAA	59.873	AGAGATAAACGGTGACCAGCA	59.749
ICCeM_2C_40512	(AAAG)5	TGGTAAGGCAAGTCACCCTT	59.592	TGTTTCCAAGAGAGAGAGAGGG	59.988
ICCeM_2C_40618	(GT)9	GAGTAGTTGGTTGGGCCGTA	59.993	GCATCGTTCCTTTACATCACA	58.639
ICCeM_2C_40643	(AG)12	ACGAGATGTTGTTGACTGCG	59.905	TCCTAGTTTCGTGCCCTCTC	59.43
ICCeM_2C_40643	(TTTCAT)5	AGGAGCTCAGAGCGAGTGAG	60.033	CTGCGCAGTCAACAACATCT	60.056
ICCeM_2C_40649	(CT)8	ATCGACGAAACAAGGACGAA	60.636	AACACCTCCTTGCATTGACC	59.973
ICCeM_2C_4093	(ACATGA)5	TTTGCTTCATCCAACAACCA	60.088	TGCTACCACCATTGGATTGA	59.924
ICCeM_2C_40987	(GAT)6	CCCGGCATGAAAATGTACTC	60.331	TGCGTGTTTCTTAAGCGTTG	60.052
ICCeM_2C_41009	(TGT)6	ATAGCTTGGAAGCCTCACGA	59.978	TCTCACAATTTTGCCCCAAT	60.309
ICCeM_2C_41017	(TTG)7	TTGGTCGTCTCATTGCTCTG	59.984	GCAACAGCTGCGACAAAGTA	60.203
ICCeM_2C_41038	(TTC)6	GCGATGAACAATTCAAGGGT	59.939	AGTGGGTTGTGAAGAGCGAT	59.727
ICCeM_2C_41128	(GAT)7	TCAACCTTCCACCAAAATCC	59.767	ATCCTGCAGAAATCGGAATG	60.036
ICCeM_2C_41182	(ATT)6	TCTCTCCCACAAAGGTCCC	60.032	GAAGGTGGCCAAGAGATGAA	60.195
ICCeM_2C_41188	(AATC)5	TGTGTCAGCAACGTTTGGAT	60.16	TGAAGGAGAATCAGTAGAGCACA	59.135
ICCeM_2C_41195	(CTTACA)5	GAGGTGGTGTGGAAATGCTT	59.973	GCTTCCTCCCATTGAGATTG	59.629
ICCeM_2C_41201	(CAT)6	ATGATGTCAAGGGGAGCAAC	59.934	CAACAGCATGTATTGCATCG	58.731
ICCeM_2C_41279	(TC)10	GCGCTGTCAAAGACACAAAA	60.035	CCAAACGGAAAGTTAGGTAGTTC	58.328
ICCeM_2C_41446	(GAG)6	AGGATCATCAAGACAACGGC	60.081	GATCCATATGCAGGTCAAAGC	59.547
ICCeM_2C_41458	(AC)8	TCACACAAAGACCCTTTCCC	59.943	TGGTTGATTTGTTTTTGTTCG	58.568
ICCeM_2C_41562	(AG)10	CTTCAGGTGAAAGAGCAGCC	60.134	GGGGGAAACGGTTACAAAAT	59.924
ICCeM_2C_416	(CTT)7	GATTTGTCGGCGTATTCCAC	60.339	AAAAAGCTACGGAATTGTTGATT	58.337
ICCeM_2C_41700	(TC)11	CAAACACACACCCTCTCCCT	60.002	TTGTGTTGGACGTGTTTGGT	59.897
ICCeM_2C_41726	(TTG)6	TCTTCTCATACACGTGCCAAA	59.332	ATATTGCTTCGCCTTCATCG	60.196
ICCeM_2C_41788	(TAT)7	TCATAAATGGTTCTAATGTACCCAA	58.787	ACAGTAGCACCAAATGCAGC	58.955
ICCeM_2C_41798	(TTC)7	TAAGCAAGGGGTTATGGCAC	59.96	TGGCGCTAGCATTACAACAG	60.037
ICCeM_2C_4184	(TCT)6	TAACGGTAGCAGAAGTCGCA	59.632	GAAACGGTGGATGGAGAGAA	60.05
ICCeM_2C_42111	(AGA)6	AGAACGTGGTGGTGAAGTCC	60.009	CCATCCCTAATTTCCCCAAT	59.846
ICCeM_2C_42129	(ACA)6	GGGGGAGTTACTCTTTCTTTCTC	58.828	GATGGGAAGGGAAGTGGAGT	60.314
ICCeM_2C_42303	(ATAA)5	GGATCTTCCGTCCAGTAGACA	59.151	TCCTGCTCCTGAAATCTCTCTC	60.096
ICCeM_2C_42332	(ATA)6	TCATTTTCCAACAACAACAACA	58.964	GGGAGGTTGAGCTGATTTGA	60.195
ICCeM_2C_42350	(AGA)6	CAACTTCTTTCCCTCGCTTG	59.986	CACCGACCTCACCTGTTTCT	60.151
ICCeM_2C_42350	(ATA)7	AGAAACAGGTGAGGTCGGTG	60.151	TTCCAGTTCTCCCAATCTCAA	59.656
ICCeM_2C_42367	(ATT)6	TCAACTCATCAATGGCTTTTTC	59.205	AAAACCATGGCACCTCTTTG	59.971
ICCeM_2C_42437	(AAAG)5	TTTTGGGTCTTTGGGTTTTT	58.441	TTCCTTTGAACAAAACATCTTTCTC	60.033
ICCeM_2C_42438	(CTT)6	CGGAACAACTTAAATGGCGT	59.996	TCCTTCTTGAACCAGCGAGT	59.989
ICCeM_2C_42445	(ATT)7	TTTGGCTTTCAAGCTTTGGT	59.861	TGGATCAAGTCCCATCCATT	60.135
ICCeM_2C_42511	(TA)9	AAATTAACACAAGAAAATGTGCAA	57.885	TCCAATCACTCAACGTCAATG	59.556
ICCeM_2C_42522	(CTT)7	TTGCAACTACGTTTTATTTCTTTAACA	59.621	GTCACCACTTTCCATGACCC	60.223
ICCeM_2C_4265	(ATA)6	CATCATAAGATCCCGTCCGT	59.773	GCCATGGTTTTGGCTTAGAA	60.074
ICCeM_2C_42654	(AG)8	CGAGTTTGTGTGAGCGAGAG	59.77	GGAAAGCACCAACACCAAGT	60.012
ICCeM_2C_42685	(TA)10	TGACATGAAACCAAAGCATCA	60.104	TGTGGAACTCCATACCCAAAG	59.838
ICCeM_2C_42778	(AT)9	AGTTAAAAGGCACAGGCGAA	59.883	CCCTCATGTTGTGTCTGTCG	60.154
ICCeM_2C_42798	(TTA)6	CTGGGTGGGACCATTTATTG	60.044	GCAACACACACATGCCCTAC	60.04
ICCeM_2C_42802	(TAT)7	CTGGCACAAAGGGTGAGATT	60.111	GACTCCACAACCTCCAAAGG	59.549
ICCeM_2C_42822	(TC)11	CCTGCTGAGGGTAGGTTTTG	59.728	CTTCTTCTCCTCACACATTCCA	59.328
ICCeM_2C_42864	(ATA)7	CAAACCAACCCATGAAGACA	59.389	CTGGCACAAAGGGTGAGATT	60.111
ICCeM_2C_43096	(TC)13	TGCCCTCTAATTTTCCACCA	60.439	TCATTAGTGGCCATCAGCAG	59.823
ICCeM_2C_43119	(AAG)6	AACACAGGATGCAGGTGTGA	60.162	GGATGAGTCAATGGGAATGG	60.135
ICCeM_2C_43176	(GAAAGT)5	GAATCCTGTTATGGCGGAGA	60.036	GGCGGTGATGATGAAGAAGT	60.081
ICCeM_2C_43177	(TA)9	TTCCCAACAACAAAATGAACA	58.903	AACATTGCCACAATCCCAAT	60.059
ICCeM_2C_43180	(TTG)6	CCAAAATTTCCAACCTTCCA	59.772	CAATCGCCTTTTAACCCTGA	60.067
ICCeM_2C_43228	(TCA)26	TGGAAAGGAAGAGAGCAACAA	59.978	GATGGTGATGATGATGGTGG	59.565
ICCeM_2C_43297	(TGC)7	TACATCTGCTCCACCATCCA	60.072	TATCCCCAACAGCACATTCA	59.924
ICCeM_2C_43343	(TAT)7	CTGGCACAAAGGGTGAGATT	60.111	CAAACCAACCCATGAAGACA	59.389
ICCeM_2C_43379	(TGTGAA)7	CTCGCACACAACGCTAAAAA	60.052	GTAGCAGCGAGCCTTCACAT	60.569
ICCeM_2C_43433	(AT)9	CAACGGAGATTGCTGACAAA	59.84	TTGCATGCTTTTACCAAACC	58.676
ICCeM_2C_43457	(AGA)6	TCATGGGTATGGAGAGCACA	60.072	AAAAGGCACACCCCTCACTA	59.592
ICCeM_2C_43468	(AT)9	TTTTCAACTATTGCACCCCA	59.013	GGCTTAATGGACCTTGTGGA	59.933
ICCeM_2C_43666	(TGG)6	CCACCAGCTCCTAGAAAGCA	60.529	TTCAACATGGCGCATAAAAA	60.074
ICCeM_2C_4368	(AAT)7	TGATTGATCAGGACAAGAATAAGTG	59.552	TGTTGCATAGGTGGTGGAGA	60.112
ICCeM_2C_437	(CT)8	GGGAAACGCACTTCTAAACTC	57.995	GCGTGAATTAATTGCCCCTA	59.928
ICCeM_2C_43703	(AAC)7	ACCCATCATCCCCACTCATA	60.011	GCGTGGAGGAGTTTGTGTTT	60.156
ICCeM_2C_43761	(CTG)6	AAGCCAAAGTTGCAGATGCT	60.022	TACCATTGGGGTGATCTGGT	60.05
ICCeM_2C_43795	(AGA)7	AAAATAAAGGCAAGGGGGAA	59.782	TTTCCCTTCAACGTCTCCAC	60.088
ICCeM_2C_43805	(ATT)7	TTCCGTTTCTCAGCGTTTCT	59.993	TGTACCAATGAAGAAGAAAACAAGA	59.254
ICCeM_2C_43844	(GAT)17	GAAAGCATCAGCACTTGCAT	59.031	TGGAAAGGAAGAGAGCAACAA	59.978
ICCeM_2C_43877	(AT)9	TTTATACAAAATTTGGGAAATAGTGA	57.432	TGTGAGCTTGCCTTTTGATG	59.988
ICCeM_2C_43884	(ACA)6	AAACCTGTGTCATCATCGCA	60.12	CGTTAGGGTTACGGCTTTGA	60.124
ICCeM_2C_43919	(ACA)6	TCACTATAGGGCGAATTGGG	59.916	CCTGATGGCGTGAGACTTTT	60.255
ICCeM_2C_44030	(TGA)7	CCTGTTGTTGTCTTCACGCA	60.906	CCTCCTTTCTCCGTTGTGTC	59.697
ICCeM_2C_44035	(CT)10	AACAACAGCGGCTAATCCAC	60.14	TCGTATCTCACAAATCACACACA	59.112
ICCeM_2C_44040	(CAA)7	TCTGCTTCTGTTGCTGCTGT	59.929	ATTTGATTTGGCAAAGGTGG	59.801
ICCeM_2C_44050	(GA)14	ATGAGATTTTGATGGAGGCG	60.036	CAACCCAGTTACTGAAAATCCA	58.994
ICCeM_2C_44072	(AATT)5	GTTCCGAGGTTGAGTTTGGA	60.088	GCTAGCCACATCTACCCCCT	60.484
ICCeM_2C_44076	(GAT)7	GACGCAAGAGGACCTCAAAC	59.851	CATGGTCGTCATCTTCATCG	60.072
ICCeM_2C_44116	(AC)8	ACCTCATCACTATCACCGCC	59.957	AAACAGACGTAGGTGTGCCC	60.035
ICCeM_2C_44118	(GACAAT)5	ATACCGAAAAGGGGTCGAGT	59.827	TCGACTCTTCTGGAATGATTTCT	59.362
ICCeM_2C_44124	(TTC)6	CTGCGTTTCGTTTTCTTCAA	59.083	CGTGGATTAATCGCTACCGT	59.982
ICCeM_2C_44226	(ATG)7	TTCAATTCCGAAGCCAAATC	60.016	TTCATTCACACTCACATTTCCC	59.836
ICCeM_2C_44297	(TTA)7	ACCTCTCCTCACCAACGCTA	59.867	CTTGTTTGGAAGGGAGACCA	60.081
ICCeM_2C_44314	(ATAA)6	TCACAAATCACATTCACCCC	59.193	TGTACCCCGTTTGTGAATTTT	59.234
ICCeM_2C_44344	(CT)9	ATTCGAATCCCTTCCAACAA	59.363	TTGCACGGCAATTTGTAATG	60.508
ICCeM_2C_44395	(GTG)6	CGGCAGTTAAGGTTGTGGTT	60.03	ACCACCCATTTTCTCCTCCT	59.795
ICCeM_2C_44408	(GGT)6	TCCTACAACAGGTGGCAATG	59.566	CCTTATCACCCACCACCATC	60.05
ICCeM_2C_4441	(AGA)7	TGTTTGCATTCATCAAATGG	57.959	ATGATGACCCTTTGAGCCAG	60.073
ICCeM_2C_4442	(CAC)6	GAAGGAATTGGTGCTTTTGG	59.546	TCCTCTTCGACAATTCGCTT	59.955
ICCeM_2C_44530	(TCT)6	CAATGGCCACTTCAACAATG	59.964	GATGGGGCTTCACCAGATAA	59.894
ICCeM_2C_44565	(GAT)6	TGGGATTGGGTAAAGTCACG	60.745	TTCATCACCATCACCACCAC	60.23
ICCeM_2C_44570	(AG)9	CAACGCTCATTCCATTTCCT	60.074	TCTACGCCTATGGCTTCTCC	59.434
ICCeM_2C_44572	(AGC)6	AGATTTTCACCCGTTGTTGC	59.978	CTTGCACCAGTATGGGAGGT	59.989
ICCeM_2C_44580	(TAT)6	CGGCGCTCTAAAATAGTGGA	60.356	TGCATTGGCAGTTGAAGAAG	59.988
ICCeM_2C_44751	(CT)19	AGGGCGAATTGAATTTAGCG	61.405	GGAAAATTGAGGGAAGAGGG	59.875
ICCeM_2C_44783	(AG)19	GGGAGCTTGTCTGGTGAGAG	59.986	CGCCAAGCTCAGAATTAACC	59.845
ICCeM_2C_4525	(CA)8	CAGCGTGCAGTTGGATAATG	60.28	TGAAATTAACAAATTCAGGCAATG	60.228
ICCeM_2C_4534	(AAG)7	AGTGGAATGGAATGGTGTGG	60.634	CGATTCAGAGACATCCCCAT	59.886
ICCeM_2C_4546	(TGA)7	CCAAGAATCTTTGCTTTGGA	57.945	GAAAGGCGTTACCTTCCCTT	59.593
ICCeM_2C_4581	(AAAT)5	CAAGGCTTTGTTTTCCCAAA	60.081	TGAAAAGCACCAAACACGAA	60.271
ICCeM_2C_4683	(TTC)8	TGCTGCATGTCTTTGGAATC	59.805	ATCGGTGATGGAAGATGAGG	59.886
ICCeM_2C_4691	(TTC)6	TTTCCCTCTTTCTCTGTTTCTCA	59.508	TTGGGTGAGTTGGTTGTTGA	59.976
ICCeM_2C_4874	(AG)9	TCATGCCCCAAAAATTAAGG	59.767	ATGAAAGGGGTTTGCTGTTG	59.971
ICCeM_2C_5045	(AATGG)8	GAATGGAACAACCCGAATG	58.758	TCCGTATCATTCCATTCCAT	57.675
ICCeM_2C_5057	(TCT)8	CCTCTTCCATAAACGGTTGG	59.424	GCCCTTTCCCATTTCTTCTC	60.017
ICCeM_2C_5090	(TGT)6	TCCACTTCCTCTTTCAGTCCA	59.829	ACCCTCCACCTTCAACTTCA	59.549
ICCeM_2C_5271	(AGA)9	AGTAGCGAATTTGGGGAGGT	59.962	CGGATGGATTTCATGTGTCA	60.33
ICCeM_2C_5288	(TG)8	ACCTTGGCATGATTTGGTGT	60.24	CACAATTCAAACACCTTTTCCTT	59.441
ICCeM_2C_5329	(AAAAAG)5	TCATACATGATGGATTGGACA	57.164	CCTCGTTTAAGGGTAGCTTGG	60.129
ICCeM_2C_5485	(TTTAT)7	GGGAAAACAAAAATAACACAAGC	58.998	ATTGGTGCAGATTGGGACAT	60.203
ICCeM_2C_5618	(GT)8	GCTTTGTGTTGAGACTTTGGG	59.766	AGTCGGAACCATTTGGATTG	59.79
ICCeM_2C_5648	(TGT)6	TTGTTCTTGTTCAATTGGAGG	57.715	ATGCGGTAACGAATTTCGAC	59.967
ICCeM_2C_5661	(TTG)7	GCCTGTTGCAAAACTTTCCT	59.359	CAACAAAAGCTCGGTTAAACA	58.021
ICCeM_2C_5909	(GAT)7	ACTTGTTCAGAATGGCGGTG	61.096	TGGTAGACTCCTGTGATTGCTG	60.312
ICCeM_2C_5959	(GCG)8	TGAGCCCAAAGAACTAAGTGG	59.364	CGGTGCAGTCATTATTGGTG	59.988
ICCeM_2C_6009	(GAAAA)7	CTACCGTTTTCCGTCGACAT	59.993	AAACAACAAACGCAGTTTTTCA	59.706
ICCeM_2C_6045	(TAC)7	CAAGTGTGGGCATCTCAGAA	59.831	ATTTGGGCCTGAGAAGGTTT	59.94
ICCeM_2C_6173	(ACA)8	AAACCTGTGTCATCATCGCA	60.12	CGTTAGGGTTACGGCTTTGA	60.124
ICCeM_2C_6177	(ACGAGC)5	GAAAGATCACGGAGCCACTC	59.81	CATGCACAATTGAGGACTCG	60.263
ICCeM_2C_628	(TG)10	TTAAGGCTCAATTTGGTGGC	60.074	GCAATTTCAAAAATAAAAATTGACG	60.118
ICCeM_2C_6309	(TCC)7	AAACACAGATGTCGTCGCAA	60.31	CACTGATATTCGGCAACACG	60.134
ICCeM_2C_6317	(ATTT)5	TGCTCAATTTAAGGTTGGGG	59.931	TTTTAAAAATGGAAGGCATCTCA	59.961
ICCeM_2C_6396	(TAAT)6	TTAATTGGAAAATGTGGGGG	59.497	TTTGACTCCACCAACCCTTC	59.943
ICCeM_2C_6418	(CCAATT)5	GTTGATTGGATTTGGGGATG	59.991	GTTGGCATCGAGCAAGAGTT	60.406
ICCeM_2C_643	(AGA)7	AATAAAGGCAAGGGCGAAGT	60.095	TTTCCCTTCAACGTCTCCAC	60.088
ICCeM_2C_6546	(CTC)6	AAAAGCGCAACTGAAGCAAT	60.025	GCATAGGCCAAAGGAACTTG	59.708
ICCeM_2C_6556	(ATA)11	GGACCCAATGTTTCCATCAA	60.56	GAATTCCATGTCCCTCCTCA	59.862
ICCeM_2C_6631	(TC)10	ATGCCGACCCTTAAGTTCCT	59.962	CTCGGAACCAAACTCATTCA	58.695
ICCeM_2C_6664	(TC)10	ATGCACAAGACCACCCTTTC	59.973	AACAATGCAGGGACAAGAGG	60.111
ICCeM_2C_6697	(TTC)6	AACCCATTGTTGCTAATGCC	59.829	GGTTTTTGGTTTTGGGGAAG	60.545
ICCeM_2C_6766	(CT)11	GGCATTCTCAACAAGCATTC	58.299	TGAACCTTGTTTGGGGTCTC	59.943
ICCeM_2C_6948	(TA)9	TGAGGATATTGATCCCCCAA	60.088	TCAAAACATCGCCAACACAT	59.972
ICCeM_2C_7057	(TTTTC)6	ATGGTGTTTGGCTTCAAAGG	59.971	TCCCCAACCCAAAATAAACA	60.024
ICCeM_2C_7084	(CT)13	TCAAATTTCCCTTTCATCTTCAA	59.937	TGCAAATCCTTGAGCTCCTT	59.955
ICCeM_2C_7256	(TTC)6	GCACCACCATCACCTCATAA	59.374	GAGATTGAGTGGGAATCGGA	60.011
ICCeM_2C_736	(TTC)14	AGCGCAAACATCTCACTGATT	59.896	TTGTTGGGTGATAGTTGGAAAA	59.357
ICCeM_2C_7409	(TTG)7	GGAGCCGAAAGTCTCTTCCT	59.957	GGAAGTGGATGTTGGAATGG	60.173
ICCeM_2C_7538	(TTG)6	GGGCTTATTAAATTCCAATAACAA	57.746	CGATCGGAGGAAGAAGATGA	60.295
ICCeM_2C_7612	(GAA)6	GCAGTGGTATCAACGCAGAG	59.47	GCCGTTGATCATCTTCGATT	60.043
ICCeM_2C_7629	(TCA)6	CCATCAAGTAGGCGAAACGA	61.157	TGCAGCATCTTCATCTTGGT	59.399
ICCeM_2C_7646	(GAA)7	ACTCCTCGACGATGAAGACG	60.408	AATTCCAATTCCAAATCCCC	59.83
ICCeM_2C_7728	(ATT)7	CCTCTTGCTCATTCAAGTCG	58.596	GACCGAAGTCTTGGTGGAAA	60.088
ICCeM_2C_7849	(TC)8	CGGTCTTCTCAACTCAACCC	59.697	TTATTTGTTCAACAGGGGGC	59.801
ICCeM_2C_7954	(TG)8	ATGGTGGTGGTGATGGAGAT	60.056	TGGCCATTCAAATTCACTCA	60.049
ICCeM_2C_8047	(TGTT)6	AGCTTCTTCCAGCAAAACCA	59.993	AATCCAAACCCAACACAACC	59.55
ICCeM_2C_8134	(CTT)6	AAACAACTGCCATTAACCAACTC	59.467	CACTTCACACACCCACTTGC	60.203
ICCeM_2C_8162	(TTTCAT)6	TAGCGACGACAACTGGTACG	59.928	GTTGGGTTTGGTCGAAAGAA	59.948
ICCeM_2C_8187	(GA)8	GTCCCACGAAGTAAGTCCCA	59.966	ATAGCAGCAATTTCCATCCG	60.06
ICCeM_2C_8399	(AC)8	CGCCCACACCTTCTTCTATC	59.694	TCCAAACTTGGGATCTTTACAA	58.603
ICCeM_2C_8418	(AG)11	GGACATTTGAGCACCTTGATG	60.511	GGAGTACAGGGAGTGACCCA	59.962
ICCeM_2C_8434	(TA)10	CTAGGCTTTTGGGATGTGGA	60.066	CAAAATAAACTTAAACAACCAATTACA	57.191
ICCeM_2C_8469	(TTC)8	GGGAACTACGAAAAAGCTACAGTT	59.321	TTGCATATTTGCATCAGGGA	60.035
ICCeM_2C_8564	(CAA)6	CTCAACTCCACCACCACCTT	60.002	GTTATCCATGTAATAATAATTGAAGCA	57.065
ICCeM_2C_880	(AGA)6	GCACAATTTCAACAAAACAACC	59.406	AGAGGGAATGGGTTTATGGG	60.011
ICCeM_2C_8813	(AAG)6	CAAACGCAAAAGCTGAAGTG	59.65	AAGTTCGAGAACGAAGGGGT	60.11
ICCeM_2C_8852	(AAAAC)5	TGGCGTTGCTTAAGATACCA	59.325	TGTTCCTCTGTTGGTGGACA	60.129
ICCeM_2C_888	(TAAAT)7	TTTATACACCCATTTCGCCC	59.66	TTGTTGGGTACAACTTGCCA	60.004
ICCeM_2C_8976	(ATG)6	AGCAATGTTGAGAGGTTTGC	57.95	TTTTTCCCACCTAACACAAAAA	58.564
ICCeM_2C_8999	(AGT)6	CCATCTTCATTGGCTAGGGA	60.029	TGGAGTTGTTGCCAACCATA	59.964
ICCeM_2C_9	(GAA)6	TTGAGCTGGAAGAAGGTCGT	59.989	CACTCCTCACATCCAACCCT	59.962
ICCeM_2C_9099	(ATA)6	GTATGGTGGCGAGGTGAACT	59.997	GGGATTGTTCGGACAGAGAA	60.05
ICCeM_2C_9100	(AAG)7	CCGGAAGAGCAACACTTCTC	59.989	TGGAGGCAGTTCACAGTTTG	59.873
ICCeM_2C_9129	(ATG)6	AGAAACAGGCTGAAGGTCCA	59.844	TTATGAAGGAACGGCCAAAC	59.938
ICCeM_2C_9195	(AAT)6	CGCCTTTCGAATTATTGCAT	60.061	CACTCCCTTCCTCCCAAAAT	60.298
ICCeM_2C_928	(TCT)6	CATCAGTAACCGCTCAACGA	59.864	TTTGGAGGTGGAAAGAGTGG	60.081
ICCeM_2C_9331	(CAT)7	GCTTCGGTTCTTGAGACAGG	59.989	TTTGTGGCCTTCAATGAACA	60.088
ICCeM_2C_9354	(TC)10	GGGAACCGAAACCAAGAATA	58.879	TTAAACGCAACCCTTTTTGG	59.972
ICCeM_2C_9368	(AG)8	CATTATTTTGGTTGCTGCTTTG	59.661	AAGAATAGGGTGCAACACTGC	59.256
ICCeM_2C_9470	(AGA)7	TATGGATCGGAAGACGAACC	59.894	GGGACATTCACAAGCAAACA	59.547
ICCeM_2C_9510	(AAT)6	CAATATCTGAGGTGCATTTTCA	57.781	CAACCAATCACCACCACATC	59.656
ICCeM_2C_9619	(TAAC)7	CAACTCTTTTGTTTTTGGTGG	57.326	ACCACAAGAGCCCCAGACTA	59.721
ICCeM_2C_967	(GA)8	CCCAAAACCAGCTTGTCTCA	61.204	ATGCAACAAAACCACTTCCC	59.836
ICCeM_2C_9712	(AAT)7	AAGCTTGGGATGATCAGTGG	60.073	GGACAAAACTCCAACAGGGA	59.943
ICCeM_2C_9849	(AG)9	GCCTCCTTCGTCTTTCTCCT	59.957	TTGGCCATCTTTAACCTTCG	60.067
ICCeM_2S_gi105636405	(AG)9	AAGCAGAGCGAGAAGAGAGAGA	60.175	AGAGAGGGGTTTGATTCGGT	59.935
ICCeM_2S_gi105636884	(TC)8	GCACCTTCATCACAATCCCT	59.934	CCGTTTCCTCTGTGTCCAAT	59.966
ICCeM_2S_gi169744135	(GCA)7	CTTTTGGGAAGATCTGCTGC	59.955	TGCCTAAACTGTTGCTGCTG	60.195
ICCeM_2S_gi169744934	(CAC)8	TTCCCACAATTTTCTTTCCG	59.91	GTTGGAGCATGGAACCCTAA	59.933
ICCeM_2S_gi169745042	(CTT)6	CAGGATTCGAATTCCATCAA	58.493	GTTCAGCGATTAGGGTTTCG	59.708
ICCeM_2S_gi169745269	(AAT)8	AACAAAAATGCAGACTACACGC	59.339	TTATGAGCTGGAGAGTGGGG	60.21
ICCeM_2S_gi169745305	(TCT)6	TCCATTTTCTTATCCCTTTTTCA	59.015	TAGTTAGGGCCATGGTGGTT	59.312
ICCeM_2S_gi169745373	(CT)9	TCACCTTCCAACAATATTCTCAAA	59.878	CACCGTTGTTGAAGTTGCAC	60.199
ICCeM_2S_gi169745385	(CTG)6	AGCATCTGCAACTTTGGCTT	60.022	TACCATTGGGGTGATCTGGT	60.05
ICCeM_2S_gi169746432	(ACG)6	ATTCGAATTCCGGAGCTCTT	60.173	GGAGAGGAGGGAGAGAGGAA	59.883
ICCeM_2S_gi169746906	(TA)8	GGACGAGTGAGAAATGCATAAG	58.861	CATCGTGACTATGGCCTCCT	60.096
ICCeM_2S_gi169747004	(TA)25	CAAATCCCAGTCCTAAAGGAAA	59.476	CCCAGATTCATGTGTTGTGTT	58.329
ICCeM_2S_gi169747173	(ATC)11	ATCGCTGGACGTATTTTGGA	60.469	CCGCAGAGTCAGCTATTTCC	59.978
ICCeM_2S_gi169747839	(CAA)6	TGCTACTGCTTCTGCCTCTG	59.49	ATTTGATCTGGCAAAGGTGG	59.933
ICCeM_2S_gi169748141	(GAG)6	CATTCAATGGCCGATAATAAGA	58.96	CCATGACGAATAACAAGGGG	60.184
ICCeM_2S_gi169748162	(TGA)7	TCCAGTGAGGGTGTACGTGA	60.154	TCCATCTCCCTCAAACACATC	59.918
ICCeM_2S_gi169748676	(GGAGCA)5	GTGGTAGCCCAAAAGGAACA	59.971	TCAAGACAATATCCTGCTCCAG	59.336
ICCeM_2S_gi241787382	(ATG)6	AGAAACAGGCTGAAGGTCCA	59.844	TTATGAAGGAACGGCCAAAC	59.938
ICCeM_2S_gi241790297	(TTA)9	TTCCTAGATGTGAGGTGTGGAA	59.592	AATTCACAAAATTGGGGTGC	59.668
ICCeM_2S_gi241791098	(TTA)8	AAAACATACACACAGACACGCA	59.173	TTCGGTTCATTTTAGCCCTG	60.067
ICCeM_2S_gi241791250	(CCT)6	CCGCCACTACCTACACCCTA	60.008	GGTGGGGTAAGATGGTCTGA	59.779
ICCeM_2S_gi241796630	(ACA)6	GATCAGCAAAAACCACCGTT	59.978	CATGAAGTCACCAGGTGTGG	59.997
ICCeM_2S_gi241798599	(CT)16	AGCGTGTTCCATTCTGCTCT	60.02	TAGGACAATTCGAGGGTTCG	60.066
ICCeM_2S_gi241800382	(ATA)6	CATCATAAGATCCCGTCCGT	59.773	GCCATGGTTTTGGCTTAGAA	60.074
ICCeM_2S_gi241804231	(CT)9	GCACCTAACAAGCTTCACCC	59.74	TCAACCAATTATGGCTTCTGC	60.089
ICCeM_2S_gi241804590	(AT)9	TTTCAAGAAAGCCACCAAGC	60.365	AAGGAAGTGATGAAGACAACGAA	60.158
ICCeM_2S_gi241805581	(CTG)6	AAGCCAAAGTTGCAGATGCT	60.022	TACCATTGGGGTGATCTGGT	60.05
ICCeM_2S_gi241824558	(AAT)6	GCAACACACACATGCCCTAC	60.04	AGCCCTTCCCTTTAAGTCCA	60.068
ICCeM_2S_gi241825051	(GTT)6	GCCTAGTCCATTGCTCTCCA	60.362	TTCCCCCATTCACTTTTTCA	60.28
ICCeM_2S_gi241827122	(TGA)8	TTTCCAGTTGTCAGCCTGTG	59.873	CGACTATCGCTGGACGTTTT	60.27
ICCeM_2S_gi241827140	(ATA)6	CAAACCAACCCATGAAGACA	59.389	CAATCCTCTTACTGGCCCAA	60.066
ICCeM_2S_gi241827178	(AAT)6	TTCCAAGTTGGCCCATTAAG	59.931	AGAGTACGTGGGCAAGCAGT	59.937
ICCeM_2S_gi241984284	(TC)11	CCTCTCTCGGCGTTTTAACTT	59.9	TTCCCAACAATCCTCACTCC	59.903
ICCeM_2S_gi241984583	(TC)12	TCCTAGTTTCGTGCCCTCTC	59.43	ACGAGATGTTGTTGACTGCG	59.905
ICCeM_2S_gi47832385	(TA)12	TGTGGAACTCCATACCCAAAG	59.838	GCCAAACGGCTGATAACAAT	59.967
ICCeM_2S_gi47832430	(TC)13	TTGTTGCAAAGCATCCTTCA	60.379	GGCAAATTTAGGGAAGAGGG	59.903
ICCeM_2S_gi47832437	(CT)14	AGCAAAGCATCCTTCACCTC	59.434	TGTTGTTGGTGAGAAACCCA	59.976
ICCeM_2S_gi47832439	(TC)12	GTGTTGCAAAGCATCCTTCA	59.847	TGGTGATGGCAGGATAGACA	60.072
ICCeM_2S_gi47832460	(TC)12	TTGTTGCAAAGCATCCTTCA	60.379	GGAAATTGAGGGAAGAGGGA	60.38
ICCeM_2S_gi47832476	(TC)11	TGTTTGCAAAGCATCCTTCA	60.379	GTGTGAGGGATTGAGGGAAA	59.903
ICCeM_2S_gi47832487	(CT)15	TTGTTGCAAAGCATCCTTCA	60.379	TGACAGAAACACAGAGCCCA	60.44
ICCeM_2S_gi47832493	(CT)13	TTGTTGCAAAGCATCCTTCA	60.379	TGAGATTGTTGCGTGAGAGAA	59.581
ICCeM_2S_gi47832609	(CT)14	CTCTGTTTGCAAAGGCATCA	59.988	GGAAAATTGAGGGAAGAGGG	59.875
ICCeM_2S_gi47832638	(TTC)6	GAGGTCGTAGGCCCATAACA	59.955	CGGTGTGTTGTTGTTGTGAA	59.027
ICCeM_2S_gi47832689	(AT)10	TGGAACTCCATACCCAAAGG	59.784	AATTGCATGAAACCCAAAGC	59.945
ICCeM_2S_gi47832732	(CT)20	GCGTTGTTGCAAAGCATC	58.945	GGTGAGAGAAGCAAGACCCA	60.386
ICCeM_2S_gi47832765	(CT)10	TTGTTGCAAAGCATCCTTCA	60.379	GGAAAATTGAGGGAAGAGGG	59.875
ICCeM_2S_gi47832767	(CT)20	CGACTCACTATAGGGCGAATG	59.738	TCGTTGAACCTGAGTGTGAGA	59.451
ICCeM_2S_gi47832793	(CT)17	GCGTTGTTGCAAAGCATC	58.945	TTGTGAGAAAACACACCCCA	59.976
ICCeM_2S_gi47832794	(CT)17	GCGTTGTTGCAAAGCATC	58.945	CCCCCTCCCACTTATGTTCT	60.183
ICCeM_2S_gi47832795	(CT)16	GGGCAGGTCGGTTGTTTG	62.503	AGGCCAACACTTTCCTTCCT	60.11
ICCeM_2S_gi47832796	(CT)15	GCGTTGTTGCAAAGCATC	58.945	GCCCCGTTTTGTGTTTTCTA	59.975
ICCeM_2S_gi47832797	(CT)14	GCGTTGTTGCAAAGCATC	58.945	TTCTCTTCCTCCACACCCAC	60.088
ICCeM_2S_gi47832798	(CT)11	CGAGTCTTGTTGCAAAGCAT	59.076	TTGAGAAACAGAAGACCCCTG	59.314
ICCeM_2S_gi47832805	(AG)17	GAACCTGAAGTGTGGGGAAA	59.943	CCCCCTATAGGCGAATGAAT	60.13
ICCeM_2S_gi47832806	(CT)17	CGTTGTTGCAAAGCATCTTC	59.469	TGCTTCCTTCTCCTCCATTC	59.361
ICCeM_2S_gi47832807	(CT)20	CACGTATTCACTTAGGGCGAA	60.138	GGTGAGAGAAGCACAGACCC	59.841
ICCeM_2S_gi47832808	(CT)19	CACGATTCACTATAGGGCGA	58.747	GGTGAGAGAAGCAAGACCCA	60.386
ICCeM_2S_gi47832809	(AG)17	GGAAAATTGAGGGAAGAGGG	59.875	AGCTATGCCATGATTACGCC	60.088
ICCeM_2S_gi47832810	(AG)20	GGAAAATTGAGGGAAGAGGG	59.875	TTTAAACGAATTCGCCCTTG	60.068
ICCeM_2S_gi47832812	(AG)17	GGAAAATTGAGGGAAGAGGG	59.875	TTTAAACGAATTCGCCCTTG	60.068
ICCeM_2S_gi47832815	(CT)17	GCGTTGTTGCAAAGCATC	58.945	TTGGGTGTGCTAAACTTCCC	59.971
ICCeM_2S_gi47832816	(TTC)6	ACTCATGTCCCTGATGGGAG	59.92	TCGGTGTGTTGTTGTTGTGA	59.589
ICCeM_2S_gi47832817	(CT)17	GCGTTGTTGCAAAGCATC	58.945	TGGTGTTGCATAACTTCCCA	59.964
ICCeM_2S_gi47832818	(CT)16	GCGTTGTTGCAAAGCATC	58.945	TGTTGGTGAGAGAACGCAAG	60.025
ICCeM_2S_gi47832823	(CT)16	ACAGGAGCCGTTGTTTGC	59.837	GGGAAGAGGGAGATTGTTGG	60.822
ICCeM_2S_gi47832824	(AG)18	AGAGACGCAGAGACCCATGT	59.866	AATGCGCGCTTTTACCTCT	59.996
ICCeM_2S_gi47832825	(AG)17	GGAAAATTGAGGGAAGAGGG	59.875	GTCGCGTTGTTGCAAAGAT	59.862
ICCeM_2S_gi47832829	(CT)20	GGGTAGGTCGCGTTGTTG	60.112	TGAGAGAAGCAAGACCCGTT	59.989
ICCeM_2S_gi47832830	(CT)20	GCGTTGTTGCAAAGCATC	58.945	GGTGAGAGAAGCAAGACCCA	60.386
ICCeM_2S_gi47832831	(CT)19	GCGTTGTTGCAAAGCATC	58.945	GGAAAATTGAGGGAAGAGGG	59.875
