# Supplementary material for: Large-scale transcriptome analysis in chickpea (Cicer arietinum L.), an orphan legume crop of the semi-arid tropics of Asia and Africa
Source: Plant Biotechnol J. 2011 Oct;9(8):922–31. doi: 10.1111/j.1467-7652.2011.00625.x (PMC3437486; doi:10.1111/j.1467-7652.2011.00625.x)
Supplement: Supplementary file 7 [file pbi0009-0922-SD7.xlsx]

## Sheet: Chickpea_TUSs_primers_designed
Chickpea_TUSs_ID	Forward primer (5'-3')	Tm (°C)	Reverse primer (5'-3')	Tm (°C)	Product size (bp)
Contig1015	CATCAAAGCAACAGGCAGAG	59.591	GGGACTGTGAAACTGCGAAT	60.119	174
Contig10786	TCCTTGGAACAGAAGACGCT	59.989	TCACTGGGGTTGACATACGA	59.96	280
Contig11290	TAACACCGGGAGAACCTGAG	60.103	CAAATCCTCTCTCTTTGCCG	59.948	110
Contig11425	AAGAAACCAACGACAATGGC	59.978	CAGCTTTTTCCTCTTCACCG	59.986	103
Contig12903	ATTCACCGGGTCAGAAACAG	59.966	GACTGAGGCTGTTCCTCTGG	59.986	142
Contig16346	AAACGGCTACCACATCCAAG	59.993	GTATCAACGCAGAGTCCGGT	60.142	104
Contig16441	CGGTCTCCAGTACCCTGTGT	60.026	AAAGAAGGAGAAAAAGCCGC	59.966	132
044122_1249_0811	AGTGGCATTTCACCGCTAAC	60.14	ATCCATGACCAGGATGAAGC	59.893	102
061569_0920_2167	GTATCAACGCAGAGTCGGGT	60.142	AACTGCGAATGGCTCATTAAA	59.734	117
094956_0528_2611	CACCCTTCAAAGAGTGCGTA	58.923	GCGGAATAACTGCTGAAAGC	59.988	165
136566_0984_3755	GTTCCAGCAACAAACCCATC	60.362	GACTGTGAAACTGCGAATGG	59.293	134
152010_1402_0500	CGCATCATTCAAATTTCTGC	59.261	ATGTGGTAGCCGTTCTCAGG	60.134	124
271200_1565_1992	AGCCAGAAGACCCATTTCAA	59.67	CTACAGCCCTAGTTCACCGC	59.898	173
358781_1277_1577	TATTTGGAGGGCAAGTCTGG	60.066	CAACCCAAGGTCCAACTACG	60.401	104
376839_0879_2710	CCTAGAAGCAGCCATCCTTG	59.971	CTTGCCGCTAGTGCTTCTCT	59.92	157
015035_3073_3230	GGGGTTTGTTGCACGTTTAT	59.73	GGGTGAAACTGTGAATGGCT	59.973	118
100999_3241_1647	TGTACTAAAGGGCAGGGACG	60.125	AAATTTCATCGTGATGGGGA	60.133	111
109472_3833_1149	CTCGATTTGGTACCGCTCTC	59.836	AGAGCTAGCTGGTTCTCCCC	59.979	107
134414_3598_2280	AATGATCTAGCCCCATCACG	59.917	GATGCCCTTAGATGCTCTGG	59.797	120
252609_3840_1256	ATTTCATCGTGATGGGGGTA	60.014	GTACAAAGGGCAGGGACGTA	59.993	107
276450_3943_1042	CTCAATGAGCCCGGTATTGT	59.955	TGACGGAGAATTAGGGTTCG	60.066	141
Contig13981	AAGCAGGTTCCAAACCATTG	59.971	CAGGACTGAACACCCTTGGT	60.002	240
183610_3849_3375	CAGCTCCAGAGAATTCATCCTT	59.848	ACAAGGAGACGCATTTTCCA	60.636	105
Contig14019	CTTTCTTCCCTCTCCATCCC	60.008	GGCTTCAAAATTGGGTGCTA	60.074	168
308172_3421_0658	CGAGAGAGGCCGTGTAAGTC	60.012	CACTCTCTGGCTGGAACCTC	59.986	185
326946_2614_0558	GGGGCTTTACGAGCTTTTCT	59.856	TGCGTTGCTAAAGGTGAGTG	60.05	123
Contig14848	AGCTCCCGAAGCACTAACAA	60.015	TGTCGTTCTGAAAATGCGAG	59.988	128
190966_0099_2260	CATCCAAGCAAAAGTTTCCC	59.546	GGACTTCAATCTCGCAAAGC	59.962	112
146656_1458_1696	AGAAGCGGTTTCCACCTTTT	60.11	AAAATTCCCGACCTCACTCC	60.306	129
Contig11897	CATGGGTCGTATGCACAGTC	59.992	AAGTCCGTGAGCTTTGAGGA	59.989	241
Contig13565	TATCAAGCTCCGTGCAACTG	60.011	GATGGAATTGGGGTCACATC	59.995	129
389549_2661_3236	ACTTCCATTCCTTTGGCTCC	60.443	ATTGGCACCCTATGATCCTG	59.773	130
Contig1373	CCTGGTGTTGAGGTTGAGGT	60.002	TCCCAAAAACGAAACTGACC	59.948	112
316816_1558_3501	GCAGAGTTGGGCTGTTTAGC	60.022	CAAGTTGAAGTCTCACCGCA	60.025	159
Contig12905	AGGTGTTTGTAGCCCTGGTG	60.028	GGGAAAGCAAAAGGAGAAGG	60.18	236
170195_2458_1632	CATCCCATCATTCATGGTCA	60.137	TCCTCCTCATCTCCATCACC	60.008	153
Contig11979	GAGGAGGCTAGAAAGCGGAT	59.947	CTGGAAACCAGCGGATTAAA	60.067	132
Contig1102	CCTCGGATTCAGAGATCAGC	59.91	TCGCCGTAAATTTTGACTCC	60.074	116
Contig15330	ACCTTCCTCCCGTTCACTTT	59.972	CCCTACGGTAACCGACTTGA	59.986	290
119052_0609_1467	CTTGTCCACCTCCCTTTGAA	60.081	TTTTTGAAAACTGTTGGGGC	59.953	128
Contig13324	TGTCAACTCGCACACTCCTC	60.03	GAATCACCACGTAAACCGCT	60	298
Contig14846	CCGAACAAGGAAACGGTAAA	59.968	CGATTTGAAGGCAGGAGGTA	60.206	106
Contig14250	CAAACTCGTCCAATCCCAAT	59.79	CCACTTTCACCAACGGAGAT	59.966	104
Contig12565	GCAAGGAAGACCAGAAGACG	59.989	AAACAACCAACTTGGCCTTG	60.008	292
Contig12042	GCAAAGGAGCTTCTCAATGG	59.955	CCTTCAACCGAGCAAGTAGC	60.015	242
Contig1355	TGGAGAGCATTCACAAGTCG	59.984	GGAGCACTAGGCGCTGATAC	60.007	169
Contig10645	ACCACCGGCTTCCTTAATCT	59.962	TTTCGGTAAGGTCGGTATGC	59.96	268
Contig16066	AATTCATTCACCAGCCGAAC	59.939	TGCAACCTTGACACTGAAGC	60.032	268
Contig13433	AAGAAGTGGGGAGGTGGAGT	59.968	CCTAATTCATCCTCTGGGCA	60.029	100
Contig12220	GGGTTTCCGCTACAAGATGA	60.074	TCCTTACCTTCTTCTCGCCA	59.948	116
114076_1112_1408	AGGTGCCATCAACTCAGTCC	60.12	GCACCTCAATATCCGTTGCT	60.103	134
Contig12771	TTGCAAAGCTAAACGTGGTG	59.911	AACCAGCATAAAATGCAGCC	60.103	188
Contig13738	AGATTACAGCATTGGCACCC	59.962	GGAAAGTGCTGAGAGATGCC	59.957	111
415410_2188_2829	ACGAAGGATGGCATTGTAGG	59.955	CCAAAGGCCAACAGAGAAAA	60.22	201
106810_4010_0717	AGGACGACCTACAATGCTGG	60.134	TAGAAGATGGCAGACGCTGA	59.697	126
343181_0689_0576	TGAACTCCTCTTCGAGTGCC	60.533	CCCAAAGTCGATCCTTCCA	60.988	106
Contig11613	GGTTTGCAGGAGGATTTTGA	60.051	GCAAGGACACCAGCTTCTTC	59.997	266
Contig12592	CCAATGAGGAAACCCAAGAA	59.903	GTACAGCCCCTACGTGCATT	60.022	100
Contig15086	TCACGTTGAGTGGGTCAAAG	59.72	AAAACAGCAGACATCCCCAC	59.973	249
Contig15650	GTTTGCGAAGAAGGAGATGC	59.962	TTGAAACCAATGGTGGGAAT	60.029	120
Contig1620	CACCTAAACCACCCGATGTC	60.232	TCACTAATGTTGGCAACCCA	59.964	180
Contig15636	TTTTGCAGCGTGTCTCAAAC	60.035	CCAAAGAACAAGCCAACCAT	59.971	294
Contig14242	TTGCTTTTTCCAATCGTTCC	60.053	GGGTGCAATGCTTGATACCT	59.962	128
Contig1385	TTAGGAGGGTCACACCAACC	59.82	TTGTGGTGCATGCTATGAAA	58.703	117
Contig15691	CCTATCCTGCTGCTCAGGTC	59.973	AGTTCCCCAGAAGAAGGGAA	60.045	128
Contig14707	GCTCTGCAACTGGGAGTAGG	60.012	GATGGTCCATTCAGCAACCT	59.934	134
Contig12886	CAGACAAGTTGGTGGAGGGT	60.002	CACACAACCATGCAAACTCC	60.008	134
Contig12018	CGGTTTGAGTGCATATGGTG	59.988	CGAAGCATCCCCATCTAAAA	60.031	160
Contig12927	ATTGCTTGGTCTTTTGGTGG	59.971	CACCAGCTCCACAGATAGCA	60.008	178
Contig12784	TTCCCACCATCCAGATTCAT	60.135	GAGGTTGAGGAGACCTGCTG	59.986	208
253852_3124_0435	AGCATTTGCTGATGATGCTG	59.979	CTTTGTGGCTGCAAAAACTG	59.507	214
Contig16432	ATATGGCGGACATGGCTAAG	59.945	TGTCACGTGCATAGAGCACA	60.054	186
407120_3248_2300	GGAGTTGGCTATGGTTTGGA	59.933	TGAAAGGAAAGATGTGAGATGC	59.316	100
268061_2477_1591	CAAGAGGCATTGCAGTACGA	60.011	GCTTGCAGACTCCTGTAGCC	60.164	105
Contig16304	GAACAAATTCTGCCAACGGT	59.978	TGATGTTGCCAATGCTGTTT	60.119	111
Contig14231	GAGTCCTGCAACACTGACCA	59.872	AGTTGCTTGGCAGATTGCTT	60.022	297
129683_1891_2856	GGAGTTCTTTCGCCAAGTCA	60.375	GGCCCAAATATCTCATCAGC	59.491	135
Contig11692	GGTCAGGGAAAAATCAGCAA	60.051	TTGACAAAGGTTTGCCTTCC	60.088	271
Contig16308	TTGATGATGCTGCTCGCTAC	60.127	GTGTGCGTGCAAACTTCTGT	59.953	174
027803_1812_2614	CAGCGATTCTAACGTGCAAA	60.014	TAGGTCAAGGACGTTCCACC	59.966	174
297763_0915_0589	CCTTTCCATGTGGCAGAAGT	60.111	GACGTGGCATTTTCCTTAGC	59.713	191
339026_1077_3840	GCTTCGCTTTCATCCATTGT	60.221	TGGCTGAGTTGAGCTTCTGA	59.855	134
133694_0316_0267	CAAATCCTATACGACGGCCT	59.067	ATAGCAAGGGAAGGAACCGT	59.962	103
Contig13683	TCCCAAGGAACATCTCCAAC	59.903	GCTTGCAACAAAAGAAAGGG	59.861	250
Contig15651	CTCCTTCACCATTGGCAACT	60.111	ATGGCTCTTGGTGCAATACC	59.962	225
234368_3539_1785	ATAAGGATGGCGACTGGATG	59.917	GCTTCAGCTCGGTTTTTGTC	60	146
Contig14296	GATGAGGGACTCGGAACAAA	60.05	GGCCATCTTTGTTGACACCT	59.973	188
Contig13718	TAGGCTCTCTGGGGGATTCT	60.169	TGCAGCTTTGTCTGTTTTGG	60.027	191
408968_1090_3507	GTGCTGGAGGACCTGATGAT	60.08	GTGTGAATCTGCGTGCAACT	59.912	104
Contig11898	GAGGGTGTGGTGCAAGTTTT	60.012	AGCAGGATTTGATTGGTTGG	59.933	194
143185_2325_0385	CGACAACACCTTGTGGAATG	60.001	ATTACTTGATCCGACGGCAG	60.096	182
431248_0081_1855	CAGCTTCTCGCCTAGGTTTG	60.147	CCCTGAATTCCTCAACCTGA	60.042	154
388755_2850_3927	CAAGGTTGGTCATCACATGG	59.806	GGCAAGGAAAATGAAGGACA	60.051	127
Contig16096	TGTTTTGTTCACAACCGCAT	60.011	GGGACCACTGCAAGTGATTT	59.973	192
Contig11177	CCACCGAGTTCAGCTTTCTC	59.989	AGAGAGTCATGGCTAGGGCA	59.973	148
213480_2633_1304	ATCTGCAAGCTTTAGCGCAT	60.145	CAAATTCTTTGTGGCATTGCT	60.124	111
Contig10793	GGCCAGTAGGATTGACCAAA	59.933	ATTGTTCTTTGCCTTGTGGG	59.971	112
Contig14623	ATGAGACAAAATGCGGGAAG	60.074	GGCTACAATGGGAGGATGAA	59.894	116
092037_3725_0975	ACTCCTAGGCCTTCGTCCAT	60.096	AACAAACCACCAACACACGA	59.897	134
Contig14906	TGGTGAAGCTGATGAAGCAC	59.992	GGACAGAGTGTGCTCGACAA	60.03	121
Contig10046	CTAGATGGGCAATGCTTGGT	60.096	ACTCTGCACCTCCCAAAAGA	59.844	207
069943_1734_0399	AGAAGGGATTGCACGACAAC	60.119	GCTAATGCTACAACCAGCCC	59.736	111
Contig10981	TCAACGCCACTTCCTCTCTT	59.989	GGAGCTTCGTGCAGGATTAG	59.978	217
Contig13111	CTAAAAGTTTTGCCCCCACA	59.968	ATCATCCACGATCCACCAAT	60.018	185
Contig11765	TGAGACACGGAAGACGAGTG	60.022	TTCTTTCGCCATAACGCTCT	59.982	270
409114_3825_2597	GGGTCAGCTTCCATTTCTGA	60.195	TGTTGGGAACTTGTCATGGA	59.935	165
Contig15054	TGCAACCATCAAAACCAAGA	60.088	ATCCTTTTCCAGAGCAGCAA	59.955	298
Contig14125	AAGCAAGACAGTGATTGGCA	59.445	TTTGCATATCTACCAGCAGGG	60.103	115
235079_0105_0722	AGTCGTCAAGGGAAGGTCAG	59.3	CGGCTAAGAATCACTCCACTG	59.883	101
Contig16193	TTGGACACGGATCGTGATAA	59.924	TCCAATCGGAGCAACTAACC	60.074	108
Contig13487	GCTAGAGGGTGCTGAGTTGG	60.012	GCATCGGACGAGTAGGTAGC	59.866	104
Contig15373	ACCATTGTCTAGGTGCTCCG	60.134	TGCTGCTAAAGGTGCTGCTA	59.918	182
Contig12769	TGCATGCTCACTGAAAAAGG	59.988	ATGCTACTGGGATACGTGGG	59.836	114
284079_3393_2196	TCTGAGCAGCAGCTAGTGGA	60.032	CATTTTCTCCGGTGTAGGGA	59.926	142
Contig12104	CACTTGCAAATCAACCCCTT	59.971	AACTCACTTCCACAATGCCC	59.973	100
362754_3321_3928	CACTGAACGCCATAAAGGCT	60.27	CACCTTATTCTCCACGCCAT	59.955	150
Contig10030	CAGAGACAAGGGAGCAGGTC	59.986	GAGCAATGGCTCAAGACACA	59.992	246
Contig11702	ACCCCAAGAAACCTTTTGCT	59.976	ACCGAATAACCCTGAGCCTT	59.962	148
Contig16520	GGTTGTATTTCCGCCTTTGA	59.938	ATTTCATCCCGCATCACTTC	59.9	253
272705_0657_2668	TTGATTGTCAGTGGCACCAT	59.967	CAATAGGCCTTTCCCTACCG	60.802	113
Contig16201	CACAACAACAATGGGAGACG	60.001	AGGCAACAACACCCTCATTC	59.973	212
Contig14583	GTCCAATGTTGGCACACAAG	60.008	GATGCAACCTCAGGGTTTGT	59.973	127
393624_1214_3982	GTGCCTTCCACGTCTTTCAT	60.119	CCAGGTTGAGTGAAAAGGGA	60.081	141
Contig14324	GTGCGAAGTTGCTACGATGA	60.019	TGTTCCCCTTCCATAAGACG	59.926	272
Contig14178	TCAACGCAGAGTGCCATTAC	59.871	GCAGTGGTATCAACGCAGAG	59.47	141
Contig14151	TTGTTCCTGTTGGGTACGGT	60.269	GCAAAAACAAAACTCGGCTC	59.867	246
Contig14497	ACTCAAACGTGGCGATAACC	60	CAACAGCTAGCAAGAAGGGG	60.008	116
222795_4010_1820	CCTCTCATGGCCAGCATATT	60.059	GACACGCCCTATGGAGGTAA	59.955	150
Contig14981	ACACCCTCATTTGCAAGACC	59.973	TCCGAGTCAGACATGAGCAC	59.988	140
361757_1502_2904	CTTGGATGTGGTAGCCGTTT	59.993	ATGATAACTCGTCGGATCGC	60.066	172
070466_3945_1142	GAGGCTAGTTGATTCGGCAG	59.978	ACAAAGGGTGTTGGTCGATT	59.308	100
Contig15949	GGAAAGGGAGGAAAGAATCG	60.011	GGAGTCCGACGAGGATGATA	60.034	229
414701_2987_1951	GTTCTCCGCCCTTCTCTTTT	59.827	ACCTGAAACTCCAGTCACCC	59	205
380192_1181_3255	GACCGCCTTTTTGAATCGTA	60.074	ATTGCCATATTGCTCGTCCT	59.556	137
Contig11201	AGCACCATTTCGAATCCAAG	60.074	AAGGACGGTTTTTGATGACG	59.971	105
Contig11298	AGTGTGAGGGTGGACCAAAC	59.859	TCACTCACACCGATCTCGAC	59.827	149
Contig11502	CTCTGTTTCCACCTCTTCGC	59.989	TATCGCTCTGGACAGCCTCT	60.119	103
Contig14778	GTGAGCGTGAGCACATGAGT	60.063	GGAAGATTGTTTCAAGGGCA	60.051	102
Contig10659	ACAGAACAGTTGGGGAATGC	59.973	GCATTTGGGTTGTTTTGCTT	59.982	134
Contig14498	AACGTGCCATCTTCCATAGG	59.955	ATCCAATATGGCCTTTGCTG	59.923	204
Contig14111	TGGTGAAGAAGGGGATTCTG	60.042	TTGGCTTCTGGCTCAATTCT	59.955	225
Contig13777	GTTAAAATGGCATCGGCAGT	59.967	CCATTGATTTCCCATTTTGG	59.988	204
350747_2544_0625	TCTATTGGGGTTGCAAAAGG	59.931	AAAGAGGCTAGATCTCCGGC	59.947	157
Contig14037	AACCGACGATAGACCAAACG	59.993	TCTAGCGCAAGTGGTTTGTG	60.05	122
Contig11152	CCAACATGGTGATCTTGCAC	59.967	CGACCAACAAAAAGAGGAGC	59.853	213
Contig1614	CCGGTAAGAAGCAGTCGAAG	60.008	TTTCCATTCTTTACCGCCAG	60.067	167
Contig10105	GTATTCCGTGACCGAGCATT	59.962	AGCATCCCATGTAGGAAGGA	59.508	289
Contig1559	CACTTCGAGTTTTCCGCTTC	59.993	CCGTCTGGTCCAATCAACTT	59.966	261
414216_3067_3651	TCTGACGAGCCAAAGAAACA	59.566	CCACCACCAACAACAACAAC	59.745	110
Contig14611	CTTCAACAGGATGCTCGTCA	59.984	TTGGAACGCTCCTCACTCTT	59.989	212
Contig13389	GCAAGCCTTATTCTGCAAGG	59.982	TGAAGCTCATTGGAGCACAC	59.992	150
Contig13442	GGGATTGCGAAATTTGAAGA	60.016	CTTGTTGCGAAGGAGGAGTC	59.989	110
Contig12579	AAGAAGAGAAATGCGGCAAA	59.96	CGTACCAAAGCAACCCTCAT	59.993	209
284219_0347_2550	AACAATTTCACGCCCAAAAG	59.975	CCATCCTGATGTTGTTGCTG	60.112	172
Contig12189	TCTTGAAATTCGGGCTGAGT	59.813	GGAACAGCCTCTCAAACAGC	59.997	131
254828_2845_1000	GCAGCACTGTCACCATTCAC	60.328	AACCCCAATTCAATTCACGA	60.17	170
Contig10381	GACCATGCGCTCAGTGACTA	60.016	AGAAACATGCGACCAAATCC	59.939	136
Contig12975	TTTGAGGGTGGTATTGACCC	59.647	TTGTGGCCATTTCTCATCAA	60.049	193
196341_1159_1839	CACTGATGTGTCCTCAACCG	60.154	GCCAAATCAACAACCCTTTG	60.344	122
449253_1494_2683	AGCCATGATGGGTTCTCAAG	60.073	AACTGTTCCATTGACTCCGC	60.119	125
185414_2183_0963	TTCCCACAAATCAAAGCACA	60.088	AGAATGGATGAACCAGGGC	59.878	142
169608_2120_2220	GGAGCAAGCTTCATCGCTAC	60.125	GGATTTCTTGGTGGCACTGT	59.973	150
Contig15153	CGGACAACAACACGAAAATG	60.004	GCTGAATCACCAGGAACCAT	59.934	289
207284_3134_1235	TGGTGTGGAAGTTCATCCATT	60.225	TCTGAGACCGCCAAACTTCT	59.989	100
Contig14750	CGCATACGACAAGGAAAGGT	60.132	CCCATCTTGCGGACAATACT	59.955	252
403213_1208_3803	ACCCAACTGAGGCTCCACTA	59.721	GCGCATTCTCCTCTCGTACT	59.603	145
Contig13584	GTTTGGAAACTGCTGGTGGT	60.012	TCTTGCTCTTTCACCCTCGT	59.989	143
098253_2796_0608	TCCACCAAGAGTGGTGATGA	60.088	TGCTTTCTTGCTTTCACCAG	59.195	105
Contig11641	CTCGTACCAAGCAAACAGCA	60.05	CAACTGTTCCTGGACGGAAT	59.966	138
Contig15265	AATGTCTGGTCGTGGAAAGG	59.966	TAGCTGGCTTCGTGATTCCT	59.978	104
Contig12157	AAACGACCTTCAACCAATGC	59.978	TGAGTTAGCATCCAACTGCG	60.011	182
Contig15426	CTTGAGGCTGAATTTCCTGC	59.955	GAAGAGCAGCTGGGTATTGC	59.985	244
Contig14444	CGACGATCTCGACACTTTCA	59.984	GCTCCCTTGCAAATGGTAAA	60.074	119
Contig14666	TCTCTAGACGGACGTGGCTT	60.012	TCCTTCGACGATAGATTGGG	60.029	152
Contig1353	GCCATCTGTTTTTGGAAGGA	60.051	AGCTTTTCCTCTGCCCTTTC	59.962	196
Contig10450	CGAGAGCGCAGAGAGAGTTT	60.035	ACGAGTTATCCTGGTGTGGC	59.997	269
Contig10998	TCTCTGGATCAAGGTCAGCA	59.499	TGATCAAATGGAGTGGTGGA	59.893	104
Contig11708	GAGACAAGGCCAGTACCTCG	59.867	TTGAAAGGTCCTGGAACAGC	60.232	155
Contig16429	GTCGCTGGCAGCTTATTTTC	59.988	TCCTCTTGAGATGCGAAGGT	59.95	239
341710_0743_1014	TCATTACTCCGATCCCGAAG	60.029	CGTAGTTGGACCTTGGGTTG	60.401	236
318081_2761_3250	ACAATCCCACCGGTTTATCA	60.051	CAAAGGAAAGCTGAGATGGC	59.955	133
Contig10191	CAGGCCTGATCTCAAGAAGG	59.943	TCACTTGCCAACATTCAAGC	59.847	117
Contig12581	TCTCAAAGCTGTGGTTGCAC	60.032	AGCACTTTTGGCTTCTCCCT	60.382	286
Contig14031	AGCCTCACCCTGTGCTCTAA	60.012	GAAGCTAAACAGGTGGCTGC	60.022	105
Contig16461	TTGGTTCAATTGATCTGGCA	60.049	ATGATCCCGTGGTTTGAGAG	59.927	147
117602_0194_0163	CGGTTTCCAGTTGTGGTCTT	60.005	CGTCGGGTTCTCAAAACACT	60.149	152
170951_3782_2291	TTCTTACTCGTCCTGTGCCA	59.44	GTGCAACCACAGCTTTGAGA	60.032	117
218621_3760_1422	CGGTCATACACATACTGCGG	60.011	GACAAAGCCTCAACCCAAGA	60.232	132
Contig12639	ATGCATACAGCAATGTCCCA	59.955	TAAAAAGGGGGAGAGGGAAA	59.876	115
Contig13767	AGACCAGTTACGGATCGTCG	60.134	GCATACGTCCTACGGGAGAA	60.096	120
120217_0671_0974	CAACCCTAAGGCCTTCATCA	60.066	GGTCTGAGAGGATGACCAGC	59.799	137
Contig16139	TATGCGATGAAGAGCCACAG	59.972	AGTTGCTTGCGTTTGTGTTG	59.951	300
240508_1467_1806	TTTGCATCTCCATTTGAGCA	60.343	TGGAAGAAAAACCTGGATGC	60.051	107
Contig10439	CCACTTATCCGGTTCAAGGA	59.926	TTAAGCCAAAGCCAGATGCT	59.982	100
313466_3972_1793	GGAAGAACGAGTGTTACCGC	59.74	TGTAGCTTCGATCCCTGCTT	59.978	159
Contig15358	GGCAAGGTTTAGACCCATCA	59.933	CTCCAGCAGCCGTAGAAAAC	60.015	254
Contig10488	ATTGGGTTACAACAGCCTCG	59.993	TGCAAGCCTCTGAAACAATG	59.988	227
Contig14898	ACACCTGCTGGATTTTCTGG	60.111	TTATGGGCTCCAAATGAACC	59.762	237
Contig14831	TGAATTACTGCAGCACTCGG	60.011	AAGGCCTCGTTCTCTTGACA	59.989	117
Contig14637	TATCCAATGTGCCAAAGCAA	60.073	AAGACCCTGCATGAAACCAC	59.973	175
Contig10213	TATGGGCCAAATCTGGTTCT	59.387	GCAAGGAGCATGAGTCATCA	59.95	299
Contig14632	TTTGACACTGAGGGGCTCTT	59.844	GTCGGACGCCTCAAGAAATA	60.214	122
345153_1682_3277	GCATCTGCGTTGAGAATTGA	59.955	CCGTGTGCAACAAAACAAAA	60.569	180
263269_0739_3673	AGTTTACTTCACGCGCCACT	59.943	GCCTATTCACGGCTGATTGT	60.103	200
Contig13459	CAGAGTACCCCGTCGTTGAT	59.989	AATCCACCCATCACACCAAT	59.91	190
214897_1768_1180	CGGGGAGTTGAAAATAAGCA	60.067	GATGTTTCAGTTCGCCAGGT	60.119	109
298115_2142_2635	TTTCCGTCTACAAGATCCCG	60.066	CGACGCGATACTACTCGGAT	60.257	109
454776_1824_2364	AGAGTCAGGCTTTGCTTGGA	60.134	TTTAGGCCAAAGAATGGTGG	59.931	185
Contig14414	AATCGTTCGTCTGACTTGGG	60.111	CACTTGGAGCTCTCGATTCC	59.95	234
014609_2386_0274	CGCCAATATTTAGCCTTGGA	60.054	GCAGTGGTATCAACGCAGAG	59.47	105
026953_3028_1211	ACGTTTAGAAAGCTGCACGG	60.44	CCAAGCTTCCCAACATCATT	59.933	144
Contig13862	ATGCAAAGTGCAAGGAGCTT	60.022	CATCAGCATTGCTTTCTCCA	59.948	129
077536_0854_2567	TATTCCCCTTTGCTGAATGG	59.894	CCGGGGTGATAGTTTTGATG	60.184	103
Contig12012	TTCTTCTTTGCCAATTTCGG	60.181	GCAGCTGAGATTCCATGACA	59.95	101
124279_2359_2143	AGCCTCCCCCAATCAGTAGT	59.957	AGGGTGGATGCTCTGGTATG	59.95	178
144685_2360_1262	GATTTCTGATTCCGCTCAGG	59.773	GGAAAATCAAGTCCCAACGA	59.91	126
Contig15111	TTATAACCGCCCGGAACATA	60.165	CGGATTCAACAATGGAGGAT	59.75	162
438358_0247_3747	GTTGATTCGGCAGGTGAGTT	60.119	GCGCTAACCTAGACCCACAA	60.27	110
Contig11295	GCAGTGCAAAAGGACACTGA	60.032	ACAGCTGCATGAAGAGCAGA	59.887	167
013292_0958_0873	CACGCTTCCAACAACAGAGA	60.025	AAGGTCACGCCACTGTCTTT	59.769	121
313850_0234_0277	AAAGGGAAAGCTTCGAAAGG	59.829	GCTTTTGTTGCAGCCCTTAG	60.018	122
060257_0503_0587	CAGCAACAGCTGAGACCAAG	59.77	TGAAAGGTGTGGATGTTGTTG	59.45	120
Contig15025	TTGCTGTAATGGTTGGTGGA	59.964	TTTGCAGCAGCATGTTTTTC	59.999	121
Contig15102	CTGAGTGGTTTGTGGTCCCT	60.002	ACGATATACCAGCACCAGGC	59.985	177
Contig12523	ACCAGAGAAAGAAGGTGCGA	59.989	TCCTCTCTCTGCTTCCCAAA	60.065	176
144205_0302_1868	ATAACCTGTCCCATTGTGCC	59.676	GCAGCCATTATCTCAGCAGG	60.905	107
328898_0409_1900	GCTGGCTGAGACTAAATGGC	59.985	AGGTTGCTGAAGGTGGGAG	60.245	118
184117_0921_2775	AGATGCAGAACCAGCAAGGT	59.874	GTGCTTGCAAATTTGGGTTC	60.49	113
Contig11206	TGCATGACCATCAGAGCAAT	60.233	AAATCCCACCACAGCATCTC	59.934	162
Contig14457	TTGGGATGCACAATTCTTGA	60.049	TTTCAGGCATGTCTTTGCTG	59.988	106
Contig10736	AAACCACTGCAAACCAGGAC	60.012	GCAAACCTGTTGTCCCAAGT	60.012	231
Contig12524	AACGCAGAAGACCCTTGAGA	59.989	TCGGTCAACGTACCAAACAA	60.004	263
Contig14757	TCAAGAATCGTTGGATGCAG	59.799	CACAGCTTGACACCCTGAAA	59.873	159
096852_2646_0999	GGCCTGACATTGGTTTATGG	60.192	TATATTTTGGGAGGCCAAGC	59.035	165
Contig13213	GGAGACTCGGTCCGAATACA	60.073	TACAATGGAAGCCAATGCAA	60.073	259
Contig12530	GGCCCATTGAGAAGTTCAAA	60.051	AAGCAGTATGTCGTCTGGGG	60.134	176
Contig14025	AACATCCCATGCATTCCATT	60.021	TGTGGAACAACACCTTGCAT	60.008	136
286073_1082_2200	CAGGTGGGAGTGAAAGATGC	60.656	CTCCTCCGTCGCTACTGAAT	59.454	101
Contig11248	GGACCAGAGACTGCAAAGGA	60.386	TCACCCGACTGAAGAAGACA	59.388	298
323732_1708_0807	CTTGCTCCATGGATTCATCA	59.604	GCAATGGAACCCAAGAAAAA	59.916	111
Contig10501	TCATCATATGGCTTCGTGGA	60.033	GTAACCTCGGGGCTAAGGTC	59.962	182
359797_0181_1376	CGCTCCAACTTGCCAATTAT	60.096	TACTCAGGCGCAACTTGCTA	59.776	109
055783_0918_0952	AGTTGGTGGGGTAAAAGCCT	59.864	CATTGTCCAAAATTCCCCAC	60.029	127
350553_2589_2581	CGTGAAAACCCTGGATGTCT	59.966	GGGTTTTCCAACAACAATGG	60.066	146
365326_3421_3494	GCGGCTAGATGAACTTGGAG	59.978	GGCATCATTGTTCCCAAAAA	60.681	205
408259_1643_2973	ACACCAAGGCCATTGAAAAG	59.971	GAACCAACATCAATCCCACA	59.193	136
Contig14426	ATGGGGATGACAGGCTACTG	59.95	TTGTCACCCAGCCAACATAA	59.964	105
Contig11462	CAGATGCAGAAGCCATTTGA	59.948	CTGAACAACAATCGCGAGAA	59.988	180
Contig16237	CTGCAATTGTTGCTGCCTTA	60.014	ATCATTGAACCATCTTCCGC	59.9	215
Contig10779	CGTCCTTTGCATACAGCTCA	60.011	GGGAGAGCACATCCAGAGAG	59.945	187
283242_3302_0721	TGCGCAATTTACTGAGCTTG	60.155	TCCAAGCTGAAATCAAACCC	60.051	227
Contig10772	TATTTCAGTCCGATAGCCCG	60.053	GTCCCAAGATGATAGGGGGT	60.015	300
Contig16045	CTGCTTGGTGCAATGAGGTA	59.864	TGAGGATGGATCACGATTGA	60.006	233
257187_2414_0948	TCCCTTCCAGAAGGAGGAGT	60.186	ATAGATCTGCGAGTGAGGCG	60.526	109
Contig14518	GTTTGGAGGAGCAGCAGAAC	59.997	CTGGAGGATCCAAAAGACCA	60.042	257
Contig10580	AAGCACTGGTGGGTTATTGC	60	CCCATTAGGGAAAACCCTGT	60.046	229
Contig14394	AGGCGGTCTTTATCTCAGCA	59.978	CCAAGGTAGCGAAGCAAGAC	60.015	285
265832_1083_0558	GTGTGTCAAGGGACTTGGCT	60.159	TTAGGGAAATCTGGTGGTGC	59.933	142
Contig16032	TATGGTCAAGGTCCTCCTGC	60.073	GAGCATCTGCTGTGGCATAA	59.979	216
373261_2251_3353	GAGCCTGATTTTTGGTACGC	59.713	TTGAAATGGCTGAACCTTCC	60.051	138
336305_3269_1510	GCGAATGGGGCACTACTTTA	60.096	ATGGGGATATAAGGGCAAGG	59.999	129
404051_1462_3692	GGGGATGGGGATAGATCATT	59.805	GTACAAAGGGCAGGGACGTA	59.993	100
Contig12874	CTGCTACTGGTGTTGGGGTT	60.028	CAGTGTTCCAGACAGCTCCA	60.022	216
Contig10514	ATCGCCAAGCATTAGCATTT	59.71	TCATGTGCCGGAGACAATTA	60.073	219
Contig11208	AGAATGTTGGTGGCAAGGTC	59.973	AACACAACTTTAGCCGCACC	60.176	238
110411_0432_3185	CCATGCATTCATCAGCATTC	60.041	TTTCTCCGTGTTCCCATCTC	60.05	104
128432_1460_2151	GGCGCTGGATTTCATTCTTA	60.175	CGACGTCGTTGTGCTATCTG	60.472	149
445278_3847_0591	TCTGCGGTCATCTCTGGTAA	59.394	GAAACTTGGTGGTGCTACTGC	59.795	122
Contig12848	GGCTTCATGCTCCAGAAAAG	59.955	CAGATGTTGAAGAAGGGGGA	60.042	154
265736_0371_0075	GCAGGTCAGGCTGCTAAAAC	60.022	TCTTCTGGGACCTTTTCGTG	60.224	192
084374_0718_0730	AGACTCCAAATGGACGGAGA	59.655	TGATCATGTTGCATGTGCTG	60.282	199
Contig12416	CCGCAAGAATCCCTACTCTG	59.83	TTCTCTCGCACCTTCCTTGT	59.989	292
Contig1186	TTCAGTTGGGTCGTGTTGAA	60.128	GCAGGTATGACCAAGTGGCT	60.142	155
Contig11448	GAGGGAGAAAGGAGGTTTGG	60.045	AAACTACCAGCACCACGTCC	60.035	164
Contig11965	GTTGCAGGATGCTGTTACGA	59.871	CCAAATGTTCATCCCATTCC	59.991	100
083120_2314_0267	ATGGGGGAAAACCCTGTTTA	60.403	GAGCTTCTTGGCACTCCAAC	59.997	120
416131_1781_2322	AATGAATGCAGGGGAGTGTC	59.934	CATATCCATCCTCCACCACC	60.011	119
Contig13704	ATCAAGGACTTGGTGTTGGC	59.973	GGACCCCCAAGAGTAAAAGC	59.94	194
Contig14406	TGCGAGAATTAAGGGAATGG	60.031	GTTGGTTGTTTCAGGTGGCT	60.012	250
441878_0124_2876	CGGATTGATATCCTGGATCG	60.252	ATTTTCAAGATATCCCGGCG	61.13	104
Contig12218	CCAAAACAAACCAGGGAGAA	59.942	GAATGCTCTCACTTCAGCCC	59.957	208
381739_0271_3872	AATTAACAACAGCCTTGCGG	60.131	TTTGAAGAATCGGTTGGACA	59.097	136
388072_3985_3441	CCACAACCGGAAAGGAGTAA	59.964	GTTGCACAGGCTCTGTTTGA	60.032	144
Contig10134	AGGATGGCTCTTCTTGCTGA	60.096	CAGCAGCCTTGATGACAGAA	60.136	109
224953_1620_2329	CTCTCAGCAGTTTGGCCATT	60.397	AACAGCCAGAACAATCGACC	60.119	175
Contig10835	CGAGCTTTACCAGGGTTCTG	59.869	CAAGCCTCGAGGATCAAGAA	60.474	120
Contig1168	GGAGCCAAGCAGAGTATTGC	59.985	GGTGTAGCATCAGCCAACCT	60.142	122
325766_0706_2194	TACAGAATCTTTGCGGAGGG	60.206	TGATTCCTTGTGAATGGCAA	60.049	204
Contig13588	TTTCATGGGTTAGCAGGGTC	59.933	CACAACTTCAACACCCATCG	60.001	161
Contig14300	ACCTCTGGTGAGGCTGAAGA	59.986	CCCGACAATAAGCATGTGTG	59.988	284
114131_2365_0599	CCAGGCCTGATCTCACTGAT	60.223	TCTATGCTACAAATCGGGGG	59.916	102
Contig16044	ACAGGAGTTTTGCAGCTGGT	59.914	AATCGCTCCTTTCCTTGGAT	60.039	237
289868_3657_1235	GTAAAGCCAGAAGCACCAGC	60.022	ATCATGGATGGGCACTTTGT	60.203	158
Contig16337	GTCTCCATGCATTTTCGGTT	59.939	AGAACACGTGGAACACCCTC	60.009	201
Contig11847	ATTCGCAAGAGGAAGGGTTT	60.074	CAGCATTGATCCAAATCACG	60.073	243
238517_3352_0265	ACAAAGGAATCACCAGCACC	59.973	ATTGACGACGCTTCTGCTTT	60.022	165
324364_3629_1187	TGGTAGTATGCAGCTGAGCG	60.18	GGAGCAAACATTGTTCCTGG	60.495	122
Contig14828	TACAAGGATCCCCTGTGGAG	59.92	ATTTTCAGCAGCATGAGCCT	59.985	139
Contig11533	CTTGGCTAGCTGGTTGGAAG	60.008	GCAAACTGCTCACCTTCCTC	59.997	126
Contig1076	CAGAGCCGGTCTTCAATTTC	59.813	GCAAGCAATTTTCCAAGCTC	59.967	237
Contig12067	CATGTTACTGGGACTGGCCT	59.989	AATGCCATTCTTGGTTGAGG	59.933	221
Contig14120	TGCCAAATGACTTTGGGATT	60.309	ACTTGGCCAGCTACACCATC	60.142	152
Contig15177	TTACTGCCGGAAAGTATGGG	59.953	GGCGTCATCTACCCCTTGTA	59.955	125
Contig16058	CATCCTTCTCCATCTTCCCA	60.003	CTGGTGTGTATTGCTGGTGG	60.025	259
Contig13521	CCTCAGATCTCTGCTTTGGG	59.943	ATGCCTTCTTTGCTGCAGAT	59.985	232
329730_3306_3111	GTGGAAATCTGAGGGAAGCA	60.195	GAACTCTGTCAGGGTGCCAT	60.12	122
Contig10210	TCCAAGCCTGAGCATCTCTT	60.096	AAACTGGACCCTTGGTTGTG	59.861	188
Contig10915	GTGGCGGACAGTAAGAGAGC	60.02	AGGATGGTAGCAACAGGGTG	59.989	215
024238_0616_1943	TGAATCAATTGTTGTGCCGT	59.972	CCTATGCGGAGGACATCATT	59.917	163
Contig12291	GGAATGGTTCTCCTCTTCCA	59.065	TTAAAGCTGTGGCGAACAAA	59.486	188
Contig11642	ACCATGGTCCATAAAGCAGC	59.962	ACACAGTGGGCAACATTTCA	60.008	111
Contig16305	AAGCCTGCTGGCATCTTTTA	59.982	CCTGATGAAAAGCTTGAGCC	59.955	244
Contig10600	GTTTGGAACTCTCACCCCAA	59.943	TGCTACGGAAGCATTGTCTG	60.011	121
Contig16013	TAGCGAGGAATGCACTGTTG	60.011	GTCCAAGTAGGCAGCAGCTC	60.164	171
Contig10038	TAGCCATTTTGCACAATCCA	60.073	AAGTCCCACACGTTTTCCAG	60.005	175
Contig14754	CAGAGCTGCTTCAGCATGAG	60.032	CTTGATCTCCATCGCCATTT	60.036	117
272595_0128_2859	ATGCATTTGTGGAGGAGAGG	60.073	TCTTGGCAAGGAGTTCAACC	60.232	120
Contig12963	GCTACCGTGCGTTGGATTAT	59.988	TACCCCGTCGCGTATTTAAG	59.979	238
Contig15115	AACCACATTCAGCTTGGTCC	59.973	CATTCCTGGCGACTGAAAAT	60.074	113
Contig1223	TGTGGGTAAAACCAGCATCA	59.964	CCCAGCTGTATCCCACAACT	59.989	145
Contig10689	TCAGTTTATCCTGCACGCTG	60.011	ACACGGACACCACAAGTTCA	60.047	110
264415_1410_1504	GGTCAAGGAGGAATTCAGCA	60.195	TTCTTTGGCCTGTTTCAACC	60.088	106
Contig10327	TTCATCCCCGACCACATATT	60.014	AGCGAATGAGGGAAAAGGAT	60.039	200
Contig15324	GCACGCAGCTACATTAACGA	60.044	TATGTTCAGGTCCGACACCA	59.96	143
Contig11238	GCGGAAGTCACAGGAAATGT	60.119	GTCCCCAAAACACTAGCCAA	59.971	252
Contig15284	AATTGGGTCAATGAAGCAGG	59.933	CAATACTAACCCGCTTCCCA	59.953	186
387469_3864_3820	AGCAAATTCTTGTGGGCATT	59.574	GTACTGCTTCGCCTGTAGCC	60.044	140
Contig13082	CATCAGGTTATTCCATGGGG	60.006	AAGCGGTAAACTGATGGGTG	59.993	103
143574_2721_1872	TTACTGTTCAAATGCAGCCG	59.872	CTGCCAGATCTTCTGTTGTCA	59.022	108
Contig16486	GTTGGGAGCTGATTTGCCTA	60.214	CTTTCAGAGCCTTGAATGCC	59.955	119
Contig1504	TCCCAAATCTGCAATGTGAA	60.049	CTCCATCTATGGCTTCTCGC	59.939	196
212773_2648_2988	TTGAAGCCATTGATCCTGAC	58.645	CATTTTTCCTCATCCGCATC	60.414	109
Contig14687	TCAACCACCAAAGCAAAAGA	59.293	GAAAAAGGTGGGAACCATGA	59.767	288
Contig10069	CTCGGAGGCATTATCTCTGC	59.939	ACACAATCACGTGGCTTGAA	60.16	125
Contig14578	AGAGGCTGTCCAGTGGCTTA	60.012	CCCAACAGATTTGCTACGGT	59.993	112
Contig1293	CCGAAAGGATGGTGTCTTCA	61.034	AGGCCAAAGATCAGCACACT	59.874	124
Contig13330	AGCCAGAGGTGCTGACCTTA	60.012	AGTCCTTCCAACACCACGAC	60.009	163
391403_1951_0203	CAACAATGTCGAAGGGAGGT	59.966	TCCCTTGATACCTTTCACCG	59.926	144
Contig10313	TTGTTGGTCCCAAGAAAAGG	59.942	CTTGTGTTGTCTGGAAGCGA	60.025	141
135111_0971_1914	TTGTGTTTCCTGTGCCATTC	59.547	CATCATCCCTGCGCCTAC	60.186	103
Contig15178	GGCAAGAACAAGCGAATCTC	59.962	CCTCATCCCCTTGAAGATCA	60.003	223
Contig10393	AAAGGTGAGCAAAGCTCCAA	59.993	CTGGAGGCGAGAAGTTTTTG	59.986	144
Contig12429	CCTTCTAAGGAAGGGATGGG	59.89	TTGAACAGCCTCAGTGCAAC	60.032	151
Contig15665	GCGAAAGGCAGAGGATGTAG	59.978	ATTATGGCAGAGCCAGCAGT	59.866	294
Contig12990	TGTTGCTCCTTCTGATGACG	59.984	GCTTTAGCTTTGTTCACCGC	60.025	156
Contig16385	CTATGGCTGCCTCAGTCTCC	59.973	CAACCATACCCTTTCCCCTT	60.046	285
Contig14097	AGGGTGAAGTGGTTGTGGAG	60.002	AGGCTTTTCAACCACAATGG	59.971	194
Contig10942	ATGTTCCATTCTTGCGAACC	59.939	TTCATGGCCATCTCACAAAA	60.049	162
329089_0225_1968	CGCTTGAAAGAATGAGAGACG	60.139	TATCCACATCTTGGGGAAGC	59.894	115
Contig15188	TCACCAACAGCTAAAGCGAA	59.609	ACAGGTACACCACCCTGGAG	59.876	227
Contig11482	ACAGTCTGGCAAACCAATCC	59.973	ATATGGCAAGTGTGTTGGCA	59.995	216
222861_3828_0879	GTTTTCCATGCTCCTTCTGG	59.67	TTGGTGATAGCAGTGCCTTG	59.864	156
Contig13318	TGATGAACTGGTTTCAGGCA	60.24	GCCTCGTCGAACTCCAATAA	60.214	124
Contig1233	GATTCCGGAGTTGTAGGCAA	60.074	GTATCCGGAAAGCAAAACGA	60.074	160
Contig13641	TTGCCTTCTTTTGCGTTTTT	59.868	AGCAATATGCCCATAGCACC	59.951	192
Contig15288	GACCAGGGTGAGAAGGATGA	60.048	CTTCTTATTTCAGCCAGCCG	59.975	113
138876_2513_3778	AAAGACAACGGTTGCTCCAC	60.156	TGCTGGCATACTTCTGTTCG	60.011	106
089251_1143_2847	ACCCCAAAGATACCCTGAGC	60.328	TGCTTGCATTAACTTCAGCG	60.155	134
Contig15692	TGGGCCAGAAATTAAACCAG	59.931	CTAAGTTCTTCTGCACCCGC	60.015	254
116881_3951_2847	TCGGCTTGGTAGGAATGGTA	60.46	GCTTTCCCTCCACAAAATCA	60.051	122
344106_1183_1812	CTGCCCTCAAGATTGGACAG	60.791	AGATGGCTGCTGGTTCTGAT	59.834	101
Contig14397	TGGACATGGGTGCTTTTGTA	59.964	TGCAGCTGGTCAAATGTCTC	59.992	136
Contig10935	CAGGTTGTGGGACTCCACTT	60.002	TTTCAATCCTCCTTCCATCG	60.006	129
Contig12568	TGGACATGTCGACTCTGGAA	60.246	TTCATCTCAGCAGCCTCCTT	60.096	111
Contig13219	ACTCCGTCGTTCGTATTTGG	59.993	TCCAGCACGGTGATCAGTAG	59.855	299
Contig15564	TGAGATTGTCTGCAAGGACG	59.984	GTCGAGGTGTGGTCGAGTTT	60.159	135
Contig1111	TGAAGCTTCGATGCAGAAGA	59.823	GGAGCAAAGCTCACAAGTCC	59.997	297
Contig10218	GCACCAGCAGAAGTTTCCTC	59.997	TCTTGTATGCAAACCACCCA	59.964	229
400070_0861_2649	GCTCTCTCTGGTTCATGGGA	60.349	TGTCAATTGAGAAAGCGACG	59.988	118
Contig15287	TTGCTATTGGAGGATCTGGG	60.029	TGAGACTCCAGTTCGTCGTG	60.022	238
153379_2817_1643	TTCAGATCCAAACCCTCTGG	60.042	AGGCAGCTCATTTTGAGGAA	59.955	119
157328_3783_0455	ACATAGACCACGACACGCAA	60.183	AATCCAGGTTCTGCATCAGG	60.073	101
252246_1656_1048	GAGGATCCAGTGTCGTGGTT	59.969	CATCACCATCATCCATTCCA	60.137	110
198772_0873_2572	GGAACTGCCAAGCCTGACTA	60.397	GGGGTGTAAGCATCACAAGG	60.375	100
Contig14621	TATTTGGCCCTTTCTGATGC	60.038	AGGCAAATGACTGGTTTTGG	59.971	188
308271_1661_1904	CAGCCTACTTAGCCCTGTGC	60.037	CCATAGGTTACAAGAGGCCG	59.587	140
207195_2263_1828	GCCAAGATGGATGGAACAAC	60.326	ACGATCCGCATCAACAGTAA	59.152	118
329626_0658_3359	TCAAAGGAATGGAAAAGGGA	59.476	CTCCGCCTTCTTCAATTGTC	59.813	101
Contig11756	TCCGGTTTTCCAGATGCTAC	60.074	GCTCGACGAGATTGAAGGAC	59.957	165
385379_1163_3932	CATCCAATCTCTTTTCCCCA	59.864	GCATTCCACCTTCAACCAAT	59.797	103
209521_3414_0268	AGGTGGTTCCACTCTTGCAT	59.579	AAAGCGATTGAAGTCGGAAA	59.823	134
Contig12194	GCTGCAGGTGGCTTCTTAAC	60.022	TCACAAGGTGCGTGAAATGT	60.16	131
Contig16277	TCCTTCCTTGCTTCTTCCAA	59.926	TATATGGGGAACTGCTTGGC	59.923	137
193565_3499_3543	AACTCCAACATTGTCGAGGG	59.966	GGATGGACTTTGGTGATTGG	60.173	134
218173_2697_0285	CCAGTCCCAGTTGTAGGGAA	59.959	CTATCGCTCTCCTGCGATTC	60.081	111
091155_0374_0538	ATGATCTTTGCTGGCCATGT	60.492	TGATTTCCTCCATCTCCGAC	60.011	143
Contig16313	GTCAAGCATATCCCCAGCAT	59.923	TGCCTATGAGATTGAAGGGG	60.029	172
319564_3962_0203	GTGTGTCGTGCCGTTTAACA	60.618	CAGAGACAAGGGAGCAGGTC	59.986	109
Contig14352	TTCCAATGTTGGTTTGTGGA	59.792	GTTGCTCAAACCCATGACCT	59.973	210
Contig14738	TCACCTCCACCACGTTACAA	60.001	CAGGTCTACAGTCATGGCGA	59.855	139
327092_3472_2304	TGTCAGCTCCTGCTTTGATG	60.136	GTTATGGATGGTCGCTCGTT	59.962	150
Contig14928	TTTTGGCTGCTAAAGGCAGT	60.018	GTTTCCCTTGCAGCTTCTTG	59.993	142
Contig16076	CAACCAATGCTGTCACATCC	59.967	TGGAAAAAGGCCTTGAAATG	60.046	244
Contig10648	GTGGACATCCCTTTGACACC	60.223	AGGCGCTCCCATACCTTTAT	59.951	155
269470_1055_2774	GTTTGGAGGAGCAGCAGAAC	59.997	GGATCAAGTGCAGTGACACC	59.105	153
392291_0475_1421	TGCCCAAGTTTTTACCTTGC	60.11	ATTGAGACCGTGAAGGTTCG	60.111	157
419490_3539_1844	TGCTAGAACCGCCGATAAAC	60.23	GGTCTTTCGAACCCTTTTCC	59.919	146
Contig1457	GGTGGCAAAGGTGTCTTCAT	59.973	CACCCTTAACCCCACTCTCA	59.959	261
Contig14875	CAGCACCAAGTCGATGAGAA	59.984	CCTTCCCTGCTTTCTCTGTG	59.982	224
201259_3628_1321	ATCATTGCCCTCTTCCACAG	60.073	ATGTGGTTGATGATGCTGGA	59.925	197
Contig1604	GATCCATTTTGGCTTCTCCA	60.014	TTACGATCGCAGAGTTGCAC	60.019	256
Contig16452	CCATTGCGGTATCTCCTGAT	59.917	AAAATCCACGCCTCACAAAC	59.978	147
405831_3156_1115	CATCAGGAAAGAAGGGTGGA	60.042	TAGCCATGCGTTGATTTGAA	60.215	128
Contig10003	CATGGGATCCACACACTGAG	59.954	CGACACAAGATGGTTGGTTG	60.001	249
Contig14553	CTCGACATGTTCACCCAATG	59.96	TTTGCCAAGGGCTTGTTATC	60.074	131
130092_3469_3581	TCTGTGTTGGTCATCTGGGA	60.088	TTGCTTTTGATGTGCCTTTG	59.849	116
Contig13309	AAATGGCGATGGCTTCTATG	60.06	CTACCAGCCGGAGAAGTGAG	60.005	181
Contig13736	ATGTCCAGGTGAAAGATCGG	59.927	TGTGTTTCATCCAGCTCTCG	59.984	183
Contig12348	GCAGAGGTCTTCTCTCGCAT	59.709	TGAGAACTCCCCTTCTTCCA	59.773	105
267780_2484_0818	CCAAAAACTTGCACCACCTT	60.008	GGTCGAACTTTGGTGGTTTG	60.388	117
297527_1710_2239	TGCAGGCAAATCCACAAATA	60.073	TCGTTATCAGGCGAAGGAAG	60.344	115
Contig1054	GTTCACCACTTGCCACATTG	60.008	CCGAGTACAAGAAAGCCCAG	59.869	111
Contig15241	ACAAGGCCAAGTTGGTTGTC	60.012	CATAATGGCGTTTGTTGGTG	59.849	219
401784_0357_1692	GCAATGCTTGTTCTGTTCCA	59.847	TGGATTCCGGATTCAGATGT	60.281	173
Contig1512	TGAATCTGTCATTGGGAGCA	60.201	CGTTCAAAGAATGCCAAGGT	60.11	149
439525_0209_0559	ATGTGCAGTTGGATGCAAAA	60.119	TCCTCCGAAGATCCTTGAAA	59.744	174
Contig13932	TGCCTTTGATAATGTGGCAA	60.073	ACCGACTTCCCTTGTTTCCT	59.972	108
245556_2982_0618	TCACTACCACCAGAAACCAGC	60.164	GGTCCGACATAACCACACAA	59.267	158
073459_1706_0461	CATGGACCAGAACACTAGGGA	59.974	GACACTTGCTGCACGTCAAT	59.912	114
Contig12264	CGGGGCTCAACTATGACATT	59.955	GCCTGTTCAACGATGTTCCT	60.119	155
382202_1195_3113	AAGCCATGTAGGCTGCTGAT	59.866	TGCCTAAGATGCGGTCTTCT	59.978	188
Contig14674	TCTTCATTCGGATGTGTGGA	60.048	TGTGGATCTCGCATGACTTC	59.794	147
Contig12254	GGAGAGTGTTCTCCCTGCTG	59.986	AGCACTAGCACCGAAACGAT	59.904	127
Contig1005	ATTCCCATTGGGTGATCAAA	59.991	ACCATCCACGTGAGAGGAAG	60.112	154
005086_2766_2121	GCAAGGTGGACTGGCTCTAC	59.874	GGCCAAAAGGTCAGTGGTAA	59.971	168
Contig13892	TCAGGCGAAGAAGAGGTTGT	59.989	ACCTTCATGGAGACCTCGTG	60.112	150
376212_3558_1100	GCTGGTGTTGTGAAAGGGTT	60.012	ACATGAGAGTCTCTGGCGCT	60.167	188
394323_2678_3311	CGTGTTTCCTGCTGAGATTG	59.44	CTGCAGCAAATGTCTCCAAC	59.445	128
Contig15233	CTGAGCACACTTGGAGGTGA	60.022	ATCTACAGTGGATGCAGGGC	60.104	246
161678_3031_2980	TGAATTGAGAGACGCTGTGC	60.144	TACCAGTGACGCTGACGAAG	60.049	121
Contig14760	ATTGAACAGGCCTTTTGTGC	60.118	ACCACAGCTCAGGGAGAAGA	59.986	173
009343_3182_0698	TCTTGGAGTTTGTCCTGCCT	59.844	CACGAGCAACAACAAGCACT	60.096	147
115726_1429_1366	CTTCATCACCAGGCACAAGA	59.831	CAGGGCTATCAAAATTGCCA	60.961	111
377336_3993_3767	AACATTGGTGGATCGTGGAT	60.057	TTGCTGGTGGGAATTTCTTC	60.051	250
320546_2151_1405	TCTTTGTTTGAGGAGCACCA	59.415	GAGAATAGGGGTGAATGCCA	59.894	143
101382_2719_0242	ATTACAGATCGCTCCCATCG	60.059	GTGCAGATCTTGCCTCTTCC	59.957	125
Contig14783	CGCAGGAACCCTAAGATCAG	59.83	TCCTTTCACAACCCACTTCC	59.943	168
Contig15820	ACTTAGGTTTGGTGCCATCG	59.993	GCTGGAGCTCTTGGTGAAAC	59.997	271
076548_1240_0575	GCTCACACAACAAATGTGGG	60.008	GTCGAAGCCATCTTCAAACC	59.676	238
Contig16244	ACCTAACATTGCCCATCTGC	59.962	CCTGGAGATTTTGGGTTTGA	59.903	105
Contig14551	CTGGAACTTTCATGGCGAAT	60.074	CCAGCATCACAAAACACCAC	60.008	247
Contig13509	GAACAGGTGGCTGGTAAAGC	59.74	GGGAATTTTTCCCCTACCAA	59.992	151
Contig16537	AAATACTTGGACAGGTGCGG	59.993	GTTTGGAGCGCTTTTTGAAG	59.996	281
196993_0757_0050	TAACCTTTGGAGCAGCCATT	59.708	TCAATGTGATGATCCTTGGC	59.456	106
Contig14847	CATCGCGTAAACCTAGGGAA	60.089	TCAATTCCAAATACGCACCA	59.93	147
417395_0527_3482	AAAGAATCATTTCCATGGCG	59.901	TTTCATCAACCAAACCAGCA	60.088	108
Contig15048	TAAAATGCAGTGGAAAGGGG	59.931	AGGATCGAAGGGTTGTGTTG	59.966	192
Contig16460	GAGGCGTCGATCATTTGTCT	60.226	TCCTTGATGGCATGATGAAA	60.009	142
087745_1183_0480	GTACAAAGGGCAGGGACGTA	59.993	AAATTTCATCGTGATGGGGA	60.133	109
324527_0710_0369	CTGGAGCATCTGGGACAAAT	60.073	CTCTCAGGAGGCTGTTTGCT	59.745	112
336759_1399_2055	AATGGTCCGGTGAAGTGTTC	59.827	AAAATGGCTCTCCCTTCCTC	59.651	108
353911_0512_0096	AACACTCGGGTTTCCAACAG	60.005	CTTAATCCAGTCTGGTCCGC	59.694	130
059463_3736_1946	GCAGTGGTATCAACGCAGAG	59.47	TTAGGCCACGGAAGTTTGAG	60.241	131
148983_3270_2052	TCTCGCCGTTACTAAGGGAA	59.839	GGTATCAACGCAGAGTGGC	59.261	109
279493_3929_3902	GAATGGTCCGGTGAAGTGTT	59.827	TCTTCGTTGCCGTTCTTTTT	59.861	189
303769_0750_3409	TTCTTGAAGCGAGAACCCAT	59.813	GGGCTATCTCAAGAGTGGCA	60.362	171
127261_0612_0819	GCAGTGGTATCAACGCAGAG	59.47	GGGAAGATGAGCTCAACGAG	59.95	120
164386_3622_0056	TCACCTTGGAAACTGCAAAA	59.293	CCTCTCTACCGCCTGATTTG	59.83	152
298831_3071_3782	CCTTGGAGATTGGAATGGAA	59.864	GTCAATCCCAGATGTGCCTT	59.934	200
234306_2477_1190	AGTCCGTATAATGCCAACGC	59.988	GTGGTCTTGCTGGTCTCTCC	59.841	143
288336_2675_2003	GATGTGCTTACTCCCCGTGT	59.997	AGCTGCACTTCCCACACTCT	60.057	100
Contig10090	CCCTTCTGCCAACCTTTGTA	60.103	AAGCGGCAAAGAGTGTAGGA	60.015	207
031154_2609_2306	AGCCATTCCAAAGGTGACAG	60.111	TCAGATGCAGCACTTGATCC	59.95	135
Contig11743	CACCCATTGCTTGGTCTTTT	59.971	TGGTGAACCTTACTCGGTCC	59.966	221
Contig10255	AAATACTGTGGGCGACCTTG	59.993	GCAAATGACGCTGATCTTGA	59.955	134
