# Supplementary material for: Large-scale transcriptome analysis in chickpea (Cicer arietinum L.), an orphan legume crop of the semi-arid tropics of Asia and Africa
Source: Plant Biotechnol J. 2011 Oct;9(8):922–31. doi: 10.1111/j.1467-7652.2011.00625.x (PMC3437486; doi:10.1111/j.1467-7652.2011.00625.x)
Supplement: Supplementary file 8 [file pbi0009-0922-SD8.xlsx]

## Sheet: Sheet1
TUS ID	Medicago reference	Medicago start	Medicago stop	Mt +/-	Mt prod size	Tm	%GC	Forward	Reverse
000910_4020_1567	Chr7	29766963	29767882	+	920	59.53	38.1	TTGCCTATCAGAATCCCAAAA	GTTCAACGAGGCAACCAACT
002545_3075_031	Chr7	29884814	29885055	-	242	59.5	47.62	CCCGCTTGACTAAAAGTCTGA	AGCAGCTGAATTTGACACCA
005215_0847_115	Chr1	24177885	24178055	-	171	58.43	40.91	GCTTTTCCCAAACAGAGTTACA	ACGTTCTAGCTGCTGCTTCC
005871_3925_015	Chr4	43677846	43678368	-	523	59.52	50	ACTAAAGCTTCACGCCCTTG	CCCCATGACAAATCCATCAC
006281_3710_222	Chr4	34840160	34840401	-	242	59.75	55	GCACTCTTCGCCTTCAGAGT	TCAGAGTCCAACACACATTGC
008292_2145_093	Chr5	10602032	10602236	+	205	60.78	50	CAGTCCTTAGCCAACTTCCTCA	AGCGGCATATTGTACGTGGT
008495_2927_046	Chr1	21167261	21167572	-	312	60.26	50	AGATGGTTGCAAAGGAGTGC	TGGCACAACGTTACAGGAAA
009546_3370_064	Chr3	10423041	10424464	-	1424	58.67	35	TTGAAATTGGGGAAGCTTTT	TGTAGATGTCTGTTACATCCCCATA
011881_1797_119	Chr3	19716083	19716410	+	328	59.47	39.13	AAAGCACCTTTTTGTGTACATCC	GATTCGGGTCAATAGGGACA
012223_1456_368	Chr3	24378129	24379053	+	925	60.07	50	CCTGATGTTCAGCCTCCAAT	CGCATTCTGCATATTCCTCA
012733_2710_294	Chr2	33960992	33961135	+	144	60.1	50	ATTTACTCCGCCGACATGAG	TGAAGTACGACAGCACTTGGA
013791_3801_293	Chr2	31730606	31730825	-	220	60.1	47.62	TGTCAAGAAAGGATGGTCTGG	AGCCAGATAGCCCTTGGAAT
013858_3805_224	Chr5	34722557	34723772	-	1216	60.39	33.33	TGCTTGTTTCTTTGTAAATGATGG	GTTGCATGTCATTGAACTGG
014196_4005_080	Chr2	21406359	21406876	-	518	59.48	50	AGGTCAGCCAACTTCTTTGC	TTTGACAAGTTCGCTGTTGG
015349_0840_270	Chr4	4222286	4222602	-	317	59.97	50	ATGCAACTGAAGGGAACACC	ACTCCATCCTGTGCCACAAT
015862_3400_038	Chr4	41503678	41504201	-	524	60.07	45	AGCTCACCATTTTTCGGATG	TCCCATGGAAATCAAAGCAT
017731_3490_282	Chr3	25841936	25842646	-	711	60.16	45	TGAGCCCAATGATGATGAGA	GCGTTCTATTCGGCCTTGT
018717_0284_077	Chr7	27139515	27140141	+	627	60.06	40	CCGGCAGCGAAAATATAAAA	AGATGCAGGAGGATGTGTCC
019026_1418_138	Chr3	34193007	34193134	+	128	59.65	45	GCAATTTCTATCGCCGAATC	TACTTCCATGCCGTTTTTGC
019904_1806_169	Chr7	22934593	22934786	-	194	60.49	52.38	GCCATGGAGGTCGCTATTAGT	TCAAGTGTCTGGAGCATAGCA
021835_2342_036	Chr2	10103744	10104745	+	1002	59.92	47.62	TGTGTTAGCATGCACTTCTGG	TGTGCTTGAGATGATTGTGGA
022625_2795_145	Chr3	33589209	33589588	-	380	59.51	55	CGTTACTGTGGCAGTTGCTC	GATGGCTTCAAATCTCGATG
023748_0428_236	Chr4	15512478	15512617	+	140	57.45	36.36	TCAAGAACAGAATTCAGTGGAA	TCCCCTGGTTTTGAAACATC
024155_3266_109	Chr8	29611524	29611709	-	186	59.6	50	ATGTCTCCACGAACAACACG	ATGCAGGTTCTCCGTTTCAA
024276_2435_274	Chr8	9929518	9930425	+	908	59.26	50	AACCCCATACTCCCTTGTGA	TTGCATGGGTTTTATTTCGTC
024806_2964_047	AC233577.5	177706	177885	-	180	59.3	30.77	CGATTTATTCGAAGATAGATTTAGCA	CGGGATGGGTCAAACAATAC
025030_1928_192	Chr3	24179141	24179355	+	215	60.4	50	CGCGAGATTGGAAGACAACT	CGGTTTCAGATCAGTGTGGA
025710_0682_073	Chr2	30675730	30676589	+	860	59.87	50	CAAAGTGGAGTGGAACAGCA	CGCCATTGTTGTCACAGACT
025819_1836_286	AC151525.18	23101	24216	+	1116	60.24	45	TCATGGTGCAGGTTTCTTCA	GTGCACTGACTCAAGGTCCA
026004_0507_060	Chr5	38337279	38337616	-	338	58.52	50	TGCTTTACAGACAGCCCAGT	GCTTCAGCATCAAATGATCAAA
026507_1495_050	Chr5	18990499	18990951	-	453	60.16	50	TTATCTGTGCTTGGCTGCTG	ACAACCCCTTTTTCCTTGCT
027013_1508_363	Chr1	30235850	30235981	+	132	59.89	45	TTTGGACATGGTCATCCTGA	TTGACGAGATCCTTCGCATA
027054_3153_310	Chr5	37017668	37018451	+	784	59.31	47.62	CTTCCTCTCCAACACTTTCCA	ATTCTGGGTCATGAGGCAAT
027066_2149_132	Chr3	42645614	42645810	+	197	59.16	39.13	TCAAGTTCGAGTTTCAGAACAGA	CGGGCAAAACGAGTAGAAAT
028078_3170_088	Chr1	4423539	4424707	+	1169	59.64	38.1	TTCGCTGCTTTTCTTGTTTTC	CCACTGGTGTTGTAGAGATCCA
028405_2457_274	Chr5	42384010	42384168	+	159	59.28	39.13	TCGGAAATGTTACTGAAATACCC	TGGTCTCGAGCAACAGATTG
028813_1789_015	Chr8	30091229	30091421	-	193	59.88	55	GTGGCAGCCTTTAGACCTTG	AAAGTCGACGGGATGATTTG
030154_2234_025	Chr4	30148287	30149219	+	933	59.96	42.86	CCTCAACTCCAAATGAAACCA	TCTCCTTCATTGCGTCTCCT
030186_1676_181	Chr4	47018509	47018740	+	232	60.51	55	CCGTTGGAGGTCACTTATCG	GCATGACCATTGGTTTAGCA
030632_3852_372	Chr3	35214560	35214750	+	191	60	37.5	TCTTGAATGGACACTTGATGATCT	TCTAACTGATTTGCATTCCTTGA
031454_2725_153	Chr1	6669043	6669235	+	193	59.84	50	AGGCCAGTGAAGCCTATGAA	CGAGCAAATTGGAAAAGACG
032659_3916_033	Chr2	12756952	12757109	-	158	60.08	36.36	AAGATGCTTGAGGAAATTTGGA	TCCTTTATCCTTGAGAACCCTA
032873_1646_300	Chr8	25014506	25014677	+	172	59.3	55	CCGACACTTCAGACCCTTCT	ACATAGCCGAGCTGGAAAGA
033230_2236_171	Chr8	29229650	29229858	-	209	58.02	50	GGATGAAAGGCACGTGATAC	GGGCACCAGGAAAATTAAGG
034281_1901_220	Chr8	15811616	15811802	+	187	59.32	39.13	AAGCTGGAAGACAATAAGACCAA	GGGGGTTTGAACTTTTCAACT
035406_2610_077	Chr7	24936299	24936484	-	186	59.42	50	CTAAGTGGCGCCGTACTTTT	CATGGGTATTCATCCAGTCATC
035615_3959_182	Chr7	27972090	27972270	-	181	59.73	40	CCGAACTCTTCTACTGACATTTTTC	GCAACCTTCATCAAACAAAGC
036715_3074_253	Chr8	6154955	6155085	+	131	59.68	50	GGTCATGCTGACAAGGTTGA	TTGAAGCCATGTTTCACAAGA
036981_1156_122	Chr8	20171996	20172180	-	185	60.68	60	GGAGGCACGGTATCTGAGTG	AGCTCACATTGGGATGGAAG
037106_0359_205	Chr1	20740311	20740527	+	217	59.95	45	TGCAAGCAGAGAATGAATGG	GCTCCTTTACCAAGGATTTCA
037223_3244_076	Chr3	22834577	22834813	-	237	58.81	45	CCTTTCTTGCCAAGGTTTTC	GGATCAGCAAGCTCAAGGAG
037464_1558_009	Chr7	32664750	32665607	+	858	58.97	42.86	AAACTGAAAGCAACCTCCTCA	TTCAGAGAGCTTTGGCTTTGT
038275_1730_087	Chr7	22575532	22576050	-	519	59.28	55	TCACCCTCCTAACAGGAAGC	ATCCGTGCAGTGGCAATAG
038568_2377_111	Chr4	46479776	46479910	-	135	59.66	42.86	TCAAACATCTCCTTCCTTCCA	CAAAATTGCCGCTTCTTCAT
038881_0931_097	Chr2	10107882	10108248	+	367	59.1	42.86	TCCGTAACAACAGGCATACAA	GAGCCAAATCACTCCCATTG
039441_1420_101	Chr5	2183861	2185055	-	1195	58.65	50	CAGCAACTTGTCCAAAGAGC	CTTGATGCACGTTTGGATGT
039745_1629_245	Chr5	15129620	15129854	-	235	58.82	40	CCATGTTTGCTGCACTTTTT	AAGCCATTGAGTGCCTCTTC
041553_0382_066	Chr4	28308217	28308499	-	283	59.42	45	TCAATGCAAAGTGCCCTAGA	CGGTTGTCCAACATAACAGG
042759_1762_052	Chr4	43465782	43466428	+	647	60.79	50	GATTGACTTTGCCGAAGCAC	GCCTTTTGAGAAGTGGGAGA
043077_3683_087	Chr1	4772961	4773242	-	282	60.07	45	CCGAATAAAGTCCCAGCAAA	GAAAGTTCGAATGTTGCCAAG
043322_2548_159	Chr5	2627166	2627315	+	150	59.91	42.86	CAGGGGAGCATGATGATAAAA	CAATTCTTGTAAGCCCAGCA
043735_1919_147	Chr8	28200678	28200914	+	237	61.02	50	CATCCTTCCACCGTGCTTTA	GTGCATGCGTCACCTATTTG
044142_1060_111	Chr2	27544936	27545101	+	166	60.45	50	TGATTTCCGTGGTCCTCCTA	AAACAGTGTTGAGAGGCTGAA
044786_3639_111	Chr3	35632868	35633935	+	1068	60.09	40	TTGTGGATGCTTTTCACCAA	TAATTCACGCCATGCACTGT
045401_3219_041	Chr1	10836484	10836663	-	180	59.37	42.86	GAAAAGGTCTGCTTGCAATGT	TCATGAAACCTGGTGAAGGA
046415_0800_125	Chr3	388456	389276	+	821	60.36	50	TTGTTGCACTGACCGAGTGT	GGGTTCAGAAATCATCTTCAGG
048824_3399_204	Chr3	27890202	27890643	-	442	59.41	50	GGAGTTGGGAAGCAGAAAGA	CCTCCTCCTTTTCTTGCCTTA
051503_1734_046	Chr4	30203901	30204123	-	223	59.96	50	CCAGTTCGGCATACCTGATT	AGGATCCGATGTGCCATTTA
051571_0833_019	Chr1	28813682	28813889	-	208	60.24	45	TCACTTGACTGGGAATGCAA	TCCACGTTCCATGCCTTAAT
051899_0183_075	Chr5	29224775	29225013	-	239	59.23	38.1	AAAGATGAATCATGGGTTCCA	GGCACAGTGAACCTCACAAA
052213_1519_126	Chr5	17228117	17228285	-	169	59.25	40	TGGAGCCTTTGAAACAATGA	TTGGATACAACGGCCATCTT
052606_1839_286	AC235757.1	85334	86453	-	1120	59.11	38.1	CCCAAATTAAAAAGACCAGCA	TTCCCGAAGAAGAACAAGTAGC
052701_0977_242	Chr1	26611304	26611642	-	339	60.69	55	CTTGTGCAGGGTGGAGTTTC	TACGGCGGTTAATTTGTGTG
053636_2651_062	Chr1	24810911	24811650	+	740	60.62	40.91	GCTTTCATCTTGGTCAAGCAAT	TCAGAATTTTGGGCTACAAAGAA
054722_1896_155	Chr5	36804954	36806096	+	1143	59.84	50	AGCAACCTCCTCACCAAGAA	GCACTCTTCAGTCCCATCCT
057433_3243_005	Chr1	13695106	13695270	-	165	59.97	52.38	GAGGCTATACACGTCCATCCA	CTTGTCCCTGCAACACAGAA
057709_1424_216	Chr8	28465565	28466090	-	526	60.83	60	GATGACGAGGGCACAGCTAC	TGGTCCACATTTGGAATGAA
057903_2337_210	Chr1	33892224	33892357	-	134	59.84	47.62	TGATATGGCGGACTACAAACC	AATTCTTCATGGTGGTGCAAG
058979_2826_039	Chr2	23588011	23588195	-	185	62.26	50	GTACGGAATGCGGCTTGAAT	TCCTGATGATAAACAAGGAGCTT
059486_3816_024	Chr3	18859432	18860015	-	584	59.84	45	TCTTGCCAAACGAACATCAG	GAAGGCATCCTTGTTTTCCA
060426_3579_108	Chr8	25673218	25673461	+	244	59.39	50	TGCGGACTCATTGAGGTCTA	CCACGGGACTCCCTCTACTA
060966_2822_144	Chr7	19303471	19303914	+	444	60.2	50	GGTGAAGGAGCTCATGGAAA	TCCACGGTGAAGAACTTTGA
061601_1684_153	Chr8	20854976	20855833	-	858	59.23	40.91	CCAGCAGATATTGCTCCAATTA	ACCACTTGGTGTGGTTCTCA
061978_2338_032	Chr2	33675996	33676547	+	552	59.86	50	CGCTATGCCACTATTCGTGA	CCCACAGATCCTTTGGCATA
063915_3313_104	Chr7	11114614	11115136	+	523	60.52	37.5	CAAGAAGATCATGGTAAACAAGCA	GGGGCTGGACCCTATTGTAG
064349_1085_109	Chr1	24176600	24176811	+	212	59.19	45	CACCAAGCAGCTTTTTCTCA	TTCTTCAAGGCATCCAAAATG
064839_3430_269	Chr5	15745779	15746267	+	489	61.63	50	ATAACAAGTGACCGGCAGCA	CCCGATGTTGCACTTACTGA
065782_3292_039	Chr3	37570165	37570692	-	528	58.5	43.48	GGGATGCTAAGAAAGCAATACTC	TTGCTGATGAAATGGGACTT
066522_2948_015	Chr1	30888735	30888879	-	145	59.77	40.91	TGCCAATATGACAGCTTTGACT	GGAATCTGTCCGGATAAACTGT
067330_1417_128	Chr7	721122	721287	-	166	60.99	50	CCAGCCGACCAATGAATAGA	CTTTGGTGGCATCATCAGTG
068559_3401_226	Chr8	30452915	30453087	-	173	57.95	50	CCAGTAGGTGGAGCTTTGAA	GTGGCACTAGTGTGCTTGGA
071114_3689_301	AC146805.17	20662	21211	-	550	59.89	45	TCCAACCATGGATCAACTCA	GGCCATAACTCCAGAACATCA
071231_3403_182	Chr2	19676663	19676897	+	235	59.26	40	TTGCTGCCAGGAATATTTGA	ACCGATCGAGGAACTCTTCA
071572_1225_135	Chr3	1391257	1391578	+	322	60.12	47.62	CCTAACCTCATGCTTTCCACA	TATCATGATGCGCTTCCTTC
071635_1415_086	Chr8	26606057	26606217	+	161	59.6	47.62	CAGCAAGATTAAGCTCCTCCA	CTTGGACTGGCTGGAGTTCT
071688_3565_240	Chr2	33913540	33913646	-	107	60.48	55	CGCCTGTGTATTCCTCCATC	CAGAGCGTTCTCGTCGTCTA
071771_1835_007	Chr3	41766437	41766604	-	168	59.56	42.86	CTCATGGCAACGACATATTCA	TGCGACTATACCTCTGGGAGA
074104_2392_259	Chr7	35670239	35671064	-	826	59.96	45	TCTTGGAGAATGGCTGCTTT	GTGCCAGAGTCACACGAAGA
074472_1610_103	Chr1	13791893	13792247	+	355	60.26	50	GCACCTTGAGCCATGTTCTT	AAGCTGCTGGTTTTCTCCAG
075710_1192_098	Chr3	39109374	39109559	+	186	59.29	55	GCCAATAGCAGTAGGGAGGA	CCTCTGGACTCAAATCACCAA
075832_1863_157	Chr7	32879485	32879636	-	152	60.04	55	AGCTAGCGGACGTGACCTTA	CTGACCCCGCACACTCTT
077993_3043_340	Chr4	39982274	39982555	+	282	60.77	45	CTGTAAAACGCGCAAAAAGG	CGATTTTGGCCAGAAGTTCA
078498_1098_253	Chr6	23014649	23015451	+	803	59.98	50	TGGAGCGAACAAGAGATGTG	GCGGTACCTGGTTCAGACAC
078949_2586_378	Chr5	11980578	11981366	-	789	59.01	38.1	CCTTTTCATGGAAATGGAAGA	TGCTTCACTTTGGTGGTTTG
080076_2393_104	Chr7	35486073	35486674	-	602	59.98	50	CGCATCTTTCAGTGGAGACA	TCCATTGCAGCTAGCCATATT
080413_3631_310	Chr3	40958988	40959115	-	128	59.86	50	TTCATTGAGGTCCCTGATCC	TGTCTTTGGTGGAAGCCTAA
080638_1110_233	Chr7	36776833	36777014	-	182	59.34	45	TGGGGGAAATGTCTGAAGAT	TCCACCATCTGTAACCGTCA
080731_0276_192	Chr3	32200260	32200988	+	729	59.62	33.33	TGGGAATTGGAAAAATGATTG	GAGCAAAGGGCTGCTATGTC
080878_2258_183	Chr4	41596524	41596682	+	159	60.11	50	TGGCAATGGACTACCACAGA	GAAGATTCGAGCAATCCTCA
082741_1517_348	Chr3	8192705	8193187	+	483	59.18	60	AGGGGTCACAGAGTGGTAGC	TCTGACTTGTCCCCTTGAAGA
085165_4008_178	Chr1	19989618	19990910	+	1293	58.76	47.62	TTGACTGTTGTGTTGGAGGAG	ATCCTTTCCAACGGTACTGC
086601_1956_077	Chr5	5849262	5849424	-	163	59.51	55	CCCTATGATCTCCAGCAACC	TTGCGAACCACTCTCCTGTT
087779_1243_090	Chr2	1450938	1451403	-	466	59.8	36	CAAAAATAGGTCTTGGTCTAATGGA	TCCATTCTTGTTCCCTGCTT
088080_0685_140	Chr6	18754329	18754803	+	475	60.13	40	TTGCATTGCAGAAGCAAAAG	GGTTCAATTCTTCTTATTGGCATT
088362_3917_311	Chr2	33029567	33029916	+	350	60.13	34.78	TGGTTGGAAAGTCAAGAAGAAAA	TCAGAATCCCTTCTGCAGCTA
088544_1049_033	Chr4	43021573	43021723	+	151	59.38	32	CCCAAATCATTTAATAACTTCTTGC	AAGTGTTATGGAGATGCCTCTGT
088656_3078_102	Chr6	1002663	1002965	-	303	59.97	45	GCTTGAGAATTTTGGCTTGC	GGGACAACCTGTCCAAACTG
088955_2878_180	Chr7	27986371	27986539	-	169	59.57	32	TGATACAGAAGACAAAAATCGAATG	TCACTTGAATCTCCCCTTTCA
089009_3820_224	Chr2	14856229	14857142	+	914	59.36	45.45	CAGAGATTGAACAGTCCTGCAT	CCGGAGAAGCAAGGAGAGTC
089273_4018_299	Chr3	13611390	13611530	+	141	59.3	47.62	TCAGGACAGATGGTGTAAGCA	GCCTTGAGATTGGCATTCCT
089359_3706_324	Chr4	43172535	43173077	+	543	59.68	45	TTGGCTTTTACCCTCTCCAA	CCGACAAAGACATGAAGCAA
089827_2359_379	Chr4	18236812	18238332	-	1521	59.28	45	GGATTTGCTTGTGATGCTTG	AGCGGGCTTGTATGTTTACG
089970_2400_029	Chr5	29589553	29589829	+	277	60.8	47.62	CCAAGGAGGATAAGCATTTGG	ACCTCGAGCTGGTAGACTCA
090077_1297_017	Chr4	32211594	32213175	-	1582	58.75	38.89	TTTCCGATTTTTGCACGA	AACTGGGGATCCTTATGTACCA
090177_1769_387	Chr2	6899124	6899270	-	147	60.26	60	TAGTCCCACTCGTCGTCTCC	AAGATGTCTTCTAACGCCATGA
091911_1388_298	Chr3	34386691	34387571	-	881	59.86	45	TGGAGAATTTCCCAAGGATG	CTGCTGTGCTCCTTCCTTCT
092240_2607_075	Chr2	31175223	31175369	-	147	59.42	45	GATTTTGCTCATCTGCAACG	TGAGTCGCGATATTGTCCTG
093017_2303_213	Chr3	34144927	34145768	+	842	59.52	40	TTTTTGGGATGCACAATCAG	GTGGCAAGTCCAAGCTAAGG
093300_0664_322	AC233657.1	155851	156210	-	360	59.01	38.1	TCATAGTGGCATGCATTGATT	CCATGTCACTGATGGTTCCTT
093651_1532_086	Chr6	371621	372898	+	1278	60.69	45	CCCAATGGCACAATAAGGAA	GGCATATTATGGGCTCACGA
093770_3960_347	Chr7	24949691	24950111	+	421	60.24	55	TCCACCAAGACCGAGAGTTC	GAACCAACCCATAGCTGGAA
093899_3378_317	Chr8	3233499	3233740	+	242	60.5	55	CCGAGGCGAGAGATACTGAA	AGACCGCCTAACGATTGGAT
094220_1705_044	Chr6	21236891	21237096	-	206	60.47	40.91	TGCATCCATTTGACTATCTCCA	CCTTGCAATTGGATTTCAGA
094390_2955_234	Chr5	8570257	8570413	-	157	59.84	45	CAGAATTGGCGACTGAAACA	CATCCCATCCTTGGAGTCAT
096424_1276_084	Chr5	41234228	41235576	-	1349	58.32	45.45	TTCCTCCTCAGTCAAGTTATGG	TTCATGATCAGCGGGTTGTA
096902_1338_033	AC235665.4	87296	88460	+	1165	59.14	45	AAAGTTGTGCTGATGGTGGA	GGCTTGGAGACAGCCAATTA
097134_3988_285	Chr7	32919372	32919953	+	582	60.26	52.63	ATCGCACACCACAAGGAGA	CAACCCACGTGGAATATTGG
097382_3617_358	Chr8	20646637	20647913	+	1277	59.19	52.63	GATCACGCTGAATCCGTTC	TCAGCCGTGGATCATACTCA
099362_3458_237	Chr5	8324791	8324967	+	177	60.01	55	CTAGGCTTCCTGCTGGTTTG	CGCCTCTCTCCTTGTCATTC
099411_2698_076	Chr1	967092	967468	-	377	60.57	41.67	TGATAACTTCCAACAGTGACTTGC	AGTTGGCTGCACAAGGAGTT
099754_2366_282	Chr1	3542202	3543216	+	1015	60.23	57.89	GGAGCACGAAGGGCTACAT	CAAATGTACAAAGGGGAGCA
100465_0927_032	Chr3	43077856	43078563	+	708	60.25	47.62	TGGCTCTTTGTGGTCATCTTC	GAGGAACAAAAGCAATCCAGA
100866_3934_085	Chr1	27287825	27288154	-	330	59.59	52.38	TGAGATACTGGCAGAGGAAGC	CGTCTTCTGGATGCCTCAAT
101440_2566_252	Chr7	23331573	23331786	+	214	58.97	45	TCCGTGGTCACCAAGATAAA	TGGACCGATGTTGAATGAGA
102400_2921_103	Chr7	35028581	35028778	+	198	59.83	50	GCAGTCTCCGATGCATACAA	ATACTGTTTCGCGCGGTTAT
102403_2673_042	Chr3	9235874	9236665	+	792	58.33	45	TGAAATGCCTAGCAGGTGAT	GCGGCCAATACAAATGTACC
102477_1723_131	Chr2	3957817	3957969	-	153	60.11	50	GGCTTCTGGTTTAACGACCA	CAAACCGAAAAATTTCATAGGG
102607_1703_024	Chr3	27543161	27543582	-	422	60.04	50	AGGATGGGGAGCAATCTCTT	GTGCAAGGTCCAACAATTCC
103014_3625_329	Chr5	1293004	1293336	-	333	59.85	50	TGCAGCCTCTTCAGCATAGA	CGAGTCCACCAATGACCTCT
104509_1890_075	Chr1	29590687	29590860	+	174	59.9	45	CCTCAGATGGGAAACCAAAA	AGCCTTCACCACTTTTGACG
104992_3389_048	Chr3	13608236	13608429	+	194	59.57	50	GGTTCCAAAGAACTCCAACG	GGCGACTGAATGTGGTGATA
105307_1808_366	Chr4	7463121	7463345	-	225	60.23	55	AGCTTGCTAGGGAGGGTGAT	CTTTGTGCTGCTTCATTGGA
105326_3288_304	Chr2	4301003	4301372	+	370	59.8	45	ACCGAAAACGACATTCCATC	AGGAATTTTTGCAGGGAACA
105766_3732_346	Chr3	20546478	20547919	-	1442	59.99	38.46	CCACTTAAACATGGAGAGAGTAAACA	TTGTCATCAAACCTTTCTTTGAG
105893_3421_184	Chr7	38072143	38073316	+	1174	60.38	40	TGGCATTTTCAGTTGCAAGA	CAAAATTTGTTCCTCCGTGA
105946_1755_079	Chr2	4662382	4662742	+	361	58.95	45	TGCCATCTATCGGTGACAAT	TGTGTTGGATCTCAGTTGCAG
106256_0592_237	Chr3	1527479	1527698	-	220	61.46	45	ATGCTTTGGGCAAAGGAAAG	CGTCCTCCTCAACAGAAACC
106389_1449_262	Chr5	28614763	28615003	-	241	60.01	55	AGGACGAGCTCCAAGTCGTA	TGCTGGTGTTGATGAGGCTA
106517_2851_273	Chr8	29492746	29492929	-	184	59.42	47.62	AAGCAGCTCCTAACTGCAAGA	GTCCAGAGGCTGCTTCTTTG
107164_1636_373	Chr4	22362080	22362222	-	143	58.88	50	GGGACGATCTATGCGGTTAT	CCAGGGCTCTGATTCTTCAA
107358_1454_070	Chr7	16296294	16296499	+	206	59.82	42.86	TCGCTATCAAATAGCCCAAGA	TGGGAAGCTCGTATGAGACA
107918_1019_109	Chr7	25736132	25736304	-	173	60.19	45	AGGGAATGCCATAACAACCA	GCCTCCTTATGAGTGGCAAG
108531_0783_252	Chr3	28515456	28515596	+	141	60.27	42.86	TGGCTCTGAAACCTTTTGTTG	TTTCTGGAGGAACATTGTCG
108726_3216_137	Chr8	31559338	31559801	+	464	58.7	45	TCATTGCTTTTCTCCACCAC	GTTTTTCACGAGCCTGAACC
110541_2863_312	Chr3	38863946	38865215	-	1270	59.96	50	AGGTATTGACGCAAGGGATG	GTGCGGATTCCAATGATTTT
110895_2797_108	Chr2	31464842	31464978	-	137	60.11	50	GCCTTCACGAACCCTGTAAA	GGGGCTATTCTGCGATCTAA
111671_1976_174	Chr5	19591761	19592442	-	682	59.76	55	ACCTGCTGGGACACTGACTT	GGTCACGCCATCCTACTGAT
111920_0705_205	Chr3	29369538	29370371	+	834	60.03	50	GTCATCCACCAAATCCAACC	ACCCCAATTCACATCCTCAG
112756_3904_300	Chr3	20702766	20703294	-	529	59.86	41.67	GGATTTCCACATAATACCAGAACC	TTTCCACAAGCTGAATTTGC
113762_0479_047	Chr8	24622005	24622180	-	176	58.57	38.1	TTGCAGCTATTCTTGGTGAAA	ACTGGAGGGGCAGATTCTTT
113908_2826_097	Chr2	3331294	3331542	-	249	59.79	43.48	CACATTGTTGCTCAGAATCAGAC	AAAAACCTTTTGGCAAACCA
114076_1112_140	Chr7	38013308	38013471	+	164	60.12	55	AGGTGCCATCAACTCAGTCC	CGGTAGACAAACCATCCAGTG
114676_0367_226	Chr6	13941452	13941654	+	203	59.8	45	GGCCAAAAGTGTGGGAAATA	TCCAGCATAAGATGCCCATT
115925_3410_197	Chr4	44679107	44679250	+	144	60.15	57.89	ACGCTCAGCATCCAGTCAG	CTGATGCAGGAGTGTGAAGC
116172_1403_341	Chr6	17578686	17578886	+	201	60.12	40	TGCTTATAGATTCTCCATCTCTTGG	CCCTTCCATGTTGACACCTC
117592_2708_349	AC235488.1	163748	164081	-	334	60.9	40.91	GGCATTCATCGTAAAACCCATA	GCGGTATCCTCAGCGAATTA
120965_1459_183	Chr3	40686410	40687298	-	889	59.46	55	GATGCCAGGTCGCTCTAGTT	GGAGCTGCAGATGAGAGGAT
122362_3747_290	Chr8	29317751	29318543	+	793	58.91	40	GAAGGCTGCAATTTATGCAA	CCAACAAGGGAGTCTTCAGG
122543_2451_285	Chr7	20717829	20718399	+	571	59.17	42.86	TGCTTCTCCTTATTTGGGATG	CATCATGAGTTGCCATGACC
123840_0363_052	Chr2	5824056	5824853	-	798	59.57	34.62	GAAAAGCAAAAGACTGAACAAGTAGA	GCCATAGCTTCATCGATGTCT
124478_1364_358	Chr5	2182541	2183363	-	823	59.14	52.38	AAGGCTCTTTCAGCCTCTACC	AGCCGTGACCATCATGTGTA
124949_3388_074	Chr7	18192503	18193449	+	947	58.78	38.1	TGAATTTCCAATTCTGCCTCT	TCAAAGAACTGACGGATTTCAA
125755_2776_172	Chr6	12147918	12148559	+	642	58.81	36.36	TCTCCAATTTTCACTTCCTTCA	GGGAACTAGTGAGATTGTGATGC
125793_0450_384	Chr4	36505429	36505462	+	34	59.63	45	TGCCCTCATTCTTCTTCCAT	GTGATTGGAGGACGTTGAAA
126439_0551_187	Chr3	32731634	32731769	+	136	60.33	40	TTGCAAGGGTTTTGGGTTTA	CCTTGGCATGCTCTAGATGG
127579_1855_211	Chr8	5262306	5262811	-	506	58.52	36.36	GCAAAGAGAAAAGGATATGCAA	AACCAGGCTTGAGCAGTGAC
127615_0493_013	AC233845.2	12227	12450	+	224	59.49	45	ACGAGTTGCGAGCAACAATA	CGCTGCTTCTGGTGATTCTT
127645_3310_315	Chr5	27219105	27219454	+	350	59.54	40	TTGCTGAAAGCTGGAATGAA	CAAACCACCAAGCATTTCCT
128334_0621_282	Chr8	18331366	18331548	+	183	59.6	38.1	AAAGCAAAGGAATGTGCCATA	GCGAAGGCAAAACTCTCTCA
128516_1105_203	Chr7	32803143	32803586	-	444	57.61	50	AACACCCAGGACTTGAGTTG	GCGCTTTTGTTTGAGAGGAT
128624_1050_112	Chr8	25636826	25637101	+	276	59.2	52.38	GGGACAGAACTCTAACCGTGA	TTTGGGCCAGCAATATAACC
128786_2813_312	Chr7	37400699	37400859	+	161	60.24	45	TTGCTTCACATGGGTCAAGA	TTTGGACGGAGTGCTTCTCT
128833_0997_277	Chr3	16642961	16643445	+	485	59.55	36.36	TCAGATCAATTGGAGGTGAAAA	CACATGGCGTCTTCCAGATA
129307_2871_007	Chr7	20705133	20705293	-	161	57.02	25.93	TTTTAAACACTAAAAGTACTTCATCCA	GAGCTTCAATGCTTTTGCTG
129535_0638_056	Chr3	34486449	34486622	+	174	59.32	45	GCTTTGCTTTGTGGAATCCT	AATCTCTCGGGCAACAACTTT
130184_2992_249	Chr1	23543550	23543735	+	186	59.11	50	GCATCAGTGATATGCGGAAC	GAAGGAGCGTAAAGGGGATT
130389_2709_339	Chr1	23344170	23344318	+	149	59.3	45	CGATCCCGATCAATACATGA	CGCTGAAGTAACCCTTCCAA
130564_3564_081	Chr1	29958998	29959140	+	143	58.58	40	GCATAATGCCTTCCAATTCA	ATGCTGGTTCACTGTTCAGC
131827_1646_361	AC225518.20	113663	113890	+	228	60.07	45	ATCGAAAATGGTCCTTGCAG	TGGTTAGCGTTGCAAAATCA
132021_0777_053	Chr2	27433148	27433303	-	156	59.28	45.83	GGAAGAGAGAAGTATCCCGATAGA	TTCTCAGCCCCTTCAACAAT
132613_1300_332	Chr5	30166375	30166561	+	187	59.76	45	GCCCATGGATTTCTCAACAT	TGGACCCTACAACATCTCCA
132861_3877_162	Chr1	23705103	23705463	+	361	60.13	50	CTTCCAAAGCGACTTCAAGC	GGGCAAAACAGCTATTCCAT
133421_0976_069	Chr7	35486880	35487100	+	221	60.52	50	CGCGGCGAGTAGTTTTTCTA	CTGGATCGGGTGCAAATAGT
133456_1430_272	Chr8	32101932	32102094	+	163	58.56	38.1	TTGTTGACAAAAACTGGGTTG	CGAGATAAACCGAAATCGCATA
133605_1551_265	Chr5	12835240	12835600	-	361	59.85	40	CTCGCAAACGAATTGTTGAA	CACCATTAAGAACAGCCTCCTT
134186_0883_307	Chr1	3741568	3741760	-	193	58.88	50	AGTTGTTGCTGATCCAGACG	GGGACTTGCTCGATGACTTC
134278_1330_261	Chr4	34825664	34825948	-	285	59.97	50	AAACCAGGCAATGACTGACC	CCGAGTCCAACTGTTTCAGC
134308_2454_380	Chr1	13103060	13103550	+	491	59.12	41.67	GGGAACTTCATAGTAGTGCATTTG	ACATCACAACCTTGTGGATAAA
134417_3264_156	AC233662.1	189573	189784	-	212	60.02	50	TAATGTGGTTGCTGCTGCTC	CGTAGCTGCATTTGCTTGAC
134476_3969_201	Chr4	14812149	14813546	+	1398	61.21	50	TGATGACTTGTCCCCACCAT	GCAAGGTCATAATGCACAACA
135019_0426_074	AC233659.1	58941	59133	+	193	60.07	45.45	CATGGGAGGGTAACTATTTGGA	CAGCTAGCATCACGGACAAG
136103_4023_220	Chr3	15423461	15423673	+	213	59.87	50	TTCTGCGCTTCTTTCTAGGC	GCTCAGCAAGCTGAAGACCT
137670_3644_180	Chr1	30232380	30232585	+	206	59.79	50	TACCAAACCCATCGAAGGAC	CTGTATCCAGTTTGCAAGGTAA
137785_2277_129	Chr1	6163548	6163700	-	153	60.37	47.62	GCAGATCATCGGCTAGAAACA	CCCCCACTAGAGGTGATACG
138134_2860_032	Chr3	34202982	34203216	+	235	59.85	39.13	CCTAAATGTCGAAATCCTTGATG	CAAAACGCCTCCGAGCTT
138237_2655_023	Chr3	42527959	42528163	-	205	59.68	50	TCAACTCCGTGATGACCTTG	AGGAAGGAATTTGGTGCTGA
138274_3140_174	Chr6	12148590	12148931	-	342	59.42	25	TGATGAATTTTCACAAAAACACAA	CACAACCATCCTCAAACATGA
139128_3944_144	Chr7	34929887	34930045	-	159	59.95	42.86	CAGCAATCAAAGGGTTGGATA	TTAGGATCCGCAAAACGAAC
140109_0299_080	Chr4	18915541	18915943	+	403	59.36	42.86	CACATGGATTCTCCACATCAA	TCGGAAAGCAGATCTTCGAG
140223_1182_267	Chr1	19800799	19802134	+	1336	59.34	45	ACACAAGGCAACGAACTGAA	TCCATCATCAAGGAAAGCCTA
141258_1754_363	Chr4	43703034	43703211	-	178	59.06	33.33	CCTAAAAGAAGTTGCTGTTTTTCA	TGGTTGGAGTGTATTTATCAGCA
141280_3257_244	Chr5	7444547	7444684	+	138	60.08	50	CAGTTTCCCAGAACCTTCCA	CATGCATCCAACCACTAGACA
141729_1438_015	AC233685.2	368039	368194	+	156	59.95	36	TGAGGATAAACAACTGACGAATACA	TGAACTTGACAAAAAGACTGGAA
141887_1377_099	Chr2	6576957	6577134	+	178	59.89	45	CCATTTCAGCCCCAAATCTA	GGTGATTCAGCAAGGACGAT
144185_1012_358	Chr7	37890479	37891568	-	1090	60.44	50	TGTGTCAAGGCACTTCCTCA	AGTCAGCTTGGCTTTGCTTC
144612_2160_069	Chr7	25213388	25213830	+	443	60.48	50	GATGTGGAAATAGCCGTTGC	GCAAACTTCTCCATGGTATCC
144909_3184_288	Chr7	26320183	26320456	-	274	60.11	40.91	AAGGAAAGACAAAGGATCACGA	GGCATAGTAGGACGCAGAGG
146110_2993_278	Chr5	2072172	2072860	+	689	60.18	60	CTAGTGCTCGCAGCCTAACC	GCAACAGACAAACCCACAAA
146261_3018_087	Chr3	31042429	31042756	-	328	60.69	57.89	GAAGCAGCTCCAGCCAGTT	AATCCTCATCCAAAGCCAAA
147661_3789_071	Chr3	30532512	30532687	+	176	59.02	45	CGATCTATTGCCAAGCTCAA	TTTGATGATTCAAGGCCAAG
147973_0815_293	Chr7	24298943	24299092	+	150	59.84	45	TCAAGGCGTTCTGACAAATG	TCCTTCCATATAATCTCGCTTGA
148425_4010_190	Chr4	35420525	35420699	+	175	59.88	55	GTTCCTGAGCCGTTGTTAGC	GGAAGTAATTCTGGGCTCGTC
148539_1306_248	Chr8	29309661	29311040	+	1380	59.36	40	TTGGACGGGAATTTGATTCT	ACAGGCTCTTGGTCCTGATG
149147_2940_220	Chr2	541884	542071	+	188	59.68	38.1	CCCAAAAATTTCAGGAAAACC	CAACGAAAATGCGAGACAGA
149655_1246_056	Chr5	19145471	19145709	+	239	60.23	45	AAGGCAATAGGCAATGCAAG	ACCATCCTTGACGGGACTAA
149961_3477_073	Chr1	13781413	13781566	-	154	59.42	50	CATTTAGGGGAACGGAACAG	CGGCTGGAACAAGCATTAGA
150099_3619_285	Chr6	939858	939994	-	137	58.33	32	TGAAAGAGACAAGAGATTTTCAAAG	TAAGCAGGCGGCAACTAACT
150143_3101_218	Chr4	446686	447879	-	1194	57.51	47.83	TGGATAAGGTGAGTGTAGAGGAG	CCTGTACTACAAAAGAGTCACAGCA
150228_2334_143	Chr3	28032616	28032778	+	163	59.01	50	ACGACATGGAACGTAGACCA	GGAACAGACATGGCAGCTGTA
150689_2894_051	Chr1	32489538	32490346	-	809	59.86	43.48	CCATGTCCATACTATCAGCATCA	GGCAGTATGACAGTGCAGGA
151161_1405_141	Chr5	8664052	8664283	-	232	58.91	37.5	CCAGATGCTTTATAATGATGATCC	CGTGCTTCCTCACAGTTTCA
151326_0868_199	Chr3	33132990	33134362	+	1373	59.41	50	GGAAGACCAGCTTCTTGGAA	GCATCTGGCAGTTCAACTCA
151821_3786_375	Chr7	33517492	33518091	+	600	58.07	47.62	AGATCCATCACTCAGTGGTCA	CCGTGGCAATCAATGTTATG
152338_2357_090	Chr7	37805182	37805442	-	261	60.11	50	CAATGGGTTTGAGGAGTGCT	AACCGCTCGGGAAGATTTAG
152599_0389_237	Chr5	7443968	7444091	+	124	60.3	50	CAGCCCAACGTTTTGCTAGT	CCCAATTTATGGGCCAGTAG
153388_3048_142	Chr4	43176755	43178223	-	1469	59.75	40	TCAGAAGCAGAAAAGGTTCTTAGAG	GAAGTGGCAGCGGTAATAGC
154170_1575_302	Chr3	40954809	40955029	-	221	59.83	45	TTGTTTTCGGGTACCAAAGG	GTTTGTGAGCGAATTGGTGA
154170_2183_114	Chr3	23146512	23146650	-	139	60.46	45	TGGGATCTGCCAACAATCTT	AGAACTCACTCACCGTTTCCA
155563_1769_172	Chr2	6142059	6143046	-	988	59.38	55	TGGAAGGGCTATCAGAGGAG	CAATCAATGGTCCACCTGAA
155885_2857_192	Chr2	29414272	29414423	-	152	59	50	GGTGTAGTGATCCGCATTTG	AACAGGCGCCATAATTTCC
156775_2563_014	Chr7	5809764	5809987	+	224	58.09	45	CAACTTCATATTCCCGCAAC	TTTGCCAGGGACAACTGTTT
157348_0685_125	Chr4	228379	228575	+	197	60.01	50	ACCCTTGAGGTTGTTGTTGC	TGGGACTTAGTGGATCAGTGG
157796_2658_012	Chr4	22353410	22354626	+	1217	60.52	50	GGCTTTGAGCTGAGTGGAAA	GCTGCAACGCTCATACAATG
158668_3555_198	Chr6	17230622	17231020	+	399	59.87	38.1	AATTTGTTGCTGCTTCCAAGA	TTGACCGCACAATCCAGATA
159685_2812_232	Chr4	14098238	14098560	-	323	59.21	39.13	CAAGCTTTACCATTGAACTTTCC	TCAATTTACCCTGGTTGTTGC
159908_2264_288	Chr5	8138556	8138711	+	156	59.73	42.86	TGCAGCAGCATTATTGAGAGA	CCTCTGCAAGGTAACCTCCTT
160000_2857_214	Chr3	32903881	32904259	-	379	57.87	45	CCCATGGCTAGATAGCAAAA	CACTCTCATGGCAATCATTCA
160027_3183_157	Chr1	7091755	7092051	+	297	59.69	45	TGTTGTCCAATCCAAGCAAG	CTTCCTCTGCCAGTTCTTTTT
160330_0134_303	Chr5	34688345	34688497	-	153	59.74	45	ATGCTGTTTCTGCAGGGTTT	TCCATGAAACCAAGTGCATC
161233_2533_052	Chr8	22400134	22400309	+	176	58.82	39.13	TGGCAAGATGAGTAGGTGTTAAA	TGGAAATGTCAAGAGAGAAATCA
161600_3563_300	Chr8	26987841	26988052	-	212	58.98	45.45	GGACCAACATATGCTACTTCCA	CCAGCTGCTACAATTGACTCC
161690_3721_195	Chr8	7708132	7708307	-	176	58.71	52.38	GGTGGCTCTCACTTTTACACC	CCATCCACCACAAGTCTCCT
161962_1158_396	Chr1	18616858	18617380	-	523	58.4	33.33	GAAAACATGTATATGCTGCAAGAA	TCAGGCTACCCCTGGAGATA
162070_3635_131	Chr8	25847294	25847914	-	621	59.65	50	GTTGCAGCTGTGCAGAAAAC	CAAGATTTATTAAGCTCCCAGCA
162150_0465_274	Chr4	600636	600812	+	177	60.37	50	AGCTATCTGCCAAGCCATTG	AAGGCGTCATCGACTATTGC
162640_2498_326	AC140545.26	106272	106500	-	229	60.05	50	TCCCTGGTCGTCAGAAAATC	ATCCGGCACAATTCTGTTTT
163384_3967_124	Chr1	33099800	33100581	+	782	59.04	50	GACGTCAGAGCACTTTGCAT	CCACCACATGGATGAGAATG
163418_3043_007	Chr8	20362132	20362334	-	203	59.99	40.91	TGCAAGAAAGAAGACCATCTCA	TTCAGCCAAAAGATCAGCAG
163464_1365_296	Chr5	33851732	33853101	-	1370	59.69	45	GCCTTCTTGGCAAACATTTC	GCAGGGCTGGAAGATTGATA
164920_0970_026	Chr6	19726724	19727274	-	551	58.87	45	TGGAATTCTTATGGCTGCTG	TCAAACGCTCGACACTCTTG
165160_1760_187	Chr2	14088826	14089063	+	238	59.35	43.48	AAGCAAGTCTCTTCAGTTTCGAG	ACATCCCCAACAACAAGGTC
165193_3666_073	AC233655.2	170131	171349	+	1219	60.89	50	GGAGCTCTAAGATTCGCGTACA	CAACGCCTCCAATATCATCA
170411_2799_126	Chr1	15401771	15401953	+	183	59.89	50	ACCTCGTCGATGATGGATTC	GTCCAGCAGACTCAACAGCA
172093_1079_126	Chr4	36189885	36190079	+	195	60.49	55	CGCATGTAATAGGGGCACTC	AAGTTCAACCGCACAAGAGG
172148_1993_140	Chr4	16822239	16822403	-	165	60.26	50	AGATCGCTTAGGCTGCTTCA	CACGAATCTAACACATTCAGCA
172937_3407_256	Chr5	2407491	2407628	-	138	59.59	45	TTTTGAAGCCAACCACACAC	ATTTGCACGGTTCAATGTCA
173191_0547_222	Chr7	5662666	5662695	+	30	60.3	50	TGCTTTGGTCTGGTCGTGTA	TGCCCCTCATTTCACAATTA
173669_0587_363	Chr1	19249068	19249232	-	165	60.96	45	CCAAATGCCTTAGCAATGGA	TTTTTATGGCTGATCAACTAACTAGC
175185_1711_121	Chr7	37792141	37792266	+	126	61.95	50	ATTCACGAACTGCAGGCTCA	TCGAACTGCCCTCTGTGATA
175674_2506_323	AC233656.1	64095	64403	-	309	59.73	45	GGGATGAAGGTTTCCATCAA	CACGTGGTATCCATCCATCA
176138_4028_206	Chr2	20678954	20679450	-	497	61.1	55	CAGACCAGTCCTTGGGTTCA	GGGTGTTTACCAGTTTGTGGA
176223_0398_166	Chr5	8067235	8067751	+	517	60.44	50	GTCTCGGAAATCGGTCCTTT	TTCACGTGCACCACATCATA
176698_0777_261	Chr4	35869192	35870254	-	1063	60.45	45	CCGCGACATGATGAATATGA	TGCGGGAAAGTCTTACATCAG
177051_1164_231	Chr5	7883147	7883315	+	169	59	45	GAAAAGCAGCACAATCTCCA	TCATCCGATCCAGTTGTTACC
177322_1065_112	Chr8	32122220	32122613	-	394	59.33	42.86	CGAAGGCTTCATCAAATGACT	CAATTCGAAATAATAAGGCTTGC
177774_1930_119	Chr2	27095779	27096347	-	569	59.55	50	CCATCAACTGCTGGTGACAT	GTGTTGGCCCCTATCAACAT
178267_1484_185	Chr8	4102838	4103082	-	245	60.25	55	ACCACCCAGTATGCCTACCA	CTCCAAATGCTGATGGACAG
179034_2873_069	Chr1	24822559	24823800	-	1242	59.69	50	ACCGAGGCTACATTTCTCCA	TTATAATGAGGGGATCCTCAAG
179038_2965_374	Chr7	9957091	9957338	-	248	60.79	45	AGGAAAACGGCCTAAATCCA	CAAATCGCCCTCAACTTTTG
179046_3551_024	Chr2	27605838	27605993	-	156	59.14	45	TGGTTTGCCTGACACTCAAT	TTGTGCTATTTGCAGGAATCA
179215_0684_291	Chr2	6059160	6059550	+	391	59.48	47.62	GCTTCACATAACACCCCAAAG	CCGGGATGGGCTACATTTAT
179585_0857_202	Chr6	14165726	14166620	+	895	60.01	39.13	CCAAAATAAGGAGCAAGACCTTT	TCCGATGTTGTTCTTGGACTT
179713_0246_231	Chr4	25270559	25270795	-	237	60.11	50	GTCGTTTTTGCCTCAGGGTA	GCATGACTGGGATAATCTGAA
180049_3830_112	Chr2	581087	581213	+	127	60.39	45	ATTTGTGCTACCGTGGCATT	AAGCGGACATCAGGTTTGTT
180098_2986_286	Chr3	20598990	20599386	-	397	60.15	50	TCTCCGGATCCATCTGAAAG	ACAAACCTGCAGCTTCTTCA
180267_2483_191	Chr5	14172361	14172518	+	158	58.39	32	CCACAAATTAATGGATTACCTACAA	GCCAAGAATATCGGCAAGAA
180308_1417_167	Chr5	42275146	42275279	-	134	60.24	50	AGTTGCCCGATTGATAGCTG	CCTTAGCACTCTCCACCAATG
180374_3225_261	Chr5	39731647	39731810	-	164	60.5	50	CTCCCAGTTTTGTTGCCATC	GGAATCAGCAAAACATGTCCA
180828_0845_035	Chr3	10424833	10425074	+	242	59.66	50	CGGAACATTTCCAGAGAAGG	TGCTGGAGCTAGGGATGACT
180936_1831_349	Chr5	10658659	10658772	+	114	59.15	50	GGAAAGCAGAAGATCGAAGC	CTTGCAAATGGGACAGGTA
181875_3836_044	Chr3	34203208	34203950	+	743	58.83	45	GGCGTTTTGATAAAGCTTCC	TGACAGCAGCAACATCAAACT
182289_1343_216	Chr5	26397327	26398192	+	866	57.98	36.36	TCGTGTATTCAAGAATTTGCTG	TGAAGAATTTGCAAAGGAGGA
182719_1080_040	Chr2	2296605	2297130	+	526	61.89	50	TGTTCTCCATGGGCAATCAC	CATATTAATCTGCAGCGACTCC
183092_0171_229	Chr7	30935151	30935322	+	172	59.69	40.91	TGATGGGAAAGTCATGTTATGG	TGTCGCTGTGTGATTCAATG
184265_3920_317	Chr3	34388864	34390135	-	1272	59.6	45	ATTTGTAAGCCGGCATCTGT	CGATATTGACCACATGGATGA
184690_3653_163	Chr8	29452007	29452872	-	866	61.1	55	GCAGAACAGCAGGAATCAGC	ATTGCTCCTCGGAACAACAG
184793_2347_208	Chr8	25754561	25754820	+	260	60.66	55	CACCTGATTGGTCAGCTTCC	TCTTTGGCACGTGTAGCATC
184895_3846_066	Chr2	11830499	11830705	+	207	59.95	50	GTGTGCGTGCAAACTTCTGT	GAAAAAGGGAATTCGTGTGG
185047_2661_085	Chr3	33354767	33354972	+	206	59.45	40.91	TTCCACAAGCTTTTTAGTGTGC	ACAGGGGCAACTATTGGTCA
185668_0971_134	Chr4	40455299	40455584	+	286	59.23	52.63	GGAGGCAATGTTGCTGAAC	CTCCGCCAGGCATATGTAAC
186069_3730_355	Chr4	17016450	17016926	+	477	59.92	42.86	GGACGATGAACTCCATTTTGA	TTTTATCACTTCCAAATCATCAGTG
186150_3584_044	Chr5	40941167	40941714	+	548	59.87	45	TTTCGGAGGATTCCATTGAC	GCCCCCTTATGCTGTTGTAG
186790_3420_119	Chr3	35620596	35620888	+	293	59.41	40	AGATTTTGGGGTGTCGAAAA	GGACTTCCTTTCAGCGAAACT
187104_2493_079	Chr2	17290277	17290996	+	720	60.35	55	TCTTCATCAGCTCCCACTCC	GCCCATTGAAGTCCATTCAC
187252_2332_194	Chr2	25594632	25594785	+	154	60.45	57.14	CCACTGCCTCACTAGTCTCCA	TCATTCGGAATTGTTTTCCA
187459_1618_221	AC235671.5	25860	26155	+	296	60.1	55	ATGTCGACCCTAGGGCTTCT	TAATGATAACGGGCCGTGTG
188114_3282_284	AC146630.25	1005	1201	-	197	59.18	37.5	TCGGTAATTATCTCAAACAGAGGA	TTGGCAGGACTATCATCCAAT
189296_1634_344	Chr3	33935378	33935791	-	414	59.98	50	AGGCGAGGCTGATGAACTTA	GAGGTAAGGATTTCCTTCCAAGA
189722_3793_348	Chr2	9447907	9448294	+	388	60.1	50	CTAACTTTGCCCCCACAAGA	GCTGGCACACTTATTTCTGG
190365_3032_353	Chr4	8144563	8144730	+	168	59.83	40.91	GGTTCAGCATGATGGTATTTGA	GGGAGTGTGGATCAAGTTGC
190878_0232_251	Chr3	39277961	39278861	-	901	59.27	45	AATCTCGGCGAAAATCTCAC	TTCACCCATTTTGCTGAGAA
191799_3626_228	AC235664.4	17222	17429	+	208	58.99	47.62	GGAGCTAATCAAGCACAAAGG	ATTCGAGTTCTGCAGGAGCA
192551_3531_014	Chr3	28539403	28539553	+	151	57.98	42.86	TGTGTGTGGCATATGATTCAG	ACCCCATCCATGGACAAAT
192759_0714_131	Chr4	22555229	22556231	-	1003	59.18	47.62	TGTGATGCTGCACTTCTTCTC	GGTTGCTACTGCCCTTGCTA
194479_0915_031	Chr6	20914962	20915093	+	132	59.32	55	GTTGCCGCTCTGTATGTGAC	ATAGGTACCGCGCACAAAAG
196015_3945_212	Chr7	34017725	34017998	-	274	59.23	38.1	GCAAACCTTTGGTTTCTTCAA	ACAATCGGTATCGGAGCTTG
196242_1002_161	Chr1	21520619	21520997	-	379	57.17	38.1	AAAAATGTTCAGCAGTTCTCG	ACTTATCGGCGGCAGGAC
196618_0574_355	Chr1	17535289	17535438	+	150	60.2	40	ATTCAAGGCCGCTTCTTTTT	GAGTTTCGGTCATCCAGCTC
196755_3204_138	Chr6	22198240	22198896	-	657	60.05	50	TGTTAGTGAAGCAGCCGTTG	TGCCGGATCATTATCAAACC
196776_1683_287	Chr4	21473181	21473784	+	604	60.69	55	GGTGCTTTCTGGAACAGTGG	TCCAAGCTAATTCACGCAAT
196842_3405_368	Chr5	13825160	13825615	+	456	59.3	55	AGCAGTTCCCTGTGACTTCC	GGTGATGGATAGGGGTCAAA
198090_3522_228	Chr3	30977998	30978392	+	395	60.37	57.89	GGAGTCCGCGTCTCTCAAT	CAATTTTGGGTTCCAATGATTT
198473_1007_011	Chr5	4007484	4007923	-	440	58.75	50	TGGTAGCCCAGATTGCTATG	CATAATCGCCATAGCCACAA
198606_0512_205	Chr4	37332037	37332401	-	365	60.93	60	GCTCGAGGTCTCACCTTCCT	CTTTGGCCAATCCAAAGTCT
199023_0569_170	Chr5	3299843	3299985	+	143	60.12	40.91	GACATCAAAGGATGTCAAAGCA	TTGCTTTCAACCATCTCCAG
200798_0287_199	Chr4	43376855	43377000	+	146	60.38	61.11	GGGGGAGCCGATATCAAG	CATCTTCGGTATGCACAGCTT
201446_3783_252	Chr2	26443196	26443420	+	225	59.38	50	TCTCGTAATAGGGGGTGGAA	GGGGGCAGTTCAAACTACAA
201922_1570_280	Chr7	29733598	29734247	-	650	59.29	45	TCCTGACGCAAGAACAACAT	GCCTACCACCGCAGATAGAA
202019_3045_053	Chr4	31867943	31868131	+	189	59.56	47.83	GCCTCTGAACTTCTTGTATCTGC	TTGGGTCTGCTTTCTTTTGG
202575_3075_268	Chr4	38656917	38657173	+	257	60.24	45	TGCCATTCTTCCAGACAACA	TGCAAGACAACACTGGGAAA
202889_3969_240	Chr2	1954689	1955860	-	1172	58.31	33.33	TTTGTTTCGAAAAGGTGTCAA	CGCACCATGAACTAGCAACT
203027_3109_184	Chr5	23384829	23386397	-	1569	58.69	45	CCATTTCGGAACAACTCTCA	TCCAGAAGCTTCATCCAGAA
203061_3385_239	Chr1	4186083	4186245	+	163	59.92	38.1	CGATTCTTTTGTCCATTTCCA	TGATTCATGGGGATGGGTTA
203422_3495_061	Chr2	6295357	6295855	-	499	59.26	50	TGGGTGAGATCTGTTGCAGT	TGAGCTTTAGAACACCACTTGC
204091_2984_310	Chr5	39882710	39882980	-	271	59.27	45	ATTTCCAGGAATGCTTCTCG	TGCACATATTGGTCCTGAGC
204343_0266_092	Chr5	9307283	9307789	-	507	59.25	55	CCTCTTCTCCACATCCGAGT	TTGATTGCTAGGAGATGCACA
206936_0800_244	Chr4	37104311	37105509	+	1199	59.75	42.86	TCATCGTCCATATCCATGTCA	CATGGAGATGATCTAACAGAAAACA
207160_0753_007	Chr6	12154084	12154278	-	195	58.32	55	GGTAGAGATTGCCACTGTGC	CATTTGCAGGCTGAAGAACA
207211_3321_053	Chr5	5496924	5497091	+	168	58.54	47.62	TGTGCAGCTAGACAGGGATAA	TCGCCAATAGAAGACAATGC
207582_2973_070	Chr4	1970278	1970727	+	450	59.95	42.86	CAAACATAGCCCATGAAGGAA	GCAACAAATCCCACTGATGA
208567_3227_072	Chr2	28626046	28626170	+	125	60.12	50	GGTTGGCACGTCTCTTTCAT	TCGTGAAAATTCAGCAAGTGA
208880_3178_289	Chr2	439046	439684	+	639	61.57	50	GTGGGTGGGCATGATAACAA	TTGGCAATCTCTCCAACAATC
209262_1241_028	Chr7	23331769	23332220	+	452	60.05	45	TCATTCAACATCGGTCCAGA	CCATTACTCGCTTGATGTGG
209910_3689_091	Chr8	21422109	21423649	-	1541	60.54	50	ATGTCTCTCAATGGGCGTGT	GTCATGCAATGCTGTTGGTC
210439_3292_323	Chr7	27413982	27414164	+	183	58.78	45	TGTGTGATGCAAAGGAGTGA	TTCCCAGACCTGCCATATTT
211067_1530_209	Chr2	9315437	9315619	+	183	59.99	50	GCTGCACATCAAGGAAGTGA	GCCAAATCTTTGCTTCCATC
211279_3461_276	Chr2	9561064	9561218	-	155	58.8	45	CAGGTTCTTATGCGCAATGT	TGTCGATAACTTTCTGATTTCTTGA
211933_0939_386	Chr7	21676381	21677884	-	1504	60.04	45	GCATCAGCAAAATCCTCCAT	CGACAACCTGTCCATCCAAT
212456_3125_383	Chr1	34144222	34144999	+	778	59.26	40	TTTATGGCATCAGCAGGAAA	GCTGATCTTTCGTATCCTCCA
212669_3399_279	Chr3	4752043	4753426	-	1384	59.58	45	CGGAAAGGGTTTGACTTTTG	TCCAGGTCCAGTCTTGATGTT
213185_3416_212	Chr8	27089714	27089859	+	146	60.34	45	GTTTGGGGAAAACAATGCAG	AACGGGAATGAAAAAGTCCA
213464_2478_396	Chr3	38011835	38011968	+	134	60.53	45	AAATAATGTCCGCCCAGGAT	GCGAAGACCCAGATAGATGC
213525_2983_364	Chr1	15805433	15805816	+	384	59.84	50	AAGCACCAGGTCTTTCTGGA	GCGAAGGATCATTTGCGTTA
213557_0887_366	Chr1	8550836	8551203	+	368	59.74	43.48	GGATCCAAGCTAAGTGAATCTGA	TTCCATTCTTGTCAACGTCA
214093_3144_335	Chr2	8839480	8839665	+	186	59.21	50	CCCACCATACACATCTTGGA	GTGGGGAAACCATCAACCTT
214408_2760_274	Chr4	38315889	38316549	-	661	59.94	45	TGGTTCAATTGGAGTGGTCA	TCGGCATATTTACCCCTTGA
214997_2942_277	Chr8	23756625	23756791	-	167	60.02	50	TGCTTAGCAAGGTGACATGC	TCGATTGGGTTTAGCTTTGAA
215063_0522_397	Chr2	33538983	33539125	+	143	59.93	50	GCAGATGAAGGGTTGGTGAT	CGTTTTCCCTTTATCGTTCG
216054_1719_065	AC235487.1	79870	80785	+	916	60.07	47.37	AGCCACCAAAAATGCTTCC	CTTTTCCGTCTTGTGCTTCC
217108_2721_075	Chr8	3591671	3592021	+	351	58.19	40	CCGATTTAAAAAGCAGAGCA	AATATCACGCTCCCCATTTG
217557_0893_047	Chr7	14908760	14908922	-	163	61.05	55	GGAGCGGCCTATATTTGCTC	CAGCCACAGCATATGGAAAA
218835_1660_053	Chr2	34162452	34162590	+	139	60.12	45	GAACAGCAGCAAATGGGTTT	GGTTCTGCACCTGATATTGC
219281_3547_213	Chr4	34820597	34821420	+	824	59.85	47.62	TGCTAGTCCAAAGGCTATCCA	AGTTTCCGAGCACCTTTGAA
219313_1638_034	Chr3	25254608	25254787	+	180	59.74	50	CCCCATTTCTCTGGGATACA	TTCTTGCCCGAATACTTGGA
220087_3243_333	Chr3	16019414	16019622	+	209	59.99	55	GGTGGACCGGTTGTAAGCTA	TTTGACTGCTCTCACGACGA
220126_0127_143	Chr3	22236299	22236466	-	168	60.33	50	GATGCAAACACCTTCCATCC	GAGCAACAACAGACATCGACA
220901_0753_344	Chr7	17583986	17584174	-	189	57.78	34.78	GCATGGAGAAATCTCATTTTATG	GCTGCTGATTGACCACAAGA
221090_0907_195	Chr3	34905328	34905508	+	181	59.42	38.1	AAGACCACGAAAATTGATGGA	ACAATCCTTTGCCCTTCGTA
222046_3145_106	Chr1	33233039	33233197	+	159	59.81	40	AAAATTGCACCGGATTTGTC	CAGGCCATCTAAGTGAAGAGC
222861_3828_087	Chr8	22759490	22759883	-	394	60.38	50	TAGATGTCATGGCTGGAGCA	GCTCCTGGAGGAGTACGAGTT
223461_2613_012	Chr8	21181615	21181788	-	174	59.71	40.91	CATTTGCATCTTCTTCATCCAG	TCCAAACGCTAGATTGGTGA
223581_1474_104	Chr5	8875767	8875918	+	152	60.11	60	TACCCCGAGACTGTGACTCC	GGGGCCCATACTCAACAAGT
223922_3159_054	Chr6	6085333	6086277	+	945	59.01	45	TGATTCTGATTCTCCCACCA	TTCCTTTGTTGATGATCTTGTCA
224426_2884_025	Chr4	1833056	1833225	+	170	60.46	55	ACGAGGGAACCATCTTCTCC	TTAAATGTTGGCAAACAACG
224526_1387_064	Chr4	25297329	25297563	-	235	60.17	42.86	CCCCAAATCACCTTGATCTTT	GGATGATTTCGATGCATAAGG
224755_3614_326	Chr7	26830390	26830872	+	483	58.79	45	CAAGGATCAGGATCCCATTT	CTCAACATCATGCTCGGGTA
225334_0929_177	Chr7	32938004	32938981	+	978	59.21	45	TTTCCGGAGTGAAGATCACA	TCTTGGACTCAGCAACTGGA
225868_0355_342	Chr4	42919025	42919185	+	161	59.39	50	TCGAGACCTTCTTGGTGTCA	TTTCACGATTTGGTTTTGGTC
227660_3802_323	Chr2	27718205	27718443	-	239	59.53	50	GGAGAAGCAACCACCAAATC	TCATTGGCATGTTTGAGCTG
227678_4045_305	Chr3	27566539	27566720	+	182	60.04	45	CCGAATCAAAGGAACCTTCA	TTCATGGTGGACACTTGCTC
227844_3138_038	Chr5	8956816	8956987	+	172	59.69	50	TAGCCGCCATCATAGACCTT	TGTGAAAGAGGTCTCCTCAAAA
228269_3888_258	Chr2	7915147	7915339	+	193	58.77	45	TTCCACCATGTCCTGGAATA	TCGGAGGATTCTTTGCAAGT
228734_3829_206	Chr1	26971432	26972436	-	1005	60.01	52.38	CCACCACAGTCCTTCCTACAA	AGCCGTGATTCCTTTTCAAG
230756_0760_284	Chr5	26405299	26405467	-	169	57.86	38.46	CAACTCAGTTCTCGTCAAATATAGAG	CACATGTTTGGTGCATCCTC
230831_3891_080	Chr1	1743446	1744007	+	562	60.06	52.63	GTGCGGTGGAATCATTGAG	GGGGACGGACTATTGCTTCT
231015_3755_218	Chr8	26705079	26705575	-	497	57.01	39.13	CCTGGTTTGTTTAGATTGAAGAC	TGATGGACATGACTGCCATA
231374_1548_141	Chr7	707266	708457	-	1192	58.11	36	GACTTATTGGAACTTACATGGATTG	GGGTAAGTTGAAAAGGGCTCA
232545_0232_038	Chr4	33112501	33112677	+	177	60.97	55	ATCCTCAGCGCTGGACTACA	GCCTCAACCGTCAAGAGCTA
233061_2541_339	Chr7	21556876	21557179	+	304	60.62	50	ATGAGGAATCTGGGTCAGCA	GACACAGTTGAGGGGCTTGA
233142_2975_030	Chr3	27105089	27105732	+	644	59.52	50	CCATCTTGAGGTCACAACCA	TGCATAAAATTGGGGGTTGA
233145_0850_023	Chr1	27426057	27426625	+	569	59.99	45.45	TCAGCCTAGCCTTCAATTCTTC	GCTTCGTCTTCTCCAGTCCT
233464_2696_317	Chr1	14817840	14818892	-	1053	59.59	36.36	TCCTGTCTCAAAAATGGTTTCA	TTTCCACTTCTCATTAAAACATCG
233596_3233_252	Chr4	1871157	1871373	-	217	60.05	40	GCGAAAAATGGAACTCCAAA	CGCTGTTTCCTTTGAGCATC
234580_3678_222	Chr5	5496924	5497091	+	168	58.54	47.62	TGTGCAGCTAGACAGGGATAA	TCGCCAATAGAAGACAATGC
235647_0993_225	Chr3	33080218	33080438	-	221	59.91	50	CCACTCAGCTGTTGAGACAATC	GATTTTCCCCTTTTCAAGCA
235887_2655_279	Chr5	10413767	10414519	+	753	59.83	55	CTACTCATATCCGGCGAAGC	CGAAGCCCTTCTGATGACTC
236295_0697_092	Chr5	40128087	40128266	-	180	59.64	47.62	GATGATCAGGAAATCCAGCAG	TCCTTTCCTTGTCTTGGATGA
236399_0785_288	Chr4	41930070	41930233	+	164	60.21	55	GGTATAAGCCCGAGGTTGGT	AATCTCCAACGCTTCTGAGC
236528_0482_355	Chr4	45665737	45666048	-	312	60.65	47.62	CGTGCTTCATAATGCAGTTCC	TGGAGGTGTCGACAACATTT
236943_1156_130	Chr4	28403423	28403542	+	120	59.12	50	CTTGCGTATACGAGCAGCAT	CAGACACCTGCGAACCAGT
237550_0740_324	Chr1	32665002	32665178	+	177	60.51	50	CGAGAACCCAGCAAGAGAAA	TTCCATGCCAGTTCTTAATCG
237593_2389_017	Chr5	8011464	8011625	+	162	58.24	52.38	GGTTAAGCTCCTCCCTTATCC	GACAGCGGTTGGATTTGAAC
237915_1023_216	Chr5	38912243	38912380	-	138	59.17	50	CGAGAAAGCATCTGTGCCTA	GGAAGAGGAGAGCTTGCTGA
239986_1077_271	Chr5	33145421	33145787	-	367	59.69	55	GGATAGGACTTCGCACTTGG	TACCGTTGGGGTTCCAAATA
240779_2979_287	Chr2	9697530	9698612	+	1083	60.01	47.62	CGTGACTTCATAGGTGCCATT	GCCGGCTATTATGCTTCAAA
241369_3536_281	Chr4	23389979	23390122	+	144	60.67	50	GGTTGAAAGCAACCGTTCAG	TGCGAGGCAAAAGAAAAACT
242013_1319_263	Chr5	26849398	26850162	-	765	58.96	52.38	TGGTGTACGAGCTACTCGATG	TTGTTTGCACATAACCGAAA
242727_0789_067	Chr2	7019127	7019268	+	142	59.97	45	GTTCTATTTGCCCGCAATGT	CAAGCCGAAAGAAGGCAATA
243147_0376_248	Chr4	23977921	23978847	+	927	59.08	45	AAAGCTGCTGACAACATTGC	GCGAAGCAAGACTCCATCAT
243211_1452_202	AC233655.2	212701	212871	+	171	59.76	55	CTAGGGAGGGTGGGAAAATC	CATATGCAAAACGCCTGGTA
243760_1154_386	Chr5	1925855	1926447	-	593	60.53	39.13	CACCTGAAGTTTCTTTTTGTCCA	CTGATGGGAATGCTGGAGTT
243771_1881_058	Chr3	38617926	38618228	+	303	60.55	45	TGCAGTGGTTGTGGAATTTG	CACACATGTAGCAGTGGAAGAA
244580_3749_168	Chr4	45397013	45397589	+	577	59.38	50	GCACAGCCTTAACGGAGTTT	AAAGTCACGCATGCTTTGG
244765_1214_338	Chr5	27343228	27344248	-	1021	59.39	43.48	CAGCTGATATCTTCTTGGTGTCA	CATGGTGGGCATCTATCACA
245556_2982_061	Chr2	5619987	5620155	+	169	59.75	36.36	TGCTCAATTAATCGGTTAGCAA	ATGCCCAGTCTCCAGATTTT
245623_2313_189	Chr1	756864	757304	+	441	60.92	50	GCTGATGCACTTTTCCTTGC	GGCGATCCATTGTAAAGGTAA
247182_0383_385	Chr4	40998251	40998408	+	158	58.39	50	TCGATCCTACCGAACTCAGA	TGCAAGTTGAATCAAACATGAAC
247193_0473_300	Chr4	22120788	22120991	-	204	59.78	39.13	TCCTTTTACGATGCTAATCTTGC	TGGTGGTAGGAATCCTGGAG
247555_3215_077	Chr4	10031733	10032646	-	914	60.38	50	TCTTCCCGAAGTTGACAAGC	CGTTGCTGTTCATAGCCAGA
248030_1112_101	Chr2	16956784	16957450	+	667	60.17	41.67	GACCATTTGTACCGTAATGTCTCA	GGAGGCTGCATATCAAGTGC
248655_3269_281	Chr8	28494381	28494546	+	166	59.78	45	CCATCCCGTGCAATTCTTAT	CGTTTGGAGAGTTCAATTTGG
248907_3715_172	Chr7	8289894	8290601	-	708	59.29	50	CGGAAAGGGTTGGTATTGTC	CCACCCAAAAGTGACTTCATC
249339_3303_292	Chr3	10768136	10768498	+	363	59.49	43.48	GCTTTGTTTATAGCCTTCTGTGC	GTAGTTGGAACCGGTGCTTC
250840_3630_217	Chr8	26151192	26151370	+	179	60.24	45	AGCCCTTTTTCAGCAAACCT	TGGCAGAAATAGATGCAAAGG
253181_1781_139	Chr3	18861086	18861642	-	557	58.6	45	TGCTCTTAAGGCATTCTCCA	GGTTGTGTGGTGTCTCTGTCA
253716_3299_006	Chr4	36414879	36415146	+	268	59.59	52.38	GCAGAGACAAGTCCTCCAAGA	TACATTTGGCGTTGATGCTC
253862_2926_349	Chr3	35032390	35033678	-	1289	59.68	50	ACCAATCCCAGCACAATACC	TCACCATTTTGGCATTCTCA
254041_4009_263	Chr2	32050880	32051436	-	557	61.01	60	GGGGTGGAGGCTCAACTAAG	AGCATCCGAAAAGCAAACAC
254373_0851_214	Chr7	13178225	13178524	-	300	57.19	41.67	TCAGAATAGGACTACGACCTTACA	CCCAATCACTGGCTTACCAT
254620_0745_201	Chr4	38968449	38968695	-	247	60.07	45	TTTTTGCCCAAGGTAGCATC	AGGAGCTAAGGCAGCTGTTG
254687_1249_191	Chr7	29767916	29768146	+	231	59.97	40.91	TTCAACCATCTCATGGTCTTTG	CAGGAAGCGTCCTTGTTGAT
254687_4038_078	Chr5	5131182	5131394	+	213	59.31	55	GTCCCTTGCTTCACACACAG	GCTCTACTGCCCAAAGGAGA
254709_0370_011	Chr5	3752207	3752330	+	124	60.41	52.63	CGCAGCTGGACAATGAAAC	TGACGGTCAATACCATGGAG
254828_2845_100	Chr8	28489412	28490168	+	757	60.33	55	GCAGCACTGTCACCATTCAC	CGCTTCAAAGCTGAGTTTCC
255794_1397_354	Chr5	7884547	7884956	-	410	59.03	40.91	TCCAGGCATAAGCTTTAGAACA	TTCTCAGTAAACCCTTGCATTG
256003_2261_180	Chr5	33354456	33354817	+	362	59.52	52.63	ATATGGTAGCGCGGGATCT	GGAGCCCTTCCTTGGTCTAC
256773_2636_280	Chr8	18321682	18321913	+	232	57.49	45.45	GGGTTCTGAGATACAAAGTGCT	ATTCTCTGCGGTGGCTTTTA
257496_2663_263	Chr7	960293	960797	-	505	60.3	50	GGGCACAATTATCCTGCATC	AGAGGCTGTTTCAGGCATGT
258701_0839_235	Chr2	29331829	29332048	+	220	59.2	50	GGTGCAATGCTCCCTAAACT	CACATTCAAAAGCATCAGCAA
259773_3064_212	Chr3	41285874	41286097	+	224	59.01	38.1	TCCCACAGTTCACAAATTTCA	TCCTTTTCTTGCCCTATCCA
260835_1391_306	Chr8	20765729	20765878	+	150	58.92	40	AAAATGCGCAGTGAATTGAG	CCAGCAGTGACTTTGTCCATT
261278_1640_171	Chr5	10540180	10540334	-	155	60.21	50	CCTTTCTCAGATGCCGGTTA	TGCTTGTGTTCCAGATACATCC
261554_1258_217	Chr5	10599895	10600149	+	255	59.75	47.62	TGGAGTCGTTTGGTTGTCTCT	GCTGAGAGAGCCTTTCATCG
262276_2532_395	Chr3	38861996	38862590	+	595	60.49	55	CCTGGGCTTCTCATCTCTCA	GTTCCTTTAGGGGCAGGAAG
262320_0817_399	Chr3	37570777	37570897	-	121	60.21	50	GCTTGGGCAGAACCAGAATA	ATTGGGCACCACAAATGAAT
262854_2390_241	Chr3	33255748	33256436	+	689	59.84	45	CATCAAGACGCTTGTTGGAA	GGCAACCTATATTCCCTTGC
263348_2438_382	Chr8	28481495	28482291	+	797	60.23	50	GGAAGTGGAAGGAAGCAACA	GGCAGAACTGGTCATCCATT
264053_0218_218	Chr4	36513392	36513617	+	226	60.3	55	GCCTGGGATGACAGGATATG	ACGACATGATCACCACTGGA
264192_3193_378	Chr1	26931662	26931766	-	105	57.89	40	AAAAACCCATGGAACAGTCA	TTTTTATTTGATATGTGGCCTTTC
264744_3922_115	Chr7	26300611	26300943	-	333	59.57	45	AACACGCATCCATGTTTCAG	GCCTACAGCTTGCATTCTCA
264978_1556_230	Chr7	32794739	32795454	-	716	58.74	40.91	CCTTGTTGAAAACTTCTGATGG	CGGTGCTTTGTCTTCTCTTG
265620_2508_380	Chr4	41165760	41166325	+	566	59.93	52.38	GAGCTTGCCCTAACAACACTG	TGGAGGCAAAGGGAGACATA
266670_0775_101	Chr8	23290341	23290522	-	182	59.32	40.91	TCTCTGGTGATTCTCAATTTGC	CCTGGATTTAACTTCGCAAAAA
267051_2702_295	Chr5	16462595	16462847	+	253	59.47	50	CATGATGGACTTCAGGGTCA	AGTGATTTTCCAGGCTTCCA
267520_1918_298	Chr7	5201923	5202167	-	245	59.82	50	TGGAGCTGGCACAATATCAG	TTTCAAGGGGAACTGCTCAT
267547_2742_314	Chr5	8068211	8069240	-	1030	57.01	40	GAAGCCGCTTTACATCAAAT	TCGTTTTGATCCCTGGTCTC
267820_3137_336	AC233655.2	130001	130139	-	139	59.69	50	ACCAAGTTCCGAGGCAGATA	GAGAGCAAACCAATCCCAGA
267925_1653_231	Chr2	33728629	33730120	-	1492	60.44	50	GGCAATATCCTCATCGAACG	GCCAATGTAAGCGCTCCTC
268061_2477_159	Chr4	35351223	35352026	+	804	60.01	50	CAAGAGGCATTGCAGTACGA	TGCAGCATTTCTTCTTGCAG
268071_0612_344	AC233659.1	73440	73577	+	138	59.01	50	CAAAGAGCTTGGACCTCACA	TTGTACAATGCAGTGCAAACC
269284_3860_248	AC235487.1	81532	81713	+	182	60	50	GGCAGTTGTTGCCCAGTATT	CCTCGGTCAACTTCAACCTC
269984_2450_076	Chr2	26766581	26766792	-	212	59.32	50	GAGCTTCGTCTTGCTCACAA	TGCGTTAATTCATCTGGGAGA
271614_1840_382	Chr3	20459706	20459867	+	162	59.59	40	TTTTCAAAACCCCACTGCTT	AGTGGCTGATGCATTCCTCT
272571_0632_041	Chr5	16335	17060	-	726	59.42	40	CGGTCATTTGGCAAAACATA	GTGGCACCAAATCGCTTACT
273074_1832_323	Chr4	41562283	41562447	-	165	60.34	50	CACCAACATTTCCCTCTTGG	ACTCGCGTGAAAAGGTGACT
273199_1067_125	Chr4	31894736	31895007	+	272	60.08	50	CACCCCTTGGTGAAGAAAGA	CGAAGCTCACAATTGGCATA
273317_1288_124	Chr3	9567356	9567729	-	374	59.89	50	TATTCATTGGAGGCCAGGTC	TCCACAATGGAGCTTCAAAA
273333_0905_163	Chr3	41473767	41473945	-	179	60.04	45	GGGCAAAAATAGGCATGAGA	CTGGTATTGCAGGGACTGTG
274044_3141_381	Chr7	36899400	36899558	+	159	60.25	47.62	TCTGCCAGATGGAACACTTTC	GGCTCGGAAGTAAACGATTG
275256_1895_299	Chr7	17236377	17236779	-	403	59.69	45	CCATCAAGCACTTCAAACCA	TGTCAATTTCAAGAACCATGTCA
275642_0485_024	Chr4	45019184	45019395	+	212	60.05	61.11	GATCCACAACGGCCTGTC	GCGTACCCCTCCAGACACTA
276010_3984_238	Chr1	31005267	31005422	+	156	57.91	34.78	AGTGAAGATGAAAACAACCAGAA	CTTCCTCGGTCACAAAAAGG
277208_2305_208	Chr3	19079057	19079269	+	213	59.69	45	CCTGTTGTGAGCATTTTCCA	GACTGTTCGTCTGTGGGATG
277286_0262_348	Chr6	15266653	15266868	-	216	59.7	42.86	TGCATGTATTTCTGCTGATGG	TTTCCCACTGAAGAGGCTGT
277401_3943_104	Chr3	35704553	35705242	+	690	60.39	45	TGTCATTCCAAGTGCGAGAA	GGCTTTCAAGTCGTGGATTT
277598_0787_188	Chr2	32118203	32118635	-	433	59.96	50	CCGGCTATGTCACCAGATTT	TGCGGTTTGCTAAAACGACT
277814_3489_193	Chr5	10601366	10601923	-	558	59.69	42.86	TTTGCTTGGGATCTTAGGTGA	GTTATTTGTGCCCGCAGTG
278108_0390_097	Chr5	33108223	33108609	+	387	59.95	41.67	GGCTTTCTACTGATAGCTTTTTGC	TGACCCATCTAGCACCAATG
278566_1105_009	Chr4	34776805	34777291	+	487	59.77	45	ATTCGTGCAACAACAACAGC	CGGAGGACTGAACCAACAAA
279113_0872_144	Chr8	22905891	22906110	+	220	60.03	40.91	TTGGCACTTGTAAATGTTGAGG	TAGCACTGGCTGTACCTGGA
279296_2778_205	Chr1	24711327	24711477	-	151	60.5	55	GCTGCTAAGAGATCGGGACA	CGTTCCCTTTTAGCACCATC
279319_4017_093	Chr7	27234127	27234301	-	175	59.77	45	TGGAACCCCATTTTGAAGTC	ACCGCCGTCTTACCTTTTGT
279697_3878_206	Chr3	35272132	35272453	-	322	60.61	45	TTGCAGCCATTCGGTCTTAT	GGGTGGTGTAAAAGCTAGGC
281369_3840_280	Chr4	28773927	28774134	+	208	59.81	50	CATACCCCCAGTTCTGCATT	CCTGAAGACAGGCATGGACT
281649_3933_196	Chr3	30555568	30555886	-	319	59.49	30.43	TTTGATTCATGTATTGCTTCCAA	GGACCAACTATGGCTGTTTTG
282719_3551_134	Chr8	31184881	31185284	-	404	59.83	41.67	TGCAGTATGTTCTTCTTCTTCACC	TGCTCATTGCTCTTGTGAGG
283706_1708_305	Chr5	7495244	7495387	-	144	59.73	45	TTTCTGTTGTTGGGCTTGTG	CCAAGAGAGTAGCCAATCACC
284087_2829_082	Chr5	27346206	27346364	-	159	57.65	42.86	AACTGCCTTCTGCTTATCACA	GCTTATGCCCGCTTATATGATT
284218_1648_294	Chr7	36716103	36716271	-	169	60.33	55	CAGGGATTGGTGGATGAGAC	GGCTACTGGAAAGCCTCCTT
285069_3214_166	Chr7	9652099	9653682	+	1584	59.29	50	GACGTCAATCACCAAAGCAG	CCATCTCCTCAACCTCCACA
285165_1288_401	Chr3	34161213	34161937	+	725	60.01	42.86	TGAAGCTGCCATTTCACTCTT	AACCCAAAATCCATCCATGA
286796_4012_297	Chr1	7069788	7069927	-	140	60.13	40	TTCGAAATGGATTCCACCAT	GCGCTTCTCAGTGTAGCTGTT
286858_3114_268	Chr7	29737758	29737895	-	138	61.6	47.37	ATGGCAAACCAGCAGCAAT	CTCTCAAGGATGGCAGAACC
287167_0457_243	Chr5	15558225	15559744	-	1520	60.12	50	GGGGATTATGCTCCTGGATT	CAAGAACATCCATGCCATCT
288588_0384_305	Chr2	6463716	6463879	-	164	58.34	55	CAGTCCTAGAAGCAGCTCCA	GGTTTTGGTTCAAGGTGTCG
288597_0197_231	Chr1	30858444	30858651	+	208	61.22	50	TCCCGAAAAGTGTCAACTGC	CCGATCATCCTGAAATTGGT
289026_3052_285	Chr4	9039321	9040209	+	889	59.68	60	GGAGTCTGTCCTCTGGTTGG	CAAGGAAAGCTTCTCTGTCAAA
289205_0975_352	Chr4	42450741	42451044	-	304	59.01	50	TGGCTCTCTGAACAAACAGG	AACCCGCCCATATTTTGAG
289390_3944_035	Chr3	35632233	35632393	+	161	58.34	34.78	GCCTTGATATGCTAAAATTCACA	GAGTTCCAGAGGCCAAGGTA
289692_0569_331	Chr4	7464970	7465211	+	242	59.74	38.1	TGAACGGAAACTGCAAATCTT	GGAGGCTCATGCTCTAGTGG
290204_1679_194	Chr1	4372255	4372431	+	177	59.86	33.33	CCTTCATCAATATTACACTCTTCAACA	TGTGCAACATTCACGACGTA
290252_2695_349	Chr7	5659713	5660359	-	647	60.19	47.62	TCCATCATCAGCTGGATTAGC	GGAGGAAGCAGGAGTAGATGG
290980_0695_230	Chr1	4784883	4785042	+	160	59.9	34.78	TTCAGTTGTGAAAGGATTTGGTT	CTGTGCCATCGACATTCCTA
291003_3961_088	Chr4	34904957	34906100	-	1144	57.78	45.45	CTCACACAAGCTAAAACGTCTG	CCTTGATGTCAGTGACCTTGC
291318_0524_085	Chr7	24937076	24937497	-	422	59.58	42.86	AAATCGAGCTAATGGTCCACA	CTGGAATCATCAAGCAGCAA
294182_3498_229	Chr3	36553233	36553386	-	154	59.49	40.91	TCTCAATGTGCTCACTCACAAA	GGCCAGAAAGGTGTGAAGAG
295453_3639_012	Chr1	1743446	1744007	+	562	60.06	52.63	GTGCGGTGGAATCATTGAG	GGGGACGGACTATTGCTTCT
296339_0671_405	Chr5	41332690	41332987	+	298	61.15	50	TAGGAATGGGGCTTTCCATC	GCCTGGGAAACTAACCACAA
296897_2661_088	Chr3	41780646	41780800	-	155	59.57	45	TCCAAGTGGGAAAACTTCGT	TTCAGCATCTGTTCCATTTCC
296918_0868_394	Chr1	26610238	26610530	+	293	59.35	42.86	GAAGGGAAACAGCTTTTGTGA	GAGATGGAAATCCAAACGTGA
297156_2473_320	Chr1	2964265	2964526	+	262	62.05	50	ATTCCCTCATTTGGGCACAC	TGCAATCAAATCTGGCAAGT
297441_1332_249	Chr2	24248755	24248940	-	186	60.01	45	TTACTGCAGGCATTTTGCTG	TGGAGAGCTTCAGTGGTCCT
297441_3439_252	Chr7	26315029	26316275	-	1247	60.61	50	ACTCCACGCAAACCAACACT	CGTTTCCTCAAAAACTTGGA
297883_2566_272	Chr4	39689540	39689724	-	185	59.67	38.1	TCACGAAATTCAGGGAAAGAA	TTGGATTATCATCCCCCTCA
298334_0229_230	Chr8	24701079	24701396	+	318	60.64	52.63	TGGCTGACATCATCCCAAG	CCGACTTCCAGAAACTTCCA
298831_3071_378	Chr7	23318027	23318226	-	200	57.46	45	TACCTTGGAGATTGGAATGG	AGCAACCCCAGAAACAGTTC
299818_0323_289	Chr5	13940774	13941195	-	422	59.71	42.86	TGTGAATGCAGTTTCTGGATG	CCAAATAAACCATGGGAACG
300224_3029_363	Chr3	33542187	33542414	+	228	57.61	36.36	AATTGTTCTCCCAGTAATCCAA	GATTCAGGGGCATTTCTTGA
300817_2129_144	Chr1	22961886	22962129	-	244	59.74	38.1	TTTCCTTCGAAAGCACACATT	CCAGCATCAAAGAGAGCTCAA
302008_3537_081	Chr4	42859006	42859168	+	163	58.35	45	GGCAAACTTTCATCTTGTGC	GGGAGGACCACCATAGGTTT
303209_2301_333	Chr4	44534949	44535381	-	433	58.15	45	GGGCTTGAATCAATTGTCTG	ATATTCTCCGGATGCCAATG
303220_1586_046	Chr5	13825621	13825762	+	142	59.47	55	CCTGTCAGCAGCTTGTATGG	TGCATCAAGGAGAAGTTGTCA
303652_1061_250	Chr3	35716730	35716897	-	168	59.97	50	ACCTGTCGGAAAAGGATGTG	GCAATGCCTCTTCAGCATTA
303938_2754_205	Chr1	9710618	9710827	-	210	60.25	40.91	CCAGTTTGAATTCAGATGCTCA	TGGCTAGGATGCTTGTCAAA
304344_1348_091	Chr1	2515553	2516488	-	936	59.02	40	CATGGCTGGAAAAGGAATTT	CCTTTCTTGCCAGACCTTGT
305481_0672_395	Chr3	35389633	35391107	+	1475	60.09	50	CCGTTTAGCTCCATTCCGTA	TCCTCTGGCAGGATCTTCAC
307042_0435_102	Chr7	36333735	36333893	+	159	58.8	45	CATCGGATTGCATTATGGAC	TACGCCTAGGAGAAGCCATT
307446_0148_334	Chr7	37706408	37706833	-	426	59.96	45	AGGGAAAAGCTGCATTCTCA	GACGCTCAACCACAAGAGC
307907_1766_258	Chr5	11348826	11349740	-	915	59.69	45	CACCCCCTGTTGTTTTTCAT	ATCAATTGCTGCAAGGATGC
309705_2347_013	Chr1	1393393	1393674	-	282	59.96	50	TCGTCATCACCCACACTCAT	TGACGCAACTGACTAAAGGAAA
309720_2954_349	Chr2	33901865	33902065	-	201	59.92	52.38	CAAGTACCTCACGCTCCTTTG	AACAAGCCATCAATACGTGGT
309760_1514_057	Chr8	28861923	28862107	-	185	60.98	61.11	GTGGCCACATGGGAACAG	TTGGTGAGTATTGTGGTGCTG
309960_3693_037	Chr2	23198394	23198594	+	201	59.9	42.86	TGACAACTTGCAATGACGAAG	GAAGCCAGTCACCGGATAGT
311523_2380_310	Chr5	1666368	1667070	+	703	59.19	38.1	CCAATCTCTTTTTCGGTTTGA	CCGATCAGTTGCAGAAATCA
313466_3972_179	Chr7	31500130	31500324	+	195	59.29	40	TGCAAGAACAGTCCCAAAAA	TGGTGAACGTGAAACACTACG
313532_1114_300	Chr3	27594746	27595588	+	843	59.2	50	GGTTGTTATTGCTGGTGCAG	GCAGTTGATAAACCAGCCAGT
313886_1295_389	Chr1	30901074	30901328	-	255	60.37	50	CCCTCTGGCTTTCAGAACAA	GCCTTGCAACCTGTTATTGG
313893_1185_376	Chr3	23397588	23397770	+	183	59.94	50	AGTAAACGCGTGGAGCACTT	TCCCGTTTGTTTTCAGGAAC
313901_3679_193	Chr7	30981529	30981794	-	266	60.45	55	AACAGTTGCTGCCTCTGTCC	TTGTATGTGCTGAACAGTTTCC
314134_3015_174	Chr5	9614243	9614457	+	215	59.31	50	ACCACCAAGCAAGAGTGTGA	CGGCTTCATGGTTAAGGAAT
314353_3440_372	Chr7	23976897	23977051	-	155	60.78	55	CCGGATGGATTCCTAGAAGG	CCCAAAACGAAGTTGTCCTG
315296_3224_208	Chr5	29595450	29596430	-	981	59.96	50	ATTGGGCGAGGTGTAAGATG	TGGCCGAATTGTCTTTTTCT
316323_0740_248	Chr2	31729870	31730036	-	167	59.98	55.56	CATGTGCAGCGACCAAAG	GTCCACGTCCACAAAAGTCC
316808_3621_079	Chr5	15805738	15806455	+	718	59.88	40.91	TGAGAGCCGTCAAATTACTCAA	CCAGACATTGGCATTTCCAT
317153_3418_199	Chr1	31846765	31847168	-	404	59.81	47.62	GAGGGACGGATATGTCAACAA	AACGTTGGTATCAGCACAGC
317411_0192_074	Chr1	26456737	26456912	+	176	59.65	45	GGGCATCTCTTGCATTTTTC	CCCTGCAAGCATCACATTCT
317498_2913_265	Chr1	29277367	29277565	-	199	61.22	50	GCCTTGAACAAGGACGTCAA	TCTTCACACCTGCGAAATCC
318317_1821_061	Chr5	11348826	11349740	-	915	59.69	45	CACCCCCTGTTGTTTTTCAT	ATCAATTGCTGCAAGGATGC
318531_0847_126	Chr2	7734806	7735514	-	709	60.42	50	CCATCACTGGTGGTTGAACA	CTCGCACAAGCAGGATATGA
318900_3709_246	Chr5	3915069	3915262	-	194	59.71	50	CTTTTCAAGAACGGGTGGAG	CAGACTTCACGACCATCCTG
319195_1115_102	Chr3	9778354	9779574	+	1221	59.66	39.13	TGTTATCGTAGTGAGCATGGAAA	GGGGAGGCTGTAGAGCATTA
319362_3767_273	Chr6	2267326	2268046	+	721	60.92	55	GGGTGGACATCTGCTTGGTA	AAAACTGGGTCCAAAAGCAA
319724_3409_168	Chr4	39196785	39197912	-	1128	60	50	GACAAACGCGTAGGGAACAT	TGCTGATGCTGAACCTCTTG
319913_2442_059	Chr1	19840670	19841683	-	1014	59.82	55.56	AGACGCGGCCAAACTATG	CATATCCAGTTGCCCTTGCT
320563_2203_292	Chr2	9189225	9189361	-	137	59.08	45	TCTACATTGGCCAGATTCCA	CATGCATGAATGCTCACCAG
320783_0530_034	Chr7	24376367	24377318	+	952	60.26	55	GTCACTCCACACCCCAAAAC	CGCTGGGTCGATACCTATTT
320989_3639_110	Chr7	31995055	31995419	-	365	60.44	45	TGCCATCTGGCTATTGGATT	GTTTTCTGTTGCCCATGCAC
321882_2202_022	Chr4	18324692	18325012	+	321	60.3	50	CTTGTGCGGCCAAAGTTAGT	TCAGCGGGGTGGTACTTTTA
322318_2740_243	AC233660.2	66407	66551	-	145	59.59	55	CAGCCAAACCTATGGTAGCC	GGTGAATGGGGTGACAAGAG
324556_1348_255	Chr2	23057375	23057520	+	146	60.17	52.63	CTCGCAGCGTGCATTTACT	TGCGAAAATTCTTCGAGGTT
324688_3645_007	AC235753.2	64675	65050	+	376	59.97	40.91	CATTTCATGGTTCAGACTCCAA	CCAATCTCGACAAGTGACTGC
325310_1627_149	Chr5	3299832	3299987	+	156	60.83	40.91	GCCAAAATCTTGACATCAAAGG	CGTTGCTTTCAACCATCTCC
325830_1376_284	Chr5	5308723	5308913	-	191	59.02	42.86	TCTTTCCAGTTCAATCCCAAC	GCCTAGACCTCTTCCTTTGGA
325861_2783_393	Chr5	27071435	27072722	+	1288	59.13	35	TCAGCAAAAACCAAATCCAA	TGCTGTCAGCTATGCGAGAT
326048_0238_220	Chr5	25984955	25986057	+	1103	59.53	40	ATTCTGGCCATTCTTGCATT	GAGGGAAGAACGGATTTGCT
326958_0936_350	CU571152.5	120004	120515	+	512	62.89	61.11	ACGAGACCGGCCAGTTGA	TGAGCAAATTTGGTGAGCTG
327029_1283_278	Chr7	36189445	36189702	+	258	59.52	40	CCATCAATGGCAGTTGAAAA	TCCTCATCACAAGGAGAGCA
328303_3196_217	Chr7	8289668	8289856	-	189	59.71	55	TTGCTCTAGGGCTTCAGAGG	GCGGGAGTGAGGATTCTTAT
328416_1196_208	Chr3	43221149	43221364	-	216	60.69	60	GCTGTCCTAGGCACACCATC	GGGACTTCGAAAACATTGCT
328858_1577_094	Chr7	35677902	35678073	+	172	59.99	45	TGATGCAGGCTTGTTTCTTG	AGGGTACGCTCGCCAGATA
330107_0350_387	Chr1	22243606	22244438	-	833	59.71	40	TCAAAACCTGCAAATGCAAC	TTGGAAGATCGGCTTTTCAT
330182_0367_372	Chr5	4355823	4355965	-	143	60.29	47.62	GAGATGCTTTGCTTGAAGCTG	CCCAGCAATTGAAGTGACTC
330809_3671_387	Chr3	33095108	33095635	+	528	60.9	55	CACAGCCACCATGTCTGCTA	ACGGTGGGCTAAATCAAATG
331571_0127_245	Chr1	9349492	9349672	+	181	58.62	32	GATGGTTCTTTCTGTGAATTATCAA	GAAGCAATGTTGTTGGCAGA
333354_2750_098	Chr7	11045673	11046473	-	801	59.47	47.62	GAAGCAGCCTTCAACTATCCA	GGCCTTCTTCTTATCCTTGTCA
334389_2176_062	Chr5	31222337	31222788	+	452	60.46	50	CCTTGGTTCTGCATCAATCC	GAAGCTTGGACCTTTCATGC
334798_0883_294	Chr8	32111056	32111191	-	136	60.69	45	TGGTGGCAATGGGATTAAAG	TTTGGCAATGTGGATGGATA
334992_2573_059	Chr3	43218859	43220085	-	1227	59.92	55	CATCCACCCTAGTCCAGGAA	TCGTCATGGAATGACAATGG
336491_0340_325	Chr4	34835242	34835590	+	349	59.67	45	TTCTCTTGGCTTCCACCAAT	AGCCATGGACATGTTGGTTC
336579_1092_385	Chr7	38614663	38615519	+	857	59.04	40	TCAAATGCTTCTGCGTTTTC	TGGAAATAGAGGGTGCAACA
336844_0403_064	Chr4	44618939	44620099	+	1161	60	38.1	AAATGGTGCTTTGCAACAATC	GAACAGATGACTGCTTTTGCTG
338855_4013_162	Chr4	41502118	41503571	+	1454	58.95	50	CACTATGCGAGGTGTGCTTT	CGAAGCTGCTAAGCTATGTGG
340122_2871_388	Chr3	3218696	3219446	+	751	60.26	47.37	TGCTTGAGCTGCAAAAAGG	GTTGTGGAACTGGCATCCTC
340653_0713_356	Chr5	33787357	33787537	-	181	59.34	50	CAAGGCCAACACTAGCAATG	AGCTTCTCTCCATCCAACGA
341039_3596_348	Chr8	31389804	31390002	-	199	57.97	45	GCCTGATAACTTGCTCCAAA	GGCACATAAAATGGGCTCAG
341098_2958_095	Chr8	1791966	1792119	-	154	58.33	47.62	GATACACACGCCTTTCTCCTT	GGCAAGGAACTCGGGATATAG
341802_2508_227	Chr5	5847423	5848353	+	931	59.9	45	GGAATGCGATCCAGATGTTT	GGAATCCCAAGAGTACCATCG
341991_3266_257	Chr7	28833717	28834268	+	552	60.11	55	CGCGAGGTATTCTTCTCTCG	GGGTCCTGGGACTCTCATTA
342340_0448_275	Chr7	29353205	29353574	+	370	60.86	45.45	GCAATCTAGACCAATTGCCAAC	GATCTGGTGCCCAGCTAAAA
342470_0429_271	Chr3	3634114	3634267	+	154	59.14	50	AAGTCATTTGCCCTGTCTCC	TGGAGTCAGATTTATCGGGTCT
345152_2525_206	Chr3	510961	511099	-	139	58.7	45.83	GCTATGGTACAAGCTATTCTGAGC	AGCAGCTATCTTCGGAGGAG
345357_0928_188	Chr5	8586595	8587836	-	1242	59.57	50	TTGTGCCACCTGAATACCAG	GCTGGGAAGAGTGTTCGTGT
345411_2216_105	Chr4	21474325	21474468	+	144	59.84	50	TGACGAGGTCAACATGCTTC	TCGGGTACAGTTCTTGGACA
345492_2343_334	Chr4	39608991	39610236	+	1246	59.87	50	TGCCCTTGTGTCTCAAAGTG	TCCTGTTGCTGACAGAATCG
345657_0199_008	Chr3	3577089	3577325	+	237	60.09	40	TTGGAACACCAATTGCAGAA	CAGGTCATGTTCAAGCACCA
345804_0542_132	AC235488.1	45044	45458	+	415	60.42	55	GCATGAGGAGCTGGAACACT	GGTTGTTTAATGTGCCTGCAA
345867_1471_329	Chr5	21481029	21481263	+	235	58.08	45.45	TGCTCATAATGTACTGCTCTGG	TGCGAGTTGGCATCAACTAT
346387_2186_340	Chr2	12683423	12683604	+	182	60.14	50	TGAGAATCACGAGCAAGACG	CTCAGCAACAACGAGCCTTA
347500_1068_388	Chr7	29807879	29808189	-	311	60.05	55	GTGGGACACACAAACAGCAC	TCCACTCTCTTTCTCTTCCTCTC
348292_2397_381	Chr5	10919037	10919634	+	598	59.78	45	TCTTCCGACCTCTTTTTCCA	TGGTTGGAGTGCCTATCACA
348370_1127_211	Chr2	33646635	33646819	-	185	60.1	52.63	CTTGGCCTTTTGGACAGGT	AAATAACGGGCTTGCTGTTG
350037_2196_226	Chr4	5051504	5051664	-	161	59.68	40	AGCGCCTCCAATCAAAAATA	CCATGATTCCTTTTGGACTGA
350256_1350_264	Chr6	14235301	14235545	-	245	59.24	39.13	CCCATACCTTCTTATCAAATCCA	CCTCTCAACAGACCCCAAAC
350843_2346_157	Chr8	5879998	5880760	-	763	60.02	45	TGCGTTGATTGCTTACTTGC	TCACAAACCTCCTTCCCAAA
351461_1098_055	Chr3	24759743	24760352	-	610	59.78	45	CATAGGCCCGATCAACATTT	GGCATATGGATGAGCTTTGA
351753_2204_235	Chr2	32562644	32562993	-	350	59.65	45	CATGAAGGGTTCTGATGCAA	GGATTTCTCCATGGCTCTTG
352304_2949_347	Chr8	29914786	29915248	+	463	59.85	50	GCCAAGGAAAACGACTTCTG	TCAAAATTGCTAAACAAACACG
352523_3455_022	Chr3	29783205	29783363	+	159	60.74	50	CGTATTTTCCACCCTCACCA	CGGGGCAAACTTCATCAATA
352833_1799_105	Chr8	11318881	11319038	+	158	60.08	45	GCAATGGCAAAGGAACATCT	GAAATCCATCAGGGCTTACATC
353158_1535_313	Chr7	33273394	33273679	-	286	60.68	43.48	GCTGTCCAAATTATGGCTATCCT	ACCGACTGCTAGGTGCAAAG
353997_0353_070	Chr4	24479606	24479744	-	139	59.63	50	TTCTGACAGTCCCATCATCG	GAACTCAGTCCCCAGGATCA
354078_0516_395	Chr7	35172404	35173331	+	928	58.99	50	CTCAAACCCTGGTCCTCAAT	CGTGTTCTGTCCCTGTGATG
354476_0251_105	Chr3	36825886	36826122	+	237	59.77	40.91	GCCTTAGTTGAACTTCGGAAAA	GGGAGGGAGTATCAGCAAGTC
354935_1800_248	Chr1	4784883	4785042	+	160	59.9	34.78	TTCAGTTGTGAAAGGATTTGGTT	CTGTGCCATCGACATTCCTA
355097_0230_385	Chr7	18686161	18686312	-	152	59.14	32	TCATGGTTAGAACAAATTAGAACGA	GTAACCACAGCAGGCCTCA
355124_0982_244	Chr5	14697396	14698843	+	1448	59.06	43.48	GGGGGACAAAGATAGAGAAAGTT	CTCTTCAAGCCGATGCAAAT
356165_3699_209	Chr5	1303139	1303269	+	131	59.27	50	TTTGGCAGCTCTGAGATGAG	AGCATCAAGACCAAGCATCA
356363_3266_033	Chr7	35106710	35106997	+	288	60.35	47.37	GCTTGCCTTGCCAAGAAAT	CCCTCCATGTTCCATAGCAT
356538_2285_380	Chr4	39577842	39578024	-	183	60.12	55	ATCTTGTGGTCCCTCTGTGC	AAAGGCTTCCCCATCAGATT
357060_3881_056	Chr6	14161948	14162496	+	549	59.09	42.86	AACCTGTCCAACAATCTTTGC	GCAACTTTGAACTCAATTGAAAAA
357736_2642_272	Chr5	33086319	33086441	-	123	59.41	50	TCTCAAGGTTATCCGGGTGT	ACTTCTTCTCGGTTGGAGCA
358169_0983_177	Chr5	3711162	3711398	+	237	59.73	55	CTTGTCCAGGGGTAAAGCAG	CAGTGTGGTTAAGGCCACAT
358393_2296_075	Chr4	26313767	26314662	-	896	60.32	52.63	CGCGAGGGATTTGAGCTAT	TCTTCTATTGGCTCAAGTTTCTGA
358899_3077_362	Chr2	1584478	1584767	+	290	60.23	50	GGACCTGAGCAAGGTGAAAA	TCAGCAATTGCCTTCCTCAT
359104_1247_238	Chr7	21059364	21059607	-	244	58.48	40	CCCTGAATAATTTTGGCACA	TTGTTTCCCTAGCAAAATGGA
359197_3694_399	CU651589.4	25083	25248	-	166	59.31	39.13	GAAGCAAATGTTCTTCCAATAGC	GGCTTTAAAATTGGCGTCAT
360201_3394_077	Chr3	18678236	18678371	+	136	59.94	45.45	CATGCTTCTTTGTAGCTGTTGG	TCACACATCCAAGTGAATGAA
361731_2988_108	Chr6	3523328	3523780	-	453	59.93	50	CCCGGTTATTCCACTCTCAA	CATCTTCATTTGCCAATTTCA
361795_3165_334	Chr7	30391417	30391622	+	206	60.26	45	AGCGTTGCTTCAATGGTTTC	CTAGAAATCGCCCCAAAACA
362002_0400_185	Chr5	23784965	23786562	+	1598	59.33	45	TCCACAAACCAGCGCTATTA	TGAGGATTTATCCCAACACCA
362243_0563_143	Chr1	29631634	29631748	+	115	59.58	38.1	TTGATGCGACAAATATTCACG	AGGTCTGAATTATTTTCTATTTTTGAA
362491_3708_249	Chr3	33858113	33859689	+	1577	60.07	50	CATCAGAGGCCCTTCAACAT	CGAAGGGATGGTGGAATGTA
362498_3478_234	Chr2	5351752	5353218	+	1467	60.69	50	ACTGCTCGCTGATTCAAAGC	CTGCTGGTTGTCTGGTGTTG
363374_3009_087	Chr5	4325231	4325546	-	316	58.91	57.14	CTCTCCTGTCCAGCTGTATCC	GCTACAATCGGCATTGATTTT
363434_3085_113	Chr3	8709263	8710203	+	941	57.69	31.82	TCAGTTTTCTTCAAAGATGCAA	AGTGCAGATGGGAATGCAA
363499_2201_043	Chr5	14401907	14402821	-	915	60.07	50	CCTTGGACCTTGCTGGATTA	GGGCTCATGTCTATCCCAGA
363588_0324_357	Chr7	22730597	22730818	+	222	59.25	40	TCTGGAAATTGCTCAAACCA	TGGGGACCTACAAACTGCTT
364171_2707_071	Chr3	20558599	20559010	+	412	59.81	50	TTCTCCTGGCTTCACCCTAA	GGGATGCAATGGAAGTTTGT
364405_0222_318	AC202596.23	31892	32120	-	229	60.43	45	TCTCACGAACCACAAAAGCA	TAGCGAGGAATGCACTGTTG
364564_2393_127	Chr7	19738179	19739650	-	1472	60.34	55	TCCTCCAGATCAACCTCTCG	TGATGAGGCCGACCAAAAT
364871_0365_248	CU651589.4	74654	74851	+	198	59.96	39.13	CGCAGTATCAGCTTATTTTTGCT	TGAACGACTCCGTCTTCAAT
365133_1941_269	Chr1	32057353	32058074	-	722	60.14	60	GCTGGCACTCTCTGACTTCC	ATTTTGCCAACCACAACCTC
365716_3687_241	Chr5	22745646	22745837	-	192	60.26	45	CAATCCCCTCGAATTCCTTT	GCGGGAATCAGAACAGAAGA
365856_3968_395	Chr4	21448058	21448477	-	420	59.72	50	CTACCCAACGATGCTTGTGA	TCTGGAAAGGAAGGAATAAGCTC
368165_3872_153	Chr7	32660633	32660876	-	244	60.25	50	ATCCATCGGTTGGTCTGTGT	CTTCTTCTGCCACGGAATCT
368436_0196_039	Chr6	20913785	20913946	-	162	60.54	55	CCAACTAAGGCACCACCAAG	CAGTGGAAATACCTTGGCAGA
369558_1252_396	Chr4	46378892	46379015	+	124	59.96	42.86	TCATTCAAACCAGAACCAAGG	TTGCACATAATGGACCCACA
369568_3015_360	Chr2	18775662	18776384	-	723	59.89	40	TCATCGTGCATTTGATCCAT	AATGGCATTTCAGGAAGACC
369809_3970_195	Chr2	13238609	13239149	+	541	59.82	50	GTGGTGATGTTGTTGGCATC	AAGCTCTCCCTTCTTGCTTTT
369962_0399_008	Chr2	32767243	32767430	+	188	59.3	52.38	TTCAGGGTCAGATGGACTAGC	TTGCGTCCTTGTTTATGACG
370465_0569_129	Chr5	41585241	41585426	-	186	59.62	55	GCTGGATCCTCATCAACCTC	GCAAGAGAAGGGATTCACCA
371404_0348_222	Chr4	28401942	28402092	+	151	59.87	40	TCCGAATTCAGTAAGTCTAGCTTGT	GCTACACCAGCCCTTTGTTC
371951_0181_363	Chr8	30537905	30539020	+	1116	59.09	45.45	AGCTCCATGTTCAACTCAGAGA	CCGATCTCAGTTACAAACAGCA
373699_1573_351	Chr8	25854813	25855405	+	593	59.1	45	TTCTTTTCCTCGGTCATTCC	TCTTGGCTGAATCGTCAGAA
373765_1513_148	Chr8	17235085	17236068	+	984	58.81	45	CCTGCTTTTGGACTTTTTCC	TCATGAAGGGGTTCTGATGC
374732_0708_184	Chr2	11832460	11832629	-	170	59.67	50	CCCGTGTAACTGATGGGATT	CTGGGAAAACATCTCCTCCA
374827_3493_333	Chr2	25477577	25477722	+	146	59.01	55	CCTGAAGAGTCCTGCTTTCC	CACAATGTTAAAGAGAAAATTTCAGC
374893_0694_217	Chr5	17228117	17228268	-	152	60.38	47.62	TGGTTCTTCTCAAGGATGCTG	TTGGATACAACGGCCATCTT
375959_1303_169	Chr2	1571981	1572845	-	865	57.93	34.78	TCAACTCTTTAAACTTCCATCCA	CAGCAGTAAGCAAATGTGTGG
376072_3237_289	Chr8	19775494	19776766	+	1273	60.13	45	TTTCGAAGCCTGAGCAGTTT	CCGCAGTATTCGCAACTAGA
377064_1873_248	Chr5	33234879	33235752	-	874	60.05	45	TGTTGAGGGGAGATTTTTGC	TTTTGAGAATGCAGATCATAGGAC
377374_0224_305	Chr8	3656360	3656549	-	190	59.83	45	CCTTGGTTTCCGTTTTGGTA	TCCACAGTCCTTCAAAAGTGG
377563_0184_334	Chr3	10415865	10416003	+	139	59.42	42.86	TTTCCAGTATCCCACTCCAAA	TCTAGAGCAAGCTCCACGATT
377707_1600_169	Chr4	5936660	5936991	+	332	59.76	45	GATGCAGGTTCATTCCCATT	CCCATTGGGCTAATTCAAAA
377745_0060_067	Chr5	39056098	39056364	-	267	59.72	40	AGCGGAAAGGTGCATTAAAA	TCGGTGTATAATGGCTTCAGG
378057_1269_295	Chr2	23433167	23433800	-	634	61.01	45	TGCAAAGCTTCTTGCCCTTA	CCGCAGCTCCAGATGATATT
378688_2818_013	Chr1	30780977	30781352	-	376	59.47	39.13	AACAAAAGTATGCAAACCAGACC	CGCTTTGGACTATGGTGGAT
378956_0535_249	Chr8	29785162	29786309	-	1148	59.65	35	CAAAAATTGGGGTCCAAAAA	GCTATTTGGAGCCTTTGCAC
380307_2179_186	Chr5	41458620	41458793	+	174	60.4	57.14	GCTTCCTAGTTCGTCGACTCC	CGGGACAAGGTGTTTTGAAG
380447_2277_299	Chr7	2462462	2462622	-	161	59.56	47.62	GATTCAGCTCCTTCGAGTTCA	GCTATGGCAATCCAACCAGT
380739_0197_152	Chr8	6070001	6070160	-	160	59.39	50	CAATGCTCCTTCTGTCGATG	AGGGGCAACAATGAAGACAT
381155_3802_299	Chr4	39884777	39885013	-	237	59.79	50	TGACATTGAGGCAGATCGTC	TGTAAAGCTGGCAACTGCTC
381236_2287_067	Chr4	29431617	29431798	+	182	58.89	42.86	TTCCTCTTCTTCCTTGTTCCA	GCTGGTGTTCTGGCTCAAAT
381301_2730_168	Chr1	23014076	23014277	+	202	60.13	50	AGCATTAAGCCCCAACACTG	GACCCAATGGATACGCAGTC
381810_3036_304	Chr8	3223655	3224093	-	439	59.84	50	AAGGGATGCACTCAAGGCTA	ATTCATTCAACACGCGAAGA
382908_0491_248	Chr3	36730162	36731184	-	1023	61.24	50	CCCTTTGAACGGGTCAAGAT	ATGAAATCCTCCCGTCCTTG
383858_0533_270	Chr3	10427935	10428093	-	159	59.43	45	AGATTAAACGTCCCGTTCCA	CAATCCCACCAAACAAATGA
384018_0816_089	Chr5	11429556	11430556	+	1001	58.49	47.83	CTCTCTCTGACTCATTCAAGCTG	CAGGGCAGAAAGGGATAAGTC
384613_1350_400	Chr3	34181451	34181597	+	147	59.83	50	CTGCAACACCTCTGGAATCA	ATGGCCAAGTGGAGCTAATG
384915_2399_056	Chr4	10036728	10037932	+	1205	59.77	50	ATGGTATCCCCAGATTGCTG	TCGATAAATTTTTGGCAATGAA
385370_1162_383	Chr3	39964341	39965731	-	1391	60.02	47.62	CGATCCCAACTCACAGTTGTT	GCGTAGAAACGAGCTTCCAA
385979_2176_305	Chr7	8153584	8154434	-	851	59.12	36.36	TTGGTAGCAATGATTTCAAAGG	TCCCCTAAAATAAGGGCAAT
387454_0674_262	Chr5	683137	683367	+	231	60.38	50	GGTCGGCAAGAACAAGAGAA	CAAGGGTTTTGCCAACATTC
387921_1707_195	Chr5	1883881	1884068	-	188	60.11	50	AATGGGTTCTGAGCACCTTG	GCCTTGATTACTGCCTCCAA
388031_2808_364	Chr5	22274558	22275392	+	835	59.6	45	TTCTGCAAGCTCGTGACAAT	GCCTTCCACCTGTTCAGAAA
388147_0100_242	Chr8	5550014	5551255	-	1242	61.13	55	TTCTCAGGGGACGAGGAGAT	CGACGACTCTTGTTCCATCC
388255_0372_144	Chr6	14215741	14215908	-	168	59.29	50	GCGACCATTTGTCTTCTCCT	CGCATCTTTTGGCTACAAATC
388336_1633_271	Chr1	29291519	29291663	-	145	60.5	50	GCGTTCAACCAGTGATTTCC	ACCCACCTCCAATAGCAACA
389488_2445_181	Chr3	8197050	8197662	-	613	59.87	45	ATTTGCGAGCAGCTATGGTT	CAAGGTCACGCGTTAAGAAA
389701_3390_202	Chr3	37790933	37791101	+	169	58.85	36.36	CCATTGGACTTTTAACAATGGA	GCCATTAAAGGGGGAACAGT
390157_2426_121	Chr3	28063553	28064511	+	959	60.09	55	GTCAGAGGGTGGAAAGTGGA	TGGGTCCAAAGATTCTCCAA
390535_0996_041	Chr1	29270152	29270355	-	204	59.97	50	CCAATCTCCCGTTCAAGTGT	GTTGCTCGAAATCTGGGAAA
390544_3854_211	Chr5	9854150	9854708	-	559	59.81	55	GAGGGCGATCAAGTTCACTC	AATTGGTCTACCCACCACCA
390648_2944_172	Chr2	31604641	31604809	+	169	60.02	45	GCGAAGCAAACTACATGCAA	GGAAACTGCAATCAACATCG
391454_3021_139	Chr5	473837	474013	+	177	60.26	42.86	GGCAATTATTGGGGTTATTGG	CGATTTCGACGCCAAGTAGT
392052_2830_272	Chr2	34163541	34164142	-	602	59.19	50	GGTGGGAAACTTTGCTCTGT	GCCAAAACTCTTTTCCTCCA
392851_1516_162	Chr8	17774286	17774914	-	629	60.03	45	TTGTGTTGCTGCTTTTCCAG	TGTTGTGCATCATCAAGGTG
394179_2579_324	Chr7	8869199	8869371	+	173	60.03	52.63	AGCCCGATCTGGAAACATC	TGTTCCTTCAAAAGAGGAACAAA
394635_1659_280	Chr1	22885039	22886399	+	1361	60.21	45	TGTGGGACTGGAACCAAAAT	CCATCATTAGAGGCCAAGGA
394708_0514_015	Chr5	42433896	42434731	-	836	59.55	50	GATTGTCGCATCTGCTCTTG	ATTCTTCCGTGCAAAAATGC
395356_0317_304	Chr6	10627974	10629420	+	1447	60.52	50	ACCGGAGCAGTGATTACCAA	GCGCTTGAACGAATTTTGA
395605_3735_389	Chr1	27406925	27407102	-	178	61.43	55	ACGGCCTTTCCTACAACGAC	CCTTGTAAGGGAGCTGAACTTT
395951_3101_331	Chr4	8047492	8047545	-	54	60.68	55	TCCTCGCTGTATCCACCAGT	TGCTGGAAAGACTTCCCTTG
396407_1042_398	Chr8	21210533	21210712	-	180	60.05	40.91	TGTGTGCCTTCTTTTCTAAGCA	GCGAAAGTGACAATGTTGGT
396424_2513_281	Chr4	27620905	27621572	+	668	60.19	57.14	GCTGTAGCAGTATCGGCTGAG	GGATTTGGTTTCTCTGCTTCA
396425_2905_184	Chr2	4649233	4650124	+	892	60.5	45	TCCCTGTTGTGGCTGAAAAT	AGCAGCACAATCCCAAGAAT
396777_0082_271	Chr4	43269889	43270043	+	155	59.72	55	TAGTTCCACACCAGCCTCCT	GTTGGCTGGTACATCTTGGA
397340_0620_362	Chr8	21178015	21178240	+	226	60.82	55	CCCTCCCAGATCTTGAAACC	TTGCCTTGTGTCATACTGTTCA
397644_0343_345	Chr5	11960173	11960659	-	487	59.45	55	CGGGTCTTCGAGTTCTCTGT	CAAGTACAGGACACTTGACCTTC
397704_3648_118	Chr3	24483085	24483902	-	818	59.97	40	ATTTGCAAAACGGGAACAAG	TACTTTCAGATCCCGCACAG
398116_2958_286	Chr3	27777791	27777932	+	142	59.81	50	CTTCCCTCAGGCATCTTTTG	CCCTCAAAGTCTGACAAGAAA
399115_1004_177	Chr6	22734035	22734212	+	178	61.42	50	ATTTTCATGCCGGGTGCT	CTTCGAAGGAGGCTGAAATG
399799_2484_270	Chr4	45791486	45792405	-	920	57.78	32	TTTGACTGGACAATATATGTCTGAA	CAAGGACCTGTGCCAGAACT
400688_1449_155	Chr7	36701293	36701439	+	147	59.81	50	CTGATGGCCGCTATTTTCTC	AGCTCGCATGAGAATCCAAT
401629_3003_395	AC235488.1	44850	45027	-	178	59.96	45	TGGACACCTTTGTGGCATTA	GGATGTCCCAGGTATGAGGA
401982_3065_227	Chr7	35322728	35322958	+	231	61.17	50	GCATTTTGGAGGTACGAGCA	GCAAACAAAGAAGCCTCCTC
402499_1327_142	Chr1	11126473	11126823	-	351	60.32	50	TCCAGCACCTTGGGGTAATA	GCATCAAAAATCATGCAAGC
402751_0702_348	Chr2	876102	877037	+	936	58.38	33.33	CCAAATAGTCTATCTTAACTTGGATCA	CACCATAGCCATTCTTGTGG
403549_3949_272	Chr3	21603719	21604019	-	301	59.72	47.62	CCGATGTATTTCTTCGTCGAG	CCCGTCGCTGAATCTTGTA
406157_2810_125	Chr4	40247131	40247314	+	184	59.33	40	CAACTTTGTGCAACATGCAA	TTTTGCACGAAGAGGTCTGA
406252_2215_316	Chr7	25500846	25501039	+	194	59.34	38.1	TTCGGAAAAGATATTGCAAGC	GAAACTGCATCTGGTTGAACA
406440_0762_340	Chr5	2098504	2098770	+	267	60.44	50	ACCTGTTCCCGGATGGTTAT	CTTCGGAAACTGCTGATTTG
407211_3128_284	Chr3	42285761	42285909	+	149	59.9	55	TCACCACGACGACTTGCTAC	TTATTCTAGACCACCCGGAGA
407667_3138_381	Chr1	7067261	7067420	-	160	58.91	42.86	TCTGAGTGAAACCTTGCATTG	CCTGGGATCAGTTTCAGAACA
408711_2897_236	Chr8	27903541	27903691	-	151	59.87	42.86	CAGCAGAAACAATGCCTTTTC	GGTGCTCTCTCTTGGCCTTA
410167_3530_136	Chr5	12841335	12841656	-	322	59.39	50	GGTTGGATCCTGCTAAATGG	CAGACAGAGGCTGCACGTT
410231_0294_287	Chr5	31197256	31197539	+	284	59.39	35	TTGCCAATTTCCTTTGGAAT	ACTTTGGCACCTGAGATTGG
410400_2384_167	Chr3	36809086	36809237	-	152	57.25	50	ACTCCACTTCTTCCACCTGA	TAGATTTGCTTGCCCGTTTC
411663_0750_275	Chr8	25425639	25425783	-	145	60.11	45	AGAATTGCACCACGGAAAAG	GTTGCATTTTTGCCTGGAAT
412142_2356_325	Chr2	32591899	32592134	+	236	59.83	47.62	TCAGGTTCCTCCAGAGTCAAA	TGATGCAGTGTCCAAGTAAGG
412266_2148_154	Chr2	14725051	14725202	-	152	59.51	50	AATCCACCAGAAGTCCCTGA	TCCATCTGATTCTGAAGTTCCTC
412309_3893_388	Chr5	31221563	31221806	-	244	59.11	40	TTGCGTTTGGATATTCCTCA	AAGCCTCCCAACAAAGTTGA
412452_0198_088	Chr7	10178346	10178557	+	212	59.72	50	ACTTCAGGCATGCGGATACT	AAAGGAACCGTCTTCCAGGT
414346_0644_238	Chr7	30951142	30951298	+	157	58.7	37.5	TCGATTATCTTTACTGTGTGGTCA	GCAGCTGCATTTAGTCCAGA
414488_3299_330	Chr4	45008316	45009145	+	830	61.19	50	GGCGATCTTGTTGAAGGACA	CAGGGAAAGCAACACTTCGT
414701_2987_195	Chr7	5365458	5365620	-	163	60.6	55	GCCTGCTGACGAGACAAACT	TTTGATTGAATGCATGGATGA
415453_0169_230	Chr2	30892427	30892655	+	229	60.08	39.13	CACAATGCTTACAAAGACACCAA	CCCGGACTGCACTTAAAAGA
415803_2626_329	Chr7	24956505	24956626	-	122	59.77	50	ACGTTGGAGCCAACAACTCT	CACATTCTGCACACATGCAC
415870_1857_232	Chr7	7412893	7413775	-	883	60.38	45	ATTGTTCGCATGTTCCCACT	ATTCAAGCTGGGTCAAGTCC
416511_2196_024	Chr8	30508102	30509042	-	941	59.15	29.63	CAGACTTTTATGAATTTAAGTGGTGAA	TTGCTTCAATGGAATCTTGTAA
418140_3705_394	Chr3	27070689	27071603	+	915	58.71	50	TACCCGGGATATTCTTGGAC	TACAAGCCTCCACCTTGGTT
418410_1428_183	Chr1	949913	950313	-	401	57.17	45	CGATGGTTTCATCTCTTTCC	CCAACCATTGAGAAGCAACA
419490_3539_184	Chr3	26060512	26060716	-	205	60.23	50	TGCTAGAACCGCCGATAAAC	GAAGCAGGTGGTGTCTTCAA
420181_3351_358	AC233109.8	149549	150340	-	792	59.43	33.33	CCAATTTAGGAAATGACAAACTCA	AGGGCAGCTCCTCTAAGCTC
420679_0181_359	Chr8	4769032	4769198	-	167	59.58	42.86	TCAGCTTGACAAAGATCACGA	GATGGATGCAATTTCCCAAT
421629_2984_382	Chr8	29864625	29864881	+	257	60.76	50	ATATGCGGGTTGCAGCTCTA	GAATCTGCCTCCAGCCTAAA
421959_0274_310	Chr8	19059315	19060374	+	1060	60.07	50	TCCTTCCTCTCTCCAAAGCA	TCGACCAAATAAGCTGTTTTCA
422364_0467_371	Chr2	33419614	33420899	-	1286	60.86	50	ACTGTTCTGCCTTCGCATGT	ATTGCCTGAGTCCGCACA
423210_0172_071	Chr7	4176594	4176746	+	153	59.71	40.91	TGGACCAATTAGCTGATCTTCA	TGATTGACAAGGATCTGTTTGC
424760_3551_248	Chr8	25662975	25663124	-	150	58.32	45	CCCAAACACATGTCCCTAAA	CCACCCCACGAGCATTAC
425019_0078_210	Chr7	36701293	36701439	+	147	59.81	50	CTGATGGCCGCTATTTTCTC	AGCTCGCATGAGAATCCAAT
426055_3775_354	Chr8	31936092	31936615	-	524	59.4	50	TCTGGGTTCGTCTTGTCTAGTG	CGGTAACTGCTGGTATTGGA
426454_0393_153	Chr5	4446231	4446465	-	235	59.09	40.91	TTGGTATGGAATCAGCACTTTC	TTTGTCAAGGATGCTAGAGTGG
426695_0685_345	AC235753.2	119274	120062	-	789	59.21	47.62	CACATAACTCGAGGAGGCATT	GCCGCAACGTAGAGTTGAAG
426811_2138_307	Chr6	11344654	11344868	+	215	59.72	45	TCTTTGCTTCTTGGCAGTGA	CAAATTTGTCCCCAATTGATTT
427550_0660_378	Chr7	36502399	36503280	+	882	60.12	47.62	TTGCCTATCAAGGGACAAGTG	ATGCTCCCAAAGTTCAGTGG
428488_1396_169	Chr5	37893389	37893437	-	49	59.52	50	TTAGTAAGGATGGGGGCTGA	TCTCTGCTTTCCTCCTCCAC
431851_0118_233	Chr1	22357906	22359011	-	1106	59.12	50	TGCATCTCTTTCAGCTGGTC	AATGCTGCAGGGTCTTCAA
433416_2430_396	Chr8	26866671	26866826	+	156	59.46	45	GCCAAGCGAGTTCTTTGATT	GCAAGTGAGGAAGCCTTGAA
435932_1901_304	Chr6	19539164	19539700	-	537	60.43	42.86	CCTTCGATCATCAATCAATGC	ACAAACAGGCATGTGAGCAG
439525_0209_055	Chr7	36314543	36314705	+	163	58.92	29.63	AAACAGTAGAAGTAAAAGGAAAATTGC	TTTTGCATCCAACTGCACAT
441479_0117_202	Chr8	28999677	29000350	+	674	60.39	42.86	GGACTTTGCAGCATAAAAGCA	AAACTTTGGCTTTTCGAGCA
443738_2298_325	Chr3	35078217	35078778	+	562	57.81	39.13	TGATGATGATCTCAGTGAACAAG	AACTGGAACCAGACGCTTTG
446094_0146_100	Chr7	33679628	33680471	+	844	60.23	55	GCGCTCTCTTTCTCCTCCTT	GGTGGATCAATGCCAACACT
446116_0119_155	Chr8	21709415	21709778	+	364	60.23	47.62	GGTCAAAAGCTTCCCTTCTTG	TTCAGAGGGTTCATCAAATGC
447936_0275_384	Chr1	26043183	26043396	-	214	59.54	55	CCGGTGTAGCGCTTAGAACT	AGGTGCAAAACCAAATCCAC
449253_1494_268	Chr1	4675095	4675234	+	140	59.93	40	TACATGGCAAAACGATTGGA	CGGAAAAGAACCGGGTAATA
451486_3072_193	Chr7	15422652	15422820	-	169	57.97	50	ACTGCATCTGCTCCTTCATC	AAATATGCTGGGGGAAAAGC
456391_1645_266	Chr7	33570837	33570991	+	155	60.24	50	CATTTTCGCTCTCGCTTCTC	TGCAGTTTCGGTAGCTACGTC
Contig1	Chr4	14872816	14874080	+	1265	59.6	60	GCTAGAGGTCCGGGGTTAGT	TTGCAAAATTCCATGACACG
Contig1002	Chr7	24889632	24891108	+	1477	59.9	55	AAAGCTGTGGAGCAGAGAGC	GACGACTTCTGAACGTTTCCA
Contig1003	Chr2	28119294	28120001	-	708	60.41	45	ACATCACAATGTGCCAATGC	CCCTGCCATGGATCTCAGTA
Contig1006	Chr7	20719768	20719942	+	175	59.7	45	ATCCTGAAGCTTGGCATGTT	CCTTTGGAAATCCCTTGACA
Contig1008	Chr7	29863373	29863667	-	295	60.07	50	TGGAAACCTAAGGGATGCAG	TCAAGCATTTTATGTCCATCCA
Contig1011	Chr3	23698590	23698842	+	253	59.95	47.62	GCTTATGAGTGGGGAAAAAGG	CAGCAAAAGCAGCGACATAG
Contig1027	Chr7	28886909	28887107	+	199	59.67	45	TGAGCCAGATTGCAGAAGAA	GATTTCTGGAACATCCGTTCA
Contig1034	Chr1	26830736	26830930	-	195	59.96	50	TTAGGCCAACAACCCTATGC	GGTCCACTTAAATGCCCTGA
Contig1037	Chr5	15447053	15448525	-	1473	60.29	55	GGTGGGGCCATTCTCTATCT	TACAGATCCATGCAGGTCCA
Contig1039	Chr7	37784956	37785744	+	789	58.2	33.33	CAGTGATATACTTTTGTTACTGCTTGA	TGTGCTCTACATGCCTTCCA
Contig1041	Chr5	2244266	2244613	+	348	60.08	45	ATTCAGGGCAATGAACAAGC	CCATGGATTTGAACATTTCCT
Contig1042	Chr5	8626736	8626903	-	168	60	40.91	CATGATGCTAACAAGGGTTTGA	TGGGTGTTTAACCTTCACTTCC
Contig1044	Chr4	30918312	30918499	-	188	61.2	55	CGAGGTTGATCCAGTGGCTA	CCCAATCAACTTCCCATCTG
Contig1046	Chr4	10966889	10967117	+	229	59.81	50	CTTCAGCAGAAATCCCCAAG	CCTCTGAACTCTTCACAGCAGA
Contig105	Chr4	39029330	39030119	-	790	59.93	42.86	TTCTTCCTCTTTCACCCCAAT	GCTTTGTGGTCCTTGATTCC
Contig1051	Chr1	10607829	10608445	-	617	59.63	41.67	CGGTTAACAGTAATTAGGTGCAGA	TTGTTTGTCGAGCACATCAAC
Contig1053	Chr1	23738759	23738924	-	166	60.18	45	TCCTTCCTTTCTTGCCAATG	ATGGGGCAGATGTCAAAGAG
Contig1064	Chr3	1339289	1339393	-	105	59.36	50	GAGGATTTGGAGAGCTGGAA	GCACCAAGATGTGCAAGAAA
Contig1065	Chr2	11150870	11151034	-	165	61.43	55	ATCTCCCCTGCAAACCTCAC	TGGACTACCACATGGTCCTG
Contig1066	Chr3	33195426	33195697	+	272	59.83	55	GTCAGGGCTGTCTGTGATGA	CAATGTTTTGATGTGAAAGCTGA
Contig1069	Chr7	35676625	35676761	+	137	59.37	50	TGCAGCTGTTAAAGGAGCAG	CCTGGTAATGTTCCATCCAGA
Contig1070	Chr7	33442615	33442754	-	140	59.27	50	GCGGAGTCTGGGATTTCTAA	AGGCATCGGGAAATATACCA
Contig1072	Chr4	14847087	14847273	-	187	59.04	45	CGGAAGTATTCTGCCCATTT	AACGCACATTGCTTTTGGTT
Contig1074	Chr7	23267135	23267616	-	482	60.16	37.5	TGAAATTCAACTCGAGGTTACTCA	GGCGACAAATGTGAAGTTGG
Contig108	Chr5	5747366	5747808	-	443	59.88	55	GCCTTGCAGACTGTTTAGGG	GCTCCTGTTGCATTTGTTGA
Contig1096	Chr7	35365212	35365343	+	132	58.74	45.45	TCATGGGCCTATAGTACTCGAA	GAACCATCACCATCACACCA
Contig11	Chr8	29947792	29947979	+	188	59.94	45	TCTCATTGTTTGTCCCCACA	CACGGCACTAGGAGGAGTTC
Contig110	Chr5	7868003	7868389	-	387	60.32	50	CCTGGTTCCATTATCGTTCG	CGATTCCCACATTCTTTCCT
Contig1102	Chr5	4599384	4599705	-	322	60.45	50	TGGTGCTGTTGTTAGGCTCA	GCAACAGCCATAGCACCATA
Contig1106	Chr6	12147921	12148560	+	640	59.5	40.91	CCAATTTTCACTTCCTTCACCT	TGGGAACCAGTGAGATTGTG
Contig1108	Chr2	26774725	26775568	+	844	59.66	47.62	GGACCATCCATAACTGCCATA	AAGGTGCCTCCAAAGTCAAA
Contig1109	Chr2	1258295	1258573	-	279	58.7	40	TTGCATTCTTCCATTCAAGG	TCAACTGAGAAGCGCAAAGA
Contig111	Chr1	28374998	28375253	-	256	59.11	42.86	CCAACCATGTATGTGATCCAA	GAGGGAGCATTACCAGCAGA
Contig1112	Chr1	8026436	8026671	-	236	60.51	50	ACGGGTGAGTTCTTGATGGA	CTTGGCTCCGTGAATACCA
Contig1115	Chr8	5751869	5752277	-	409	59.4	45	TCTTGGTGTTAGGGGGAAAA	AGTATCGGGACACCCAACAG
Contig1117	Chr5	14401907	14402821	-	915	60.07	50	CCTTGGACCTTGCTGGATTA	GGGCTCATGTCTATCCCAGA
Contig1119	Chr5	28295225	28295354	-	130	60.21	45	ATTCCACCAACCAAACTCCA	TGAAAGAATTCCACCACCTCA
Contig1125	Chr8	2071962	2072143	-	182	58.02	43.48	GATATCAGTTGGCTGAGTTTGAG	AGTTTCTGGGCAGAGATTGC
Contig1130	Chr1	30853554	30853742	-	189	59.41	55	GGTGCCTCACCTTTATCACC	TCCATACCCTTCGGTCACTC
Contig1131	Chr3	31452809	31452953	-	145	61.05	50	TTGCTTCCCATTCTGACCAC	CCTGCTTTGGTAGGAACTGC
Contig1134	Chr1	28962408	28962571	-	164	60.11	50	CGTCATCACGGAGTGAATTG	GAAGTTTACCCAGCCCATCA
Contig1136	Chr5	12219633	12221093	+	1461	60.18	50	GAAAGGATGAGGCCATGCTA	CAAGGGCAGCCATAATATCC
Contig1138	Chr4	7821735	7822159	-	425	59.83	50	GGTCTGGGGAACGTTTTGTA	AGCCGCAAGCACCTTAAAAT
Contig1139	Chr2	18925252	18926468	-	1217	60.11	52.63	GCGTCATGCCAAAGCTCTA	TCTCGCACTCGAGACAAAAA
Contig1141	Chr7	33411369	33411782	-	414	59.98	45	AAACGCCGAGAAGCTCATTA	ACCTCCACCTCTGGACAATG
Contig1142	Chr5	27427316	27427459	-	144	57.11	32	CAAATATTAAGACTGAAATGTGTGC	CCATGGAACGAAGTTCACAA
Contig1146	Chr6	5206715	5206888	+	174	60.33	50	GGCGATAATAGGCAGCTTGA	TGCAGAACCTGAGATGGAAG
Contig1152	Chr1	21622321	21623305	+	985	59.85	45	TCCGAGGTTGCTGCTATTTT	TGAAAGAGATGCCCACAAAG
Contig1153	Chr6	4747968	4748155	-	188	59.94	45.45	TGTCTTACGCGTACCTCTTCAA	GAAAGCGCTTGTCAGTGAAC
Contig1156	Chr6	17384096	17384659	-	564	59.9	55	AGAGCAGCCAGAGAACTTGC	CCTTCCAAGCAAGATGCATAA
Contig1157	Chr5	913033	913247	-	215	59.93	45	ATTGGCAGTTCAAGGATTGG	GCTTCACATGCTTTGCTGAC
Contig116	Chr8	25634440	25634610	+	171	60.21	52.63	GGCTGGTGAGCCTGATTTT	TGTTCCAGCATTAGGGGTGT
Contig1160	Chr7	10766752	10767520	-	769	58.52	42.86	TTTGGAATTCCTGAAGAGAGC	ATATCCCTCGCCCAGACC
Contig1165	Chr3	43004214	43004379	-	166	60.17	47.62	TGTGCAGGATACAACCAGTCA	CCTTAGAGGAATCGCAATGG
Contig1166	AC235757.1	193896	194135	-	240	60.66	41.67	CAGCTATGGATGTTAACTTGAGCA	AGAAAAATCGGAGCAGCAGA
Contig1168	Chr1	3669594	3669777	-	184	59.99	55	CTCTCGCCAAACTCACTTCC	TTGGGTTAATCCCTCTGCAC
Contig1171	Chr4	18884260	18884412	-	153	59.96	50	CCATCACCGGAACTTATGCT	ATGCAGCACATTGCAGAAAA
Contig1173	Chr2	28021945	28022088	+	144	60.39	52.38	GGTGGATCTACCAATGCTGTG	GAGTCAAATCAATGCCAACAGA
Contig118	Chr7	33227052	33227741	-	690	59.86	50	CGTCTTGCTACCATTCGTGA	ATTGGATCTGCAAGGGCTTC
Contig1183	Chr6	13832109	13832508	+	400	58.93	33.33	TCAAATGGCAAATTGTGTGTT	TTGGAGGATGGAAGCCTAAA
Contig1184	Chr2	31516170	31517423	-	1254	59.01	50	CCTTTGGTTGTCTGCTCTGA	TGGCAGCAAATCTAAGTCCA
Contig1185	Chr1	16697306	16697854	-	549	59.85	40.91	TCTTCGTCCACTCTTCATTTCA	TGCTCTTTCCGCTAGAGACG
Contig1188	Chr4	41908302	41908473	+	172	60.22	50	CGGACTCAAGCTCATCCAAT	CTTCCTAATGAAAGAGCAGCA
Contig1190	Chr1	30471951	30472149	-	199	60.04	42.86	GGATGGGTTTTGTTGATGATG	GCTTGGCAAAGTAGCACTGA
Contig1192	Chr7	9669138	9670164	-	1027	59.71	45	TGCTCCAAAACAAGGGTCTT	CAGTTGCCCTGGTATCTGCT
Contig1195	Chr3	8199019	8199687	-	669	60.25	55	GGGCGAGTTCTGTCTGGTTA	TCATCCTGACACTGCTCACA
Contig1198	Chr2	33902097	33902371	+	275	60.42	50	TCATTCCAGATCCCGTCCTA	GAGCTGCAGGACCTTCCTTA
Contig1199	Chr1	33750278	33750426	-	149	59.69	45	CATAGCACAAATGGGCAAGA	AATTTCCAAGCGCTCATGTT
Contig120	Chr8	21103001	21103461	-	461	59.51	55	CAGAGGGATTGTTCCTGGTC	CCCTCATAATGGTCCTAAATGC
Contig1209	Chr7	2462753	2463228	+	476	59.84	55.56	CCAAAGATGGGGATCACG	TCCAACATCAGCAGGATCAA
Contig1214	Chr5	5936157	5936388	-	232	59.64	50	TGCCAGACATCCTGATGAAC	AGGACTTGTGCCCTGAATTG
Contig1219	Chr5	15897431	15897819	-	389	59.93	36	CAACAGATTGTTTCTTCACATCATC	TAACCAAAAACCATGCCACA
Contig1220	Chr5	17073982	17074610	-	629	59.72	50	TCACCGCCATTACAACTCAG	GCACTTGTTTGCATCCTTGA
Contig1222	Chr3	32019259	32019767	+	509	60.51	50	CAGAAACTTCCTTGGCGAGA	CACCATCAAGCAAATCCACTT
Contig1228	Chr3	29739869	29740018	-	150	59.6	50	AGCAGGAATGTTGTGTGTGG	TCACAGTTCTGGGTGCATCT
Contig123	Chr5	21421187	21421618	+	432	59.19	50	ATTCCGGAGTTGTAGGCAAG	TCAAGTTCAGATGCAACACG
Contig1238	Chr7	26551333	26551701	-	369	57.85	50	CCGGATAGTTGGTAGCAAGA	GCCAATGTTACATCTGAGGACA
Contig1240	Chr1	1170528	1171930	-	1403	59.66	55	GGGAGACATTGCTTCCACTC	TCAAGGCCTCAGAAGTGAAGA
Contig1241	Chr5	864549	864758	+	210	59.33	50	CGTTCACAAGTCCAACGAAG	GGAACTGATACAAAGCCACGTT
Contig1245	Chr8	2755672	2756065	-	394	59.58	45	CAGAAACCACAAACCGACAA	AGTTAACACCTCCGGGCATC
Contig1253	Chr4	39044742	39044906	+	165	59.88	47.62	AACCAGGTGATGTGGTTGAAG	CATGCCGATATTCTTCTTCATATT
Contig1255	Chr2	8852947	8853802	+	856	59.5	45	TGATTCTCGTCAATGGGTTG	TCCAGGCACATTGTAGTCCA
Contig1258	Chr4	25634969	25635259	-	291	60.03	50	TCTCAAAGCTGTGGTTGCAC	GGAGGCCCTTTCAGTCAATA
Contig1260	Chr5	35127158	35127365	+	208	59.62	47.62	CCATTGGTATTGTACCGTCGT	TTGCAACAAATACCACAGCAA
Contig1267	Chr7	31120134	31121240	+	1107	59.97	50	ATTGGCGTGGACGTTTGT	TCGGTGTTGCTATCCTCCTT
Contig1269	Chr5	10357695	10358140	-	446	60.03	42.11	TTGCATTCATCAGGGCAAT	GGGTCACGTTCGAGACATTT
Contig127	Chr7	37398095	37398921	-	827	60.37	52.38	CCTGGGAAGAACTTTCTGAGC	CTGGCGGAATTAAAAAGACG
Contig1271	Chr7	14210361	14210548	+	188	59.8	55	GTGCTTCTCCATCCTCCTTG	TCCCAAACAAAGACTTACAGCA
Contig1274	Chr3	40048449	40048635	-	187	59.88	55	CCTGCTGGGAACTTTACTGC	GTTGAAAGCGTCGTCTCCTC
Contig128	Chr5	27427316	27427474	-	159	59.76	45	GAGATGATTGCCACCCAAAT	CCATGGAACGAAGTTCACAA
Contig1289	Chr7	15541342	15542523	+	1182	59.08	45	CGATCAACGATGAGGAATTG	CATTTGCTTGAACCAATGCT
Contig1301	Chr8	28960164	28960333	+	170	60.1	42.86	TCCAACAATGGTACCCGTAAA	GTGAAGAGGCTCCTGAGCAA
Contig1302	Chr2	8409382	8410329	-	948	59.96	45.45	GAGCAAGAGGAGGAGATTTCAA	GGTTCAAGCACAAATCCTTCA
Contig1304	Chr1	23202751	23203311	-	561	59.97	50	CATCCGCATCTAGTGAAGCA	CGCGAATCTTGGTTCTCTCT
Contig1311	Chr5	5852783	5852948	-	166	59.82	55	AACACCACCTCCATCACTCC	CAGGGAATGTGGTGCCTAAC
Contig1313	Chr4	46808996	46809214	-	219	59.05	34.78	TGGACAAACAATAATGAACTTGC	ATGAGTCCCGTCAAAAGTGC
Contig1314	Chr1	2727371	2727536	-	166	59.83	60	GGAAGGAGTGACCGAGACAG	CGCCTAGGGGAATACCTTCT
Contig1321	Chr3	37172383	37173288	-	906	59.35	42.86	GCCTCTTGTTTTGGAAAGTCA	ACCACATACTGCAACCCACA
Contig1323	Chr3	37264304	37264634	+	331	58.65	45	AAACCCTGGCCTCAGAATTA	GCTGAAACAGAGCTTCTGACC
Contig1327	Chr4	3263092	3263261	+	170	59.6	38.1	TTTCCACCTGCAAATTCTGTT	CCTGGGAAAGTCAAGTTGGA
Contig1333	Chr3	27906880	27907083	+	204	60.27	45	ACCCGATAATCCCACCAAAT	CCCTAAGGTCAGCACCTCTG
Contig1334	Chr3	31182314	31182457	+	144	58.96	50	TCTGCTGATGACCTTTCTGG	AGACCCAATTCCTTCTGCAA
Contig1343	Chr7	32918945	32919127	-	183	58.45	50	TCCACATATACAGGGCCAAG	TTCATCCTCCAATGGTTGCT
Contig1347	Chr1	30233094	30233255	-	162	58.86	50	GCCCACCAGGATTATGACTT	CAGCCGTTTCTGCTGTGATA
Contig1350	Chr8	7023857	7024033	-	177	57.85	38.1	TCACCCAAATGTTGATGAGAT	GGGCTCCAGGTCTGATTGAT
Contig1351	Chr1	29636700	29637928	+	1229	59.07	38.1	TTGGAGCTTCCTTTTTCTCAA	TTCAGGCATCTGTCAAAGGA
Contig1356	Chr1	18539474	18539868	+	395	59.43	52.38	CCGCTTAAGGTGTACCTAGCA	TCGTCTACCAGATCCATCACC
Contig1358	Chr3	39179209	39179320	+	112	59.73	47.62	GCGCACATTCCTATTCAGAAC	AGCTGCTTGTTTCAGCCATT
Contig1360	Chr6	23068220	23068932	+	713	59.1	40	TGGGATTCACTTCGAAAACA	GCATTCATCTGCTCATCCAA
Contig1366	Chr4	40455299	40455584	+	286	59.19	52.63	GGAGGCAATGATGCTGAAC	CTCCGCCAGGCATATGTAAC
Contig1367	Chr7	17624902	17625052	-	151	59.68	43.48	TTGCATTCTACACTGGTCCTACA	TGTTGCATTAAGAAGTCCTCCA
Contig1374	Chr6	5355948	5356880	-	933	58.72	40	CCAAAATTGTGGTGAATTGG	TCCAAACCTTGGATAGACTCAGA
Contig1379	Chr8	11683152	11683929	-	778	60	38.1	AAAATGTTGCAAATCCAGCAC	GCATGCCTCGTCCTATTCTC
Contig1382	Chr3	31214436	31215749	+	1314	60.22	50	TATCAGCACCACCGATCTCA	TTTCGGTCAACTCAGCAAGA
Contig1386	Chr2	31458581	31459152	-	572	59.32	40.91	GCTTCTGAATTTCATCTGACCA	CGAAGGAGATGCCTTACCAG
Contig1394	Chr2	32848478	32849378	+	901	59.89	45	CCAAATGGGGCTTCAGATAA	CCCCTCATTAGGCAAAGGAT
Contig1398	Chr1	32490887	32491694	+	808	59.83	45	GCAAATGGTGGCTATGGTTT	CCTTGCCAGCCTTCTCACTA
Contig1404	Chr2	9271741	9271932	+	192	59.82	55	GGTGGTGACTGGGTGATCTT	CAGAGCATGAATCAAGTGAAGG
Contig1407	Chr3	15328025	15328954	+	930	60.44	50	CCGTTCATCGCCATCTATTC	CTCGAACCTATCACGGAGGT
Contig1408	Chr7	21094196	21094490	-	295	60.21	47.37	ATTGCTTCCCGTTTTGAGC	CAACTCGTCCAAATCCACAA
Contig1409	Chr7	15156141	15156724	+	584	59.35	47.62	TGGTTGCTCCTGTGAAGTACA	CACTATTGCAGCCATTGTTCA
Contig141	Chr1	18152351	18152521	-	171	60.5	45	ATGGCCAAGAAACCTGTGAA	TCCCTTTGAAAGCTGAATCG
Contig1413	Chr7	23192947	23193835	+	889	60.1	47.62	CAGCCATTATACCTGGCTTGA	TGCGCTGTTGAAGATGTTTC
Contig1415	Chr5	5685964	5686162	+	199	57.91	45	TAATCAATGGCTTCCTCAGC	CTGGTATGGGAAGGACAGGA
Contig1416	Chr4	46751271	46751552	+	282	60.1	50	GCACATTGACGGCTATTCCT	GTCCACTGCCCACTACCAAA
Contig1424	Chr5	10721137	10721491	-	355	59.74	45	AGTGCCAAGCCAAGACATTT	GCAAATTTTCGAAGGACACC
Contig1425	Chr8	12082820	12082972	-	153	60.16	60	GTCTCACCAGAGCCGCTAAG	TTGAAAACACTGGGGTTTGG
Contig1427	Chr7	22445325	22446566	+	1242	59.89	45	CCTGCAATTCCCCATTCTTA	CCAATTGGCCTACCTTTCCT
Contig143	Chr5	14710273	14710454	+	182	58.07	39.13	AACACCTTCTCTAACAGCAATGA	CCCTAGGACTTGGGAAGCTC
Contig1432	Chr4	41595855	41596249	+	395	59.55	50	TGTCCTGCTTCTCCTGTTCA	CATGTTCAATGTTCCCACCA
Contig1435	Chr4	30200096	30200246	+	151	60.13	42.86	AAATGCATGTTGACTCCTTCG	TGATTGTTCCATTTGAAGATATAGATG
Contig1436	Chr7	612370	612620	+	251	60.13	55	CGCCTCCCAACAGATACAGT	TTCGTGGTTGGTGATCTTTG
Contig1437	Chr5	11365692	11365896	-	205	58.87	50	TCCGCTCAATACTTGGTCAG	CTGAACATGACCATTTGACGA
Contig1438	Chr8	25008065	25008310	+	246	59.76	36.36	TTGCTTCCAAACTTAACGATGA	TCTCAGGAGAATCCACAGGA
Contig1440	Chr3	38973299	38973642	+	344	60.79	47.62	GGTGCTTTCATGATTGCTCAG	GCAAAGCCCCAATTAGCATA
Contig1448	Chr6	17597385	17597934	+	550	59.97	47.37	TGCAACTCATGCACCTGAA	CCAATAGGTACTCCATTGCTCTT
Contig1451	Chr1	14475947	14476263	+	317	59.96	50	AGAGGGGCAATCGTAAACCT	TTCACCACCTTTGCCTTTCT
Contig1453	Chr4	47022707	47022929	+	223	58.17	47.62	TTGTCATCTCTTCTCGCAGAC	TTTCTCAGCAGCCTCATCAA
Contig1454	Chr6	13861526	13862608	-	1083	60.03	38.1	AACGAGCATTTGCTGCTTTTA	GCAGGCGAAGAATCTGCTAA
Contig1457	Chr4	34299385	34299560	+	176	59.38	45	TTTGGATATGCCAGAGCTGA	ATCGATTCACGCCCTTGAG
Contig1458	Chr4	28308217	28308499	-	283	59.42	45	TCAATGCAAAGTGCCCTAGA	CGGTTGTCCAACATAACAGG
Contig1459	Chr5	10740742	10740929	-	188	60.1	42.86	GGGTGTTTGCTTTCAGAATCA	CTCTCTGGTTGCATCGTTGA
Contig1462	Chr7	2464871	2465560	-	690	60.04	45	TATTTGGCCCTTTCTGATGC	CAACCGGCCATTTTGTCTTA
Contig1463	Chr8	24658478	24659386	+	909	59.25	50	CGCTCCAGATCTCCGATTAT	CTCTGCAGCTGGAGTTGATG
Contig1467	Chr8	1470013	1470184	-	172	60.81	45	TGCTCAACTTGCAATCATGG	TTCAATGTTTCTCTTTGCCATTT
Contig1468	Chr4	46478564	46478713	+	150	59.8	50	TCTCTGGGAATCCAGCTGTT	GCAAATTTTAATGCTGGCAAA
Contig147	Chr3	30555413	30555583	+	171	59.68	45	TCCCAACAAAGCCTTTCCTA	CAGCCATAGTTGGTCCTACCTT
Contig1475	Chr5	39679299	39679503	-	205	59.6	50	GCTTCACATGCTCAAAGACG	CCTCTGACGTTGGATGTTGA
Contig1484	Chr4	542875	543074	+	200	59.59	45.45	CATTGAACCACTCATCTTCAGG	GCATTTTCTGCTACAGGGATG
Contig1488	Chr1	21375840	21376765	-	926	59.18	45	ATTGCTTCAGCTGCTCATTG	CAGGGAGTTGGTGTCCTGTT
Contig1489	Chr1	30066477	30066643	-	167	59.16	50	CTGGCAAAAGAGAGACGTGA	GTTCGGCAGAGAACAAAAGC
Contig149	Chr5	7634758	7635023	-	266	58.56	42.86	CAAGGAGATGACCAACATCAA	TCGTTCTTCTTCTTTGCTTTCA
Contig1494	Chr8	24269665	24270314	+	650	59.84	45	TGCAGTTCGATTGAACAAGG	GGAATGCCACTTTCTCGAAT
Contig1497	Chr7	27415615	27416534	-	920	59	36	CCATTGTAGCTTCATAATCAACATC	GGGGGCAAAACAACAATTAG
Contig150	Chr2	32767041	32767211	+	171	60.25	45	CACCATGCCTTTGCTTTCTT	TCGATGTTGATGGTGGAAAT
Contig1500	Chr8	3656360	3656560	-	201	60.05	50	GGTTATCGGTCCCTTGGTTT	TTCACAGTCCTTCAAAAGTGGA
Contig1506	Chr7	2645536	2646660	-	1125	59.93	63.16	CCTCTGCTCCTGGTTCTCC	GACAACAGCTTCGGATCAGC
Contig1508	Chr4	21898932	21899087	-	156	59.97	50	GTGGGGATGTCTGCTGTTTT	TCATATCATCCGTAACCTTTCTCA
Contig1510	Chr7	38558258	38558408	-	151	60.07	45	CCACGATTTCTGCTTGGATT	TTGGTCCTGGAGTTGAAAGC
Contig1518	Chr8	1474431	1474718	-	288	59.96	50	GCATCCAAACCTGGCATACT	TGCTACCCATGGTGTCAAAA
Contig1520	Chr5	21812564	21813769	-	1206	60.36	50	TTCCCTCCAATCACACCACT	CCTCGATCTCTTTGAGCCTCT
Contig1521	Chr5	42385986	42387233	+	1248	60.29	50	GCCAGTTCCATCATCAATCC	TCCAAATCGGTGAGAAAACC
Contig1523	Chr2	6899126	6899270	+	145	57.83	42.86	GATGTCTTCTAACGCCATGAA	TAGTCCCACTCGTCGTCTCC
Contig1527	Chr5	34116194	34116443	+	250	59.28	55	GGCCCTCAACTAAGACTCCA	CCATAGCAAGTGCAGATCCA
Contig1528	Chr8	19719813	19720589	+	777	60.14	55	GGGTGGCATACAGTTGCTCT	GTGGACTTGGAGCTGGTAGC
Contig153	Chr4	20154941	20155484	+	544	59.69	45.45	TTCAGAGAGGAAGATGGAAACC	GCCCCAACATAATTCTGCAT
Contig1532	Chr5	3994982	3995833	+	852	60.19	47.62	TGCATGCTCTCACTGAACTTG	TAGAATCCCTGCCAGCTCTC
Contig1535	Chr8	16609028	16609663	-	636	61.05	52.63	CGTGCCCTTCTTGTGGAAT	GCCTCATTGAAGGCAATCTC
Contig1536	Chr1	11174159	11174817	+	659	60.03	45	CAATGGACCAAACCAATTCC	AAAGGCTCAAAGGGACCAAT
Contig1537	Chr5	42232748	42233572	-	825	60.86	55	AGCCCTCTCCTTTCATCTCG	CCCGATTCAAGAAATGGTGT
Contig1538	Chr5	31670582	31671406	+	825	60.53	45	ATTTGGGGAATCGGTATGCT	ACCAACGAGTGTTCCAGGTC
Contig154	Chr2	8752852	8753035	-	184	60.08	45	CTCCCAACGTTCTTTTTCCA	TGAAGGAACCGTTCAGTCTT
Contig1541	Chr7	38016284	38016473	+	190	59.67	42.86	CCATAAATGTTCTCCCACCAA	TGCAAGAGTTTCTCCCTCAAG
Contig1545	Chr3	34473189	34473334	-	146	60.05	45	AAAAGGGCACCCCATTTAAC	TGGTATTATTGGAAGGGATGCT
Contig1546	Chr2	12293712	12293892	-	181	58.01	45	CTTTGAGCGTGAAACACCTT	CAGCTCCGGTATGTCTTCAA
Contig1548	Chr4	20437041	20437082	-	42	59.53	50	GCACCTTTGGTTTCTCATCC	CCTCAATTCAAAAGCCTGATG
Contig1549	Chr4	12456046	12456685	+	640	60.26	50	GCCATGGCTTCAAACTCACT	CATGCTCCACCAGTTCATCA
Contig1556	Chr1	10623780	10625091	+	1312	58.84	40	ATGCGAAGTTTCGTTCCTTT	CCAGTTGCTGAAGGATCTCA
Contig1560	Chr3	26578126	26579125	-	1000	62.51	50	AGCTTGGCAGCTTTTGCAGT	CACTGAGGTTCTGCAGTCCA
Contig1563	Chr3	31558991	31559415	-	425	59.83	55	GAGAGTGACGACGGTGATGA	GCATCAATTTCATTGGCAGA
Contig1570	Chr7	32434434	32434821	+	388	59.65	50	TGGGTGTCAAACCCCTAATC	TCCGAATGCTCAATCTACGA
Contig1576	Chr3	31172637	31173026	-	390	60.25	52.38	TGTCGGAGAAGATGTGGAGTC	TAAACAATGCCTTGCTGTGC
Contig1578	Chr6	18294019	18295611	-	1593	59.8	60	ACCCTCCTCTCTCCTCCAAG	TCAGTTTCGCTGAGCCATTT
Contig158	Chr1	21140256	21140667	-	412	62	45	CCCGAAGCCCAAAATGAATA	CAAAGGAAGCTTGGAGATCCT
Contig1581	Chr5	33138411	33138577	+	167	59.71	50	CCAAGAAGGTTTGCAAGGAC	TGATGCAGCTGTCCCAAGTA
Contig1587	Chr8	20647970	20648181	+	212	60.34	50	TATGGCCAAGGTCCTGATGT	TTGCTCCTGTTCTTTGCTGA
Contig1588	Chr5	16501797	16502459	-	663	59.33	47.62	TTGCTTATCTCCTCACCGAAC	CAGGGCTGCCTTTTCATACT
Contig159	Chr8	23231722	23231988	+	267	57.25	40	CATCACTTGCCATCAAGAAA	TGGAACCTAATGAAAATGTGAATG
Contig1597	Chr1	24801421	24802015	+	595	59.86	50	TGTAACAAGGCAGCATCCAG	TCCCTTGTTGTCCATCCAAT
Contig16	Chr1	1408459	1409092	+	634	58.92	45	CAAGGCCAATGCTACAAAGA	GATGCTTGGACTTGGTGACA
Contig1601	Chr5	17483771	17484310	-	540	60.74	50	TACAGCCACAGCTTGCTTCA	AGCGCTTCTCTCCATGAGTC
Contig1604	Chr4	40399845	40400185	-	341	59.84	45	TGCTTTCAACGGAACATCTG	TCAAGAATCCTCAATGACACCTT
Contig1607	Chr3	24914604	24914789	+	186	60.58	50	TGCACCTTTCATGTGTGGTC	GATGGGGAATTGCTTCAACT
Contig1609	Chr5	14402802	14403012	-	211	60	45.45	TCCCAAGTGATACATTCACAGC	TAATCCAGCAAGGTCCAAGG
Contig1614	AC235753.2	81222	81690	+	469	60.18	55	GGTGTGGGGATCTGAATGTC	GCTGCACTGAAAAACTCTGG
Contig1615	Chr6	6350941	6351283	-	343	59.88	42.86	TCCATGATCCTTCTTCAATGG	ATGCTCTCGGTGACACCAC
Contig1618	AC233679.1	10569	10743	+	175	59.64	55	GAGCCTACGCTTCGTGAACT	GCATTTTCTTTTGCCGTCAT
Contig1626	Chr1	6220275	6220831	+	557	59.57	50	GCGGCCTACAGATTATTTGG	AAGTGCATTTCCCTCCAGTG
Contig1629	Chr5	9200747	9201132	+	386	59.79	50	CCCTCAGATGCAGAACATCA	TCCTCTCTTTGGGCTTGTTG
Contig1632	Chr5	12839094	12839280	-	187	58.22	55	GTTCCAGGAGATGTGTCTGC	TGCGACCTTAACGAAATCCT
Contig1633	Chr7	21628060	21628312	-	253	59.51	43.48	GGTTCCTCTTCACTAACCAATCA	TCGGTTTTGGGGACATAATC
Contig1635	Chr2	22207805	22208322	-	518	60.49	65	GGAGTCCTCCTCCTCAGAGC	GACCTCGCCTAGCTGGTTC
Contig164	Chr7	34534322	34534644	-	323	60.82	55	CGACCTCCCGAGTTTTATCC	GAATCCCACATCCAGAATCC
Contig1643	Chr7	18452403	18453029	-	627	59.93	50	GTGCTGGGACTGGGATTTTA	TTAGCCATGTCCGCCATATC
Contig1645	Chr5	5030609	5031131	+	523	59.14	50	AGGACAGGGAGACAAATTGC	CCGCCGTACGTGTTGTAAGT
Contig165	Chr4	40095807	40097372	-	1566	60.07	50	GGACGATATCGACGAATGCT	TTCTCAAGGCGAGCCAAA
Contig1651	Chr5	37372228	37372540	-	313	59.61	50	CTGCCTTGGCTGCTCTTAAT	ATAGGGCTCAGTGGCAAAAA
Contig1653	Chr4	6434439	6434587	+	149	59.71	50	CCGAGCCAAATTAACGAGTC	AAGCAACCGGCTGGTTATAG
Contig1654	Chr2	31178003	31178500	+	498	59.84	55	GGAATAGCTTGCCCAGTCAG	CCATGGAGCAACAAGTTCAC
Contig1656	Chr3	23896798	23896989	+	192	59.25	45	CAATGTTCCGGTTCATGGTA	TCTGGACCTGTCCTGTCTCA
Contig1657	Chr2	27258749	27259234	-	486	59.99	55	CCCTAGTAACCCACCAGCAA	CGCGATTCACTTGGTCATAC
Contig1665	Chr5	4534735	4535234	-	500	59.97	40.91	CACCAATTCAGATGGAGTTTCA	TAAACCAGATGCCGTGAACA
Contig1670	Chr2	31056755	31056780	+	26	59.85	52.63	AGCTGGCGTGACACAATTC	CCTCCGGAATCTCTTTCTCA
Contig1671	Chr3	35761338	35761534	+	197	59.11	38.1	TCTCATCACAATCCGTGAAAA	CCACCCTTAAACTGGCTTGA
Contig1672	AC235757.1	232973	233655	-	683	59.23	45.45	TGACAAGTTCACTGGAAAGTCC	CATCGTCCAAAAAGTCCACA
Contig1681	Chr4	21477804	21478909	+	1106	60.02	47.37	TAAGGCCTTTTGGGAATGC	GATGGTTCCATCTGGACAAA
Contig1682	Chr5	11186861	11187023	+	163	58.72	50	CGACCTTCTCCATTTTCTCC	TCCTTTCCCTCGACGATACA
Contig1688	Chr3	8450073	8450725	+	653	59.37	47.62	TCGATACCTACAAGGCAAAGC	CCATCCCCAAAGTCAAAATG
Contig1690	AC235671.5	26736	26970	-	235	59.57	45	TAGCTCAGAAATGGCGACAA	AAACTTCACAACCCGGAATTT
Contig1692	Chr7	6673095	6673558	-	464	59.7	45	TGTCGTCCTTTTGTTCATGC	TGAAGGAGTGCAACCTGCTA
Contig1695	Chr4	5786123	5787256	+	1134	60.32	55	GGTGTTGTAGCCGAAGCTGT	TGCTTCAGCACAATCAATATGTC
Contig1696	Chr2	29100225	29100401	+	177	59.02	50	CCTTCCCTAAGAACCAACCA	GGACGGAGCATCGAAGTTT
Contig1700	Chr5	5594357	5595641	-	1285	60.8	55	CCCACTGGTCCTGGTACAAA	CCCGAGTTCAACATCCCATA
Contig1703	Chr3	31919655	31920104	+	450	60.24	50	GCATGCAGCTCCTATGGTTT	CTTCTAGAGGCACCCCATGA
Contig1705	Chr2	25592408	25592664	+	257	60.16	57.89	CAGGGGAGGCTCCAGATAA	GCCTCCGCTTTTCAACTTTA
Contig1706	Chr4	26536642	26536795	-	154	60.13	47.62	TCAAGTTTTGGAGTCCACCAG	ACATCAGTAGCCCTGCCATC
Contig1708	Chr3	31492761	31492986	-	226	60.11	50	GAGGCAACGGTTTCTGGTTA	GCCACAAATATTCATGCCAAC
Contig171	Chr1	27414838	27415896	-	1059	59.53	50	GTTGAGGCCATTAAGGATGC	GCCAAATTCTGAAGGCAAGA
Contig1710	Chr8	24717867	24718032	+	166	59.9	55	CCTAACGAAGCCGTTAGTCG	GCTCTTGACCTCGTGAAAGG
Contig1713	Chr1	19803586	19803670	-	85	58.82	60	CACTCTTCCTCCTCCTCCAC	CCCTATCCTAGGAGCCAAGA
Contig1717	Chr7	19601895	19602148	-	254	60.05	45	GCCCCATGAAAGAGAACAAA	CTGCATGAGGATCTCCAACA
Contig1720	Chr8	20714628	20714866	-	239	60.07	45	ACGCCCTTCCTCTTTCAAAT	TCGGATTAATGGGTCGTGAT
Contig1722	Chr4	45643229	45644050	-	822	60.17	55	ACTACTGGCGGAGTTTGTGG	CGACTTGCACAAAGCATGTTA
Contig1728	Chr5	33582726	33582874	-	149	60.36	50	GACGTCGTGTTGGATTTTCC	TGATGCAGTCTTTGGCTTCA
Contig1731	Chr2	5007919	5008558	-	640	59.82	50	CCAGTGGAACAATGGAACCT	TTTGAAGGAAGGGCTGGAG
Contig1733	Chr5	39495800	39495932	+	133	60.16	50	TGAAGTGCAGCAGCTTATGG	TTGTTCCATTTCCATCTACATCA
Contig174	Chr3	36791569	36792437	-	869	60.36	50	GTCCCCACTGTTGAAAATGC	CTTCAGCATTGGCAGATGAA
Contig1743	Chr2	32512986	32513210	+	225	60.53	55	GTGTTGGTTCAGCCATAGCC	TGCAACTGCTAGCAATCCAG
Contig1746	Chr4	42464886	42465614	-	729	59.67	50	CCACCAGATTACGTCCCAAT	TCTGCAGCATTTGTTTGCTC
Contig1748	Chr4	24055408	24055577	+	170	60.84	55	GGAAAGGCTTGTGTGCTGTC	TTGTTTCGCCCTGTACATCA
Contig1749	Chr7	35173684	35174090	+	407	59.85	50	CCTGAAAGGTAGGGATGTATCG	CATAAGGGTGCAGCATCAGA
Contig1753	Chr7	22449879	22450060	-	182	58.6	33.33	AACTTTGAGATGCATGCTTTTACT	TGTGTACGAACAAAACGTCCA
Contig1755	Chr5	12420109	12421022	-	914	59.94	45	TTCGCCGCTATCTCTTCATT	ATCCTTCTGGAGCCAAACCT
Contig1758	Chr7	27744514	27745312	-	799	59.88	45	TGTTGAGGCGACAAGTTTTG	TGCTGCCAATACATCCTTTG
Contig1759	Chr7	17782959	17783135	-	177	60.01	52.63	AGCCACAGCAGCAATGAAC	GCCAGTGATGAGACAGTGTTG
Contig176	Chr2	30592306	30593086	+	781	60.83	55	GTCCTCGATAAACCCCTTGC	CCTGCGTTTGGTTGTACTGA
Contig1763	Chr8	24893771	24894104	+	334	60.4	50	CAGCAGAGCCTGATTTGGTT	AGCTTTTGCCCCGTAGAACT
Contig1764	Chr5	6345012	6345174	-	163	59.9	45	GCGACTCCATTTCCATGATT	AGCAACACAGATGCATCACA
Contig1765	AC233672.2	8590	8753	+	164	60.71	50	AAAATCAGCCTCTGCCCTTC	CCTCCCTGAAGGCTTCTACA
Contig1767	Chr2	6339523	6340059	+	537	60.39	55	CAACCGGTCTAGCTCCTGAA	ATTTCCCCCATCATGACCTT
Contig1783	Chr5	24414778	24415840	+	1063	59.26	40	TTGGCAAGAATAGGATGCAA	TTGCCATGACAGATGCAAAT
Contig1784	Chr8	21265516	21266060	+	545	60	55	GGGACTTGTACTCGCCATGT	TTCGTCCATTCCTCTTACGG
Contig1792	Chr2	27508253	27508488	-	236	61.22	50	GGAAGAATGCCTCCATGGTT	AAAGCTCGCTTTGACACTGA
Contig1796	Chr4	3168063	3168425	-	363	60.41	50	TATGGCTCACGACGAGAACA	GCTTGCTCAAAGGCCTAGAA
Contig1797	Chr7	7316900	7317306	-	407	58.96	39.13	CAAACATAAGTGAATTCGCAGAG	TGGGCGAACCTTCATACATT
Contig1800	Chr8	11213183	11213332	-	150	60.16	40.91	GGAAATTCCCTTCCAAGTTTTC	AATCGCCAAAAGCAACAAAT
Contig1803	Chr8	22468200	22468547	-	348	58.72	45.45	TCCTCCATGAGTAACAACGACT	GCTTTTTGATCGCTCCACAT
Contig1804	Chr5	3925628	3926258	-	631	59.81	45	TTCAAAACCCCTGGTTTCAC	TTGGTTTCGGTCATGGTTTT
Contig1805	Chr1	28880057	28880845	+	789	59.28	60	CTCTCTCTGCCTTCCGTCTC	CTGCTGAAACAGCACTCTGA
Contig1807	Chr2	1563243	1564606	+	1364	59.83	45	ACCAAATACATTGGGCAAGC	ATGCCTCCAGTCAAGCTGTT
Contig1808	Chr5	23786548	23787016	-	469	59.7	50	TCAGACGAAGCTCTGAACCA	TGGGATAAATCCTCAACAGAGTG
Contig1814	Chr2	6182385	6182827	+	443	60.45	42.86	TGATATTCCAACTCCCAAGCA	ACACCATGGGCTGAAAGAGT
Contig1816	Chr8	7575943	7576139	-	197	60.09	50	CCGGTGTTGGTGGTATTTTC	CGGATTCTCTCATTGCCTTA
Contig1821	Chr7	18961018	18961350	+	333	60.09	40	TTGCAAGGTCATTGGAACAA	AACCGGGGTTGCAAGATTAT
Contig1822	Chr5	42011809	42011995	-	187	59.95	50	GTTGTTGCGCTGAACTGTGT	TTCTTGGGCAGAAATTCCAC
Contig1828	Chr5	11035113	11036450	-	1338	59.67	50	CCTTCCTGGAAACTGCAATC	CTTGTGATGAGCATGGATGG
Contig1838	Chr8	2073179	2074148	-	970	59.86	47.62	CAGAACTCAAAATCGGAGACG	TCATCAAGCACTTTGCTTTCA
Contig184	Chr5	31850540	31850864	+	325	60.78	45	GCAACGTTCCTTTGCTTTTG	CATCAACAACCAATCGAGGA
Contig1842	Chr5	17448953	17450184	+	1232	60.46	55	ACTTGGGTTGCTGCTAGTGC	ATTATGGCTTGGGCAATCAG
Contig1847	Chr4	36478695	36478934	+	240	60.68	50	TAGAGCTTGGGGGAAAAAGC	GTCCAGAAGCAGCCAAAGAT
Contig1848	Chr3	34324837	34326337	-	1501	59.73	45	GGGGAGAAATGATGTTGGAA	AACAGAACCGGGTTTGGAG
Contig1850	Chr3	43017181	43017581	-	401	60.12	55	TAGAGAGAGCCGCTGATGGT	TGAAAGCTCAAATCTTGTCATCA
Contig1865	Chr8	1073481	1073719	+	239	59.25	39.13	TGAAGAAGAAGATGAAGCACTGA	CCATGTCCATTTGAAAGCTG
Contig1872	Chr2	423597	423722	-	126	59.35	42.86	CCGCCCTAAATTTATCCCTAA	CCGGGATGCTTCTCATAGAT
Contig1874	Chr4	5786123	5787256	+	1134	60.32	55	GGTGTTGTAGCCGAAGCTGT	TGCTTCAGCACAATCAATATGTC
Contig1877	Chr2	16722649	16724030	-	1382	59.06	45	TCAATGGTTGGAAGTCCTGA	GCCACCAACCTATAGCCAAC
Contig1881	Chr1	31952731	31953609	-	879	60.03	47.62	GCTGAGCTGTTGCTTAATTGG	CATTTTGAAACTTCTGATCATCCA
Contig1882	Chr3	28157775	28158095	+	321	57.6	34.62	TCAGACTCATCATATAGGCATACTTT	GTTGGAGGACGAGGAACAGA
Contig1887	AC235753.2	34353	34514	-	162	59.93	50	CTGGAACCGATGGTTCTGAT	TCTTCCCCTTTGCAACAAGT
Contig1888	Chr5	36446909	36447101	+	193	60.33	50	AAGGGTTCCCCAAAGTTCTG	CTCGGTCCTCATGATCGTTT
Contig1890	Chr6	8863463	8863750	+	288	59.89	45	TGTCTTGATGTCCCATTCCA	GCCAAGGCCAAGAACTTGTA
Contig1891	Chr4	22328834	22329091	-	258	60.45	42.86	TCCTCACCTTCATCATTTCCA	AAGTCGGCAAGAAAGCAAGA
Contig1892	Chr4	18638975	18640186	+	1212	59.8	45	ATGGCAACCCTGAAAACATC	TTTTTGCTTTTGGGCTATTTG
Contig1893	Chr8	31076355	31077029	-	675	59.73	55	CATCTCTCCAGCAAGCACAG	TTGCGAGCCTGAACTAGAGG
Contig1894	Chr3	23672816	23673199	-	384	58.84	40	TCGAAGGAAATTGCAAGATG	TCCCTAGCTGTGCTTGGAAT
Contig1898	Chr8	6097701	6098061	+	361	60.25	57.89	GGCTCGTCCTTCACCAAGT	CGCTTCCTTCCAAAACGTAA
Contig19	Chr3	25483064	25483295	+	232	59.93	47.62	AAGCTGGTGTTAGTGCTGGAA	TCAATCCTGCTCATCGGAAT
Contig190	Chr2	12096016	12096955	+	940	59.69	45	TTGGTCATGTTGGAAGCAAG	AAGCTAAGGGTCCCCCAGTA
Contig1903	Chr1	6494741	6495514	-	774	60.61	50	AACACCGTCACTGGCACTTT	GCTTTGCCAGAAGGAACACT
Contig1906	Chr4	22626329	22626655	+	327	60.18	50	GAATGTCCGGGAACATCAAC	TCTTCATGGTGAAACAACCAA
Contig1907	Chr7	31926407	31926604	-	198	59.37	45	TCCTGCCTGAATTGACTTGA	TGCCTCACGTGCTGAAATTA
Contig191	Chr4	8093742	8093899	-	158	59.57	40	AAAATGGGCATTCAAGTGCT	TCCTGCTGTTCTACCCGTTC
Contig1910	Chr3	40907209	40907644	-	436	59.13	50	GCTTCCTCCTCCATAAACCA	CAGTTCAGCTCGGAAAACAA
Contig1913	Chr8	7576834	7577004	+	171	59.47	40	CATTGATGGCCATTTTCAGA	GATAGTTGTGGCTGGAGCTG
Contig1921	Chr4	31787503	31788283	-	781	60.53	55	GGTGAACCCAGCATACTTGC	TGAAATTCCTGGAGCCAAAG
Contig1922	Chr3	24677731	24678888	-	1158	59.61	47.62	AACAGGTGATACCCTCTGCAA	CTTGCTGCACTCTGTTTCCA
Contig1927	Chr7	29737913	29738053	+	141	59.05	50	CCCAGTGACCCTGCTAATTT	GGGAAAAGGCATCTATGCAA
Contig1929	Chr7	5660669	5661438	+	770	60.07	50	TATCTGTGGCCATCTGGTGA	GAAGTTCACCAGCCCTTTTG
Contig1931	Chr2	28622691	28623117	+	427	59.84	45	ACCAGGAATTGGCAAAACAC	GCAATGAGAGCTTCAAGCAA
Contig1937	Chr3	26992469	26993330	-	862	60.24	52.38	CCAACTGAGATGAGGACCAGA	TAGCGGGGTGAACGAGAATA
Contig1940	Chr8	21178468	21178681	+	214	58.83	43.48	GAGGGACTTTAAGTGCTTATCCA	GGGGATTTCTTGGGTGAAGT
Contig1945	Chr4	30494317	30495121	+	805	60.12	55	AGTGGCCTCAGGATCAACAC	AAGCCTGAACTTCGGTCTAGC
Contig1953	Chr4	37426561	37427883	-	1323	60.04	50	TTTATCGGGCTCAGGATGAC	TTGGGCTCCCAATCTTAATG
Contig1955	Chr1	20717056	20717247	-	192	59.48	47.62	GGTTGGGTTACAGAATTGCAG	CCCAGTAGCTTTCCTCAGTTG
Contig1960	Chr2	6046286	6046487	+	202	60.18	45	TGGCCAATCTGCTCATCATA	TGGTGGTCATCGCTTTACAA
Contig1961	CU651566.9	32507	32689	-	183	59.86	55	TGTCCCGTATCTGTCTGCTG	GCAGCTTGGCAACTAAATGA
Contig1962	Chr5	39066725	39068031	+	1307	59.97	55	CGCGCTATCCTCGTTATCTC	GGCCAGAAAGAAAAGCGTAA
Contig1967	Chr3	36139702	36140020	-	319	59.82	40	TTCAAGCCAAGCAATCCTTT	GGTGGCTCATCAGAGGAAGT
Contig1969	Chr5	14233316	14233547	-	232	59.62	39.13	GGACTTTCTCAAGGTGATTTTCA	AGGCTTTCCATCAACCAATG
Contig1971	Chr4	47330548	47330697	-	150	59.19	40.91	GGTTTATGTTGGTTAGCAGCAA	AGAAGCATTTCACGTTTTCAA
Contig1974	Chr2	16956198	16956463	+	266	60.94	47.62	GGGCCAGAAATTCATGAAGAG	TCTTTTGATCTGCCGTGATG
Contig1980	Chr2	6769568	6769857	-	290	59.84	45	TGGTCTGCAAAAAGACGATG	TCGGAAGCTGGAGTATGAAA
Contig1981	Chr3	26782611	26782789	-	179	59.34	47.62	CCTGAACTCATTGTTCCTGCT	GCCAATGGATGAGAATGAGG
Contig1982	Chr3	34642582	34643823	-	1242	61.14	52.63	CCGTTGCTTTGCTGCTACA	ATCCACGGTGGCTATTTTTG
Contig1986	Chr4	9388141	9388280	+	140	60.14	47.62	TTCCCAGGACCCTTGAATATC	AGCAGCGACACAAACTCCTT
Contig1988	Chr3	10834945	10835426	-	482	60.07	50	GTTCCCGCATAACTTCAGGA	GCGCCTGGATTTTCAGATT
Contig1993	Chr7	20464565	20464928	-	364	59.84	50	AATAAGCCACAGGAGCTGGA	GAGAACGCTTGACCCTTGAG
Contig2006	AC235749.4	93949	94122	+	174	60.4	47.62	GCAAGAGATTTGTAGCGGTGA	CAACCTGATGGCTATGAGCA
Contig2007	Chr4	42784096	42784305	-	210	59.45	45	ACCGAAATCTGAAAGCTTCG	AAGGATTGGCTTTCCTCCAT
Contig201	AC233662.1	237655	237794	+	140	60.08	52.38	CCACTTATCCTTGGGAAGCTC	CTTGCGGGATATTGGACTGT
Contig2016	Chr3	27777351	27777701	+	351	60.23	55	CTGGACCTTCTCAACCCTCA	CGGAAAAATCTCCCTCATCA
Contig2017	Chr3	2346521	2346938	-	418	60.28	45	TTGGTTCTGCTGTTTGTCCA	GCAGCTCCCCACAATAGTTC
Contig2018	Chr2	8750170	8750923	+	754	60.51	50	TTGTGTGAGCTGCAACACCT	CAGCCAGTGCCAAGGTTATC
Contig202	Chr4	34533078	34533557	-	480	59.03	55	TAGTCGCTGAGTTCCACCTG	GGTTTGCCAGAGACAGGACT
Contig2022	Chr4	30812561	30813382	-	822	58.84	50	GGTGGAACACTTCCAGGATT	TGGTGGTGCATTTTACACAA
Contig2023	Chr7	38016284	38016473	-	190	59.6	47.62	TGCAAGAGTTTCTCCCTCAAG	CCATAAATGTTCTCCCACCAA
Contig2029	AC233655.2	67364	67568	+	205	60.64	50	CACCGGTCGTTATCCATGTT	CCAGTTCCAATTGTCCCACT
Contig203	Chr1	27046745	27047365	-	621	59.88	50	ACCTGCAAAAGGCTCCTGTA	ACCAACCACCATAGCCAGAA
Contig2030	Chr5	39927757	39928244	-	488	59.76	47.62	CAACCATTCAAGCACCTTAGC	TGACGAGGAACGAGTAAAGGA
Contig2035	Chr8	28961071	28961199	-	129	59.83	47.62	CGCTGATGAATGTCTTCTTCC	CGTTGGAGGTTGCTTTGAC
Contig2036	Chr4	44434337	44434506	-	170	60.46	50	TACCGAAGCACGCAAGTACA	AGCTCAAGTGCTCGTTCTGA
Contig2037	Chr4	10996036	10997256	-	1221	59.63	45	TCCTGAGAGGCATTTCCATT	CAAAATGTGGAGGCAGTCCT
Contig2040	Chr1	4929013	4929349	-	337	59.85	52.38	CTGAGGAGATTGTGGAAGACG	TCGAGGATCAAGATGCCTTT
Contig2043	Chr2	12077750	12077881	-	132	59.86	50	CATGCGACGTCAGGCTATTA	TTGAAAGCCCCTAAATGCAG
Contig2044	Chr4	37508526	37508864	-	339	60.58	57.89	GGGCCTTTAAGGTGCCTCT	TTTGGTCGAGATTCCAGCAT
Contig2046	Chr5	35942098	35942533	-	436	60.68	45	TTTGCAGTGCATGAATCACC	TTGGAGGATCAACAGCTAGGA
Contig2049	Chr1	21341266	21341476	+	211	59.47	42.86	TCACCTTTGCAGTCAAAGACA	ATGAGTCCTTGCCCAATCAG
Contig2050	Chr8	1071300	1071581	+	282	59.76	45	GCTGCATTGGATGAGATGAA	CACTGACAGTTGCATGCCTA
Contig2053	Chr2	758	992	-	235	60.33	50	CCCAAGGAAGAACCTTTGGT	TCCTTCATATCTTGCATTCGTG
Contig2056	Chr1	21764183	21764433	+	251	59.37	45	TCTGCACCTTCAATGAGGAA	CTTGGACAGCTGCTCGTTCT
Contig206	Chr4	21904668	21904946	-	279	60.15	50	CCCTTGACATGGGATATTCG	GGTTCTAAGCCTTCATGCAAA
Contig2060	Chr1	30992695	30993145	-	451	59.51	45	ATGGCGTTCTCATTCCTGAT	TGAACAATCCTCTCAATGCAA
Contig2067	Chr3	10833185	10834243	+	1059	59.93	50	AGTCAATCGGAGGATGGTTG	TCACCAAAATTGACAAAGCAA
Contig207	Chr8	1852503	1852669	-	167	59.62	52.38	CCAAGACTCTGAAGCTCCGTA	CACCAGAAATGCAGCAGTCA
Contig2070	Chr1	21095623	21095790	-	168	59.6	47.62	TGCAGAGAGGCTTCTTAATGG	CTGGTGAACAAGAGCATCCA
Contig2072	Chr5	15843503	15844314	-	812	59.95	50	TTCGAGCTAGAAGGGGTCAA	TGTTGCAACCAGGGACTAAA
Contig2073	Chr8	15889645	15889801	-	157	60	45	AAATTCCCTGACCCAATTCC	TGAAAGCTTATTGAGAAGGTGGT
Contig2074	Chr6	23020817	23022071	-	1255	59.73	45	CGAAGTCCAAAACGTGTTCA	TCAGTTGTGGAGTGCCTATGA
Contig2079	Chr7	35043774	35043955	-	182	59.83	45	GCGAAAACCAGCTCAAAATC	CGTTGATTGTCCTGAATGGA
Contig208	Chr4	10073368	10074790	-	1423	60.48	50	GTTGGGGGTTTTGCTTCTCT	ATGCATATCCAGCTGAACCA
Contig2084	Chr8	2104789	2106233	+	1445	60.41	52.38	GCTGAGTGCTATCCAACCTCA	GCAAATCGACAAAGTGGTGA
Contig2085	Chr7	287856	288029	-	174	59.76	45.45	GGTTTCATGTTACCTGTGACCA	AAATGGCCTGACAGTTTTGC
Contig2088	Chr2	16283287	16283441	+	155	59.55	45	TTGGGATTGTGCAACTCAAC	GAATTGGAATTCGCATGCTT
Contig209	Chr7	22053967	22055262	-	1296	59.33	36.36	TGCATCTGCATGTTTAGATTGA	TTTGAAGCTTCGACAAAATCA
Contig2090	Chr5	37115570	37115708	-	139	59.8	45	GATGCAGCCAAATGAGCATA	AGCACCACTGCCATTTCTGT
Contig2091	Chr4	25360952	25361084	-	133	60.43	50	ACACTTGGTTGCCCTGTGAT	GCAGGATTGGTCTTGTTTCAA
Contig2094	Chr4	31830510	31830643	+	134	60.07	45	CAATCCGGCATCAACTTCTT	TTCCGACAGTGTTCCTCCAT
Contig21	Chr3	42535300	42535487	-	188	59.89	45	CTGATAAAGGGCCATGGAAA	CCCGTCACTGTTGAGAACCT
Contig2101	Chr3	34537006	34537171	+	166	59.7	42.86	TCAGAAGTGGGTTTTGGAAGA	TTGCAATTAGATTCACATCTTCACT
Contig2111	Chr2	18313728	18313797	-	70	59.06	45	TGTTCTCAATTGGGAGTGGA	TTTGTGATGGGAGACAATCG
Contig2113	Chr5	34730155	34730321	+	167	59.6	50	ACCATGCTCGTGTTGTTGAC	CTCTGAACCGCAACCATGTA
Contig2116	Chr3	17331181	17331703	+	523	60.91	50	TCCCCCAAAAGTGGATTACC	TGGAGAACTCCTGACTCGTG
Contig2117	Chr5	37017668	37018451	+	784	59.31	47.62	CTTCCTCTCCAACACTTTCCA	ATTCTGGGTCATGAGGCAAT
Contig2118	Chr1	26492817	26493153	-	337	57.46	31.82	TTTTGAATTACCTGCTGATGAA	TTCAAGGCGGTAAAATGGAT
Contig2121	Chr3	35772615	35772768	+	154	58.78	50	GCGAACACTTTACTCCACCA	AAATGAGATATGGGACCTGCAT
Contig2131	Chr4	32839903	32840880	-	978	59.57	45	TGTTATTCGCCCCAAAGAGT	CCCTTCCCACTTTTCGTACA
Contig2132	AC235488.1	110973	111115	+	143	57.43	32	TTCTAAAACAACTATTAGTGCGACA	TGCTTTGAATCGGCTGGTTA
Contig2133	Chr8	22440660	22441293	+	634	57.74	45	AGAGTTGGAGCCAAATGATG	CGGACAAATTGCGTACTCCT
Contig214	Chr3	27340774	27340923	+	150	58.99	42.86	TTTGACCAGCTTATCCAGCTT	CAGGTCCTTGTTTGCCATTT
Contig2142	Chr2	25477577	25477722	+	146	59.01	55	CCTGAAGAGTCCTGCTTTCC	CACAATGTTAAAGAGAAAATTTCAGC
Contig2149	Chr4	36592832	36593041	+	210	59.7	45	ATTGGATTGCCAGAGCTTGT	TTCCTGAATGGAGCACATGA
Contig2150	Chr4	41503752	41504203	+	452	57.58	40.91	CACCTTTATATTCAACCCAAGG	AAAGCTTACCATTTTTCGGATG
Contig2151	Chr5	22182233	22182369	-	137	60.03	50	TAGGGAGAGGGCAAAGGATT	CATGAGACGAATGTCGTTTTG
Contig2154	Chr3	1844623	1844777	-	155	60.33	50	GTGGGCATCCTCATTCAAAC	GGACGATCAGAGGAGTTGTTG
Contig2155	Chr7	2744415	2744919	-	505	59.7	50	TCTCGTCACCTTCTTGCTCA	CTGGAGGAACGGTTGACAAT
Contig2156	Chr2	20386880	20386962	+	83	59.25	45	GGTTTAGGCCGTAAAGCAAA	TTTTGCAAGGCCATAATCAA
Contig2163	Chr7	10058770	10059666	-	897	59.2	57.89	GTGCTTCCATCCTCACTGG	CCCCAAAACCAAGAAGATCA
Contig2164	Chr4	45970873	45971498	+	626	60.31	50	TTTATGGTGGGGACTCCAGA	ACCTCCCCAGGATAGGTGTC
Contig2168	Chr6	17389833	17390452	-	620	59.8	45.45	GAAGAAGATGCTGCTGCACTAA	AATGCAACAATGGGCTTCTC
Contig2169	Chr5	7831650	7831845	+	196	60.62	45	CCTTCGTTCAAAACGCAATC	CACGTTTAGCACGCAAACAA
Contig2180	Chr1	16021825	16022496	+	672	60.2	57.89	GCTCCGGCTCTATCCACAT	TAAGCACCCGGAAGTTCATC
Contig2182	Chr5	3708757	3710069	-	1313	59.6	50	CCATCGGATACATTCCCCTA	GCACGTTCGTTCACAGGATA
Contig2184	Chr5	15952050	15952713	-	664	57.07	40	TTTTCTCCTTCGTTTTGAGG	GGTCGGCCTGATCTTTCTTT
Contig2195	Chr2	33711721	33711908	-	188	60.16	33.33	TGGAGTAAGAATCAAAACAAAGCA	TTCTAGCAAATCCACCTCCA
Contig2196	Chr5	21845525	21845656	+	132	59.91	47.37	GCCATTGCCGATTACATTG	AATGAGTTGCCGCTTCCTC
Contig220	Chr2	33175285	33175481	-	197	57.12	42.86	CCACTGACAATGACAAACAGA	GCATTCCTTAAGGGCGAGTA
Contig2201	Chr1	13742384	13742553	-	170	59.29	50	CAATGGAGTTTGCACGTCTC	TGCACTAATTCCCACAAAAGC
Contig2210	Chr8	21632819	21633023	+	205	59.8	50	TGATCGCTCCCGTTCTCTAT	GCGTTCTGAAGAACCCAGAG
Contig2212	Chr6	3043781	3044042	+	262	57.74	33.33	TCGATTTTGAACTTGATTTGG	AGTTGGGGCCGTTTAGAAAG
Contig2217	Chr1	33949195	33949578	+	384	60.64	50	CAATGTCCTTCTTGCCGTTC	AACATCTTCACAGTAGCAGGATT
Contig2218	Chr8	5590402	5590561	-	160	59.4	40	TTCGAAGATTGTTCCAAGCA	ATCTTTCAGGTGGTGGCATC
Contig2224	Chr7	4605094	4606065	+	972	60.36	45	CCATCCCAATGCCCATATTA	TGGGAAATTCCTACCGTGTT
Contig2230	Chr1	32946082	32946289	+	208	59.19	50	CACTCTAGCGACCCCAAAAT	TGCCAATCTTCTGATGGATG
Contig2231	Chr4	36969915	36970079	-	165	60.29	45.45	TGGGAGATATTATGCCTCCAAG	TCCTGGTGAACAAAGAGTTCG
Contig2238	Chr5	8670243	8670907	-	665	60.15	55	CAGAACCCTGTTCGTGGACT	GCACCCAAAGCTTGTTCATT
Contig2242	Chr7	13266720	13267178	-	459	60.12	47.62	TCTTCCCAGTCTTTCAGAGCA	CAGCACCAGCAGACACATTC
Contig2246	Chr4	25302285	25302468	+	184	59.98	47.62	CGACACCAAGGAATTCCAGTA	ACTCTGCTATTGGGCCTTGA
Contig225	Chr3	26906038	26906161	+	124	61.13	52.63	GGGTCAATCGGCTTGCTAA	CCGAGCATTCATGGTAATCG
Contig2250	Chr7	37837755	37838881	-	1127	59.71	40	GCAACTTTTGATGTGGCAAA	TGCCTTTTCAAGGAATATGGA
Contig2251	AC233140.9	5324	5601	-	278	59.7	47.62	TGATCAACATGTGGAGAGTGC	GGCCATCCAACTATCTTTGC
Contig2257	Chr3	27342809	27342972	-	164	60.35	43.48	GGGATTCGATTATACTGTGCTGA	CCAGCATGCGGAGAGATATT
Contig226	Chr5	27067818	27068845	-	1028	59.32	45	CAAAATCAGTTGCAGGAACG	ATTCTGGAGCCATCCACTCA
Contig2277	Chr5	3341105	3341263	-	159	59.88	45	GCTGTTGCATACAAGGCAAA	CATGCGACCCATCAATGTAT
Contig228	Chr5	11013833	11014002	+	170	59.96	50	GGCCCATCTAAACACATGCT	TTTTTGTCAATCAGCCCAAA
Contig2280	Chr7	23315900	23316507	-	608	59.34	55	CTGGCTCAGTCAAGCGACTA	GGCTGCAAACACAATAGCAA
Contig2283	Chr3	35894378	35894772	+	395	59.52	50	TGGTAGCCATGATGTTCCTG	CAACCTCGGATTCCTCATCA
Contig2285	Chr7	35600333	35600532	-	200	60.06	45	ATATTCCAAAGCTGCCGATG	GATCAAAAACGGCTCCTTGA
Contig2288	Chr7	16139800	16139983	-	184	59.57	34.78	GGCAATCTATGTGCAAACTTTTT	ACGAAGTTGTCCAGCTCCA
Contig2289	Chr1	33871980	33872312	+	333	59.38	50	CGGGGAATGTATGAAAGGAG	AATGACAAGCCAAAACAGCA
Contig2293	Chr5	36156247	36156561	+	315	60.43	45	TGTTTTCAAGTCGTGGCTCA	TGGCCTCCAAGTTAGAGCTG
Contig2305	Chr5	31490993	31491476	+	484	60.05	45	TGGCTTGTTCTCCCATTTTC	CTTCTCCTTGGAGACGATCC
Contig2306	Chr1	33784592	33785966	+	1375	60.64	55	GCTCCAGATCTTCCAGAGCA	TTCAACTTTCAGCCAAGCAA
Contig2311	Chr3	33314101	33314268	+	168	60.51	55	GCGCTCTATTGAGTGGCCTA	GTGCCCCTTAACTTCAGCAA
Contig2313	Chr8	9039572	9040329	+	758	59.41	50	AGGACACCGGAAGGATGTTA	AATGGATGCCAAGCCAAA
Contig2315	Chr1	23078610	23078781	+	172	59.39	45	CACAAACCTCCCATTTGTCA	TACGTCATGGTTGGTGATGC
Contig2317	Chr4	39884482	39884638	-	157	59.6	42.86	GGGCAGCTGTGAATAATTTTG	TGATAAATTTTAATGCTTTCCGAAG
Contig2320	Chr4	28888689	28888997	+	309	59.17	36	GGGTTTTAGTAACAATATCCATTGC	ATGCTGATGTTCACGTTCCA
Contig2327	Chr3	39636031	39636284	+	254	60.35	55	GGAGGTTTTGGAGGTCAGGT	CCAGGCATTGTCATATCATCC
Contig2328	Chr5	33086433	33086697	-	265	59.93	50	GGGATCATGTCCAGCACTTT	ACCTTGAGAAGGCTGCAGAA
Contig233	Chr4	30201475	30202652	-	1178	58.64	50	GTCGATGAACTTCCTGTCCA	CGAACCAAGACCAGCACTTT
Contig2330	Chr5	7635901	7636193	+	293	60.18	50	GCTTCAGGGCTGATAATCCA	TTTCAAACCCCAACCAGTGT
Contig2332	Chr5	27083778	27085198	+	1421	58.84	47.62	TGGTGTACGTCAAGAAGTTGC	GACCCTTGTTTCGGTGCAT
Contig2336	Chr6	20917315	20917727	-	413	58.28	50	CGCAAGAACAGTAACCCAAC	GGCCATGGCATTCTGTATGT
Contig2338	Chr1	27705705	27707022	-	1318	60.11	45	TGATGCTGAAAACCCGTGTA	CTTGCTCCAGAAGGAGAGGA
Contig2339	Chr6	17820789	17821472	+	684	60.1	50	GAACATGCTCCTTCCTATCCTG	TCCACCAACGTGTTCCACT
Contig2343	Chr4	43807921	43808849	+	929	59.71	40.91	TCTTTCTCATTCAGTTCCACCA	CCGAAACCTGGCATCATTAC
Contig2347	Chr1	31843969	31844550	-	582	59.15	50	CTTCTTAGACGGGCATGGAT	TTGTTGGTAGGTGCATCACG
Contig2349	Chr4	30271096	30271484	-	389	59.56	50	TGAAACCAAGGTAGGGGCTA	CAATACTTGATCGGCTCTGGA
Contig2353	Chr4	4505322	4506880	+	1559	59.93	52.63	TTCTCTGGTGCCATTCAGC	TGCATCTTGGAAGGTCACAT
Contig2354	Chr5	42259958	42260517	-	560	59.03	38.1	TGCCAATGGAATTAGTGTCAA	ATGCCTCAAGACCATCCAAG
Contig2356	Chr5	4252468	4253329	+	862	58.41	50	CCTGTTGGTGGTATCAAGGA	CAGCACCGATGATGGTACTTC
Contig2359	Chr4	38799584	38800180	+	597	59.97	45	CTTTTTGTGGCAAGGGATGT	AGCCACCAATAGCAGCAATC
Contig236	Chr5	5029296	5029653	+	358	62.17	50	GCTGCAGCTTTTGTTTGCAG	AGTGCCATCCAACAAGTGAA
Contig2361	Chr4	46464218	46464391	-	174	59.36	55	CACTTGGCAACCTAGACGTG	GATCCCACTGACGAGGAAAA
Contig2362	Chr7	22825722	22825875	-	154	59.97	52.63	AGCAGCCTCCACTCGATTT	TTGGTTATTGGCTCATGGAC
Contig2365	Chr3	41785828	41785963	+	136	59.98	47.62	CGACACCAATACCTTCTTCCA	TGGTTGTCCAATTCGTGTGT
Contig2369	Chr8	24786358	24786556	+	199	60.49	52.63	GTTTTGAACCTCGGCCAAC	CCAGACTGGATTCAAATTGCT
Contig237	Chr6	17420026	17420174	+	149	59.77	47.62	CCCAACACTTTCACTTGCTTC	ACACTCCTCAAGGAGCCAAA
Contig2371	Chr1	20360031	20360391	-	361	59.59	52.63	CCATTATGATCCCCACACG	GGGCCTTCCTTAAGCAATCT
Contig2372	Chr3	40175760	40175959	-	200	60.39	45	ATCGTTTTCTGAAGCGCAAC	CTTGAGGCTTGCCCATAGAC
Contig2378	Chr5	10511954	10512226	-	273	60.79	50	CCTTCGCTGCTCAGAAAGAA	AGCCCAGCAGGATCAGGT
Contig2379	Chr4	11700437	11701983	-	1547	60.93	50	ACCGCCAACATTCAGATGTC	CTGGCATCACAGATGAAGGA
Contig2383	Chr2	228646	229651	-	1006	59.52	40	CGATAAATCATGCCAAACGA	GTGGGAAAGCCATGTCAACT
Contig2389	Chr7	11421630	11422507	+	878	59.01	50	CTCAGCAGGAAGTGGTTCAA	AGGACAATATGGACGGGTGA
Contig239	Chr4	37188726	37188864	-	139	58.72	45.45	CCAGACAAATACTTCCATCTGC	CGATTTGTCTCCCGAATGTT
Contig2391	Chr5	14888594	14889503	+	910	58.93	50	GCAGGTTGGTTGAGCAAGTA	GCTGCAGCACTATTATTTTTCG
Contig2392	Chr5	7634049	7634253	+	205	58.8	36.36	TCAATGTGACCAACCATGTAAA	AGCCCAACCATTGCGATATT
Contig2395	Chr6	13940948	13941099	+	152	57.16	37.5	AAAGTTAGGGATCTATTCTGATGC	GCCCTAATGATCCAGGCATA
Contig2396	Chr5	38210789	38211983	+	1195	59.39	43.48	GGGCTCGATATACCTAATGTTGA	GTCCAGATCGGTGGACAAAT
Contig2399	Chr5	11429534	11430554	+	1021	59.58	47.62	TTGGCATACACATCAGTGGAG	GGGCAGAAAGGGATAAGTCA
Contig2403	Chr3	35269295	35269689	-	395	59.72	50	TGGTTCAAGGTTGACGACAG	TGCTCCTTTTGTCAAGACTCTC
Contig2405	Chr4	466654	467267	-	614	60.25	55	TTGCCTGAGGGTGACTTAGG	AAGCAGTTCGTCTCCAAACA
Contig2407	Chr4	2667167	2667402	+	236	60.86	50	AGCTGCACGTGTCAGGAAAT	CGCAAATACCTCATCCTACCA
Contig2408	Chr6	20958204	20958870	-	667	58.98	50	CATCTTTGGTGTTCCTGGTG	AAGCCAGGCACATGCTTC
Contig241	Chr7	10713586	10713732	-	147	60.07	50	CCTTTGGCTCTCACCATCAT	CACAGCTGAAGTCCGTCGTA
Contig2418	Chr2	20769814	20770032	-	219	60.29	55	ATGGAGGGGCTACTGGATTC	TACGGCACGTATTTCTGCTG
Contig242	Chr4	18253487	18253786	+	300	60.71	45	TGGGGCATTGAAGAAAGCTA	ACGAGTTGATGAAGGGCTGT
Contig2420	Chr7	25933575	25933710	+	136	60.07	40	TGCCAAATATGGTTCAGCAA	TGTCATGGGATGTCATAGTTCC
Contig2425	Chr5	10167144	10167337	-	194	59.79	45	GCCAAATGGCATGAAGGTAT	AAAGAGCCAGAAAAATTTGATCC
Contig2427	Chr3	10419947	10420956	-	1010	60.05	45	GGAAGCCACCTCAAATGAAA	TCCCAGATGGAACAGACTGTAA
Contig2428	Chr8	4727530	4728560	+	1031	60.51	50	ATCATCCACTGTCGCATCCT	TGTGGATGAGAAGCTTTGCT
Contig244	Chr8	15660968	15661357	-	390	59.71	40	CAAAAACGCCAAACTCATCA	TGGAAGCTCCAAACAACTGA
Contig2445	Chr8	28201222	28201394	+	173	58.31	39.13	TTGTTCTCTGATTGAAGATGTCC	GCCACATTATTTCGCAGTCA
Contig2447	Chr6	411206	411377	+	172	60.27	50	CAAATCACCAGCAGCACATC	ACCCTTTTCCGTCCTTCACT
Contig2451	Chr4	29613515	29613830	+	316	59.29	50	CAAGCGTCTTCAATGTGACC	ATCCTTGGCAGCTACGACAC
Contig2455	Chr2	31855876	31857288	-	1413	59.92	50	AATAGCTCCCCCGATGTTCT	AACATGCCAACCCGTGTACT
Contig2458	Chr2	4780262	4780930	+	669	59.07	37.5	AAATCTTGTCTCCTGTGTAATCCA	TGCTTCAGGTGATGGAGATG
Contig2459	Chr3	21691473	21691627	-	155	60.38	50	TTCAGGCCAAAGTGGCTAAG	TCTCCAAATGTTTGAGTAACCA
Contig2460	Chr4	41527073	41527807	+	735	60.29	61.11	GTTTCCTGGGGTGGGAAG	CAGTGAAAGGTGCCATGTGA
Contig2465	CU651566.9	63344	63490	-	147	59.73	50	AAGTGCCCTTTTAGGCTTCC	GGCTTGATAGCCGATGCTAA
Contig2468	Chr5	6309786	6310089	+	304	59.58	45	AATGGTTGTTGCACTGATGC	GGAAGTCTCAAGATGAAGTGCTC
Contig247	Chr8	26931431	26932551	-	1121	58.31	50	TTGCAGAGGAGAGAAACGAG	TGACTTTACAAGTTCGGTTCACA
Contig2470	AC233669.2	46844	46996	+	153	60.68	55	TGCTGGTCTTGAGGCTTCTC	TCTGATTTGCAAGAGCAACAA
Contig2474	Chr4	16310202	16310689	+	488	59.85	55	GTTATGGTGGTGGTGGCTCT	AAACAGAGCAAGGCTTTGGA
Contig2483	Chr7	35514506	35514677	+	172	60.38	47.37	GAAAACTTCCGCGCTTTGT	GATGGAAGGAGGATCCTTTG
Contig2486	Chr3	27344410	27344596	-	187	59.84	55	CTTCACCCTCTTGGCTTGAC	CAAGGCACTGCTATCACCAA
Contig2487	Chr5	31702913	31703147	+	235	59.39	50	GGTCATTCCCTATGCGTTTC	CTCACAGCACCCAAACCTCT
Contig2489	Chr2	817361	817548	-	188	59.64	55	AAGCTGCGGTTGTAGAGAGG	TCTTCCCTCGCTTCTTTCTG
Contig2491	Chr8	31996342	31996968	-	627	60.01	47.37	ACTCCTTTGTTCGCGCTTT	GCCATCGAATTCACCAACAT
Contig2494	Chr8	20826063	20827023	-	961	60.11	50	AATGGCAGACCTGAGTTTGG	GTGTTGGAGGCAGAGGAAGA
Contig2501	Chr3	42402098	42402378	-	281	60.14	40.91	TCAAACATGGTGCTTTATCTGC	TCTCATGAATGAAGGCACTTG
Contig2503	Chr7	19991231	19991902	-	672	59.96	55	ACCATGGGAAGTGTCCAGAG	TTTTCTGCAGTTGTTCCATGA
Contig2504	Chr4	1751054	1751585	+	532	58.32	45	ATCAAGCACAGGAAGTGCAT	GGAAGTGTGGCTGATGTTCA
Contig2509	Chr2	4625191	4625584	-	394	59.01	38.1	TTTCAGTCAATTGTTGGGTCA	GTGAAAGGGGCCATGTTACT
Contig2510	Chr3	27963636	27963813	-	178	59.86	36.36	TCAGCTTGAAAATGTCTTTGGA	GATGAAGTCATTGTCTCTGATGC
Contig2511	AC233676.2	82433	82723	-	291	58.8	40	TGATGGCATCGTTTATCCAT	TCCACAACCTATTGCTCGAA
Contig2512	Chr8	30509693	30510519	-	827	59.83	55	TTAGGCGTCCTCAGGGTCTA	TGGCCAATTTTTAAGCACCT
Contig2520	Chr7	31041552	31041903	-	352	61.11	55	GCCCCAAAAGAGGTGCTAAG	CAACAGCAACAACTGAACCAA
Contig2524	Chr7	6098485	6099243	-	759	60.81	50	GCTGGAACCTTTTTCCCATC	GCCCAACTGAGAAAGAGCAA
Contig2526	Chr7	23316834	23317528	-	695	59.93	50	AAGGCACATCTGGGATTGAC	TCCAGCGAAACAGGAGTTTT
Contig2528	Chr2	6575306	6575649	-	344	59.24	40.91	TGCAAAGGTCTTCAGAGAAAGA	CCCCCTCTCAATGTTTTTGA
Contig2530	Chr4	24081746	24081973	-	228	59.28	50	ATTGGAGCAGGTTCCTTCAG	CAAAGAACTCGTGTGCAATGAT
Contig2531	Chr1	11075761	11075895	+	135	59.04	50	GTTCCTCGGAAACCAGTTGT	CCGCTTAGCAATATAAGCTTTG
Contig2533	Chr5	14330120	14330960	+	841	60.36	38.46	CACATATATCCTTGGTATTGGAGACA	CGCCCAAGAATAAAACCAAA
Contig2534	Chr3	27642597	27642874	+	278	60.08	50	TTCAAAGGTTCCTCCTGGTG	ACTGCATTGTGGTTGATTGC
Contig2539	Chr7	26249949	26250443	+	495	60.01	52.38	CACACCTTTGGGTACTCAGGA	GAATGGAACAAATGGGCAAG
Contig2540	Chr3	23487459	23487661	+	203	60.51	50	ATGGGTCTCACGAAGGAACA	ACGGTCAAAACAGCTGGATG
Contig2542	Chr4	25360953	25361087	+	135	61	45	CAGGATTGGCCTTGTTTCAA	AGAACACTTGGTTGCCCTGT
Contig2548	Chr8	11796211	11797146	-	936	59.45	41.67	TCCTTCTTCTGTTGTCTTGTAGGA	TCTTCACACTCTTGCTGCTCA
Contig2549	Chr1	19959847	19960007	-	161	59.83	60	CACCTTCGGACTCTCCTGAC	CCATGGGCTTTATGACCAGT
Contig255	Chr1	4425914	4426149	-	236	60.06	40	AAAGCTATCTACCAGTCATTCATGC	AAAACTCCTTCGATCCGTCA
Contig2553	Chr2	29155258	29155403	+	146	59.81	50	CGGCATTGGAACTCTTCTTC	AATTGTATCGCCCAATCCAT
Contig2557	Chr7	31905416	31905561	-	146	59.98	55	CAGAGACATGAGGCTGGACA	CCTCTCCCCAAGTGCAAGTA
Contig2558	Chr4	30370734	30371654	-	921	61.61	57.89	CCGACGAGGTTGAAGATGG	TGCCACTCTGGTGAATGAAA
Contig2559	Chr3	32672110	32672327	-	218	60.16	45	TGTTGGCATGAACGTGAGTT	TGTCCCTTGAATATCGCACA
Contig2564	Chr6	18429183	18429353	+	171	59.96	50	GGGATCTCCTAGTCGAATTGTG	TCAGCATCAACAAAACCAACA
Contig2566	Chr7	27837248	27837464	+	217	61.87	66.67	ACTGCGGCTCAGGCTCTC	TTGCGTAAAGAAGACGAGCA
Contig2573	Chr8	11316040	11316958	+	919	59.76	50	AGTCTGCGGGTGCTTTGTAT	CGAGCACGATTGAAGAGACA
Contig2576	Chr5	18829964	18830146	+	183	60.17	55	GCTAGCTCCTTGGGGATTTC	TCCAGAAATTGGGGAGCTTA
Contig2581	Chr8	27029120	27029289	+	170	59.97	50	CATTCAGTGGTCCAATGTGC	ATCCTTCAAAGCTGCTGCAA
Contig2582	Chr4	45420074	45420335	-	262	59.8	55	CCTCCCAAGATGAGAGTTGC	ATGACATCCTCGGGTCCTC
Contig2585	Chr7	28554301	28554474	+	174	58.41	32	TTTACCATTTATTCTAGGACAAGCA	TCCAGATAAGGATCCCTGACA
Contig2595	Chr8	18412843	18412985	+	143	59.8	40	ATGTTGCCCAAATCAAAAGG	GAGCATGTCCCTGTTTTTCC
Contig2597	Chr8	20142839	20143342	+	504	59.43	50	AGCCACTTTGATCAGCTTCC	TTGGGAACACCTTAGCAACC
Contig26	Chr1	550725	551021	-	297	59.73	45	TTTTGCTGGTGTTGGTTCTG	TCCCACTAATGCATCTCCACT
Contig2605	Chr3	4567994	4569189	-	1196	60.12	50	GTTTCCTTCCCCCTATTCCA	GGCAAACGAGTGCGGTATTA
Contig2608	Chr2	33035444	33036191	-	748	59.18	43.48	TGTCTAGTCTCAACAAAGCCAGA	TGCACTGCGAATAGATCCTG
Contig2610	Chr8	22508145	22509035	+	891	59.88	43.48	GGCATACTGTTATTGCAATCCTC	TCAAAATCACAAGACCGTATCG
Contig2613	Chr5	14336337	14336662	-	326	60.09	45	TCCAAACACTCCCAAAAAGC	GGCTTTCCAACAACATAGCC
Contig2614	Chr5	1098250	1099120	-	871	58.37	47.62	GGATAAGCTCCGTTATGGCTA	GGCTCATCTGGACCAACAGT
Contig2616	Chr3	31088086	31088699	+	614	60.13	55	CCCACAAACCACCAGGTTAC	ATCAATTTCCTCGCCACAAC
Contig2617	Chr5	27791163	27791631	+	469	59.94	55	CTCCTCTCGTCGATTCCAAG	AGCTTCGGTAGCTTTTCGAT
Contig262	Chr3	42286715	42286893	-	179	59.51	55	CCAGGGCAGACTGATATTCC	GCCACTGTCTAGAGCTGACG
Contig2620	Chr3	14817969	14819127	+	1159	58.87	40	TTTTTGCGTTGGTTTGTAGC	TCGAATGGAAAGAGCAAACA
Contig2624	Chr5	27176894	27177121	+	228	59.35	50	GATGGATACTCGGGCAAATC	CTTGCCTTCTGCCCATACAT
Contig2625	Chr5	5677911	5678148	+	238	60.21	42.86	TCGCTTGGATCAATTCAACTC	GCAGTGAACAGCACCTGAAC
Contig2626	Chr8	25774224	25775552	-	1329	58.85	50	CAATGTTGGGATGGACGTAG	AATGAGCACGGAGACTTTGAA
Contig2627	Chr5	42297146	42298527	-	1382	60.05	55	CCTACTCAGTGGCAAGCACA	TCCCTCCAAATGAGAATCCA
Contig2629	Chr4	30449576	30450525	-	950	60.2	50	GGCTTGAAGTTGATGGGAGA	CACAATTAAGCCCTCCGAAT
Contig2634	Chr5	31676502	31676655	+	154	59.99	57.89	GGACACACCAACCTCAACG	TTTCCAGCACCCATATCTCC
Contig2637	Chr2	4886317	4886525	+	209	59.98	45	ATAATGGGGAAGGGAAATGC	TCTGCTCCACTAGCTGTTGCT
Contig2646	Chr5	42275948	42276211	-	264	60.24	55	GTCGTCAAGGGAAGGTCAGA	GCACGGCTAAGAATCACTCC
Contig265	Chr2	30286940	30288219	-	1280	60.18	40	CTCCTTTCAAATTCGCCAAA	TGTCGAATCCAATGCAATACA
Contig2650	Chr8	26961720	26961878	+	159	59.75	50	AAGATCTCTCCCCCACCATT	GGTATCCCAAATGGCAAGC
Contig2654	Chr5	38985105	38986319	+	1215	60.63	55	ACCTTAGCTCAAGGGCCAAC	TGAAATTATGAGGCGTGGTG
Contig2658	Chr1	7213079	7213401	-	323	60.08	52.63	CCTCGCGTTTTAGGGTCAT	GTCTGGCCTGCTAGATCCAC
Contig266	Chr6	18293237	18293998	+	762	60.04	50	AATCTCTCCCCCTGCATCTT	CAAGCCAACTGTAGCATGGA
Contig2667	Chr8	24756807	24756968	-	162	59.11	47.62	TGTAGCTGCAGAGCTTCTCAA	TCCTGACAAGGTCATTTGCTC
Contig2670	Chr8	30683919	30684071	+	153	60.23	50	TCAAGAAGTTCTGCCCCAAC	AGACCCTTCAGGTGCCCTAT
Contig2672	Chr4	36478950	36479248	+	299	58.92	50	CAGTGCAACTTCCCGTCTTA	TTTTGATCCATTTCACCATCC
Contig2673	Chr4	25280919	25281122	+	204	59.77	40	CAAATCCCAAGGCCAAAATA	TGGACTGGTTGTCCTCAACA
Contig2679	Chr4	25688875	25689064	+	190	59.47	50	GCTGCTGCTCTGAAAAGTGA	TCACAAGGCAAAGGTTCTGA
Contig2680	Chr6	22184183	22185223	+	1041	60.05	50	GAAGGGAATCGACTCCAACA	GGTCCACACCATGAAGCAGT
Contig2682	Chr6	22001704	22001880	+	177	60.43	50	CTTTGCAAGTCAACCCTGCT	GGAACTGTATCATCAACATGCAC
Contig2690	Chr4	12457833	12458004	+	172	59.81	50	CCACCCATGGCAGATTTAGT	TCCTTTCCTCCACGGTCATA
Contig2691	Chr2	11272263	11272537	+	275	59.99	50	GGCAGAAGATGCTGTTGTCA	GCCACCACACCACCTTTATT
Contig2695	AC229701.10	110096	110227	-	132	59.65	45	ATCCATTACGGCCAATATGC	TTTCGACAAACCAAAATCACC
Contig2697	Chr5	8717712	8718740	-	1029	60.72	50	GGTGGCAACATAAGGATGGA	TTGCTGGAAAGAGGGTGAAT
Contig2698	Chr4	42969599	42969952	+	354	59.79	36	TCAGAAACTTAGAGAAAGGATGGAA	TGGCTTCCCTTGAACAACTT
Contig2699	Chr8	29694513	29694704	+	192	59.56	45	ATGTCATGGGGACATGATGA	TGGTGCCATTTTCTTTAGCA
Contig27	Chr3	38404090	38404322	-	233	59.65	45	TGCCAACAATTCTCCAGATG	AGGCATGCCGGTATTCATTA
Contig2701	Chr3	31756088	31756228	-	141	60.13	50	CGACCTCCGTGCTATTGTTT	CTGCGTCTCGAGCATTGTC
Contig2702	Chr1	2514736	2515185	-	450	60.25	45	ATGCTGCAAAGGAACAAAGG	TTGCAGAAGCCAGTAAGCAA
Contig2706	Chr8	23436947	23437133	-	187	59.96	55	CAGGGGTTCTCCTGGTTACA	TTGCAAAGGACACACATTCA
Contig2707	Chr8	26299353	26299956	+	604	59.93	50	ATGAAGAGGGCCATGAACAC	ACCGGCCATATGTCTTCTGA
Contig2709	Chr5	18271886	18272181	-	296	59.96	66.67	CGCGAGACTCTCCTGAGC	AGCATCATCTACCCCATGAA
Contig2710	Chr2	32129597	32130037	-	441	60.26	39.13	TCACCCTTTACCAACTCATTTTG	CGCTAAGCCTTGAAGTCCTC
Contig2713	Chr8	22439795	22440638	+	844	59.63	45	AAAGCTCTGTTTCGCAAAGG	GCAGCAGCATCTAGGTCGTT
Contig2714	Chr2	17384152	17384571	+	420	59.8	50	TGGAGGGAAGATGCTCTTGT	CCGCCCTATTCTCTTCCACT
Contig2720	Chr7	1900327	1900586	-	260	59.76	50	ACAGCTACGCCACCAAATCT	CTTGCCAGTAACGGGACACT
Contig2722	Chr6	3864189	3864480	+	292	61.18	50	TTCTTCGAACCGTGGATCAG	GCTGAGGAAGGAAAGAGCAG
Contig2729	Chr1	9812621	9813202	-	582	59.99	50	CACCCTGGCTTTACGATGTT	CATGGGTCGGATCAAGAAAC
Contig2742	Chr7	33278375	33279053	-	679	58.62	45	CATTTTCTCGTGGGTACGAA	CAGGTGCCCACTCTCTGTAAG
Contig2746	Chr5	2676332	2676790	+	459	58.88	45	CAGAAAGGCAGATGCAACAT	ACATGTGCTTGCTGATGAGG
Contig2747	Chr4	44149980	44150472	-	493	59.59	45	GGTTATGGTGCAAAAGCACA	TCCCACGTTTCTTCTTGGTC
Contig2751	Chr3	27897672	27897969	+	298	59.67	50	GGGAATGAAGCTGACCAAAG	CTTCCAAGCCTGATCACCA
Contig2752	Chr4	33530686	33530752	+	67	59.85	40	CAAAATGTGAGGCAAAAGCA	CCCTTGATTTCATGCTGGAT
Contig2754	Chr1	31967694	31967831	+	138	59.43	33.33	TGTGACTTTTCGTTTAAGCTGTTT	CGAAAATCCATCACCAATCA
Contig2755	Chr2	16013613	16014552	+	940	59.84	50	TCTCACCCACCTTCTTTGCT	GCACACACTTGCATCAGCTT
Contig276	Chr3	38584134	38585168	-	1035	61.49	63.16	CACCTCCATGGGCTAGTGG	TGCAGCAATGGTTGACTCTC
Contig2763	Chr7	30688752	30688939	+	188	60.13	55	CCGCTGTCCTACACTCCAAT	AGAGATCATCCGCGAGAAAG
Contig2765	Chr4	43188024	43188125	+	102	58.6	50	CAATGCCTCAAGAGCTTCAC	TTGGAGGCATTAATGGACTTG
Contig2773	Chr4	4246646	4246930	+	285	60.3	55	AGACCAGCAAGTGGGTCAAG	ACAGCTGGCTGGCAGACTAC
Contig2775	Chr8	25698452	25698624	-	173	59.94	30.43	TTCTTCCTTTTCCATGAATCAAA	TTCAATGGGTGGGGGAAC
Contig2784	Chr8	28999662	29000350	+	689	59.66	45.45	TCCAGCCACACTGTATGACTTT	AAACTTTGGCTTTTCGAGCA
Contig2786	Chr7	37066417	37066735	-	319	59.16	50	CGGTCAACAGCTCTCTGAAA	TGCCTCAAGATGATCACCAA
Contig2788	Chr2	2478517	2479379	-	863	59.4	40	TTCTCGACAAATCTGGCAAA	GGAATATCATGCCAGGGAGA
Contig279	Chr5	27431088	27431857	-	770	60.06	38.1	TCAAGATGCATCAACATTCCA	TCAATTGCAAAAGCAGGTTG
Contig2795	Chr1	33779847	33779937	+	91	59.82	45	CAATTGTGGGAATGAACGTG	CACTGTCCAACACAACTTCCA
Contig2796	Chr2	33450036	33450175	-	140	58.8	52.63	CACGTTGCCACTCAATCAG	GCAATTGGGACAACATCCTC
Contig2801	Chr7	34722154	34722564	+	411	59.77	47.62	AAAAACGGAGTCTTGCTAGGG	GTCCACCACTCCACATTCCT
Contig2805	Chr4	24882485	24882633	+	149	60.8	47.62	TGCAGCTTCACACTCAGTTCA	TCTTTTCCATCCTCTTGGTCA
Contig2815	Chr5	31444155	31444615	+	461	60.36	55	CTCCTGGGATGACACAAACC	TGGAAGTAGCTGGTGCTAAAA
Contig282	Chr5	26589287	26589440	-	154	59.31	45	CAGAAATCCGCTTTGAAGGT	GCTGGTCTGGATCTGCTCTC
Contig2820	Chr3	33991065	33991345	+	281	59.69	29.17	TGCATTTTTAAATGAAACTCTTCG	TGGCCATCTTACTGATTCTCA
Contig2824	Chr6	17383531	17385067	+	1537	60.6	50	TAGGGCTGCCTACCAAATCA	TGCTTTGTTCCATTGCTTGA
Contig2825	Chr7	35599857	35600020	-	164	60.03	60	GGTTCTAGGGATCCGAGAGG	CCAGTTAGCCAGTCATCCCTA
Contig2834	Chr1	29189291	29189463	-	173	59.99	50	TTTGAAGCGTCTGGGTCTCT	ACCCTTACACCGACCCTTTC
Contig2845	Chr2	30672439	30673472	-	1034	60.23	45.45	CACTAAATCAACCTTCCCCGTA	GTTAGCATCATTCCCCAACC
Contig2847	Chr7	29768200	29768414	+	215	60.35	52.63	AGGGAGGAAGCAAATGCAG	AATGGGGCTTCTTCAGCTTT
Contig2853	Chr4	21408443	21408729	+	287	60.47	50	AAGAAAGGTACGGGGCAAAG	CATGACCAGCAAACATCCAC
Contig2859	Chr2	8208335	8209073	+	739	59.72	55	GGAACTCCTCGAGCTAAGCA	TCGATGCTTCTTGTCTTGATTC
Contig286	Chr2	10817740	10817984	+	245	59.45	45	TGAGTCTTGCAATGGCTTGT	GGTTGAGGGACAACATGACC
Contig2862	Chr1	21634545	21634709	+	165	59.95	50	AGCTCCTCCTTGAATCACGA	GCATTTTCTCGGGCATACAT
Contig2864	Chr4	3341479	3341842	-	364	59.73	50	TCTGGGGAGGAGAATCAGAA	TGGCTGCTTACATAACTTTGACA
Contig2865	Chr5	5311368	5311667	+	300	60.28	50	GCTTGATGCGACACATTGAC	GAACTTGCGTTTTCCTCACC
Contig2866	Chr4	34747747	34747899	-	153	59.84	45	ACCGGTTTCCTTTCTTGGTT	ACCAGAGTTCCCCCTGAGTT
Contig2868	Chr8	21499303	21499609	+	307	59.49	45	AAGGCAACACTTGCAACAGA	ATAACCACTTCCTGGGGTGT
Contig2873	Chr2	5605107	5606141	+	1035	59.48	50	CACTTTCGCCACTGTTGAAG	ATCAGCTCCAACAGCCAACT
Contig2876	Chr7	29539906	29540736	-	831	61.03	50	TTGACGAATGTTCCCAGAGG	TGTCATCTGCCCTTCATGTG
Contig2879	Chr4	5324820	5325221	-	402	59.92	55	CTGTCCAGTCCCCCTCAATA	AATTCATGCTCGAGGTCCTG
Contig2882	Chr1	21154567	21155092	-	526	59.54	45	CGGTTGTTGTCTGATTTGGA	CTCAAAGGCATCGGCTTTAC
Contig2884	Chr3	33088125	33089522	+	1398	59.72	42.86	TTCTTCAATATGCTGGCACCT	CGGGTATGCACCATTATCAA
Contig2887	Chr3	15969144	15969319	+	176	60.1	42.86	TTTGGATTCACAGCCAAACTC	TGACGACGATGAGCCAGTAA
Contig2888	Chr7	17250799	17251206	+	408	60.26	57.89	CACGTTCAGCCATGTCTCC	AGCACCAGACAGAGGGATGT
Contig2893	Chr7	21081043	21081282	-	240	59.91	50	CAGGAACAGAGATTGACACTGC	GAACAGACTATTGGGCACACA
Contig2895	Chr5	3299057	3299214	-	158	58.29	30	TCGGATTTTAATTGCGAAAA	TGAGATTGCAAGAATGAGACCA
Contig2896	Chr1	1453607	1454632	-	1026	59.89	40	TATTGCGTGAATTGGATGGA	ACCAAAAGATGATGGGGTGA
Contig2898	Chr1	30034299	30035072	-	774	58.92	45	TCCGTGGGATTACATCTTCA	GGTGCCAATAGGGATGGATA
Contig2903	Chr8	20214248	20215052	-	805	60.88	55	AGCAGCGGGAGAAACCTAAG	GGTCTCTCAATGGAAGACTTGG
Contig2905	Chr1	5777067	5777188	+	122	60.59	45	CCGTGGGTTTTATGGAACAA	CGCTTCACAGTCAAGATGGA
Contig2907	Chr1	23102326	23102617	-	292	59.91	45	TTGGTCCACCCCATACAAAT	GTAAAACAACCCCAGCAAGG
Contig2911	Chr1	8025836	8026405	-	570	59.89	47.62	TCCCAAGCTGTAGATTGTGCT	GAACTCTGCCCCATTTGCTA
Contig2914	AC229727.11	100272	100919	+	648	59.71	40	TGTTGCGAAAAATCTTGGTG	TGTCAAAACCAGCACAATCAA
Contig2921	Chr8	9929524	9930425	+	902	59.56	45	ATGCTCCCTTGCGATAACAT	TTGCATGGGTTTTATTTCGTC
Contig2922	Chr8	15523056	15523951	-	896	57.68	34.78	AACAAAGGATCAACATAGGTGAA	TGGGGTTGCCTTAATTTGTG
Contig293	Chr7	28084961	28085162	-	202	59.9	50	TGCACCTTTGTTGCTACCAG	GCAGATGCAGCTGAAGAAACT
Contig2930	Chr5	3837145	3837453	-	309	58.95	40	TTTGGTGTTGGGATCTTTCA	GTGCTCCAAAGCCATATTCC
Contig2931	Chr7	26245057	26246519	+	1463	58.99	36.36	TCCGAAGTTCTTCAAGTTTTCA	CGCATCCATTCAGAATTGTC
Contig2932	Chr5	18699950	18700294	-	345	59.29	50	TCACCTGGACTTAGCCACAA	CTGCTGCGCAATGTCATACT
Contig2935	Chr8	31599654	31599871	+	218	59.82	42.86	TCCCAAATTGAAACTGTGTCC	GGGATGGGCAACTTTGATTA
Contig2938	Chr2	1453555	1453769	+	215	60.04	50	CTTTTCCAGGGACTGATGGA	TGATCTGCTTGAATTTCTGACC
Contig294	Chr7	31848138	31849009	+	872	60.16	45	ACTTTTGCAGCAGCGATCTT	GCACACAAGGAGCCACACTA
Contig2944	Chr7	35784085	35784291	+	207	60.33	50	GCCCTCATGAAAACATCACC	TCCTCCAAAGGGTCCACTC
Contig2945	Chr8	21567004	21567724	-	721	59.8	50	AGCAGGAGAATGGTTCCTCA	CAGATAAGGGCCCAATAGCA
Contig2948	Chr3	27918223	27918576	-	354	60.59	55.56	TAGCTTTTGGGGGCAGGT	TAAAGTGATCCTCGGGCAAG
Contig2955	Chr7	35881603	35881777	-	175	59.46	47.62	CCCTAGCTTGATTCGAGTTGA	TTTCCCCGGTCAAAGGTAAC
Contig2958	Chr5	1818887	1819351	-	465	59.18	42.86	CGTTGATTCTCAATCCGTTCT	CATCAAAGACATTAATTCAGACTGC
Contig296	Chr5	3309587	3309783	-	197	59.94	42.86	TGGCTGATGAGGAAAGAGAAA	GCTTCAGGATACTTCTGCTGCT
Contig2968	Chr6	23134928	23135884	+	957	60.05	52.38	GGTGTTCTTCAGCTGTTCTGC	TGCTTCTTGCCGAGGATTAT
Contig297	Chr1	23873391	23873472	-	82	60.39	45	ATCCCCATTTCCTCACCAAT	GCCAGGTAGATTCCCAACAT
Contig2970	Chr4	256260	256898	-	639	59.87	50	ACTCAGCAAGAGCCCACAAT	GTGCTGCAAAATTGCTCATC
Contig2973	Chr2	29141312	29141971	+	660	59.84	50	AATACTGGAGCAAGGCCTCA	GACAAGCACAGGCAACTCCT
Contig2974	Chr7	2017796	2018063	+	268	60.17	55	ACCTGGAGTTACCGCTGTTG	GCAAAGCCACGGTTATTGTT
Contig2975	AC233112.6	114383	115473	-	1091	60	47.62	AACTCAGCATCGGTCTTCTGA	TCCAAAGTTTTTGACGGATACC
Contig2977	Chr3	28686921	28687281	-	361	59.27	55	CCTGCAGCATACTCCATCAC	GAGCATGTGCAAAGGGAGAT
Contig2980	Chr2	5789480	5789669	+	190	60.34	50	CTCGGGCGAAAGTATCTTGA	GTTCTTCTCCTCGGTGATGG
Contig2982	Chr7	33146821	33147247	-	427	59.81	45	TTCACCGCTCCTTCAAATCT	TTTTGCCTCTACCTGCCATT
Contig2987	Chr3	24655942	24656828	-	887	59.79	52.38	CCGACTGACAAGCTTTACACC	TTGCAGTGACCCATCTTCTCT
Contig2989	Chr3	39165954	39166919	+	966	58.83	50	AGCCATCAGTCATCTTGACG	GAGCAATCCAAATGATCCTGA
Contig2991	Chr5	18136220	18136543	-	324	60.31	55	AACTAGAGGTGGCGTTCGTG	CAGCTTTTACATCGTCCCAAG
Contig3006	Chr6	12616386	12616550	-	165	59.09	50	CGTTGGTGATGATCTCCTTG	GGCATTGCAAGACTTCTCCT
Contig3007	Chr6	4744306	4745410	+	1105	60.65	50	GCATCTTCCAACCAACTTGC	CAGCAGGGGCACTTCTAGTT
Contig3008	Chr5	6436019	6436275	-	257	59.97	45	ACAACTTCGGGAATTCGTTG	ATTGGTTGGGTCTTGCAAAT
Contig3009	Chr3	43053621	43053814	-	194	59.05	45	AAGCACCGTAACACCAATGA	TTGGTCCTGTCAATGTTGGA
Contig301	Chr4	43387939	43388299	+	361	59.42	47.62	GCTTCTCAACCATCTTCTCCA	CGGGCTCTACAGTATCAGCA
Contig3012	Chr8	26094202	26095076	-	875	60.7	50	CCTTCTGGAATCGCTTTCCT	AGGCATCAGACCTTGTCCTG
Contig3013	Chr2	14089231	14089383	+	153	61.18	50	CATGACAGGGGAGAGCAAAA	TGCAACCTTACACCCAGACA
Contig3017	Chr5	9839320	9839442	+	123	59.69	41.67	TTGAAGACTCTACTTCCATGTTGG	ATAGTTGGAATGGCAGCATC
Contig3018	Chr7	34761327	34761516	-	190	59.85	45	ACCCTTCAGAGCGTTGAAAA	TCCAGGAACATTAACCATGC
Contig3023	Chr2	14944639	14944928	+	290	59.18	39.13	GGCAAATGAATAGAAGGAAGTTG	GAGTTCCGACCGTGGAAAA
Contig3025	Chr1	8868010	8868172	-	163	59.3	40	TTGCCAACTTTATGGCAAGA	TTTGCTGTAGTTCCTCTGGTGA
Contig3032	Chr8	23619760	23620568	+	809	59.96	50	GCCTCCTTCTTGCCTTTCTT	AATGCAAATTGCGATCCTTC
Contig3040	Chr8	18784831	18784979	-	149	59.5	50	TCCAGCTGAACATCCAGAGA	GCAAAAGGAATGAAAAATGCT
Contig3041	Chr3	21782812	21783502	-	691	59.08	45	TCCATTCATTGACCAGGCTA	GCGACAGTCACATCAAGCAT
Contig3044	Chr1	1378131	1378942	-	812	60.12	50	GCGGATTCTTGGTTGACTGT	CGGCAAGAAAAACTCTCCAG
Contig3048	Chr1	27426057	27426625	-	569	58.62	55	GCTTCGTCTTCTCCAGTCCT	TCAGCCTAGCCTTCAATTCTTC
Contig3049	Chr8	22334641	22335173	-	533	60.04	52.63	CGGCAGTGAAGCAACAAGT	CCCCATCCTTTGGATAGCTT
Contig3050	Chr1	8463455	8463652	+	198	60.07	45	CGTTTGGGAGCTGATGATTT	GATGGGCATTAGAGCGTGAT
Contig3062	AC229701.10	98776	98965	+	190	59.4	45	GGTCACAATACATGCGGAAA	TCTGTGCTACCGCATTTGAA
Contig3063	Chr3	32164376	32164985	-	610	59.71	50	GCGAAAAGCTATGGACAACC	GAACCCTTGGCATCATCTCT
Contig3066	Chr4	16768827	16769023	-	197	59.58	55	GCAGATGCAGTCACTTCTGG	GAGTAGCCGGTGAAGAGCAG
Contig3067	Chr6	14206471	14206865	-	395	58.5	42.86	CCCTTTAGCAAAAGAGGAACA	AATGCCGCTGGAAATTCAT
Contig3068	Chr7	34206038	34206179	-	142	59.6	45	GCGTTCGCTTCTCAAAATCT	AGGCTGCTGAGTCTCTTCCA
Contig3074	Chr7	22810575	22811165	-	591	60.41	50	GAAAATGGCCTGGAGATCCT	GGAAAAATGCTTGGCATCAT
Contig3076	Chr1	17686132	17686377	+	246	62.05	52.63	CCGGCATGACGTTCAAACT	TTCCTGTGATGACTGCAAGG
Contig3079	Chr7	19599144	19600232	-	1089	59.77	55	GCGGTAGCGGTTTGCTATAC	CCTCCAGAAAGGGTAACAACC
Contig3080	Chr2	9989560	9989752	-	193	59.88	45	AGCAACGTGCTCTTCCAAAT	TTGCTGCACAAGGTCTCAAC
Contig3081	Chr5	1864098	1864522	-	425	59.43	50	ATCCTCTGCTGCCGATAAAG	CCACGGTTATGGGAGATGAT
Contig3082	Chr5	4083441	4083642	-	202	59.18	40.91	TTGTTAAGATTGTTGCGGTAGG	GGCTTTGGTGATCTTCTTGC
Contig3088	Chr3	33418598	33419082	+	485	59.69	40	TCGCTTTTCAAGATGCAGAA	TCGGTCTTGAACCAGTTTCC
Contig3094	Chr3	23148099	23149170	+	1072	57.55	40	TCAATTCTTATTGGGGAACG	TAGAGCGTGCAAGGTCAATC
Contig3095	Chr2	7954644	7954766	+	123	58.44	41.67	TTGTTCTACTGAATGACTGGAGTG	TCCCAAGCCTGAATATCTCG
Contig3097	Chr2	4609422	4610812	+	1391	60.35	45	TTTTCCACCCACGAAGACAT	ATCGAGGACGGCTAGAGGTT
Contig3098	Chr7	34126826	34127856	-	1031	59.99	50	AATCACCCCACTGCTTTACG	TCCCACCAACCAGATAGCTC
Contig310	Chr4	11330253	11330451	-	199	59.45	45	TGCAAGCGATTCAGTACGAT	TTTGGAGTGGGAACAGGAAC
Contig3101	Chr2	19634909	19635351	+	443	60.2	45	TCCAGATGCTGATTGTTCCA	ATCCTCCAACTCCCACTTCC
Contig3105	Chr4	40247131	40247314	-	184	59.57	45	TTTTGCACGAAGAGGTCTGA	CAACTTTGTGCAACATGCAA
Contig3110	AC235757.1	190067	190290	-	224	60.53	45	TGGTGGAACACTTGCCTTTT	CCCCTGCTATTGTGACTGTG
Contig3111	Chr1	5972361	5972826	+	466	59.75	50	GGAACCAGAGGAGTAGACGAAA	TCCGATTCATAAAGCATGTCC
Contig3118	Chr1	28236308	28236500	-	193	60.12	45	GTCGCCGAAGAAACAAACAT	TTTGATCATCATTGCCCTTG
Contig3120	Chr5	7621713	7622858	-	1146	59.96	42.31	GGTATCAATTGTACTATGGACTGGTG	TGCCCTCCTTATCTTTTTGG
Contig3121	Chr8	29779782	29780953	-	1172	59.65	45	CTGCCAATTTCTGGACATCA	TCTTGATCCAGAAGGTGCTT
Contig3133	Chr2	27535305	27535711	-	407	60.21	50	TTCCACCAAGCATTCCTAGC	GGAGCTGTTCTCGGCTTTTA
Contig3134	Chr7	32946480	32946647	-	168	59.32	52.38	CAGTGTTATCTGGTCCCAACC	GGATGCTCCACCCATGAAAT
Contig3136	Chr1	6563433	6563573	+	141	59.36	40.91	GCATTTTCAGAGTTGTTGAGGA	TGGACTCGAGTTCTGTTTGG
Contig3137	Chr5	31190614	31190853	-	240	58.92	55	ACAGTCGTAAAGGGGACACC	TCTTGTCGGTCAACTTGTGAG
Contig3139	Chr5	38774646	38774948	+	303	60	31.82	TGCACATTGCATTTCATACAAA	TTCTAGAAGACCCCCTGCAA
Contig314	Chr4	6434439	6434587	-	149	59.31	45.45	TGGATGGTTATCACTAGGTGGA	TGAAGTGACCCAAATCAGCA
Contig3146	Chr3	42671622	42671887	-	266	60.41	50	ATGGCATCACAGTGACATGG	CCCCAACAAACAATTGGAAC
Contig3147	Chr2	30675490	30675648	+	159	59.85	40.91	TCAAGGAGATGATAAGCGAACA	CAATTGTTCCAGGTGTTCTTGA
Contig3149	Chr5	39103481	39104324	-	844	59.55	50	ACCAACCCATCTTCTGCCTA	GCGCGCGAAATATACCTTAT
Contig3153	Chr2	21380653	21380812	-	160	59.12	55	TCTTGAGCCTCCACTGTCTG	GCATAACTGACCATCTTGCTTG
Contig3155	Chr7	21242936	21243194	-	259	60.23	50	ACGCCCTCTTTCTAGGCAAT	GCACACGGAATCATCACATC
Contig3159	Chr7	26829555	26829903	+	349	60.07	50	ATCAGAGGCGTATCCAATGC	CATGTTGGCAAGAACGAGGT
Contig3161	Chr3	25532036	25532164	-	129	59.93	50	GCTGGACAATGGAACATCCT	CTTTGATTTCTTGGGGGTTG
Contig317	Chr1	3674257	3674472	+	216	60.04	50	CCAGTCTCTTCCCATCCAAA	TTCCTGTTGCTCAATCTGCT
Contig3171	Chr1	34033232	34033375	-	144	59.89	45	TCACCATCCATGTTCCTTGA	TTTTTGCAAGGCATTATGACA
Contig3183	Chr2	19804372	19804532	+	161	60.75	40	TTCTTCACGCTTTTGGCAAT	GCCCTTCTTTTGTTGTTGCT
Contig3184	Chr3	30920962	30921961	+	1000	59.29	40	ATTTCCATTGCTGGTTTGGT	TTGTCGTTGTTGACTGCAAA
Contig3187	Chr5	29584953	29586043	-	1091	58.9	45	TCCTTTGGCTTTAGGAGGAA	TGGGAGTTGAGCTTTGTTGTT
Contig3188	Chr8	17837959	17838131	+	173	60.01	45	ACGACCCCAATTCCATGATA	TGCTGTGGAAGAAGCTCAAA
Contig3190	Chr4	16442162	16443558	+	1397	60.11	50	CCATCTTCACCCAAAGCACT	TCCTGTAGCCACAAGGCATA
Contig3192	Chr6	1083079	1083404	-	326	60.71	50	ATCCTCCGGTGTTGGATTCT	TCACCAATTGATCAACAATGC
Contig3196	Chr5	17339298	17339467	+	170	60.24	50	CAGGCCTTAAAACTCGGTCA	TGGCACAGTGTTCTCGATGT
Contig3198	Chr5	28978384	28978845	-	462	60.68	55	TGCTGGCTCCTCTCACTTTC	GCAACCAGGTTCTTAGAGCAA
Contig3199	Chr5	4523769	4524113	+	345	59.14	47.62	GGATCCTTGAACATGGCTCTA	GCCAATTTGGTTACACTGTGG
Contig32	Chr5	17890172	17891726	-	1555	60.51	50	CGCTAAAGGCCTTGAAGACA	TGTGCCCGGTAAGAGAGAAT
Contig3204	Chr2	9517548	9517735	-	188	59.98	45	AGAAAAAGCCAACCCCAAGT	CACAATGCAGCGTCAAGATA
Contig3205	Chr4	43046166	43046376	+	211	59.2	40	TCCGATTCGATGTGAAAGAA	GAAACCCGAACCTTCAACTTC
Contig3207	Chr4	34754190	34754492	+	303	59.44	40	TTGCACCTCGATTTTTAGCA	TGAGCATTGGAAGAAAGTGG
Contig3209	Chr4	25611458	25612429	-	972	59.99	45	CTCATCAACGTTTGCGAAGA	TGCCTTGGTTGCAGTAACAG
Contig3210	Chr4	43012503	43013593	-	1091	60.5	55	TCCTCAGCTCGAACAGATCC	CCAGCTTCTGGAAGCCATT
Contig3221	Chr8	20356059	20356800	-	742	58.61	40.91	TTGTTACTGGTGTTGTCATTGC	AGCAGCAACACATACGATGAA
Contig3222	Chr7	4559358	4560358	+	1001	59.94	45	TGCCGGAAAAACCACTATTC	TGGAATGGTGGAGACAACTTC
Contig3223	Chr5	38281191	38281713	-	523	59.21	50	GCAGATGCTGATGCCATATC	ACCACCAGGGAGCAATTCTT
Contig3226	Chr5	11429534	11430554	+	1021	59.58	47.62	TTGGCATACACATCAGTGGAG	GGGCAGAAAGGGATAAGTCA
Contig323	Chr3	28251993	28252373	-	381	60.61	60	CCCTCGCTCTCTCTTTCTCC	GAGGAACAAGTGACGCAAAA
Contig3232	Chr2	20677908	20678048	+	141	58.8	47.62	GGCATCTTCAGTAATGGCTTC	GGTGTGTCAGTCTTAATCTTCTTGA
Contig3234	Chr5	12287394	12287494	-	101	60.03	52.63	ACCCAAAGGGTGGGTCATA	TGGTTCGACCCATACAATGA
Contig3236	Chr5	34344837	34346320	-	1484	61.12	55	CCTGTGAAGCGACTTGAAGC	GCTCGATGGAGGGAGAATTT
Contig3237	Chr1	22426854	22426991	-	138	59.68	50	CTCATCCAGTTCACCGACAA	ACATCATTAGGGGTGACAACA
Contig3241	Chr4	43170497	43170854	-	358	59.23	50	TTGTCTTGGACTCCTGGTGA	TGTCATTTGCCAGCAAGTAGT
Contig3242	Chr5	8323818	8324013	+	196	59.46	47.62	CCCTCTGAAGATAGCGACAAA	ACTGGCCTTCCTACCCAGAT
Contig3244	Chr5	2233308	2233537	+	230	59.83	60	GTCTCTACCCTGCTGGATGC	GCACCATTTCCAGAAAAATCA
Contig3253	Chr1	29603280	29603990	-	711	59.25	50	GTCGATCACCTCATTTGCTG	TGGAAGGCTTGGTTTCTAGG
Contig3254	Chr8	26970812	26971584	-	773	59.27	52.63	CAAGTGCAAAGACCCTTGG	CCTTCCTAGCTTTTCCTTCTGA
Contig3255	Chr3	41224640	41225864	+	1225	60.05	45	GCTCCAAAACCTTGGAATCA	TTCTCGTTGCACCATCTTTG
Contig3257	Chr1	880040	880879	-	840	59.78	47.83	CCTCTCTTCTTCATCTTCTGCTG	TCCCTCTGCAAAGTTTCTCC
Contig326	Chr2	8255760	8256823	-	1064	59.17	47.62	TCAAGGACAGAACCAAACCTC	TTGCAGGATTAGACGGTGACT
Contig3262	Chr8	15095854	15096413	-	560	59.52	45.45	CAACCTACCATCTTTTCCTCGT	TGGCTATGCAAATTTCTGACA
Contig3267	Chr2	13310352	13310829	-	478	60.28	37.5	TCCATTAGCACCTTTTGTACATTG	AATGCAGATGCATGAGGACA
Contig3269	Chr4	20154940	20155466	-	527	58.74	38.46	TCATCTTCCAGTTAGCTATCTCTTTC	GCTCAGAGAGGAAGATGGAAAC
Contig3270	Chr5	23061	23262	-	202	59.18	40	GTGCTTTCCCTTTGGAAAAA	TTCATCATTCACCCCATCAA
Contig3271	Chr5	4026903	4027627	+	725	59.48	40	GATCAAATCCGCAACATCAA	TCTCCAATTCGCACAATCAC
Contig3274	Chr7	36899916	36900493	+	578	61.15	45	GCAAAGCCCAATGTTCTTGA	TGCAAAGCATTTACGCAGTT
Contig3278	AC231338.1	46350	47141	-	792	60.06	50	AACTGAAGCCGCAAGTGAGT	CAACTGCTTTGAGTGCCTTG
Contig3285	Chr2	6655054	6655209	-	156	58.88	55	CCGTCGTTAGACTGTCTGGA	GCATGTGCACCTTTACCTTCT
Contig3287	Chr4	17024098	17024334	+	237	60.65	55	CCACAAGATGACGAGGAAGG	ATGCAGCAACATTCAGGTGT
Contig3289	Chr1	24122409	24123223	-	815	59.58	47.62	TGATCATGTTACCCAGCAGTG	ACCGAATTCAACGACAATCC
Contig3290	Chr1	9808231	9808695	+	465	59.97	55	ACCAACCTGAACTCCCTCCT	TTGCATCACCAAATTCAACC
Contig3291	Chr4	46810426	46810586	-	161	58.63	45.45	GGTGACATAGTTGCAAAGAACC	CACCAGGCTCCTTAGTTGCT
Contig3295	Chr1	22987940	22988357	+	418	60.89	50	CTGTCATGGAATGGCAGGAT	CTACAGAGACCGGCACATCA
Contig3296	Chr3	35080166	35080315	+	150	58.95	47.62	TCTCTCATCTCCTCAGGGAAA	TTCCAACAACCCATTTGGAG
Contig3297	Chr1	27263811	27264830	-	1020	60.04	50	GCAAAGGCTTTCCCTATTCC	TGAAGCTGCTAGTTGCAAGG
Contig3304	Chr4	24082370	24082500	-	131	60.06	47.83	CACTTCTCCTGAAGTTAGCCAGA	CATCACCCATACACCAACCA
Contig3318	Chr3	35930930	35931841	+	912	59.29	47.62	TTGAGAGGAGGCAGAGAAGAA	TTTGCAACTTCTGCTTCCAA
Contig3320	Chr4	30191196	30192223	-	1028	60.13	45	TGTCGGTCTTCACCAAAACA	CTTCCCTGTTCCCAATTTCA
Contig3321	Chr3	32514374	32514864	+	491	60.1	45	GCGACGGTTATGCAGAAAAT	AACCCCAAATGATGAGCAGT
Contig3322	Chr3	22295797	22296014	+	218	60.23	45	GAGGAAAAAGTGCGTGGAAA	ACACCCAGTTCCTGGCATAG
Contig3323	Chr8	27712529	27712826	+	298	60.71	47.62	CCTGAGTTTGTTGCCAAACAG	CCACCATGGCACATTGATAA
Contig3325	Chr8	19188702	19189050	+	349	59.54	45	TGAATGGTCGAACAACAAGG	CAACGTTGAATTGGTTGCTC
Contig3329	Chr7	35913028	35913242	-	215	62.53	50	TATGAATCCGGCACCTCCAT	AACAAGGTTCCAGGATTAGGC
Contig3333	Chr8	1095653	1096052	-	400	60.64	45	TCTGCCGAATTCACCAAACT	TTGCACCAACACAAATGTCA
Contig3334	Chr3	42393367	42393611	+	245	58.81	33.33	TTCCATCATCCACAAATTCAA	TGACCACATCGACCTGTTTT
Contig3341	Chr7	5162238	5162592	+	355	59.68	45	TTCCTGCCTGCCCTTTAATA	GCAATTCCATGGGTTGTAATG
Contig3346	Chr8	27771024	27772608	-	1585	60.73	50	GTGCATTGGTTCGCACTACA	TTGCCATGATCGTTCTTCCT
Contig3347	Chr5	7382597	7382741	+	145	60.66	55	GTGCTGGAATCCCACTTGAG	TGGGTGAAATTGCACAAACT
Contig3351	Chr2	3771381	3771545	+	165	59.92	57.89	CCTGAGAGGCCGCTTTATC	CCGGGTACAAGTAAAGATCCTG
Contig3354	Chr5	4251795	4252271	+	477	59.58	47.62	TCACTGGACAACTTGGTGATG	CTAAGATCAGTCGCCCTTGC
Contig3356	Chr3	41803504	41804351	+	848	59.31	55	CCTGGTTCCGTAGCTGATCT	CCTTGACCATGGGATTATTGA
Contig3358	Chr3	7339917	7340068	+	152	59.87	50	AGGCTGTTGCAGAATGGACT	AGGAACAGAACCACCCATTG
Contig3364	Chr5	14003332	14003526	+	195	59.66	39.13	TGATTTAATGACGTACAGGCTCA	TGAGTGCTTTTCAACATTTGC
Contig3368	Chr4	2625468	2625624	-	157	59.88	55	CCCTTCTGTTGTGCCTTAGC	TCCAGAAGAAAAAGGATGAGGA
Contig3370	Chr4	37358352	37358545	+	194	59.77	45.45	CACCTTAATCTCTCACGCATTG	TGATGCGTCAAGTCCATCAT
Contig3372	Chr1	23047202	23047408	-	207	60.24	50	TAGGGCAAGAAAACCAGACG	TGGCTCTCAAACAACATTGC
Contig3374	Chr4	31851540	31852138	+	599	59.44	47.62	CCAAACAGACAATCCAACTCC	TGGCTTCTCCAATATTTGCAT
Contig3376	Chr5	12827917	12828361	-	445	58.08	45	ACACCTTACCAATGCAAGGA	GCTGGTGCAATCCATTAACA
Contig3377	Chr8	4453245	4453410	-	166	58.88	50	GTCTGCATAAGCTCCAACCA	GGAACATTGAAGCACTGCCTA
Contig3378	Chr8	12428609	12428975	-	367	60.12	45	CCATGAATGTGCAAAAGTGC	CAAGAAATAGCATTGTGGCTGA
Contig3384	Chr5	5154358	5154477	-	120	59.81	45	ATATCGGCAAGAAAGCCAGA	CGGAGCTGTAATCCTTTGTCA
Contig3387	Chr1	6163045	6163532	+	488	60.11	50	ACCAGGCCAACATCTCAAAG	AAATACAGGGGGAGGAGCAG
Contig3388	Chr1	19186464	19186630	-	167	59.42	47.62	GCTTCATCCTCTCAGAACCAA	TTTTGTGCCACAGCATCACT
Contig339	Chr4	40950250	40951469	-	1220	59.43	50	GCCTTCAACCTCAGCAGATT	CAGCAACCATGGATGGTAAA
Contig3392	Chr2	29977747	29977956	-	210	60.19	45	GGATGCTTCTCCAAAACGAA	GGGTCCCATTGGAGTTTAGC
Contig3398	Chr3	38076414	38077085	-	672	61.18	55	GCCGACGATGACTATGAGGA	CTCAATCTCAGGCTCTGGTG
Contig34	Chr3	35177056	35177779	+	724	59.69	45	CCACCAAAATCACAAGCTGA	GTTGTGTTGCATCTGCGTTT
Contig3402	Chr3	33424563	33425306	-	744	59.55	50	TTGCACTCAAGACCCAGAGA	CAGCTTGCTTTTCTGCTTCA
Contig3406	Chr7	13856968	13857696	+	729	59.46	42.86	TGGGGTCTTGTAACAAAAGGA	GCTTTCTTGCAATGCTGATG
Contig3409	Chr7	27696011	27697079	-	1069	59.27	45	TTAGCAAACTCCACCGATGA	CCCATGCAGCACTTGTCATA
Contig341	Chr5	5064502	5065254	-	753	59.6	55	GCCTGAAGTTCTCAGGTGCT	GTCCCCACAAGCAGTTCATT
Contig3411	Chr3	31285525	31285716	-	192	59.78	50	GAAGGAAGAGCCAATGATGC	GGGAACTCATAGCCATTCCA
Contig3415	Chr3	36987013	36988139	+	1127	58.87	55	CAGATACGGGTCACATACGG	TCCTAACGCTCCTCCTGCTA
Contig3416	Chr6	18811335	18812378	+	1044	61.22	50	CGGTTATTCTTTGGGGTGCT	CCAGCTTGAACCCTAACATGA
Contig3418	Chr8	25252987	25253254	-	268	59.59	50	GGGGTCTGATCCAATCACAT	AAAGCCAAGAAGATGGCAGA
Contig3422	Chr7	37724428	37724908	-	481	59.55	42.86	TCCTTCTGGGTGTCGATAAAA	CATAGGTGGTGGTGTTGGTG
Contig3424	Chr4	9248546	9248690	-	145	58.88	40	ATGCCAAACAAAATCCTTCC	CCTTTGGCAACTTTAGCATCA
Contig343	AC233676.2	80442	80611	-	170	59.21	50	GAAGTGACTCCGGTGTCTATGA	TTTGCATGCTTGCTGAAAAT
Contig3438	Chr4	29782904	29783300	+	397	60.37	55	CCAGTCGGTAAAGGATGTGG	AATGCTTGAATTGCGTCCTC
Contig3440	Chr5	15873849	15874031	-	183	60.13	50	TCTGGCAACTCCTCAGCTTT	CAAGGAAAGGGTTTGAAGCA
Contig3446	Chr8	30054875	30055214	+	340	60.17	50	CCGGAGCCATTTCAGATAGA	GAGGCATTGGCTTTGGTAAC
Contig3449	Chr6	20517093	20518618	+	1526	59.52	50	TCCCTCCAATGTGTCAACAG	AGCTGAAGAACAACCCGAAA
Contig3455	Chr7	30879098	30879244	-	147	59.68	50	GGTCAAGTCATCACCTGCAA	TTAAGGGTTTGTTGGGTTCC
Contig3457	Chr4	529668	530475	-	808	60.15	50	AAACAGGGTGTTGCAAGGAG	GCGCCTAGCAGTTATGTTCC
Contig3458	Chr7	19095124	19095270	-	147	59.04	50	AGTGAAATGCCAGCACTCTG	CATTTGGCAATTGGATTTGTT
Contig346	Chr1	33950372	33950983	+	612	60.46	45	TCCATCAATGGCCTCTGTTT	GCTCCATACCCGTACAAGAA
Contig3463	AC233651.1	59614	59988	+	375	59.36	42.86	CCAACTTCATCATCATCACCA	GCAAGTGATCTTGTTTCTGCTG
Contig3467	Chr5	31686915	31687488	+	574	60.14	50	AATAGCAAAGACGCCCACAC	GGGAGTGACCGAGCTTAATG
Contig347	Chr2	32515394	32515591	-	198	60.39	45	CTTCTGTCGGCTTTGCATTT	AGTGCACATCTGGTGTTCCA
Contig3474	Chr7	17603243	17603400	+	158	59.71	50	CCTCAAAAACCTCACCTTGC	CAGTATTCCAAGCAGCTCCA
Contig3477	Chr2	26039393	26040093	-	701	60.2	40.91	TGTGAAAGGCGTAACTTTGTTG	GAGGAGGCATGTTCTCCAAT
Contig3480	Chr8	30131730	30131874	+	145	61.02	50	ACTTTTCCATGGCTCGAGGT	GTTCTGAAGCAATTGGGCTA
Contig3483	Chr8	7195827	7196938	-	1112	60.13	40.91	TGGCCTAACTCTCAAATTCGTT	TCTTGTCATTTCCACCAGCA
Contig3484	Chr4	38511098	38511442	-	345	59.92	45	TGGTTGATCGTTATCCGACA	CCTGTTGCAGAAACCCAAGT
Contig3485	Chr7	33684271	33684429	-	159	59.9	55	TGTTGACACTGCTGGTAGGC	TCGTCCATCATTCCTTTGTCT
Contig3489	Chr5	18531776	18532488	-	713	59.83	55	GACATGTGGGTGAGCTGAGA	TGTGCTTGCATTTGAAGGAG
Contig3491	Chr5	1842012	1843011	+	1000	59.73	50	ACCACCTCGTAAAGCCTCAA	CGAGGAAACAGACAATGCAA
Contig3496	Chr4	23295686	23295862	+	177	59.86	50	GAGGGTCATCAGGATTTGGA	AGTGGAGTCCTGCTCTCACC
Contig3500	Chr5	5115838	5116033	-	196	60.11	50	CCAGGGCATGTGAGAACTTT	CCAGTACCGGTAGGATCACC
Contig3501	Chr8	29248409	29248841	+	433	59.96	40	TGCCGCAATTTCTTCTTCTT	ATTGGATGTATTCCGGTGGA
Contig3506	Chr8	25253325	25253980	+	656	59.73	45	ATGCAGCTCGCGGTATTATT	ATCGACCAGGTCCGTTACAT
Contig3507	Chr7	20244468	20244739	-	272	59.97	50	GGACACCTTGGGCAGTTTTA	TGATGTCAATTCGTCGAACA
Contig3509	Chr8	5258823	5258962	+	140	59.97	50	CGTGGGGAGAATGTTGTTCT	GGAAGTTCCTCCCTCTCCAT
Contig351	Chr2	3274966	3275456	+	491	59.28	50	CTTGGAGCAAAGAGGGTCAT	TGCCTCAGGCTTTAAAAGTG
Contig3517	Chr1	27359263	27359415	+	153	58.96	57.14	GGACTCTCCAGGTTAGGCTCT	TGGTCTTCAGCTTATGACTGC
Contig3518	Chr4	34934069	34934222	-	154	59.42	38.1	TGCTCTGATCGCAATAATTCA	CAGCATTGAACCGAGCAGTA
Contig3519	Chr8	16649921	16650061	+	141	60.59	40	TTGCAATCCAGCCTCAAAAT	CGTCTTAAAATTCAGCAAAGTCC
Contig3521	Chr6	19115818	19116957	-	1140	60.06	50	CTTGCTGCGATGTCTGTGTT	CCAGCACATATTGCCTCAAC
Contig3526	Chr1	26302414	26302612	+	199	57.67	42.86	AGCAGCAGCTGTTATGTCATT	CAAGCCACCCAAGCTATTGT
Contig3536	Chr7	26247706	26247853	+	148	60.16	45	TATGGAATGGAATGGGCAGT	CAGTGACAGCTCCAGTTGTTATTAT
Contig3540	Chr4	19038671	19039298	+	628	59.8	45	ATGGCATTTTCCTTCCACAC	CCATCGGGTTTGACCATAAT
Contig3549	Chr3	32585715	32586125	+	411	60.4	57.89	CTAGGTGCCGGAGCAAGTT	TCCTCGCCTAGAAGTCTTTCC
Contig355	Chr4	20827851	20827941	+	91	59.68	35	TGCAAAGCATTCAAAATTGG	TCACATTTTCCACAACAACCA
Contig3551	Chr4	41019882	41020543	-	662	59.69	50	TCAGATACTCACCGGCCTTT	CAGAGAATGCAGCCACAAAA
Contig3562	Chr4	25417292	25417704	+	413	59.84	36.36	TGGAACCTTTTATGCCATCTTT	GATGTGTCTCCACCGACAAA
Contig3566	Chr5	162993	163758	+	766	59.94	45	TTCGTTAGGGCCATTTGAAC	GCTGCTGTCACCGGATACTT
Contig3572	Chr5	10245101	10245562	-	462	59.92	50	ACGGGATAGAAGAGGGCATT	GCAAGAAACCGGCATCTATAA
Contig3573	Chr1	21257991	21258219	+	229	60.07	43.48	CGTCTAGTATTGTGCCATGTTGA	CATGAAGCAAAGCTGTTTTTG
Contig3574	Chr7	36332546	36332743	-	198	58.16	52.38	AAGTATACACGCCCCTACCAG	TTGTGGCACTGGTGGAGATA
Contig3575	Chr4	38280835	38281004	+	170	59.06	50	GTCCTCGGGCAACAAGTAAT	GGTTAGAGAGTCTCCCCTAATGG
Contig3586	Chr8	28168108	28169139	-	1032	60.49	50	TGTGTCTACACGAGAAGCCTTG	ACGTGCCTTCAGCTTCAAAT
Contig3587	Chr5	10997467	10997715	+	249	58.75	45	TCACCAAAGTGAAACCTTGC	TGAAGCCAATTCCACCATCT
Contig359	AC233655.2	205757	205907	+	151	60.42	55	CCCAGAGCGTGCTGTAGATT	GTACAGCAATTTCCGCTGCT
Contig3592	Chr3	31539255	31539563	-	309	59.9	41.67	TCAGTCCCTAAAGGAAGAGAAAGA	CACCATCATGACATGTTTCCA
Contig3595	Chr7	8156212	8157164	+	953	60.05	50	TCAGATCCACACCATCTCCA	GCTGCTGATTTGCTTTCACA
Contig3596	Chr3	16643436	16643599	-	164	58.91	38.1	TGCAAGTCATCAAAATTGAGC	ACGCCATGTGGGAATTATGT
Contig3601	Chr4	41362171	41362280	+	110	57.36	40	CTGTTTCATTGGGATGGTTT	TTGAACAGACCCTTGCACAC
Contig3602	Chr1	24396919	24397188	-	270	59.2	40	CAAGCAAATTTTCGGTCCTT	CACCGAAAGCTCTGATGGA
Contig3607	Chr5	31879448	31880030	-	583	60.12	55	GGCTGCTTCTGCTTCTATGG	GGATCGTTGGGTTTGATGAC
Contig3608	Chr4	25216807	25216984	+	178	60.24	45	TCACATGCGGCGATTTACTA	CCAGGTTCCTCACAGGAAAG
Contig361	Chr5	42233832	42234001	+	170	60.85	50	CGAAGGGGACGATATGTTGA	TCTCCCTCCAGTTTTTAGTCCA
Contig3617	Chr3	38003809	38005078	+	1270	59.45	45	CAAGCTTGGGAGATTTTGCT	CCTCCTTCTAGGGTGGAGTTG
Contig3621	Chr5	13871663	13871816	+	154	59.97	45	GCGTGATTGCAACCCTTTAT	TACGGTCCGCGTGTTTCTA
Contig3625	Chr5	4594455	4594598	-	144	61.03	50	TTCTGGGCATGGTAAGTTGC	TTTGATGTTCAGACTTGTGGCTA
Contig3627	Chr1	884037	884851	+	815	59.71	50	GTCTGCATGTCCATGCTTGT	TCGGCTACACAATAACTGCATC
Contig3632	Chr3	324465	324600	-	136	59.95	45	TGCATTCCAGCATTCAGAAG	GGGTTCACAGTCCAGAATCAA
Contig3637	Chr2	23481823	23482439	+	617	60.12	50	TCTAGCCATTGCAGCATCAG	TGAAGAAGCAACTAGACATGCTG
Contig3640	Chr1	1393130	1393413	+	284	59.74	50	CGCAGCATTGCAGATCTAAG	TTCCTTTGTCAGTTGCGTCA
Contig3645	Chr3	22807484	22807660	+	177	59.69	50	AGTCATGCTTCCGATGAGGT	CATGGTTCTGATTTCTGTCCA
Contig3647	Chr5	34105247	34106311	+	1065	57.18	37.5	TTGGAAGTAGAACAAGTGTCAAGT	GGGCGTATTCTATTATGATCTCTGA
Contig3659	Chr1	18249732	18250301	+	570	60.05	45	GATGGGCAACTTTCCTTCAA	GAACAGCACCACTGTTTCCA
Contig3660	Chr3	31172230	31172470	-	241	61.32	50	TGAAGATGCTTGAGGGAACG	GGCTCCCTTCTCAGGAACAT
Contig3661	Chr5	14045456	14045800	+	345	59.44	42.86	AGGTGTTTTCATGTCCCTTGA	TGCAACAAATGCTTGCTGAT
Contig3662	Chr8	28450706	28452126	+	1421	59.81	47.62	CATCGATTATCTCGCTTCTGG	GCTTCCCAACTCAAAACCAA
Contig3664	Chr7	4617918	4618326	-	409	59.55	40	TTTCTTTTGTTGGGCCATCT	TGGTCCAGTGTGTGAGTCCA
Contig3666	Chr2	955834	957137	+	1304	59.58	45	CGGTTCCTGCAAACAACATA	TGCCCATAATAAGTCCAGCA
Contig3668	Chr8	29865395	29866022	+	628	59.26	45	CCACCCAAGTTGAAAATTCC	CTGGTGATGTGTCGTGGTGT
Contig3671	Chr8	1851018	1851164	-	147	59.92	47.62	CACGTGTATTGAGAGCACGAA	TGACCGTCAGCTATGTGGAG
Contig3674	Chr8	24965616	24966275	-	660	60.07	61.11	GATCGTTGGGGCAGTACG	CCGCGCCTTCAACATATAAT
Contig3676	Chr2	724719	724853	+	135	59.99	50	CAGGAAGAAAACGCAAGAGG	TTTGGGTGACAGTTTTGTGC
Contig368	Chr7	37790684	37790847	-	164	59.4	50	CAAGGAACGGAGGAAGAAGA	CCAGGTATGAGAATTGGTCCTC
Contig3680	AC146550.40	25217	25405	-	189	59.89	47.62	TGTGCTTCAACATCACCTCTG	ACATCTACACTGCCCCAAGC
Contig3681	Chr2	6879394	6879457	+	64	59.67	45	TCCCTGCAATTGAGAAAGGT	ACTGGATGCCCAATTAATGC
Contig3685	Chr7	24688906	24689894	-	989	59.89	45	CCTTATCGGTTCCGAAATCA	TTCTCCTTCACATGGCTTGA
Contig3689	Chr5	4088716	4088942	+	227	58.35	33.33	TGCTCTTGATTTGATTTTGGA	TGCTGCCGATTCGATTAACT
Contig3692	Chr3	41783945	41784130	-	186	60.49	50	GCCATAAGCTTCTCCTGCAA	CTCCACAAGCCGCTCAAATA
Contig3693	Chr5	11825568	11826678	+	1111	60.09	55	TGCGGGAGGGATAGTTACTG	TAGACTGCTTCCGCCTTTGT
Contig3699	Chr3	19716084	19716406	+	323	58.88	40.91	AAGCACCATTTTGTGTACATCC	TGGGTCAATAGGGACACAGA
Contig37	Chr7	35871701	35871863	+	163	60.15	50	AAGCTCGGTCTTACGAAGCA	TGCAACCATAGAAGACCCAGA
Contig3704	Chr8	10500838	10500895	+	58	60.88	50	GAAGTTTCCGAGCAGCCTTT	GGGAAGCTGAAGCAAACAAG
Contig3705	Chr1	23347344	23347942	+	599	60.14	50	CCTTCAGCATCTGCTCACAA	AGAGCACGAACTGCCTCAAC
Contig3706	Chr8	5447364	5447745	+	382	59.2	50	GCCCAGTTGCAGTGTATTTG	TCAAAGTGCTATAAATGATTTGACC
Contig3708	Chr4	45975728	45975896	+	169	59.71	55	CAGAGGCAGAGGGCTCTAAA	TCCGAACTTATCATGGATTCAG
Contig371	Chr1	14785772	14787028	+	1257	59.62	42.86	TGAGCGCACTTCTAATGTTCA	CTTGGACACACCCTGCTCTT
Contig3712	Chr5	5161146	5161286	-	141	60.26	47.62	TCCTCTGGCACTTTGTAATCG	GGTTTCCAAAGCAGCATTTC
Contig3715	Chr1	21769501	21769691	+	191	60.35	45	ATCCATTGGGATGGAGGATT	TTCGTCTCTGGTGACCCTTC
Contig3717	Chr8	27862251	27862463	-	213	59.19	45.45	TTGGAGACTGAATCAAGTGGTC	CAGGAATGGAATGTCTGCAA
Contig3721	Chr8	30971441	30971736	-	296	59.53	45	AACGGGTTATCCCCAAGAAT	CCACCCCAGCTTTACTCAAA
Contig3728	Chr3	36730162	36731196	-	1035	60.69	50	ACTTCTGTTGCACCCCTTGA	ATGAAATCCTCCCGTCCTTG
Contig3729	Chr5	4369339	4369501	+	163	58.49	33.33	TCAATGAATCAGCTCGAAAAA	TCCACAGAGGTGATGTTCCA
Contig3730	Chr1	8031667	8031942	-	276	59.36	42.86	GCTGGATAAGCATAGCCAAAA	TTCAGGGATACAAAATGATAGGA
Contig3731	Chr2	4421039	4421384	-	346	59.1	38.1	CTTTGCAAATCAGCAACTTCA	CCTCACGAGCCTCTCAATTT
Contig3732	Chr2	29155655	29155807	+	153	59.85	40	CAATTGCCAGTGCAAAAAGA	CCCGGTGGAGAGTACCTCTATAA
Contig3733	Chr7	20887993	20888364	-	372	59.85	45	GCATTTGTTCTGGCTGTTGA	GAGGGCAGCCATGTGTTTAT
Contig3736	Chr2	33421667	33421858	-	192	59.96	55	GTCTTCTTCTCGGCGACATC	GATGCTCCCCATATCAATGC
Contig3739	Chr2	11840576	11841476	+	901	60.84	40	CAACCAAATCAGCCCAAAAA	TGGAATGAGCTTCCCAAGTT
Contig3741	Chr2	26626049	26626425	-	377	58.77	45	TGGAAACGAGTAATGCAAGG	TTTTCCGTGCTCAGTCTCAA
Contig3744	Chr4	34124704	34125469	+	766	58.38	42.86	TCCCAGAATATTACCCTTCCA	CCAAGTGCTTCTGGCTGTCT
Contig3751	Chr5	22779684	22781186	+	1503	60.09	50	GCTGGCGCAGATATATTGGT	TTCAATAGTCAGCCCCTTGG
Contig3753	Chr1	12075599	12076485	+	887	60.01	45.45	GAGTTTCCACAATCACACCTGA	CTCATTGTCTTGCCACGATG
Contig3754	Chr2	30617487	30617641	+	155	59.98	45	GTTCGTGCCAAATCCAAGTT	ACACTTGCCCATTGCTTTTC
Contig3758	Chr2	32672982	32673948	-	967	59.59	50	CTGCTGCTTTGGAGTTGATG	AACGATATCCGCACGAAGTT
Contig3761	Chr5	32194216	32194536	+	321	58.86	50	GGCTTCATCAAGTGGGGTAT	TAGACGCCGGAGCTAGTGTT
Contig3763	Chr5	34486461	34486616	+	156	58.81	45	CTTCTTCGGTTCCTTTTTGG	TGCTAGCCAAAGTGGTGATG
Contig3764	Chr2	32559094	32560550	-	1457	57.1	40.91	TGTCTTTAAAGCAACTGTGTCC	TGGTGACCATTATTCATTGAGG
Contig3776	Chr4	40213911	40214698	-	788	60.06	50	GCTACCAAATCCCTCGCATA	CATCAGCAAGCAGAGATCCA
Contig3777	Chr8	26273103	26273417	+	315	57.95	55	CTGAGGCTAATCTGCGAGAG	CTGACCAAATGGCTCAAAAA
Contig378	Chr2	31068109	31068315	-	207	60.83	52.38	CAAGGCCTAATGATGGACCTC	TGAGCTTCCTTCATTCACCAG
Contig3780	Chr5	37806128	37807350	+	1223	57.84	40.91	ACGTCTCAAAGGTGAAATGTCT	ATCCACCAGCAATTCCAATC
Contig3781	Chr6	20945972	20946102	+	131	59.42	43.48	CCAATAGGGTCCTTGTTAACTGA	GCTTCAAGGTCAAATGTGGAA
Contig3786	Chr1	15841616	15841998	-	383	60.12	50	TGCTCAAGCTGATGCCTATG	CCCACAACGTTTTCCAATCT
Contig3792	Chr5	5546701	5546908	+	208	59.79	52.38	GCAACCTACAACTCCAACAGC	CAGACGGGGTTGATGTTCTT
Contig3793	Chr8	27490810	27492150	-	1341	59.83	35	TTGGCTGCGAAATTTTCTTT	TTGGCTTAACAAGAGGCTTGA
Contig3794	Chr5	14526799	14528381	+	1583	59.8	50	ATTCCTGGCTGGTTCTCTGA	TCCACCTTCAAGGAGTGAGC
Contig3795	Chr4	23300209	23300909	-	701	60.16	52.38	TCCTACACCAGCAACACCTTC	GTCGAAGACAGTTGGCACAT
Contig380	AC233556.3	85672	86462	-	791	59.5	50	TGAGCTGAAGGATGGACAGA	CAGATCCAGCAGCAAAATCA
Contig3802	Chr1	27436236	27436780	-	545	59.34	50	CCAGGGATGGTTGATTCTTC	CTTGCGCTTTTCACCAGTTT
Contig3804	Chr6	19702773	19703793	-	1021	60.02	50	TGGTGCTGCTCTTATTGCAC	TTTGCATCACCAACCAATGT
Contig3805	Chr1	17679471	17679627	-	157	59.54	47.62	CCTCTTCATCAATCCACCTTG	TTTACTTTGCCAATGCAAGC
Contig3809	Chr8	5851025	5851177	+	153	59.81	45	TGGAAAACGCCTTGATCTCT	TGCCAACATGAAATCCTCCT
Contig3815	Chr5	8827193	8827387	-	195	59.9	50	CAGCCATGTTGAGTGCTGTT	CCCTTTTGAACCACCAATGT
Contig3823	Chr7	29199609	29200070	+	462	59.52	50	TCCACCACAGTTTCAGGATG	CCTTTGCCCTGTCTCCATAA
Contig3824	Chr1	2990687	2990831	-	145	60.25	45	CAGCGAAACCGAGAAATTGT	TGGTGGGCTACCATTTGATT
Contig3825	Chr3	28789876	28790461	-	586	57.48	50	TCCTCTTCTGAGCTTCTTGC	CATTGAATGCCGAAGACAAA
Contig383	Chr8	21347118	21348678	+	1561	59.12	45	TGTTTCGGTACGAATCCAGA	GGCTGATACCGATGACGATAA
Contig3830	Chr5	18787599	18787998	-	400	60.31	34.78	TGGAGAATTTATGGAAGCAAATG	TCCTCCGTCCCAGTAAGTTG
Contig3836	Chr3	27815131	27815311	-	181	59.8	55	CGATCAAGGTCCTCCTCAAG	CCCAATCCTCCCTTCTGTCT
Contig3839	Chr5	2988992	2989230	+	239	59.54	50	TTTGAGGCTCTCTTCCAAGG	TTGCGTCGTATGTACCCAAC
Contig3844	Chr7	5035540	5036662	-	1123	59.35	45	TGCGTGATGCTAAAACAGGT	GCTTATTCATCATGACCCAAA
Contig3847	Chr7	23165077	23166119	+	1043	59.17	40	TGCCTTAAATTCACGCCATA	GGAAGATTTATCGAAGGCACTG
Contig3852	Chr7	14514169	14514355	-	187	59.59	36.36	TGAAGGTGGAAACAATCAAGAA	GGGGAGCCCTTTCAAATAAA
Contig3855	Chr8	9475877	9476907	-	1031	57.98	40.91	GCTTTCAACTTCAACATTCTCC	AGGACCTTCAGACCCCATCT
Contig3856	Chr3	43130708	43131129	-	422	60.01	55	TCAGGGATCTGGGATGAGTC	GCATCATACTTCTCTGCACCTC
Contig386	Chr8	5957785	5958785	-	1001	58.72	50	TGTTAGAGGAGTGGCATTGG	CAATGTGAGTTGGGGTGTCA
Contig3865	Chr1	18111405	18111566	-	162	61.85	57.89	CCGCCATGAAGCTCGTTAG	GCTCGATTGATACGGTTTCG
Contig3867	Chr4	35421309	35422295	-	987	59.42	50	AGACATGGCAGCTATCACGA	GAATGATGGGCTTGGATCAT
Contig3872	Chr2	11145193	11145482	+	290	60.24	45	TCTGCTTGGAAACCACATGA	CAGAGAGGTTCTTCAGAAGTGGA
Contig3875	Chr3	27211148	27211397	-	250	59.97	45	ATTGGTGTTTTTGGCCTCAG	TCATATGAAGAAAACCGCAGA
Contig3878	Chr4	31119381	31120731	-	1351	60.49	50	TCCATTTCAGCAGCCTTAGC	AGCCTTCCAGCTGTCTTGTC
Contig3882	Chr5	9820697	9820881	+	185	59.87	47.62	GCTGCTTTGACTGCATTATCC	CTGTGCAAAAGCGTGAAAAG
Contig3884	Chr8	13169111	13169260	-	150	58.39	33.33	TCAACTTCCATCATATACATTCCA	GATTCCATGGGGAGCAAAT
Contig3892	Chr7	33259134	33259626	-	493	60.07	45	GCTGTTTAATGCCAGGGAAA	ATTGAAGCCACCAAACAAGG
Contig3895	Chr8	29265189	29265947	-	759	59.97	50	ACCCAAGGCACATTGAGTTC	TGCAATCACGTTCTCCAAAG
Contig3897	Chr1	33698586	33698771	+	186	59.09	50	CAAGCCCAGCAGCTAACATA	GGCACAGCCCTACTAGCTACA
Contig3899	Chr2	19692329	19693052	-	724	58.93	40.91	TCTCCAGATCAGATAAGCCAAA	GAAGGCTGGGAGATTGATGA
Contig39	Chr2	25286181	25286427	+	247	60.23	35	TGCTTGCCAATTTTGTTGAA	GCAAGATCTTCTAAGGGCACA
Contig3905	Chr8	29946518	29946670	-	153	60.97	60	GCCTGTCGGCACTCTCATAG	TCCCTACTCCTGATGATCCAA
Contig3908	Chr2	2117710	2117894	+	185	60.03	50	TCCTTCTTCCCCAGGCTTAT	TCTTGAATTGATCCCAGCAA
Contig3910	Chr7	11070051	11070418	-	368	59.58	50	TGCCTTCTCACAGTCAGCAT	TCCATTAATTTAACGAGTCCTGA
Contig3911	Chr6	373915	374770	-	856	59.3	42.86	TGTAGACCCAATGAACCGAAT	GGCGACGTTCAAAGTGATTT
Contig3913	Chr1	32582892	32583245	+	354	60.16	43.48	TCTCATTGTCTGTTCTTCCTGGT	CTTCAATCCAAATGGGGAAA
Contig3915	Chr5	36946758	36946898	+	141	59.03	55	CCGGTGGAGGTGCTATAGAT	TTGCCTTAGGTACCGGCTTA
Contig3917	Chr8	5770971	5771663	+	693	60.21	42.86	TGCAAATTTTCTAGCCCCTCT	TATGTTGCCATGGTTGTTGG
Contig3919	Chr6	18759307	18759949	+	643	59.51	55	GCGGCTCACAGTTGTTACAG	TGGTCCTAGTGATGCTGTTGA
Contig392	Chr5	26123902	26124334	+	433	60.26	50	ATCACTGGTTTGCCAGCTTC	CGAGTTTCAATGGAATGCATAA
Contig3922	Chr8	25650735	25650956	+	222	60.07	50	GCTTGTTACCGAAGGATGGA	CATGAAATGCACTTGAGTTCC
Contig3929	Chr1	30901352	30901874	+	523	60.14	50	TCGCAGCAACTGATTCAGAC	CTCTATCAATGGGCGGACAG
Contig393	Chr7	6450543	6451073	-	531	60.59	40	TTGAATTCGGTCTTCGCATT	TGTAGCACCATCTTCCATCG
Contig3930	Chr4	36571396	36571539	-	144	59.4	42.86	CCACAATCACCAGATGAACAA	GTTGATATCAGCCACCAGCA
Contig3932	Chr8	16319212	16320029	+	818	57.84	50	AATCCCTCTCTTCCCTCAGA	ATCGAGCCGCGACATTTT
Contig3934	Chr5	37527418	37528960	+	1543	59.85	55	GAAGAGGTGCGGTTGACTTC	TGCTCACTGAAAGCCAACAA
Contig3935	Chr8	23368394	23368444	+	51	61.03	45	CAAATGCTTCCACCATGCTT	CCAAACGGGGAGCTTTAGAC
Contig3937	Chr5	33354000	33354234	+	235	59.58	55	GAGCAAGTCAGATGCTGTGG	CTTCACCGGTATCAGCAAGC
Contig394	Chr7	30872698	30872861	+	164	60.29	50	CCGTTTCAGTGGCAGAGTTT	ATATGGAACTGGGGCATCAA
Contig3949	Chr4	529256	529616	+	361	60.08	52.63	ACCTGTTTGGGGACCACAT	CGGATCATATGGAGGAGGAG
Contig3951	Chr5	27374083	27374278	+	196	59.67	38.1	TTTCATAAGGCGATTTCCAGA	AAGCAGCTGGAGATGCAAGT
Contig3953	Chr7	22762598	22763181	-	584	60.43	50	AACAACCTGACCACCTGCAT	TACCGAAGTCATTCCCAAGC
Contig3955	Chr8	28494381	28494546	+	166	59.78	45	CCATCCCGTGCAATTCTTAT	CGTTTGGAGAGTTCAATTTGG
Contig3958	Chr1	21343369	21343547	-	179	58.3	36.36	TCCATTCACCATGGTTATTCTT	TTTCAAGTGCCATGCGATT
Contig396	Chr2	7705087	7705661	-	575	59.44	43.48	CACTCTTGTACTTCCCATTGGTT	TCCACCAATGCGTCACTCTA
Contig3963	Chr8	1792181	1792648	+	468	60.86	55	ACACCAGCAGGAGAGTCCAA	GGAAAGCCTACCAACTCTGC
Contig3964	Chr7	31392708	31392860	-	153	60.53	52.63	ACAAGTGCGGTGGAGGAAT	CGCATAATTTTGCCAACAGA
Contig3968	Chr3	27167900	27168049	+	150	59.73	50	GCAGTGTTGAAGGTGTCCAA	GTGCTTGGATGTTGCCTTTT
Contig3970	Chr5	21481533	21481919	+	387	59.99	47.62	GGCAAATCTTGTACCTCACCA	ATGCCACCTTAGCCGATCTA
Contig3973	Chr7	22403853	22403996	-	144	60.96	55	CGTGTCCAAGCTCCAAGAAG	TGGAAATCGATCACCAAGTACA
Contig3975	Chr4	38337897	38338900	-	1004	59.94	60	CTCCAGATCAGAGGCACTCC	GCAGAGCAATGTTCAGATGC
Contig398	Chr7	21749709	21750285	+	577	59.59	36.36	TCTTCCTGGAACAAACATCAAA	AAGTGGAGTCCTCCCAATGA
Contig3985	Chr2	9551666	9552700	+	1035	59.01	45	TCCATCATGTCTCCTTCCAA	ACGTTTCCCATCAGAATCCA
Contig3989	Chr7	7222253	7222439	-	187	59.4	45	TTGATGCTGATGGAGCAACT	CTTCTCAGCAACAGCTCGAA
Contig3990	AC233556.3	94229	94956	-	728	59.53	45	ATTGCTCCATGACAACATGC	GCCTCCTGCTGAGAAACCTA
Contig3991	Chr8	24976353	24977169	-	817	60.23	61.11	GTGCTATGCGTCCGGTTC	GAACCCTATGGCATTTGTGA
Contig3992	Chr6	20111244	20112708	-	1465	60.02	40.91	TCAAATAGCAGAACCAGAGCAA	CACTCTCAAGACCAATTTGGAA
Contig3994	Chr2	30694320	30695296	+	977	59.47	45.83	GCTTATCTCCTCTGGTAAGCTGAT	GATGGCTTTCATGTCTGCAA
Contig3999	Chr5	19945500	19946923	-	1424	59.81	40	TGAAAAGGCAATTGCATGAG	GGCGTTCTTGTATTCCCAAA
Contig400	Chr5	10715426	10716131	+	706	60.61	50	ACCATGAACCCTGGTCCTTT	CCAATCGGCAAACTTCTTCA
Contig4004	Chr5	4089237	4090509	+	1273	57.74	50	TCCTCGGTCCAAGTATCAAG	CAGGAAAAGGTGAGGGAATG
Contig4005	Chr7	10418712	10418896	+	185	59.98	50	TAATGGCACTGCATCTCAGC	GGGAGTCCCATGGTAAATATCC
Contig4007	Chr5	30747120	30748673	+	1554	60.74	45	AAGCGACGAATCCTCATTCA	ATTGGGCAACCCATCAAGTA
Contig4015	Chr4	3401705	3401902	+	198	58.68	41.67	TGTGAAATCAGTATGCTGAGAGAG	TGCCACAACCCAGTAGAGAA
Contig4022	Chr5	42334518	42335268	-	751	59.91	45	ATGTCCCCAATGTCATGGTT	CCTCCAAAAATGGGAAACCT
Contig4024	Chr2	31631087	31631300	-	214	60.48	45	AGCCGCATTTATCAACGGTA	GGAGCAAGGGAGGCATTATT
Contig4027	Chr3	35716964	35717113	-	150	60.11	50	CAGTCAAATGGCACATCCAG	GGGTCAAGTCCTCCAACAAA
Contig4033	Chr3	37581295	37581631	+	337	59.12	50	GATTGCAGTCCTGCTCTTGA	TTGAGGATGTTCTGATGCAAA
Contig4034	Chr8	15043849	15044043	+	195	60.48	55	CCGTCGGTAGCATATTCTGG	GGCATGGCTAGAATTTTTGG
Contig4035	Chr5	2427607	2427764	-	158	59.43	52.38	TCTCAGGACAAGGGTCAGAAG	CATCTGGCCACACAAAAGAC
Contig4036	Chr4	40186489	40186670	-	182	60.39	50	ATACGGCGGTACCACTCAAA	GCCCTCACTGGCTATCTTCTT
Contig4039	Chr4	23694699	23695033	-	335	59.02	45	GCGTGATCGATGCTTTCTTA	ACAGGGTAGATTGCCCACAC
Contig4042	Chr4	26271354	26271549	-	196	59.73	41.67	TGCCGTTAGTTCTGTTTACATCTC	CGCCTTGTCAATGCATATCTT
Contig4044	Chr6	4743968	4744170	-	203	59.99	45	TGCCAAGACAGCTCAAAATG	TTGGACACATCGAAGACACC
Contig4045	Chr8	22397595	22397735	-	141	58.27	33.33	AAAGGATTTCAGGAAGACAATACA	CATCCGGAATGGAATACTGG
Contig4052	Chr5	28089332	28090514	-	1183	60.12	39.13	TTCTAGGTTTTCCGATTCTCACA	GAACACCATGACCCTTTTCC
Contig4055	Chr3	18317586	18318515	-	930	60.11	45	AAGTTTTCCCGCAGTCATTG	CAATGCCTGACCCATATCAA
Contig4056	Chr8	31233284	31233639	+	356	59.19	55	GGGCTAACCTCCGTACTTCA	AGGAATTCGGGACAAGATCA
Contig4057	Chr7	27787782	27788839	-	1058	58.83	40.91	TTTTGCAAGTAGAGAAGCCTTG	CCATCTTCGCACTCTTCTCC
Contig4058	Chr3	1163974	1164441	-	468	60.07	38.1	TGCCACATGGTTGGATATTTT	GGTGGAAGGGTGAGGATACA
Contig4059	Chr5	13666764	13667022	+	259	60.16	50	CGAACGCTGAGATTGCAGTA	AGCAAAGAAAGCCAATGGAA
Contig4061	Chr3	16426650	16427490	+	841	58.69	50	CAAACTGTGTTCCAGGAGGA	TAAAGTGGCAGCAGCATCAA
Contig4067	Chr5	7813572	7813763	+	192	59.26	42.86	TTGCAGCTTGTTCTATTGCTG	CCCTGGCTTGTTTGTTGAAG
Contig4072	Chr1	4400647	4400818	+	172	60.11	57.89	GTTCGCACACAGGGACATC	TGGAAGTGTCCACAGCAAAG
Contig4078	Chr3	28195774	28197050	+	1277	59.85	45	TTGCCGCTTCTATTTGGAGT	GAAATTCCAGAATCGTCGTGA
Contig4081	Chr4	21597770	21597932	-	163	59.84	55	CAAGGAGACCTTGCACTTCC	CAGGGGATCTCTGCTGGATA
Contig4088	Chr8	28881795	28882091	-	297	59.16	55	AGGGGTCAGGCAACAGATAG	CAGCCTGGTACAAGTTGCTG
Contig409	Chr4	33179149	33179616	+	468	59.73	47.62	GAAAGATGTGGAAGGCACTTG	TGCCACAACAAATCCATGTC
Contig4092	Chr7	10180300	10180506	+	207	58.46	38.1	TTTTATAGCGGACATGCTTCA	GGCTGGCTCCCATATATCAA
Contig4093	Chr1	26275991	26276363	-	373	60.22	40	TATGCGAATTGGCACTTTCA	CCACACCAAAGCAAATCAGA
Contig4099	Chr2	737805	738180	+	376	58.39	45	GCAATGATCGACGTAAAAGC	GCCAGATGATGCTACCCTTG
Contig410	Chr8	27396518	27396685	+	168	59.9	52.63	CTGAACATTGGGGATCACG	GCATCATGCCATCCAGTAAC
Contig4102	Chr4	16821123	16822098	-	976	59.84	50	GCTCGATGTTGGACAGTTGA	GCCCATGTGGAATCTTCAAT
Contig4114	Chr7	36704322	36704598	+	277	59.98	45	ATGTTTCACCCGAGTTTTGC	CAAAACCAGGGGTATTTTCG
Contig4117	Chr7	9262481	9262657	-	177	59.39	50	CCCTCTCGCTCATCTTCAAT	CTTGAACAAGCCATCCAACA
Contig4119	Chr3	23441265	23441465	-	201	59.45	45	TGAATGCTGTGCCTTCTGTT	TCCAATCACTTTCGCTATGC
Contig412	Chr2	10228973	10229377	+	405	60.05	55	GATCAAGAGTGGTGGGGAGA	CACTTGCTATCCCTGGATGTT
Contig4122	Chr3	41736849	41737345	-	497	59.31	55	CACGCATTCCTACACAGGAG	CCCTATGTGAAGCATCCAGAA
Contig4123	Chr2	23471181	23471364	-	184	59.97	50	ACCAGGAATCGTGTTGAAGG	AACACCACTCACAGCAGCAG
Contig4125	Chr2	19823298	19824131	-	834	60.13	40	GCCCATTCCATTTTGATTTG	CGCCTGAATCTCAAGACGTT
Contig4129	Chr7	28079727	28079895	-	169	60.07	50	GTGGTTTCCAGCGAATAGGA	GTCAAATTCAGGGGAAGGTG
Contig4133	Chr2	33253271	33253548	+	278	58.05	39.13	GAAAACAGAACTGCCTAATCCTT	TTCGAACAGAAAGACAAAAGCA
Contig4139	Chr2	9453315	9453983	-	669	59.22	50	TAACAAGCTTGCTGGTGCTC	TGGATACCCAGGACTCAAGAA
Contig414	Chr4	45945479	45946204	+	726	60.1	39.13	GGTTGGTTTTCATCTATGTTCCA	CAAATTAGCCTTCCCAGCAA
Contig4141	Chr3	11225766	11225887	+	122	61.25	50	GCACCTTGTTTGCTCGACAT	CCTTCGGTGAAACATTATCCA
Contig415	Chr7	828346	828514	-	169	60.21	45	CCAATTTCCTCAGCTGCATT	GGATTTCTTGATGGAATCACAA
Contig4150	Chr2	13708932	13709112	+	181	59.92	55	CAACAGGACCAGGATCCCTA	TGTGTGCCACTGTATAATTTTGA
Contig4159	Chr3	21660657	21660948	+	292	60.21	55	TACTCAGAGCCCCTGATTGG	AGCCCCCTCAAGTAATCTGG
Contig416	Chr5	10116193	10116826	+	634	59.71	45	TGCTTCCTGGTTTTGAAGGT	TGTTTCTCCTAACCCCACGTA
Contig4161	Chr4	5349979	5350297	+	319	60.88	45	ATTCTGGCAGCGATCTTGAA	CTGCTTTCCCAATGCAGATT
Contig4166	Chr1	27071637	27073208	+	1572	59.78	45	AAGCCAAACAGCACCAAAGT	GCTGCTCTCTTGTCTTTGACC
Contig4169	Chr1	3512523	3512627	-	105	60.29	50	GCACACACCCAATTACACCA	TCGAGGATTTTGTCTTCCTCA
Contig4171	Chr4	34901620	34902831	-	1212	59.52	45	TTGCATCTTCTCAGGAACGA	CCTCCACCGGCTAGATAGGT
Contig4176	Chr4	42448514	42449582	-	1069	59.54	45	CGACATGGCATTGCCTATAA	CATGCCAGTCATAGGACCAC
Contig4178	Chr4	38520253	38521091	+	839	59.84	47.62	CCATTTGTACCCTTCCTCACA	GGCCTCGTCTAATCACAACC
Contig4179	Chr7	29134300	29134442	+	143	60.51	55	GTCCACCGTCAATGGAAGAG	TGTTCCTCTGCCTCAGTTCC
Contig418	Chr8	25306416	25306875	+	460	59.04	50	GCTTTGGGTCCTCCGTATAA	TATCGTCGACTTGCGGACAG
Contig4187	Chr7	10695976	10697536	+	1561	60.1	61.11	AGCTGCCATGGAGAGACG	CAAATGGCACAATCGATCA
Contig4188	Chr7	10450104	10450670	+	567	58.36	40	AAACCGATCCAAACCTTCAT	TAGGATTTGTTGGCCCTGTT
Contig4191	Chr1	24710735	24711301	+	567	59.45	50	AGCAACACATATGCCCACAC	TGCCTTGAGCAGGAATACAA
Contig4195	Chr5	2387498	2388000	+	503	59.96	47.62	CCGCCGATGTATACGATAGAA	GGCTGATACCGTCCAATGTT
Contig4196	Chr4	35818121	35818841	-	721	59.93	40	TCCGCCAACAACAATATGAA	TGGTCACGTCCATAACTACGA
Contig4200	Chr2	2516474	2517374	+	901	58.96	45.45	GGGGAGACGATGATTACTTTTC	GGTTTTCGATCCTTGCAAAT
Contig4201	Chr5	3299371	3299811	+	441	58.46	45.45	GAGAGCCATACAAGAAGGAACA	TGAGCTCAGTTTGCATCTTATCA
Contig4202	Chr8	15093787	15093957	+	171	59.63	45	TTTCATCGACGATCCTTCCT	GCACGAGAAGAGCCAAAAGT
Contig4206	Chr5	8384293	8384585	-	293	60.17	50	GTTTCCTTCCCCTTCCATGT	ATATGCGTCATGTTGCCAAA
Contig4207	Chr1	1408459	1409092	+	634	58.92	45	CAAGGCCAATGCTACAAAGA	GATGCTTGGACTTGGTGACA
Contig4209	Chr1	15443977	15444301	-	325	60.42	52.63	AGGCCAACCAACAACCTGT	TAGCATTGCACCAGCTACCA
Contig4210	Chr8	8447209	8447393	-	185	60.69	55	CCCCTCCTCCTTCTCTTCAA	ACCCATGTGATGGCCTTTT
Contig4214	Chr4	35422481	35422713	+	233	59.88	47.37	CCCCCAAGCATTCTCAAAT	TGAGGGAGAGAAGGGTCTGA
Contig4216	Chr4	27083093	27083224	-	132	60.04	50	TCCCTCTTTCCCTTTCCACT	GCGACAACAAGCGTGCTAC
Contig4221	Chr5	39554100	39554557	-	458	58.72	50	CTTGGACACCCTCTGCAATA	TGTGAAGCACTGCCATTCAT
Contig4224	Chr6	15325657	15327208	+	1552	60.05	45	GAAAAAGGGGTCAATGCTGA	CATCGTTGGTTACTTCATTTGC
Contig4225	Chr1	22253690	22254116	+	427	60.19	50	CCAAGGACTCGGAATCTTCA	ACCGCTGTTAACCCCAAAAT
Contig4226	Chr6	3842353	3843780	-	1428	60.14	50	GCAATCTGACAGACGCAGAA	TCTCTCAACCCTTTCTCTTGAT
Contig4227	Chr8	15863370	15864892	+	1523	59.72	55	ACTAGGGAGGTGCAACAGGA	CAGCATCGGGAATAACCTCT
Contig4229	Chr2	11830993	11831167	-	175	59.58	55	GGCTGGGAAGGACCTAGTTT	ATCGAGGACCGATTGTAAGC
Contig4233	Chr2	9083973	9084550	-	578	60.39	45	CCGAATTTGCAAGTGCTTCT	GGCATTAAGAGCACAGATGGA
Contig424	Chr5	21425116	21425259	-	144	60.87	55	GTTCTTCCTATCGCCGCTCT	TCCAGACCACTCACGAACAA
Contig4242	Chr2	11292157	11293356	-	1200	59.62	39.13	GCAACTTATTCAGAAGGATTGGA	TCCAAGCTGTCAAGTGATCC
Contig4243	Chr3	38251715	38251817	-	103	59.14	50	CGTCCATCAAGGAGGAGTTT	GGCTCCTGCTGATGCTTCT
Contig4247	Chr5	37337139	37337309	-	171	59.39	50	CTAACAACACAACGCCGAAG	CAAGGTTATGCTGCTCCAGA
Contig4249	Chr4	29903937	29904288	+	352	59.85	50	CGGTGTATGAAGCCGGTATT	TGAAGTGAAGAGCCATTTGC
Contig426	Chr8	23616947	23617104	-	158	60.4	55	TAGAACCGATCCCCTTCCTC	TGAACTGATGGCGATACTTTTG
Contig4261	Chr8	20711730	20711860	+	131	60.51	57.89	GCTGCCCTCGTCTTCTCAT	CCACTCTTTGCTGTGCCATA
Contig4265	Chr7	27373555	27374199	-	645	59.79	50	GAGGACGATGACAATGCAGA	TCGGGTCTGTTTGGACCTAC
Contig4267	Chr7	35784085	35784291	+	207	60.33	50	GCCCTCATGAAAACATCACC	TCCTCCAAAGGGTCCACTC
Contig4273	Chr2	9318498	9319587	+	1090	59.78	43.48	TTGGAAGTCTTCTTTCACCTGTC	CGGTCCCAGAGAAGATGC
Contig4275	Chr1	6399231	6399576	+	346	59.51	50	ACAGTTGGGGGAGATGAGAA	CCAGATGGTCATGGTCCAGT
Contig4276	Chr5	14235236	14235565	-	330	60.01	45	ACAACCACATCGTTCGTTCA	TCTTGCGAGCCATTTCTTCT
Contig4277	Chr8	25636618	25636801	+	184	59.48	50	AGCCCAGATTGTAGCAAAGC	TTGTATGTGTTGCTGGTGCAT
Contig4278	Chr7	35784542	35784728	-	187	60.25	50	AAGGCGACCAAGGAAAGAGT	ATCACTGATTCTCCGGATGG
Contig4280	Chr4	46640630	46640795	-	166	59.25	40	TGGCTCAGAAACATTTTCCA	CAGCAACAAAGAAGCATCACA
Contig4284	Chr2	6800143	6800671	+	529	62.93	47.37	ATAAATGGGCGCCAAATGC	TACGCTGCTCTTGAGTTTGC
Contig4285	Chr3	27048159	27048713	+	555	59.25	40	TGCAACATTTCCCAAAGAGA	TTCCAACAGCCAGAAACACA
Contig4286	Chr2	10317529	10318350	-	822	59.3	55	AACAGCTTCACCCCAGTCTC	TCCAGCAGTTCCTGCAGTC
Contig4287	Chr5	34313150	34314592	-	1443	60.36	45	GGCAATTTCTCAGCAGCATT	AGGTCTGCTTCTGCAAGACA
Contig429	Chr2	1916598	1916829	-	232	60.21	50	GCATTCCTTCACTGGCCTAA	TTGCACTTCGAATCAAGAGG
Contig4292	Chr3	15946658	15947686	+	1029	59.19	33.33	TGCACTTGAACATTTGGAAAA	CTGCAACTAGCACCGACTTG
Contig4294	Chr3	31788390	31788724	-	335	58.78	55	CTCTAGCTGGTGCATTCGAG	TTCACATGCAGTTAGTTGACCA
Contig4298	Chr2	4439383	4440225	-	843	60.78	45	TCTGACGAGGTTCGCAATTT	TCGGACTTCCTCAGCACTCT
Contig4299	Chr3	29063376	29063776	-	401	60.08	50	TTGGAAACACTCCTCCAAGG	GGAGGACTCTCAAAGGACCA
Contig4300	Chr1	24465158	24465412	-	255	59.84	45	GCTTTTTCTCCCCAGCTTTT	CACATGCATTGTGTGATCCAG
Contig4301	Chr1	6240695	6241887	-	1193	59.46	38.1	TGCTCGATATGCTCAAACAAA	CAACCAACAACCATCTCTGG
Contig4306	Chr2	9520985	9521139	-	155	60.13	50	TCTTGCTTCTCACCCTTGCT	GGAATGTCCCAAAAAGCAGA
Contig4308	Chr1	13363443	13363666	+	224	59.91	45	TTCCAAACGTTTCCTCATCC	GGCATGTTGAAGGCAATAGG
Contig4316	Chr2	4929405	4929704	+	300	60.17	50	CCGCATACGACAACAGTTTG	AAAATGTCAGGGTTGCTTCAA
Contig432	Chr5	35606754	35607056	-	303	59.17	38.1	TTGACGCATGGATACAAGAAA	TTCTCCGTGATTACACCTTCC
Contig433	Chr5	5848882	5849032	-	151	59.79	43.48	CCAAGGTATTCATGCTTACCAAC	GCTGGGGAGCCTTCTTAAA
Contig4332	Chr7	27602268	27602996	-	729	60.41	50	TGGTGACCTTGATGCTGCTA	TTTCCGGAAGAGTCAACACC
Contig4333	AC233671.1	47185	47452	+	268	60.01	40.91	AAGGGGAAAGTTTTGACTGACA	CGAACCCTCCTTCTTGAGC
Contig4338	Chr2	30701484	30701676	+	193	60.01	45	TTCGTCGATCCCAAATCTTC	GGCCGATCTACAAGATCAGAA
Contig4340	Chr3	11490471	11490638	+	168	60.45	42.86	TCATCAACTCCCCAATCTTCA	CCATCCGTCGCTACTTACCT
Contig4341	Chr5	28106691	28107057	-	367	59.97	50	GGAAAGTGCCACCAAGTCAT	CCATCACCGTCTCCATTTTT
Contig4343	Chr2	3321978	3322521	-	544	60.12	50	AGCTGCATTTGCTCCTCCTA	CAATCACATCTATGGCTGACAGA
Contig4346	Chr3	39286432	39287161	+	730	59.9	50	TCAAAGAATGGGTGGTCCTC	ATGCCGACCAATTAGAGCAG
Contig435	Chr3	3983477	3984241	+	765	60.95	40	TTCAATGCCAAAAAGGCATC	GTGCCCTCCAAGATGCTAAG
Contig4351	Chr3	38293351	38293562	-	212	58.38	45	AAGCTTGTTATCGTCGGTGA	CCAGTAAGATGCCTCTTCACAAA
Contig4359	Chr4	45984828	45985248	+	421	59.69	36.36	TGATTCCGACTTGAATCTTTGA	GCCATTGTTCTTGCCTCTTC
Contig436	Chr6	6361113	6361316	+	204	60.23	55	CGTCATGGGGTTTGTACTCC	GAGTGTCTGGAATCGCAATG
Contig4360	Chr7	25925603	25925749	-	147	59.77	25.93	TCAACATTTTTAACTTGAAACATTCAC	AGCATCTTTTTGTTGTGTGCT
Contig4375	Chr5	34241908	34242618	+	711	59.46	45	GTCCATTGGGTGGATTCATT	CCACCATCCACCATATTTGA
Contig4376	Chr7	27555527	27556226	+	700	59.37	50	AGGGATAGGGAAAAGGATCG	GCACCAAGTTAACTGCAGAGG
Contig4379	Chr5	10794272	10795153	-	882	61	50	CACACATCATGGGTTTGCAG	CCAACAGTGGCTTGCTTGTA
Contig4382	Chr2	31040036	31040257	+	222	59.5	45	GGCTCATTTGATTTCCTTGG	CCCATTGCGCTCAGTTGTA
Contig4386	Chr4	35211831	35212026	-	196	60.91	43.48	CGGTGAAAGAACAATACAAGTCG	GCATCACATGAGAACCTAATGC
Contig4389	Chr5	683171	683307	+	137	59.96	50	AAGGGAGGCAAGAAGAAAGC	CCTTCTTGGAAAAGGGATCG
Contig439	Chr1	6393884	6394125	+	242	59.9	47.62	CGCTATTGTGGTTGAGCTTTC	TTGCTCAAATTAAGGGCAAGA
Contig4396	Chr3	34977355	34977505	-	151	59.68	50	TGTTGGTCAAGATGGCACTC	TCCACAATGCTGACATCTACG
Contig4398	AC235757.1	42784	43173	+	390	60.22	45	TCTCCAAGGGCTTGTTTTTG	TGGAAAGCCAAGTCTTTCTGT
Contig4403	Chr4	22323870	22324029	-	160	58.23	42.86	TCCAGTTCTTAAACCCCAAAG	AGCAGCAATGGATGCTTGA
Contig4407	Chr4	23372010	23372889	-	880	59.39	50	CCTGCAAATGGGGATTCTAC	GCCTCATCAATTTCAACAGGA
Contig4411	Chr1	4674326	4674600	+	275	59.78	40	TGGATGGTGCAAACATGAAT	TCCAACCTGGGCTTGTAAGT
Contig4412	Chr4	43525727	43526252	-	526	61.2	55	CGAGGCATTGAGGGAGTGTA	GAAAGCGACATTTCATTTTCAA
Contig4413	Chr4	46566080	46566955	-	876	60.6	50	TTTCAGCACCAGCACGACTA	TTGCAATACTGGATGGACGA
Contig4418	Chr6	13522762	13523315	-	554	61.34	50	TGTTGTTCCGAAGAGCCAAG	ATGAAATCATGGCGCGTTA
Contig4419	Chr7	23449876	23451167	+	1292	60.51	40	AAAATCATCCCTGCCCAAAT	GGGTTGGGTTCTTCAATCAA
Contig4421	Chr7	31996164	31997644	-	1481	59.74	50	CCATTTCCAGGTCCCATAGA	CGATTTGGTTCTGTTGGTCA
Contig4422	Chr3	40646642	40647286	-	645	59.71	50	CCGTCGCAAGATAAAGAACC	ATGTGAGGGTGCATGAACAA
Contig4424	Chr4	40601758	40602548	+	791	59.67	45	TCTACGCGGAGAATCCAAAT	CCTCCATGCCCATCAAATAC
Contig4426	Chr6	10381285	10381403	-	119	59.37	45	TTGGATGGCAAGACTCAGAA	AGGCTTGAAATGCACAGTCA
Contig443	Chr3	41446363	41447639	+	1277	59.45	45	AGTTGGGTGAAGCCAAATGT	CGGTAACAAATTCACGACCA
Contig4430	Chr5	42060474	42061657	-	1184	59.29	50	GAAAAGGATCGTGCTGACCT	TTGCCCAGCAAGACTCTGTA
Contig4433	Chr4	45213709	45214065	-	357	60.27	52.38	TGCTCTCAAGGAGAGACTCCA	CTCCAAACAAGCCAATCCAT
Contig4440	Chr1	5636948	5637335	-	388	59.39	40	ATCTTTCCGCCATTGATGTT	ACTGGATCCGTTTCCAATTC
Contig4442	Chr4	24881147	24881676	+	530	60.11	50	ACAGTCCCTGCATTCCTTTG	TTAACGGACTCCTTCAATCCA
Contig4443	Chr8	20857263	20857441	+	179	58.84	45.45	TTTGGACCTCTACTTCCAGTGA	TTGCAAGAGGTTTTGGCTTT
Contig4444	Chr4	44971743	44971885	-	143	60.05	55	GGGAGTCCCATCAACTGAGA	CTGGAACCCCCAGAGGATTA
Contig4452	Chr5	16519671	16520474	-	804	59.92	45	CCTAAAAGGCATGGCATGAT	CCGAGCTTGCAGTTTTCAAT
Contig4455	Chr7	28292153	28292907	-	755	59.89	50	ATCGATCCCAATCCTCTGTG	GCTTTGGGGAAGTGATGTTC
Contig4456	Chr4	46491236	46491976	-	741	59.02	47.62	TCCTATCTCTCCAAGCTCCAA	CTCCGAAGATGTACGATGGA
Contig4465	Chr3	27344407	27344598	-	192	59.92	52.63	ATCTTCGCCCTCTTGGCTA	AGCCAAGGCATTGCTATCAC
Contig4466	Chr4	43479768	43480878	+	1111	59.89	45	CCGTTGGATTTCCTCGATAA	CGACGAGAGAAGTGGTGTCA
Contig4469	Chr3	26885672	26885802	-	131	60.18	47.62	GGATCTCCATCAAACCCACTT	TCACCATCACCAATTTCCAA
Contig4476	Chr7	27386594	27387123	-	530	59.57	45	TGCACTCGTTTGAAGGAAGA	AGGGTTTTCCTCGACCATCT
Contig4481	Chr5	1093375	1093798	-	424	59.02	39.13	GGCAAAATGCTATTAGAGTTGCT	CACCCTGGGTAACACCAAAT
Contig4482	Chr7	5197990	5198195	-	206	59.71	45	AAGTGCCCCAATAGCAAGAA	CGGAAACGTGGAAAAGAAAA
Contig449	Chr2	8770903	8772150	-	1248	58.45	34.78	TGCACCATACATATTTTCAGGTT	CGCCCACAACCTTGTAAGAC
Contig45	Chr6	14151707	14152097	+	391	57.88	45	TGCTGTGGACTTCATTGAGA	TGACATTCTTGTGGTGTCCAT
Contig457	Chr3	18677286	18677718	+	433	59.19	50	TGGGAGAGATGCATAGTCCA	TGCGGGAAGGATGAATTACT
Contig458	Chr8	23877119	23877283	-	165	59.92	55	CCCACTCAAGAGGGTATGGA	GGACAGACAGGGCTAATCTCA
Contig459	Chr3	28121810	28121981	+	172	60.45	50	CAAGCCACAGAAGCAATGTG	TGACAACGAATGGGGATACA
Contig46	Chr3	30926092	30926741	-	650	59.96	45	TGGGCAAGTGTTCCAACATA	GCCCCTCTGTTGAGCATAGA
Contig461	Chr8	28221120	28221466	-	347	59.83	45	CCAAGTAGCATTTGCGATCA	GGGGAACCTATTCAGCAAGA
Contig463	Chr5	34562935	34563065	-	131	59.69	45	TTGGTTTGAGCTGGAATGTG	TTTTTGGTTTGCCTTCTCCTT
Contig474	Chr4	42896118	42896324	+	207	59.73	50	GTTGCTGGGACAGTTGAACA	CGAAACATGCATCAGCTTCT
Contig479	Chr8	20367323	20367548	+	226	59.26	45	TTCTCACCAACGGTTTCAGA	CCTTCAAGAACTGTTCCACCA
Contig486	Chr2	20830551	20830876	+	326	58.6	50	CGCTCATACAGTTCCCATGT	GGGGTCCTTCTTGTGGAAAT
Contig487	Chr4	39487756	39488590	+	835	59.95	42.86	TGTCATCAGTTCATCCACCAA	TGCTTGACCAACTTCACTCAA
Contig490	Chr4	46943740	46943984	-	245	58.44	40.91	TGGGGTCATTCTTATACCTGAA	ATAACCCACCCTCATCCACA
Contig494	Chr3	4961187	4961346	-	160	60.21	50	TAAGCCTCAGGCATTGTTCC	TGGTCCTACTGCATATTTTGGA
Contig495	Chr2	19803197	19803341	+	145	60.27	45	GGCCATTCAATTTCCTTCCT	TGTTTATTTTGTTTTACTTCACCAA
Contig5	AC233112.6	43046	43895	-	850	60.26	50	CCCGCTAAAAGTGCCACTAA	GCAGTTGAGCTGAATGTAAATGA
Contig50	Chr8	28127329	28127751	+	423	60.09	63.16	GTCCAGAGCTGAGCCTTCC	TGACCATATTGTTCTCGTGCAT
Contig508	Chr1	8808488	8809663	-	1176	60.43	50	AGTGGTTCCTTGCTTTGCAG	TGTCACATTTCGCCTGAAAC
Contig509	Chr8	27365586	27366051	+	466	59.18	50	GCTTTCAGCAGCATGGAGTA	TGACATCTGCCTCGGAGAAT
Contig51	Chr5	3837131	3837458	-	328	59.71	42.86	CCTCTTTGGCTTTGGAATCTT	TGTCGGGTATTCATGTGCTC
Contig512	Chr3	256934	257178	+	245	61.1	55	TACTGTCAAGGCCACCGTTC	GGTCGATCTTTTTCGGATCA
Contig516	Chr5	36453466	36453611	+	146	59.45	32	CATCATCATATGTAAAAAGCCTTGA	GGAAGATGACTTTTGCTTGGA
Contig519	Chr4	18201402	18201600	-	199	60.48	45	TGCCATCATCATTTCCTGTG	GATGTTGGAAAGCCTGTTGC
Contig524	Chr1	26214745	26214896	+	152	58.94	47.62	TGACCTTCAGTGCTGAATACG	TAGCCGTGGGTCCTGATAAC
Contig526	Chr7	26120977	26121135	+	159	57.88	40	TGGAATGAATGATGTCGTTG	TGTTGGTGTTCAGGATTCCA
Contig532	Chr4	21786817	21786968	+	152	59.53	40.91	TCTGGGATCCTTTTTCTTCATC	TTCTCTTGCTCTGATTCCATAAAA
Contig537	Chr3	32866783	32867032	-	250	60.37	45	GAAAAGAGCAAGGCCAACAA	GGCTAACCTCTTCTTGTCATTCA
Contig538	Chr3	22183485	22183670	+	186	59.03	50	GAGCGCTTACACAGATGGAA	CGAGTTTGCAAATCCACAGA
Contig539	Chr5	40388052	40389303	+	1252	59.69	45	GCCTCAGCAACAAATTTTCC	CGGTTTGTGACACTCTTTGC
Contig540	Chr5	8719731	8720153	+	423	60.46	50	CCGCCCAAGTCTTTATGATG	GCAGGGGAAACCAGCTCTAT
Contig541	Chr1	20124959	20125106	-	148	60.1	50	ACTCCGTTCCGCAATATCAG	AGCCTCCGGCGTTATTATCT
Contig546	Chr5	41831883	41833395	+	1513	59.42	45	TTGGCAGAAAGCTCATACCA	ATGGTCCTCCATGGAAGTTG
Contig551	Chr5	19221983	19222144	+	162	60.01	52.63	ATTTGCTCAGCACCAGCAC	TCTAGAGCAAACTGAACCCTCA
Contig555	Chr2	28716201	28716367	-	167	59.88	50	CTTCGACTTTGGGCGTTAAG	CCCAAGCAAGAAGCAACACT
Contig558	Chr3	500450	500681	-	232	59.12	36.36	TTGATCAAAATAGTGGCGTTTC	CCTTCTCCATATTGCTCGAA
Contig560	Chr4	1929213	1929576	+	364	60.35	50	AGCTGGCTTCCATCCTTTCT	AGTGTCGTCATGTTTGTTGGA
Contig566	Chr5	25822382	25822701	-	320	59.84	55	CCACTGCCTCTTGATTAGCC	TGCAAGTGATGGACTTTGGA
Contig568	Chr5	3517037	3517198	+	162	59.57	45	AAACCAAGTGGTCCGAAAGA	CATTGTTTCGCCCTACCATA
Contig569	Chr7	23969441	23969996	-	556	60.52	50	TGGCGTTTACTGGGTGATCT	CCCAAAATGAGGAACCAAGA
Contig57	Chr3	18907379	18907518	-	140	58.92	45	TGGATGTGGATCCTAACGAA	AAGTAATGCCTTAACGTTTTCCA
Contig570	Chr3	32841590	32841987	-	398	57.07	24	TCTTGTATGCATTTAAACACAATTT	GGCATCCTGATAAGCATCAA
Contig578	Chr6	11237845	11239038	+	1194	60.38	45	CACCGGTGCATAAAACATGA	TTGTCATTTCCATTGCCTTG
Contig580	Chr3	197810	197955	-	146	59.45	55	CGGGTCAACCAGTAAGTTCC	CGAACCGATGCAGAGAAATA
Contig587	Chr8	22504073	22504968	-	896	59	45	TGGCGATAATGTGACTTGGT	CCTGCGCAAAAGTATCTTCC
Contig598	Chr4	4901488	4901662	-	175	60.06	38.1	TTTTCATCCATGCTTCTTTGG	CTTTGGCAAGTCCTCACACA
Contig599	Chr1	27431000	27431429	-	430	59.86	45	CTGATGGGGAGAAATTCCAA	TGCATCCTTGCTCTTTGTCA
Contig602	Chr5	706647	708201	+	1555	59.9	55	ACGCGCTCTCTCTGTCTTTC	TGCCTTTCAATAAAACCTTGC
Contig603	Chr2	21163585	21163783	-	199	60.03	47.62	AAGGTTTGATGACCACTGTGC	CCCCTCTCCAATCCTTCATT
Contig61	Chr7	35349187	35349357	-	171	60.15	40.91	GACTTCAACAATGGCTGTCAAA	CAACACCTTCCACAGAAGCA
Contig612	Chr1	1167213	1168388	+	1176	59.64	40	GGGGTTTTCAATGTTTTCCA	AGAGAAGGTTCGTCGGTCAG
Contig617	Chr2	29275940	29276310	+	371	60.76	57.89	GTGAGGGCTGGAAAGCATC	TCTGTGGAGCTGATGCAGAC
Contig619	Chr8	31387740	31387900	-	161	60.1	38.46	TCTTGAACAATACTCTCTTGTTGTCC	GGCTGACGAAGGTTGCAGTA
Contig62	Chr7	10420048	10420727	-	680	58.41	50	GCGTAAAGATCGGCATACAG	TGATCCTTGCATGTTTGGAA
Contig624	Chr8	9354364	9355450	+	1087	61	45	GCCCGTAACAAATTGAAGCA	TTCCCCAGCACACATGTAAA
Contig626	Chr2	4805729	4805890	+	162	60.42	55	CGCAGCGTTCTTCTTCTCTC	ATCACTTTCGTCCCTTTTGC
Contig629	Chr4	43465782	43466428	+	647	60.79	50	GATTGACTTTGCCGAAGCAC	GCCTTTTGAGAAGTGGGAGA
Contig644	Chr7	30948037	30948295	+	259	59.99	52.38	GGAAGCACCCTAACAAGTTCC	GTCGACGACACGGTTCTCTT
Contig645	Chr5	16674976	16675434	+	459	60.23	45	TTCCGGACAAAAGTTCAAGC	CAAGGATATGCAGCACCTGA
Contig646	Chr5	18215442	18215673	-	232	60.26	45	ATCTCTTCCGGGGAAAATTG	GACTGGCAAGTCCCAAGTCT
Contig647	Chr2	19730930	19731112	-	183	60.21	50	TCTATCGCCAAAACCTCCTG	GAGCTGCTTGGAGTCTTTTGA
Contig649	Chr5	5505549	5505878	-	330	59.92	47.62	CACCACAGTAAGCATTGCAGA	GATGCAGAAATGGCAATGG
Contig65	Chr7	34334646	34334795	-	150	59.42	50	GGTGTTTCCTTGGGTTTCAG	TTCCCAGTAAGAGGCTCTGC
Contig654	Chr7	26304387	26304617	-	231	60.62	52.38	GGTTGGCTACCTAAGGCAGAA	ATCAATCCGATCTCCCACCT
Contig656	Chr6	11595794	11595901	+	108	59.68	40	AGCCCGATTTTGGGTTAAAT	TTGCTGAAAGTGTCGAAATCA
Contig659	Chr8	24964501	24964791	-	291	59.97	50	GGAGCTGTCACCCAAAACAT	CAAACGCCCTTTCTTTTGAA
Contig661	Chr1	25269669	25270730	-	1062	59.73	50	TCAAGCACCAACAGTGGAAC	GCACTCACCTTGCATCTTCA
Contig662	Chr8	27094158	27095229	-	1072	59.29	45	TGCTCGGTCAACACTTTGAT	AGTTGATCCTGCTTGGAACC
Contig665	Chr7	10481979	10482518	+	540	59.28	40	TGCATTCCATTTCTGCAGTT	AGAAAAGCTTTGCGGAACAC
Contig667	Chr3	28822137	28822311	-	175	60.11	50	TATCCGACACCGTCACTGAA	TTGCGTAATGCATTTGATGA
Contig686	Chr5	12158389	12158638	+	250	59.76	50	AAAGTGGCTGAAGAGCTTGC	CCACGGTTTGGTTGGAATAA
Contig693	Chr2	14095164	14095471	+	308	59.31	38.1	TTGGATGACAACTTTGCTTCA	ACAGATCGTCCCCATCTGAC
Contig696	Chr1	26821773	26821948	-	176	60.43	45	AACTTTTCCCCGCAAGATTC	TGGTGATGTCCTTGATTGGA
Contig697	Chr3	31925729	31926132	+	404	59.16	55	AGCAGTGCTCATCACTCCAG	CCAAAGGCTGATGCTGTTTT
Contig70	Chr5	8626936	8627096	-	161	60.39	50	TACGCCAAAAGCCTTCTCAC	TGCTCAACTATCCAACCATCA
Contig701	Chr3	12894277	12894443	+	167	58.63	29.17	TCACAATGTAGTTTTTGGTTTCAA	GGCTTGCTGGCCATTTTA
Contig702	Chr3	25127182	25127976	-	795	59.86	50	CTCTGTGCACATGCTGGAAT	CTCATCAAGCAGCACATGGT
Contig704	Chr3	37153225	37153820	+	596	59.85	45	TTCCAAAGCAATGTGTCAGC	AGAGAAGGTCCCTCCAAAGC
Contig706	Chr2	23479103	23479928	+	826	59.66	50	CCCTGACCGAAGAAATTCAG	GTTGTTTAGGTCCCGCACAC
Contig707	Chr8	29400738	29401428	-	691	59.13	29.17	GACCCAAATATTCATTTTCAATCA	AGCTTTGGAACATGCAAATG
Contig708	Chr3	25943105	25943280	+	176	60	57.89	CCGGCCCATATCTAGAGGA	AGTGGGGGAACCTGAGTTG
Contig709	Chr5	37025705	37026656	-	952	60.76	55	CCCCTCTGCTTCTTCCACTT	GGAGCAGCAAGAGAGGGAAT
Contig71	Chr7	34287388	34287612	+	225	59.7	55	GGAGGTTCTGAAGGTGTTCG	CCCATGGACTCTCCGTACAA
Contig714	AC233660.2	160228	160458	+	231	59.49	45	ACTGGCTTGTTTGCTTCACA	GGTACCCATCTTTCACCCATA
Contig716	Chr6	20306638	20306690	-	53	59.9	50	CCCTTTAAGCCTGGGAAATC	ATGACGATGGAGCTGGAGTC
Contig719	Chr2	13241009	13242046	+	1038	59.34	45	ACAACTGCTCGTTTGTTGGA	CTCCAAAAAGTGACCCCACA
Contig72	Chr3	17186506	17186700	-	195	60.37	50	CATCGCATCCGCTAAAGTCT	TACCCAACGATTTTCCCATC
Contig721	Chr1	31423733	31423896	+	164	59.8	50	TGGAATCTCACCCTGCTCTT	CACCAAGACAACAGCATTGAA
Contig722	Chr2	10039899	10040677	+	779	59.03	55	TGCTTGGTAGTCTCGTCAGG	TTGGGAAAGCTTGTTGTTCA
[truncated: 89 more rows]
