# Supplementary material for: Large-scale transcriptome analysis in chickpea (Cicer arietinum L.), an orphan legume crop of the semi-arid tropics of Asia and Africa
Source: Plant Biotechnol J. 2011 Oct;9(8):922–31. doi: 10.1111/j.1467-7652.2011.00625.x (PMC3437486; doi:10.1111/j.1467-7652.2011.00625.x)
Supplement: Supplementary file 9 [file pbi0009-0922-SD9.xlsx]

## Sheet: Sheet1
	Average per-base quality scores among different componenets of the Roche/454 dataset
	Sl. No.	Read set	Total size (bp)	Average quality
	1	All Roche/454 reads	3120618714	33
	2	Roche/454 singleton reads passing filters	354432443	32
	3	CAP3 Contigs	1377016317	67
	4	Roche/454 reads included in the contigs	2722234761	34
	5	Roche/454 singleton reads failing filters	43950970	19
