# Supplementary material for: Large-scale transcriptome analysis in chickpea (Cicer arietinum L.), an orphan legume crop of the semi-arid tropics of Asia and Africa
Source: Plant Biotechnol J. 2011 Oct;9(8):922–31. doi: 10.1111/j.1467-7652.2011.00625.x (PMC3437486; doi:10.1111/j.1467-7652.2011.00625.x)
Supplement: Supplementary file 10 [file pbi0009-0922-SD10.xlsx]

## Sheet: Sheet1
List of chickpea developmental stage tissue samples harvested and pooled from ICC 4958 for Roche/454 sequencing
Sl. No.	Number	Tissue samples	stages/stresses
1	C1	Embryo	2 days embryo
2	C2	Shoot	3, 4 & 5 days old seedlings
3	C3	Roots	3, 4 & 5 days old seedlings
4	C4	Shoot	10 & 20 days old plant
5	C5	Roots	10 & 20 days old plant
6	C6	Leaves	25 days old & etiolated leaves
7	C7	Roots	30 days old plant
8	C8	Apical meristem	Seedling stage & 25 days old plants
9	C9	Buds and flowers	25 days old plants
10	C10	Pods	35 days old plants
11	C11	Roots	Drought stressed plants
12	C12	Roots	60, 80 and 100 mM salt stresses plants
